# Supplementary material for: The effects of environmental enrichment on hatchery-performance, smolt migration and capture rates in landlocked Atlantic salmon
Source: PLoS One. 2021 Dec 2;16(12):e0260944. doi: 10.1371/journal.pone.0260944 (PMC8638868; doi:10.1371/journal.pone.0260944)
Supplement: S1 Data — (ZIP) [file pone.0260944.s004.zip]

Archive with 7 entries (7 files):
- 2-s_salmon_hatchery_measurements.txt
- 2-yo_salmon_recaptures_Lake_Höytiäinen.txt
- 3-yo_salmon_experimental_angling.xlsx
- 3-yo_salmon_hatchery_measurements.txt
- 3-yo_salmon_migration.txt
- 3-yo_salmon_recaptures_Lake_Höytiäinen.txt
- Salmon_hatchery_survival_until_age_1.xlsx
