# Supplementary material for: The effects of environmental enrichment on hatchery-performance, smolt migration and capture rates in landlocked Atlantic salmon
Source: PLoS One. 2021 Dec 2;16(12):e0260944. doi: 10.1371/journal.pone.0260944 (PMC8638868; doi:10.1371/journal.pone.0260944)
Supplement: S1 Data — (ZIP) [file pone.0260944.s004.zip › 2-s_salmon_hatchery_measurements.txt]

Fish_tag Rearing Tanmale Fish_length Fish_weight Fish_CF Dorsal_fin_erosion Right_pectoral_fin_erosion Left_pectoral_fin_erosion Right_pelvic_fin_erosion Left_pelvic_fin_erosion mature_male
YX0000 STD J624 215 95 1.1848924105 1 0 0 0 0  
YX0001 STD J624 179 60 1.2802414073 0 0 0 0 0  
YX0002 STD J624 202 79 1.1828987662 0 0 0 1 1  
YX0003 STD J624 178 58 1.2580485074 0 0 0 0 0  
YX0004 STD J624 225 108 1.1790411898 2 0 0 0 0  
YX0005 STD J624 205 75 1.0755298062 2 0 0 1 1  
YX0006 STD J624 185 61 1.1817256733 0 0 0 0 0  
YX0007 STD J624 185 64 1.2398433294 1 0 0 0 0  
YX0008 STD J624 195 73 1.2120525478 2 0 0 0 0 male
YX0009 STD J624 152 31 1.0679722818 0 0 0 0 0  
YX0010 STD J624 148 29 1.080267155 0 0 0 1 1  
YX0011 STD J624 208 87 1.195621404 0 0 0 0 0  
YX0012 STD J624 192 68 1.181507037 0 0 0 0 0  
YX0013 STD J624 220 99 1.15434796 1 0 0 0 0  
YX0014 STD J624 197 63 1.0152067737 1 0 0 0 0  
YX0015 STD J624 210 80 1.0690239951 3 0 2 0 0  
YX0016 STD J624 195 75 1.245259467 0 0 0 0 0  
YX0017 STD J624 215 93 1.1599473071 2 1 1 0 0  
YX0018 STD J624 197 72 1.1602363128 1 0 0 0 0  
YX0019 STD J624 145 31 1.2261777953 0 0 0 0 0  
YX0020 STD J624 220 99 1.15434796 3 0 0 0 0  
YX0021 STD J624 188 64 1.1827623068 0 0 0 0 0  
YX0022 STD J624 182 55 1.1177727626 0 0 0 0 0  
YX0023 STD J624 188 66 1.2197236289 0 0 0 0 0  
YX0024 STD J624 187 66 1.2389335919 1 0 0 0 0  
YX0025 STD J624 182 59 1.1990653271 1 0 0 0 2  
YX0026 STD J624 172 50 1.1991448729 1 0 0 0 0  
YX0027 STD J624 202 83 1.2427923746 0 0 0 0 0  
YX0028 STD J624 199 79 1.2359120808 1 1 1 0 0  
YX0029 STD J624 195 66 1.0958283309 2 0 0 0 0  
YX0030 STD J624 175 48 1.094308455 2 0 0 0 0  
YX0031 STD J624 180 57 1.1965377799 2 0 0 0 0  
YX0032 STD J624 192 75 1.3031327614 2 1 . 1 1  
YX0033 STD J624 190 64 1.1466527665 3 0 0 0 0  
YX0034 STD J624 200 82 1.2641423041 2 0 0 1 1  
YX0035 STD J624 192 67 1.1641319335 1 0 0 0 0  
YX0036 STD J624 192 74 1.2857576579 1 0 0 0 0  
YX0037 STD J624 197 75 1.2085794925 2 0 1 0 0  
YX0038 STD J624 182 58 1.178742186 0 0 0 0 0  
YX0039 STD J624 169 43 1.0858264362 3 0 0 0 0  
YX0040 STD J624 188 62 1.1458009847 0 0 0 0 0  
YX0041 STD J624 188 63 1.1642816458 1 0 0 0 0  
YX0042 STD J624 165 44 1.19185856 2 0 0 0 0 male
YX0043 STD J624 195 74 1.2286560074 1 0 0 0 0  
YX0044 STD J624 200 78 1.2024768258 2 0 0 0 0  
YX0045 STD J624 188 67 1.2382042899 1 0 0 0 0  
YX0046 STD J624 192 68 1.181507037 1 0 0 0 0  
YX0047 STD J624 195 69 1.1456387096 1 0 0 2 2  
YX0048 STD J624 192 67 1.1641319335 1 0 0 0 0  
YX0049 STD J624 205 79 1.1328913958 1 0 0 0 0  
YX0050 STD J624 192 66 1.14675683 4 0 0 1 1  
YX0051 STD J624 200 70 1.0791458693 2 1 1 2 2
YX0052 STD J624 178 54 1.1712865413 1 0 0 0 0  
YX0053 STD J624 170 49 1.2161320678 1 0 0 1 1  
YX0054 STD J624 175 54 1.2310970118 1 0 0 0 0  
YX0055 STD J624 150 33 1.1818614059 1 0 0 0 0  
YX0056 STD J624 155 36 1.1711988172 0 0 0 0 0  
YX0057 STD J624 158 35 1.0764721033 3 0 0 0 0  
YX0058 STD J624 222 113 1.2831110005 1 0 0 0 0  
YX0059 STD J624 202 76 1.1379785599 3 0 0 1 1  
YX0060 STD J624 192 69 1.1988821405 1 0 0 1 1  
YX0061 STD J624 188 65 1.2012429679 0 0 0 0 0  
YX0062 STD J624 178 58 1.2580485074 1 0 0 0 0  
YX0063 STD J624 165 42 1.1376831709 0 0 0 0 0  
YX0064 STD J624 172 49 1.1751619754 2 0 0 0 0  
YX0065 STD J624 189 62 1.1281285839 3 0 0 0 0  
YX0066 STD J624 175 57 1.2994912903 1 0 0 0 0  
YX0067 STD J624 162 41 1.1719386143 0 0 0 0 0  
YX0068 STD J624 215 98 1.2223100656 3 0 0 0 0  
YX0069 STD J624 195 76 1.2618629265 2 0 0 0 0  
YX0070 STD J624 192 72 1.2510074509 2 0 0 0 0  
YX0071 STD J624 206 86 1.2158149956 1 0 2 0 2  
YX0072 STD J624 185 67 1.2979609854 1 0 0 0 0  
YX0073 STD J624 202 82 1.2278189725 3 0 1 0 0  
YX0074 STD J624 210 89 1.1892891946 2 0 0 0 2  
YX0075 STD J624 202 85 1.2727391788 1 0 0 0 0  
YX0076 STD J624 215 99 1.2347826173 1 0 0 0 0  
YX0077 STD J624 190 67 1.2004021149 0 0 0 0 0  
YX0078 STD J624 175 52 1.1855008262 2 0 0 0 0  
YX0079 STD J624 190 66 1.1824856654 1 0 0 0 0  
YX0080 STD J624 179 55 1.1735546233 1 2 0 0 0  
YX0081 STD J624 198 72 1.1431507062 3 0 0 0 0  
YX0082 STD J624 182 59 1.1990653271 0 0 0 0 0  
YX0083 STD J624 188 68 1.256684951 0 0 0 0 0  
YX0084 STD J624 178 59 1.2797389989 0 0 0 0 0  
YX0085 STD J624 190 68 1.2183185644 4 0 0 0 0  
YX0086 STD J624 182 57 1.1584190448 1 0 0 0 0  
YX0087 STD J624 175 46 1.0487122693 3 0 0 0 0  
YX0088 STD J624 222 110 1.2490461067 1 0 0 0 0  
YX0089 STD J624 210 88 1.1759263947 1 0 0 0 0  
YX0090 STD J624 222 107 1.2149812129 1 0 0 0 0  
YX0091 STD J624 175 52 1.1855008262 1 0 0 0 2  
YX0092 STD J624 208 87 1.195621404 1 1 0 0 0  
YX0093 STD J624 220 107 1.2476286033 0 1 0 0 0  
YX0095 STD J624 182 58 1.178742186 1 0 0 0 0  
YX0096 STD J624 187 65 1.2201618709 1 0 0 0 0  
YX0097 STD J624 192 68 1.181507037 3 0 0 0 0  
YX0098 STD J624 175 53 1.208298919 1 0 0 0 0  
YX0099 STD J624 179 53 1.1308799097 0 0 0 0 0  
YX0100 STD J624 178 54 1.1712865413 0 0 0 0 0  
YX0101 STD J624 182 57 1.1584190448 3 0 0 0 0  
YX0102 STD J624 232 124 1.2374905451 0 0 0 0 0  
YX0103 STD J624 195 72 1.1954490883 1 0 0 0 0  
YX0104 STD J624 205 85 1.2189337803 3 0 0 0 0  
YX0105 STD J624 188 60 1.1088396626 1 0 0 0 0  
YX0106 STD J624 190 68 1.2183185644 0 0 0 0 0  
YX0107 STD J624 200 82 1.2641423041 0 0 0 0 0  
YX0108 STD J624 185 61 1.1817256733 1 0 0 0 0  
YX0109 STD J624 185 61 1.1817256733 1 0 0 0 0  
YX0110 STD J624 222 101 1.1468514253 1 0 0 0 0  
YX0111 STD J624 210 84 1.1224751949 3 0 0 0 0  
YX0112 STD J624 195 69 1.1456387096 1 0 0 0 0  
YX0113 STD J624 198 72 1.1431507062 1 0 0 0 0  
YX0114 STD J624 180 55 1.1545539981 1 0 0 0 0  
YX0115 STD J624 185 64 1.2398433294 2 0 0 0 0  
YX0116 STD J624 162 36 1.0290192711 0 0 0 0 0  
YX0117 STD J624 192 62 1.0772564161 0 0 0 0 0  
YX0118 STD J624 205 85 1.2189337803 3 0 0 0 0  
YX0119 STD J624 192 69 1.1988821405 0 0 0 0 0  
YX0120 STD J624 228 110 1.1551638339 0 1 0 0 0  
YX0121 STD J624 232 125 1.2474703075 1 0 0 0 0  
YX0122 STD J624 215 92 1.1474747554 0 0 0 0 0  
YX0123 STD J624 215 93 1.1599473071 3 0 0 0 0  
YX0124 STD J624 195 69 1.1456387096 1 0 0 0 0  
YX0125 STD J624 182 60 1.2193884683 0 0 0 0 0  
YX0126 STD J624 189 61 1.1099329616 0 0 0 0 0  
YX0127 STD J624 190 71 1.2720679128 0 0 0 0 0  
YX0128 STD J624 188 64 1.1827623068 1 0 0 1 1  
YX0129 STD J624 188 65 1.2012429679 1 0 0 0 0  
YX0130 STD J624 212 90 1.1697106307 1 0 0 1 1  
YX0131 STD J624 175 51 1.1627027334 0 0 0 0 0  
YX0132 STD J624 175 53 1.208298919 1 0 0 0 0  
YX0133 STD J624 210 91 1.2160147945 0 0 0 0 0  
YX0134 STD J624 220 99 1.15434796 1 0 1 0 0  
YX0135 STD J624 195 69 1.1456387096 1 0 0 0 0  
YX0136 STD J624 240 95 0.8584295658 0 0 0 0 0  
YX0137 STD J624 255 99 0.7489838718 0 0 0 0 0  
YX0138 STD J624 202 78 1.1679253641 3 0 0 0 0  
YX0139 STD J624 169 49 1.2373371018 1 0 0 0 0  
YX0140 STD J624 215 98 1.2223100656 1 0 0 0 0  
YX0141 STD J624 220 96 1.1193677188 1 1 0 0 0  
YX0142 STD J624 197 68 1.0957787398 1 1 0 1 1  
YX0143 STD J624 175 47 1.0715103621 0 0 0 0 0  
YX0144 STD J624 205 82 1.1759125881 0 0 0 0 0  
YX0145 STD J624 179 52 1.109542553 1 0 0 0 0  
YX0146 STD J624 202 74 1.1080317557 2 0 0 0 0  
YX0147 STD J624 195 72 1.1954490883 3 0 0 0 0  
YX0148 STD J624 198 71 1.127273613 2 0 0 0 0  
YX0149 STD J624 192 68 1.181507037 1 0 0 0 0  
YX0150 STD J624 198 75 1.1907819856 0 0 0 0 0  
YX0151 STD J624 195 72 1.1954490883 0 0 0 1 1  
YX0152 STD J624 182 56 1.1380959037 0 0 0 0 0  
YX0153 STD J624 170 48 1.191313046 1 0 0 0 0  
YX0154 STD J624 182 58 1.178742186 0 0 0 1 1  
YX0155 STD J624 183 64 1.2799655506 0 0 0 0 0  
YX0156 STD J624 230 112 1.1464509094 1 0 0 0 2  
YX0157 STD J624 188 67 1.2382042899 1 0 2 0 0  
YX0158 STD J624 167 45 1.176666132 0 0 0 0 0  
YX0159 STD J624 178 53 1.1495960498 0 0 0 0 0  
YX0160 STD J624 152 35 1.2057751569 1 0 0 0 0  
YX0161 STD J624 175 49 1.1171065478 1 0 0 0 0  
YX0162 STD J624 193 73 1.2492229226 1 0 0 0 0  
YX0163 STD J624 208 84 1.1543930797 1 0 0 0 0  
YX0164 STD J624 235 139 1.3359369557 0 0 0 0 0  
YX0165 STD J624 218 96 1.1497242902 1 0 1 0 0  
YX0166 STD J624 192 70 1.2162572439 0 0 0 0 0  
YX0167 STD J624 182 58 1.178742186 1 0 0 0 0  
YX0168 STD J624 203 81 1.1954230561 1 0 0 0 0  
YX0169 STD J624 215 92 1.1474747554 1 2 2 1 1  
YX0170 STD J624 185 61 1.1817256733 1 0 0 0 0  
YX0171 STD J624 228 113 1.1866683021 1 0 0 0 0  
YX0172 STD J624 215 94 1.1724198588 0 0 0 0 0  
YX0173 STD J624 192 66 1.14675683 1 0 0 0 0  
YX0174 STD J624 190 69 1.2362350139 1 0 0 1 1  
YX0175 STD J624 192 68 1.181507037 1 0 0 0 1  
YX0176 STD J624 200 82 1.2641423041 1 0 0 0 0  
YX0177 STD J624 185 58 1.1236080172 0 0 0 0 0  
YX0178 STD J624 185 65 1.2592158814 0 0 0 0 0  
YX0179 STD J624 178 55 1.1929770328 0 0 0 0 0  
YX0180 STD J624 176 55 1.2331348532 0 0 0 0 0  
YX0181 STD J624 188 64 1.1827623068 1 0 0 0 0  
YX0182 STD J624 208 84 1.1543930797 0 0 0 0 0  
YX0183 STD J624 210 91 1.2160147945 3 0 0 0 0  
YX0184 STD J624 195 71 1.1788456287 2 0 0 0 0  
YX0185 STD J624 187 61 1.1450749865 0 0 0 0 0  
YX0186 STD J624 180 48 1.007610762 3 0 0 0 0  
YX0187 STD J624 200 78 1.2024768258 0 0 0 0 0  
YX0188 STD J624 210 81 1.0823867951 0 0 0 0 0  
YX0189 STD J624 209 84 1.1382840954 0 0 0 0 0  
YX0190 STD J624 185 61 1.1817256733 3 0 0 0 0  
YX0191 STD J624 210 92 1.2293775944 1 0 0 0 0  
YX0192 STD J624 215 96 1.1973649622 1 0 0 0 0  
YX0193 STD J624 202 78 1.1679253641 1 0 0 0 0  
YX0194 STD J624 188 64 1.1827623068 1 0 0 0 0  
YX0195 STD J624 195 71 1.1788456287 0 0 0 1 1  
YX0196 STD J624 200 74 1.1408113476 1 0 0 0 0  
YX0197 STD J624 202 79 1.1828987662 0 0 0 0 0  
YX0198 STD J624 201 75 1.1394540468 1 0 0 0 0  
YX0199 STD J624 205 81 1.1615721907 0 1 0 0 0  
YX0200 STD J624 200 84 1.2949750432 3 0 0 0 0  
YX0201 STD J624 192 68 1.181507037 3 1 0 0 0  
YX0202 STD J624 202 80 1.1978721683 3 0 1 0 0  
YX0203 STD J624 192 66 1.14675683 1 0 0 0 0  
YX0204 STD J624 175 54 1.2310970118 0 0 0 0 0  
YX0205 STD J624 182 58 1.178742186 0 0 0 0 0  
YX0206 STD J624 205 81 1.1615721907 0 0 0 0 0  
YX0207 STD J624 180 58 1.2175296707 0 0 0 1 1  
YX0208 STD J624 182 53 1.0771264803 1 0 0 0 0  
YX0209 STD J624 192 76 1.3205078649 0 0 0 0 0  
YX0210 STD J624 182 57 1.1584190448 0 0 0 0 0  
YX0211 STD J624 175 51 1.1627027334 0 0 0 1 1  
YX0212 STD J624 195 66 1.0958283309 3 1 0 0 0  
YX0213 STD J624 182 60 1.2193884683 1 0 0 0 0  
YX0214 STD J624 225 112 1.222709382 1 0 0 0 0  
YX0215 STD J624 222 107 1.2149812129 0 0 0 0 0  
YX0216 STD J624 218 105 1.2575109424 1 0 0 0 0  
YX0217 STD J624 195 72 1.1954490883 0 0 0 0 0  
YX0218 STD J624 192 67 1.1641319335 1 0 0 0 0  
YX0219 STD J624 185 65 1.2592158814 1 0 0 0 0  
YX0220 STD J624 215 91 1.1350022038 0 0 0 0 0  
YX0221 STD J624 185 57 1.1042354652 0 0 0 0 0  
YX0222 STD J624 165 45 1.2189462545 0 0 0 0 0  
YX0223 STD J624 208 87 1.195621404 1 0 0 0 0  
YX0224 STD J624 180 55 1.1545539981 0 0 0 0 0  
YX0225 STD J624 202 73 1.0930583536 0 0 0 1 1  
YX0226 STD J624 218 105 1.2575109424 0 0 0 0 0  
YX0227 STD J624 185 61 1.1817256733 1 0 0 0 0  
YX0228 STD J624 182 61 1.2397116094 0 0 0 0 0  
YX0229 STD J624 150 32 1.1460474239 0 0 0 0 0  
YX0230 STD J624 165 45 1.2189462545 0 0 0 1 1  
YX0231 STD J624 170 49 1.2161320678 0 0 0 0 0  
YX0232 STD J624 150 34 1.2176753879 0 0 0 0 0  
YX0233 STD J624 202 78 1.1679253641 3 0 0 0 0  
YX0234 STD J624 210 93 1.2427403943 2 0 0 2 3  
YX0235 STD J624 191 68 1.1997234471 2 0 0 0 0  
YX0236 STD J624 187 65 1.2201618709 0 0 0 0 0  
YX0237 STD J624 205 81 1.1615721907 0 0 0 0 0  
YX0238 STD J624 205 82 1.1759125881 1 0 0 0 0  
YX0239 STD J624 185 61 1.1817256733 2 0 0 0 0  
YX0240 STD J624 185 63 1.2204707773 0 0 0 0 0  
YX0241 STD J624 187 60 1.1263032654 3 0 0 0 0  
YX0242 STD J624 189 61 1.1099329616 3 0 0 0 0  
YX0243 STD J624 205 81 1.1615721907 2 2 2 1 1  
YX0244 STD J624 188 66 1.2197236289 1 0 0 0 0 male
YX0245 STD J624 192 67 1.1641319335 1 0 0 0 0  
YX0246 STD J624 188 64 1.1827623068 0 0 0 0 0  
YX0247 STD J624 190 65 1.164569216 1 0 0 0 0  
YX0248 STD J624 172 44 1.0552474881 1 0 0 0 0  
YX0249 STD J624 182 60 1.2193884683 0 0 0 0 0  
YX0250 STD J623 200 79 1.2178931954 2 0 0 0 0  
YX0251 STD J623 199 78 1.2202676241 1 1 1 0 0  
YX0252 STD J623 217 105 1.2745658525 2 0 0 0 0  
YX0253 STD J623 192 68 1.181507037 0 0 0 0 0  
YX0254 STD J623 202 75 1.1230051578 0 0 0 0 0  
YX0255 STD J623 203 83 1.2249396747 1 0 0 0 0  
YX0256 STD J623 178 55 1.1929770328 1 0 0 0 0  
YX0257 STD J623 208 89 1.2231069535 0 0 0 0 0  
YX0258 STD J623 199 78 1.2202676241 0 0 0 0 0  
YX0259 STD J623 230 122 1.2488125977 1 0 1 0 0  
YX0260 STD J623 190 64 1.1466527665 0 0 0 0 0  
YX0261 STD J623 202 81 1.2128455704 1 0 0 0 0  
YX0262 STD J623 185 60 1.1623531213 3 0 0 0 0  
YX0263 STD J623 205 84 1.2045933829 1 0 0 0 0  
YX0264 STD J623 197 76 1.2246938857 0 0 0 0 0  
YX0265 STD J623 185 59 1.1429805692 0 0 0 0 0  
YX0266 STD J623 199 78 1.2202676241 1 0 0 0 0  
YX0267 STD J623 196 72 1.1776661912 0 0 0 0 0  
YX0268 STD J623 208 84 1.1543930797 1 0 0 0 0  
YX0269 STD J623 186 60 1.1441377731 3 0 0 0 0  
YX0270 STD J623 169 42 1.0605746586 0 0 0 0 0  
YX0271 STD J623 167 39 1.0197773144 0 0 0 0 0  
YX0272 STD J623 192 64 1.112006623 2 0 1 0 0  
YX0273 STD J623 206 90 1.2723645302 2 0 0 2 0  
YX0274 STD J623 201 78 1.1850322087 2 0 0 0 0  
YX0275 STD J623 212 87 1.1307202763 0 0 0 0 0  
YX0277 STD J623 188 69 1.275165612 1 0 0 0 0  
YX0278 STD J623 164 39 1.0754052003 0 0 0 0 0  
YX0279 STD J623 197 70 1.1280075263 3 0 0 0 0  
YX0280 STD J623 190 63 1.128736317 2 0 0 0 0  
YX0281 STD J623 208 85 1.1681358545 2 0 0 0 0  
YX0282 STD J623 185 59 1.1429805692 0 0 0 0 0  
YX0283 STD J623 199 73 1.1420453405 0 0 0 0 0  
YX0284 STD J623 208 82 1.1269075302 2 0 0 0 0  
YX0285 STD J623 192 58 1.0077560021 2 0 0 0 0  
YX0286 STD J623 182 57 1.1584190448 2 0 0 0 0  
YX0287 STD J623 175 48 1.094308455 2 0 0 0 0  
YX0288 STD J623 168 45 1.1562621739 0 0 0 0 0  
YX0289 STD J623 186 49 0.9343791813 0 0 0 0 0  
YX0290 STD J623 190 62 1.1108198675 2 0 0 0 0  
YX0291 STD J623 168 44 1.1305674589 0 0 0 0 0  
YX0292 STD J623 210 85 1.1358379948 0 0 0 0 0  
YX0293 STD J623 232 119 1.1875917328 1 0 0 0 0  
YX0294 STD J623 182 58 1.178742186 0 0 0 0 0  
YX0295 STD J623 217 96 1.1653173508 2 0 0 0 0  
YX0296 STD J623 193 68 1.1636597088 1 0 0 0 0  
YX0297 STD J623 220 108 1.2592886837 2 0 0 0 0  
YX0298 STD J623 232 101 1.0079560085 1 0 0 0 0  
YX0299 STD J623 . 61 . 3 0 0 0 0  
YX0300 STD J623 192 67 1.1641319335 1 0 0 0 0  
YX0301 STD J623 198 71 1.127273613 1 0 0 0 0  
YX0302 STD J623 232 112 1.1177333955 3 0 1 0 0  
YX0303 STD J623 210 86 1.1492007948 2 1 1 0 0  
YX0304 STD J623 192 73 1.2683825544 3 0 0 0 0  
YX0305 STD J623 199 72 1.1264008838 1 0 0 1 1  
YX0306 STD J623 200 78 1.2024768258 1 0 0 0 0  
YX0307 STD J623 195 73 1.2120525478 2 0 0 0 0  
YX0308 STD J623 188 58 1.0718783405 0 0 0 0 0  
YX0309 STD J623 198 73 1.1590277993 1 0 0 0 0  
YX0310 STD J623 200 71 1.0945622389 3 0 0 0 0  
YX0311 STD J623 175 50 1.1399046406 0 0 0 0 0
YX0312 STD J623 189 61 1.1099329616 1 0 0 0 0  
YX0313 STD J623 180 55 1.1545539981 0 0 0 0 0  
YX0314 STD J623 181 60 1.2392331601 0 0 0 0 0  
YX0315 STD J623 168 46 1.1819568889 0 0 0 0 0  
YX0316 STD J623 165 42 1.1376831709 0 0 0 0 0  
YX0317 STD J623 158 38 1.1687411407 0 0 0 0 0  
YX0318 STD J623 162 38 1.0861870084 0 0 0 0 0  
YX0319 STD J623 172 46 1.103213283 3 0 0 0 0  
YX0320 STD J623 235 123 1.1821600399 0 0 0 0 0  
YX0321 STD J623 232 113 1.127713158 1 1 0 0 0  
YX0322 STD J623 234 110 1.0705087537 1 1 1 0 0  
YX0323 STD J623 220 103 1.2009882816 0 0 0 0 0  
YX0324 STD J623 215 87 1.085111997 1 1 0 0 0  
YX0325 STD J623 237 124 1.1625430157 0 2 1 0 0  
YX0326 STD J623 202 81 1.2128455704 0 0 0 0 0  
YX0327 STD J623 215 89 1.1100571004 2 0 0 0 0  
YX0328 STD J623 188 63 1.1642816458 0 0 0 0 1  
YX0329 STD J623 192 71 1.2336323474 0 0 0 0 0  
YX0330 STD J623 192 60 1.0425062091 0 0 0 0 0  
YX0331 STD J623 190 67 1.2004021149 0 0 0 0 0  
YX0332 STD J623 182 58 1.178742186 1 1 1 0 0  
YX0333 STD J623 197 77 1.2408082789 1 0 0 0 0  
YX0334 STD J623 185 59 1.1429805692 1 0 0 0 0  
YX0335 STD J623 190 65 1.164569216 0 0 0 0 0  
YX0336 STD J623 170 48 1.191313046 0 0 0 0 0  
YX0337 STD J623 198 79 1.2542903582 1 0 0 0 0  
YX0338 STD J623 172 46 1.103213283 0 0 0 1 1  
YX0339 STD J623 178 51 1.1062150668 0 0 0 0 0  
YX0340 STD J623 181 61 1.2598870461 0 0 0 0 0  
YX0341 STD J623 168 46 1.1819568889 0 0 0 0 0  
YX0342 STD J623 175 49 1.1171065478 0 0 0 0 0  
YX0343 STD J623 180 58 1.2175296707 0 0 0 0 0  
YX0344 STD J623 150 34 1.2176753879 0 0 0 0 0  
YX0345 STD J623 200 82 1.2641423041 0 0 0 0 0  
YX0346 STD J623 210 88 1.1759263947 1 0 0 0 0  
YX0347 STD J623 248 143 1.173795966 1 0 0 0 0  
YX0348 STD J623 235 114 1.0956605248 1 0 0 0 0  
YX0349 STD J623 195 73 1.2120525478 3 0 0 0 0  
YX0350 STD J623 200 75 1.1562277172 0 0 0 0 0  
YX0351 STD J623 225 102 1.1135389014 0 2 1 0 0  
YX0352 STD J623 188 62 1.1458009847 0 0 0 0 0  
YX0353 STD J623 205 81 1.1615721907 0 0 0 0 0  
YX0354 STD J623 165 45 1.2189462545 0 0 0 0 0  
YX0355 STD J623 188 70 1.2936462731 3 0 0 0 0  
YX0356 STD J623 198 75 1.1907819856 0 0 0 0 0  
YX0357 STD J623 182 53 1.0771264803 3 0 0 0 0  
YX0358 STD J623 185 62 1.2010982253 1 0 0 0 0  
YX0359 STD J623 187 61 1.1450749865 0 0 0 0 0  
YX0360 STD J623 202 76 1.1379785599 0 0 0 0 0  
YX0361 STD J623 210 85 1.1358379948 3 0 0 0 0  
YX0362 STD J623 205 85 1.2189337803 0 0 0 0 0  
YX0363 STD J623 187 70 1.3140204763 2 0 0 0 0  
YX0364 STD J623 207 92 1.2823149783 1 0 0 0 0  
YX0365 STD J623 195 72 1.1954490883 0 0 0 0 0  
YX0366 STD J623 195 71 1.1788456287 3 0 0 0 0  
YX0367 STD J623 189 61 1.1099329616 2 0 0 0 0  
YX0368 STD J623 209 84 1.1382840954 1 0 0 0 0  
YX0369 STD J623 185 60 1.1623531213 0 0 0 0 0  
YX0370 STD J623 201 75 1.1394540468 2 0 0 0 0  
YX0371 STD J623 168 42 1.079178029 0 0 0 0 0  
YX0372 STD J623 178 55 1.1929770328 0 0 0 0 0  
YX0373 STD J623 185 59 1.1429805692 0 0 0 0 0  
YX0374 STD J623 168 43 1.104872744 0 0 0 0 0  
YX0375 STD J623 172 46 1.103213283 0 0 0 0 0  
YX0376 STD J623 188 62 1.1458009847 1 0 0 0 0  
YX0377 STD J623 169 45 1.1363299914 0 0 0 0 0  
YX0378 STD J623 178 45 0.9760721178 3 0 0 0 0  
YX0379 STD J623 165 40 1.0835077818 0 0 0 0 0  
YX0380 STD J623 158 34 1.0457157574 0 0 0 0 0  
YX0381 STD J623 185 60 1.1623531213 1 0 0 0 0  
YX0382 STD J623 220 97 1.1310277992 3 0 0 0 0  
YX0383 STD J623 218 96 1.1497242902 1 0 0 0 0  
YX0384 STD J623 210 90 1.2026519945 0 0 0 0 0  
YX0385 STD J623 218 101 1.2096057636 1 0 0 0 0  
YX0386 STD J623 222 99 1.124141496 2 1 0 0 0  
YX0387 STD J623 185 56 1.0848629132 0 0 0 0 0  
YX0388 STD J623 189 65 1.1827154508 0 0 0 0 0  
YX0389 STD J623 179 50 1.0668678394 3 0 0 0 0  
YX0390 STD J623 205 83 1.1902529855 1 0 0 0 0  
YX0391 STD J623 190 64 1.1466527665 0 0 0 0 0  
YX0392 STD J623 198 68 1.0796423336 2 0 0 0 0  
YX0393 STD J623 195 67 1.1124317905 0 0 0 0 0  
YX0394 STD J623 212 94 1.2216977698 2 0 0 0 0  
YX0395 STD J623 189 69 1.2554979401 0 0 0 0 0  
YX0396 STD J623 170 51 1.2657701114 1 0 0 0 0  
YX0397 STD J623 175 51 1.1627027334 0 0 0 0 0  
YX0398 STD J623 167 46 1.2028142682 0 0 0 0 0  
YX0399 STD J623 168 46 1.1819568889 0 0 0 0 0  
YX0400 STD J623 172 50 1.1991448729 0 0 0 0 0  
YX0401 STD J623 152 34 1.1713244381 0 0 0 0 0  
YX0402 STD J623 207 78 1.0871800903 0 0 0 0 0  
YX0403 STD J623 189 64 1.1645198285 0 0 0 0 0  
YX0404 STD J623 230 78 0.7984211691 3 0 0 0 0  
YX0405 STD J623 200 77 1.1870604563 2 0 0 0 0  
YX0406 STD J623 235 125 1.2013821544 0 0 0 0 0  
YX0407 STD J623 202 77 1.152951962 3 0 0 0 0  
YX0408 STD J623 197 74 1.1924650992 0 0 0 0 0  
YX0409 STD J623 185 59 1.1429805692 0 0 0 0 0  
YX0410 STD J623 198 75 1.1907819856 0 0 0 0 0  
YX0411 STD J623 200 81 1.2487259345 0 0 0 0 0  
YX0412 STD J623 222 108 1.2263361775 1 1 1 0 0  
YX0413 STD J623 188 67 1.2382042899 1 0 0 0 0  
YX0414 STD J623 205 76 1.0898702036 0 0 0 0 0  
YX0415 STD J623 212 87 1.1307202763 2 0 0 0 0  
YX0416 STD J623 212 89 1.1567138459 1 0 0 0 0  
YX0417 STD J623 172 47 1.1271961805 0 0 0 0 0  
YX0418 STD J623 195 70 1.1622421692 3 0 0 0 0  
YX0419 STD J623 185 59 1.1429805692 0 0 0 0 0  
YX0420 STD J623 189 65 1.1827154508 0 0 0 0 0  
YX0421 STD J623 187 61 1.1450749865 0 0 0 0 0  
YX0422 STD J623 172 46 1.103213283 0 0 0 0 0  
YX0423 STD J623 188 64 1.1827623068 1 0 0 0 0  
YX0424 STD J623 170 46 1.1416750024 0 0 0 0 0  
YX0425 STD J623 185 57 1.1042354652 0 0 0 0 0  
YX0426 STD J623 158 37 1.1379847949 0 0 0 0 0  
YX0427 STD J623 158 39 1.1994974865 0 0 0 0 0  
YX0428 STD J623 157 34 1.0653515338 1 0 0 0 0  
YX0429 STD J623 222 107 1.2149812129 0 0 0 0 0  
YX0430 STD J623 212 89 1.1567138459 1 0 0 0 0  
YX0431 STD J623 230 117 1.1976317536 1 0 1 0 0  
YX0432 STD J623 205 74 1.0611894088 3 0 0 0 0  
YX0433 STD J623 200 75 1.1562277172 0 0 0 0 0  
YX0434 STD J623 203 79 1.1659064374 1 0 0 0 0  
YX0435 STD J623 202 81 1.2128455704 2 0 0 0 0  
YX0436 STD J623 197 75 1.2085794925 2 0 0 0 0  
YX0437 STD J623 198 71 1.127273613 1 0 0 0 0  
YX0438 STD J623 212 92 1.1957042002 0 0 0 0 0  
YX0439 STD J623 175 51 1.1627027334 0 0 0 0 0  
YX0440 STD J623 175 47 1.0715103621 0 0 0 0 0  
YX0441 STD J623 175 53 1.208298919 0 0 0 0 0  
YX0442 STD J623 192 66 1.14675683 0 0 0 0 0  
YX0443 STD J623 198 76 1.2066590787 0 0 0 0 0  
YX0444 STD J623 172 51 1.2231277703 0 0 0 0 0  
YX0445 STD J623 205 90 1.2906357674 0 0 0 0 0  
YX0446 STD J623 198 76 1.2066590787 0 0 0 0 0  
YX0447 STD J623 185 59 1.1429805692 0 0 0 0 0  
YX0448 STD J623 162 39 1.114770877 0 0 0 0 0
YX0449 STD J623 165 41 1.1105954763 3 0 0 0 0  
YX0450 STD J623 210 82 1.095749595 1 0 0 0 0  
YX0451 STD J623 192 70 1.2162572439 0 0 0 0 0  
YX0452 STD J623 190 66 1.1824856654 0 0 0 0 0  
YX0453 STD J623 192 68 1.181507037 0 0 0 0 0  
YX0454 STD J623 198 78 1.238413265 2 0 0 0 0  
YX0455 STD J623 210 90 1.2026519945 1 0 0 0 0  
YX0456 STD J623 205 80 1.1472317932 1 0 0 0 0  
YX0457 STD J623 195 70 1.1622421692 0 0 0 0 0  
YX0458 STD J623 178 58 1.2580485074 0 0 0 0 0  
YX0459 STD J623 180 58 1.2175296707 0 0 0 0 0  
YX0460 STD J623 188 61 1.1273203237 3 0 0 0 0  
YX0461 STD J623 190 64 1.1466527665 0 0 0 0 0  
YX0462 STD J623 175 48 1.094308455 3 0 0 0 0  
YX0463 STD J623 190 61 1.0929034181 0 0 0 0 0  
YX0464 STD J623 185 57 1.1042354652 2 0 0 0 0  
YX0465 STD J623 205 78 1.1185509984 0 0 0 0 0  
YX0466 STD J623 181 54 1.1153098441 0 0 0 0 0  
YX0467 STD J623 170 44 1.0920369588 0 0 0 0 0  
YX0468 STD J623 195 67 1.1124317905 3 0 0 0 0  
YX0469 STD J623 172 43 1.0312645907 1 0 0 0 0  
YX0470 STD J623 195 67 1.1124317905 0 0 0 0 0  
YX0471 STD J623 182 55 1.1177727626 0 0 0 0 0  
YX0472 STD J623 152 31 1.0679722818 3 0 0 0 0  
YX0473 STD J623 197 77 1.2408082789 1 0 0 0 0  
YX0474 STD J623 218 91 1.0898428167 3 0 0 0 0  
YX0475 STD J623 215 92 1.1474747554 2 2 0 0 0  
YX0476 STD J623 195 71 1.1788456287 1 0 0 0 0  
YX0477 STD J623 228 110 1.1551638339 0 0 0 0 0  
YX0478 STD J623 215 97 1.2098375139 0 0 0 0 0  
YX0479 STD J623 204 79 1.1492399134 0 0 0 0 0  
YX0480 STD J623 218 98 1.1736768796 2 0 0 0 0  
YX0481 STD J623 187 62 1.1638467076 0 0 0 0 0  
YX0482 STD J623 189 62 1.1281285839 0 0 0 0 0  
YX0483 STD J623 199 76 1.1889787107 0 0 0 0 0  
YX0484 STD J623 189 63 1.1463242062 0 0 0 0 0  
YX0485 STD J623 199 74 1.1576897972 0 0 0 0 0  
YX0486 STD J623 187 60 1.1263032654 1 0 0 0 0  
YX0487 STD J623 192 69 1.1988821405 1 0 0 0 0  
YX0488 STD J623 205 79 1.1328913958 1 0 0 0 0  
YX0489 STD J623 185 62 1.2010982253 0 0 0 0 0 male
YX0490 STD J623 197 76 1.2246938857 4 0 0 0 0  
YX0491 STD J623 190 64 1.1466527665 3 0 0 0 0  
YX0492 STD J623 187 60 1.1263032654 0 0 0 0 0  
YX0493 STD J623 185 58 1.1236080172 0 0 0 0 0  
YX0494 STD J623 165 43 1.1647708654 0 0 0 0 0  
YX0495 STD J623 182 55 1.1177727626 0 0 0 0 0  
YX0496 STD J623 187 59 1.1075315443 1 0 0 0 0  
YX0497 STD J623 182 57 1.1584190448 1 0 0 0 0  
YX0498 STD J623 187 57 1.0699881021 2 0 0 0 0  
YX0499 STD J623 182 56 1.1380959037 0 0 0 0 0  
YX0500 STD J621 180 58 1.2175296707 3 0 0 0 0  
YX0501 STD J621 185 58 1.1236080172 3 0 0 0 0  
YX0502 STD J621 195 75 1.245259467 1 0 0 0 0  
YX0503 STD J621 151 36 1.2644452963 1 0 0 0 0  
YX0504 STD J621 198 72 1.1431507062 3 0 0 0 0  
YX0505 STD J621 172 47 1.1271961805 2 0 0 0 0  
YX0506 STD J621 185 60 1.1623531213 2 0 0 0 0  
YX0507 STD J621 185 62 1.2010982253 2 0 0 0 0  
YX0508 STD J621 200 81 1.2487259345 3 0 0 0 0  
YX0509 STD J621 189 63 1.1463242062 0 0 0 0 0  
YX0510 STD J621 182 58 1.178742186 1 0 0 0 0  
YX0511 STD J621 184 59 1.1612769081 0 0 0 0 0  
YX0512 STD J621 170 43 1.067217937 0 0 0 0 0  
YX0513 STD J621 235 128 1.2302153261 1 0 0 1 0  
YX0514 STD J621 175 54 1.2310970118 1 0 0 0 0  
YX0515 STD J621 210 90 1.2026519945 0 0 0 0 0  
YX0516 STD J621 182 58 1.178742186 1 0 0 0 0
YX0517 STD J621 186 62 1.1822756988 1 0 0 0 0  
YX0518 STD J621 205 88 1.2619549726 1 0 0 0 0  
YX0519 STD J621 198 77 1.2225361719 0 0 0 0 0  
YX0520 STD J621 199 82 1.282845451 1 0 0 0 0  
YX0521 STD J621 210 82 1.095749595 1 0 0 0 0  
YX0522 STD J621 197 76 1.2246938857 0 0 0 0 0  
YX0523 STD J621 185 62 1.2010982253 0 0 0 0 0  
YX0524 STD J621 192 66 1.14675683 3 0 0 0 0  
YX0525 STD J621 198 76 1.2066590787 1 0 0 0 0  
YX0526 STD J621 182 56 1.1380959037 0 0 0 0 0  
YX0527 STD J621 179 55 1.1735546233 1 0 0 0 0  
YX0528 STD J621 138 24 1.0974014219 0 0 0 0 0  
YX0529 STD J621 200 76 1.1716440867 1 0 0 0 0  
YX0530 STD J621 202 81 1.2128455704 2 0 0 0 0  
YX0531 STD J621 203 124 1.8300303574 2 0 0 0 0  
YX0532 STD J621 202 75 1.1230051578 1 0 0 0 0  
YX0533 STD J621 232 118 1.1776119703 2 0 0 0 0  
YX0534 STD J621 175 50 1.1399046406 1 0 0 0 0  
YX0535 STD J621 210 89 1.1892891946 1 0 0 0 0  
YX0536 STD J621 205 85 1.2189337803 2 0 0 0 0  
YX0537 STD J621 182 56 1.1380959037 1 0 0 0 0  
YX0538 STD J621 202 74 1.1080317557 1 0 0 0 0  
YX0539 STD J621 177 54 1.190781529 1 0 0 0 0  
YX0540 STD J621 195 67 1.1124317905 1 0 0 0 0  
YX0541 STD J621 205 81 1.1615721907 0 0 0 0 0  
YX0542 STD J621 180 55 1.1545539981 0 0 0 0 0  
YX0543 STD J621 178 54 1.1712865413 1 0 0 0 0  
YX0544 STD J621 208 82 1.1269075302 2 0 0 0 0  
YX0545 STD J621 188 62 1.1458009847 1 0 0 0 0  
YX0546 STD J621 189 64 1.1645198285 1 0 0 0 0  
YX0547 STD J621 182 50 1.0161570569 3 0 0 0 0  
YX0548 STD J621 187 63 1.1826184287 1 0 0 0 0  
YX0549 STD J621 181 57 1.1772715021 1 0 0 0 0  
YX0550 STD J621 190 61 1.0929034181 0 0 0 0 0  
YX0551 STD J621 188 88 1.6262981719 1 0 0 0 0  
YX0552 STD J621 181 58 1.1979253881 1 0 0 0 0  
YX0553 STD J621 176 52 1.1658729522 1 0 0 0 0  
YX0554 STD J621 182 57 1.1584190448 1 0 0 0 0  
YX0555 STD J621 172 51 1.2231277703 1 0 0 0 0  
YX0556 STD J621 182 58 1.178742186 1 0 0 0 0  
YX0557 STD J621 182 55 1.1177727626 2 0 0 0 0  
YX0558 STD J621 185 58 1.1236080172 2 0 0 0 0  
YX0559 STD J621 225 101 1.1026218534 1 1 1 0 0  
YX0560 STD J621 215 92 1.1474747554 1 0 0 0 0  
YX0561 STD J621 215 91 1.1350022038 1 0 0 0 0  
YX0562 STD J621 170 52 1.2905891331 0 0 0 0 0
YX0563 STD J621 182 61 1.2397116094 0 0 0 0 0  
YX0564 STD J621 218 81 0.9700798698 1 0 0 0 0  
YX0565 STD J621 189 68 1.2373023178 1 0 0 0 0  
YX0566 STD J621 199 76 1.1889787107 0 0 0 0 0  
YX0567 STD J621 197 72 1.1602363128 1 0 0 0 0  
YX0568 STD J621 175 52 1.1855008262 1 0 0 1 1  
YX0569 STD J621 172 53 1.2710935652 3 0 0 0 0  
YX0570 STD J621 185 60 1.1623531213 0 0 0 0 0  
YX0571 STD J621 187 65 1.2201618709 1 0 0 0 0  
YX0572 STD J621 170 43 1.067217937 1 0 0 0 0  
YX0573 STD J621 176 51 1.1434523185 1 0 0 0 0  
YX0574 STD J621 176 53 1.1882935859 3 0 0 0 0  
YX0575 STD J621 165 42 1.1376831709 1 0 0 0 0  
YX0576 STD J621 158 36 1.1072284491 3 0 0 0 0  
YX0577 STD J621 202 83 1.2427923746 0 0 0 0 0  
YX0578 STD J621 200 78 1.2024768258 2 0 0 0 0  
YX0579 STD J621 215 95 1.1848924105 1 0 0 0 0  
YX0580 STD J621 198 76 1.2066590787 1 0 0 0 0  
YX0581 STD J621 182 56 1.1380959037 0 0 0 0 0  
YX0582 STD J621 195 69 1.1456387096 0 0 0 0 0  
YX0583 STD J621 215 91 1.1350022038 1 0 0 0 0  
YX0584 STD J621 209 86 1.1653860977 1 0 0 0 0  
YX0585 STD J621 205 82 1.1759125881 1 0 0 0 0  
YX0586 STD J621 192 64 1.112006623 1 0 0 0 0  
YX0587 STD J621 200 78 1.2024768258 1 0 0 0 0  
YX0588 STD J621 172 50 1.1991448729 0 0 0 0 0  
YX0589 STD J621 182 60 1.2193884683 1 0 0 0 0  
YX0590 STD J621 172 50 1.1991448729 0 0 0 0 0  
YX0591 STD J621 185 58 1.1236080172 2 0 0 0 0  
YX0592 STD J621 170 49 1.2161320678 1 0 0 0 0  
YX0593 STD J621 185 67 1.2979609854 1 0 0 0 0  
YX0594 STD J621 185 59 1.1429805692 1 0 0 0 0  
YX0595 STD J621 220 105 1.2243084424 2 0 0 0 0  
YX0596 STD J621 192 72 1.2510074509 1 0 0 0 0  
YX0597 STD J621 218 95 1.1377479955 2 0 0 0 0  
YX0598 STD J621 205 85 1.2189337803 3 0 0 0 0  
YX0599 STD J621 192 66 1.14675683 2 0 0 0 0  
YX0600 STD J621 235 126 1.2109932116 1 0 0 0 0  
YX0601 STD J621 222 110 1.2490461067 1 0 0 0 0  
YX0602 STD J621 185 60 1.1623531213 1 0 0 0 0  
YX0603 STD J621 215 90 1.1225296521 1 0 0 0 0  
YX0604 STD J621 190 69 1.2362350139 1 0 0 0 0  
YX0605 STD J621 215 102 1.2722002723 1 0 0 0 0  
YX0606 STD J621 198 74 1.1749048925 1 0 0 0 0  
YX0607 STD J621 185 70 1.3560786415 0 0 0 0 0  
YX0608 STD J621 185 61 1.1817256733 1 0 0 0 0  
YX0609 STD J621 200 77 1.1870604563 1 0 0 0 0  
YX0610 STD J621 172 52 1.2471106678 0 0 0 0 0  
YX0611 STD J621 190 69 1.2362350139 1 0 0 0 0  
YX0612 STD J621 177 54 1.190781529 0 0 0 0 0  
YX0613 STD J621 192 63 1.0946315196 0 0 0 0 0  
YX0614 STD J621 182 57 1.1584190448 1 0 0 0 0  
YX0615 STD J621 172 53 1.2710935652 1 0 0 1 1  
YX0616 STD J621 185 61 1.1817256733 1 0 0 0 0  
YX0617 STD J621 175 51 1.1627027334 1 0 0 0 0  
YX0618 STD J621 172 51 1.2231277703 1 0 0 0 0  
YX0619 STD J621 152 36 1.2402258757 0 0 0 0 0  
YX0620 STD J621 218 93 1.1137954061 1 0 0 0 0  
YX0621 STD J621 198 78 1.238413265 1 0 0 0 0  
YX0622 STD J621 185 63 1.2204707773 1 0 0 0 0  
YX0623 STD J621 222 105 1.1922712837 1 0 0 0 0  
YX0624 STD J621 198 72 1.1431507062 3 0 0 0 0  
YX0625 STD J621 202 82 1.2278189725 2 0 0 0 0  
YX0626 STD J621 218 99 1.1856531742 2 0 0 0 0  
YX0627 STD J621 202 84 1.2577657767 2 0 0 0 0  
YX0628 STD J621 185 62 1.2010982253 0 0 0 0 0  
YX0629 STD J621 188 67 1.2382042899 1 0 0 0 0  
YX0630 STD J621 190 65 1.164569216 0 0 0 0 0  
YX0631 STD J621 165 44 1.19185856 1 0 0 0 0  
YX0632 STD J621 192 72 1.2510074509 0 0 0 0 0  
YX0633 STD J621 218 100 1.1976294689 1 0 0 0 0  
YX0634 STD J621 210 98 1.309554394 1 0 0 0 0  
YX0635 STD J621 210 90 1.2026519945 0 0 0 0 0  
YX0636 STD J621 195 72 1.1954490883 0 0 0 0 0  
YX0637 STD J621 190 64 1.1466527665 0 0 0 0 0  
YX0638 STD J621 200 76 1.1716440867 2 0 0 0 0  
YX0639 STD J621 205 79 1.1328913958 0 0 0 0 0  
YX0640 STD J621 175 51 1.1627027334 1 0 0 0 0  
YX0641 STD J621 185 62 1.2010982253 1 0 0 0 0  
YX0642 STD J621 182 58 1.178742186 1 0 0 0 0  
YX0643 STD J621 185 61 1.1817256733 3 0 0 0 0  
YX0644 STD J621 175 47 1.0715103621 0 0 0 0 0  
YX0645 STD J621 185 48 0.929882497 1 0 0 0 0  
YX0646 STD J621 175 52 1.1855008262 1 0 0 0 0  
YX0647 STD J621 150 30 1.0744194599 0 0 0 0 0  
YX0648 STD J621 186 63 1.2013446617 0 0 0 0 0  
YX0649 STD J621 197 75 1.2085794925 2 0 0 0 0  
YX0650 STD J621 205 83 1.1902529855 1 0 0 0 0  
YX0651 STD J621 192 68 1.181507037 0 0 0 0 0  
YX0652 STD J621 210 91 1.2160147945 1 0 0 0 0  
YX0653 STD J621 200 81 1.2487259345 3 0 0 0 0  
YX0654 STD J621 205 82 1.1759125881 0 0 0 0 0  
YX0655 STD J621 178 57 1.2363580159 0 0 0 0 0  
YX0656 STD J621 215 99 1.2347826173 1 0 0 0 0  
YX0657 STD J621 195 73 1.2120525478 0 0 0 0 0  
YX0658 STD J621 175 59 1.3450874759 3 0 0 0 0  
YX0659 STD J621 195 72 1.1954490883 3 0 0 0 0  
YX0660 STD J621 185 60 1.1623531213 1 0 0 0 0  
YX0661 STD J621 200 78 1.2024768258 3 0 0 0 0  
YX0662 STD J621 178 59 1.2797389989 1 0 0 0 0  
YX0663 STD J621 182 62 1.2600347505 0 0 0 0 0  
YX0664 STD J621 175 56 1.2766931974 1 0 0 0 0  
YX0665 STD J621 172 54 1.2950764627 0 0 0 0 0  
YX0666 STD J621 218 99 1.1856531742 2 0 0 0 0  
YX0667 STD J621 202 80 1.1978721683 2 0 0 0 0  
YX0668 STD J621 150 33 1.1818614059 0 0 0 0 0  
YX0669 STD J621 175 63 1.4362798471 0 0 0 0 0  
YX0670 STD J621 192 78 1.3552580718 0 0 0 0 0  
YX0671 STD J621 185 64 1.2398433294 0 0 0 0 0  
YX0672 STD J621 219 95 1.1225930491 3 0 0 0 0  
YX0673 STD J621 208 86 1.1818786293 2 0 0 0 0  
YX0674 STD J621 215 97 1.2098375139 3 0 0 0 0  
YX0675 STD J621 220 106 1.2359685228 3 0 0 0 0  
YX0676 STD J621 198 74 1.1749048925 2 0 0 0 0  
YX0677 STD J621 195 72 1.1954490883 1 0 0 0 0  
YX0678 STD J621 192 69 1.1988821405 1 0 0 2 1  
YX0679 STD J621 185 62 1.2010982253 2 0 0 0 0  
YX0680 STD J621 187 65 1.2201618709 1 0 0 0 0  
YX0681 STD J621 185 61 1.1817256733 1 0 0 0 0  
YX0682 STD J621 190 65 1.164569216 0 0 0 0 0  
YX0683 STD J621 182 60 1.2193884683 3 0 0 0 0  
YX0684 STD J621 175 48 1.094308455 0 0 0 0 0  
YX0685 STD J621 182 58 1.178742186 1 0 0 0 0  
YX0686 STD J621 175 50 1.1399046406 2 0 0 0 0  
YX0687 STD J621 168 43 1.104872744 1 0 0 0 0  
YX0688 STD J621 187 63 1.1826184287 0 0 0 0 0  
YX0689 STD J621 190 67 1.2004021149 2 0 0 0 0  
YX0690 STD J621 220 108 1.2592886837 2 0 0 0 0  
YX0691 STD J621 150 35 1.2534893699 0 0 0 0 0  
YX0692 STD J621 215 96 1.1973649622 1 0 0 0 0  
YX0693 STD J621 212 91 1.1827074155 1 0 0 0 0  
YX0694 STD J621 195 72 1.1954490883 1 0 0 0 0  
YX0695 STD J621 202 79 1.1828987662 3 0 0 0 0  
YX0696 STD J621 180 56 1.175545889 2 0 0 0 0  
YX0697 STD J621 195 80 1.3282767648 1 0 0 0 0  
YX0698 STD J621 198 74 1.1749048925 1 0 0 0 0  
YX0699 STD J621 175 49 1.1171065478 1 0 0 0 0  
YX0700 STD J621 185 64 1.2398433294 1 0 0 0 0  
YX0701 STD J621 192 70 1.2162572439 2 0 0 0 0  
YX0702 STD J621 208 75 1.0307081069 2 0 0 0 0  
YX0703 STD J621 182 56 1.1380959037 1 0 0 0 0  
YX0704 STD J621 182 54 1.0974496214 1 0 0 0 0  
YX0705 STD J621 182 60 1.2193884683 1 0 0 0 0  
YX0706 STD J621 175 56 1.2766931974 1 0 0 0 0  
YX0707 STD J621 168 43 1.104872744 1 0 0 0 0  
YX0708 STD J621 152 37 1.2746765945 3 0 0 0 0  
YX0709 STD J621 157 35 1.0966854025 1 0 0 0 0  
YX0710 STD J621 140 26 1.1397725765 0 0 0 0 0  
YX0711 STD J621 145 27 1.0679613056 0 0 0 0 0  
YX0712 STD J621 208 88 1.2093641788 2 0 0 0 0  
YX0713 STD J621 205 84 1.2045933829 2 0 0 0 0  
YX0714 STD J621 232 125 1.2474703075 1 0 0 0 0  
YX0715 STD J621 220 102 1.1893282012 0 0 0 0 0  
YX0716 STD J621 190 61 1.0929034181 2 0 0 0 0  
YX0717 STD J621 199 77 1.2046231674 3 0 0 0 0  
YX0718 STD J621 195 72 1.1954490883 1 0 0 0 0  
YX0719 STD J621 200 74 1.1408113476 1 0 0 0 0  
YX0720 STD J621 202 76 1.1379785599 3 0 0 0 0  
YX0721 STD J621 185 64 1.2398433294 1 0 0 0 0  
YX0722 STD J621 182 57 1.1584190448 1 0 0 0 0  
YX0723 STD J621 188 62 1.1458009847 1 0 0 0 0  
YX0724 STD J621 235 125 1.2013821544 1 0 0 0 0  
YX0725 STD J621 185 60 1.1623531213 2 0 0 0 0  
YX0726 STD J621 195 72 1.1954490883 2 0 0 0 0  
YX0727 STD J621 228 112 1.1761668127 2 0 2 0 0  
YX0728 STD J621 185 64 1.2398433294 1 0 0 0 0  
YX0729 STD J621 187 62 1.1638467076 1 0 0 0 0  
YX0730 STD J621 188 67 1.2382042899 1 0 0 0 0  
YX0731 STD J621 205 75 1.0755298062 1 0 0 0 0  
YX0732 STD J621 188 57 1.0533976795 1 0 0 0 0  
YX0733 STD J621 200 79 1.2178931954 2 0 0 0 0  
YX0734 STD J621 205 79 1.1328913958 2 0 0 0 0  
YX0735 STD J621 215 96 1.1973649622 3 0 0 0 0  
YX0736 STD J621 198 72 1.1431507062 3 0 0 0 0  
YX0737 STD J621 192 66 1.14675683 2 0 0 0 0  
YX0738 STD J621 179 53 1.1308799097 1 0 0 0 0 
YX0739 STD J621 192 66 1.14675683 1 0 0 0 0  
YX0740 STD J621 178 52 1.1279055583 1 0 0 0 1  
YX0741 STD J621 178 57 1.2363580159 0 0 0 0 0  
YX0742 STD J621 185 65 1.2592158814 1 0 0 0 0  
YX0743 STD J621 162 40 1.1433547457 3 0 0 0 0  
YX0744 STD J621 138 24 1.0974014219 0 0 0 0 0  
YX0745 STD J621 175 53 1.208298919 1 0 0 0 0  
YX0746 STD J621 210 89 1.1892891946 0 0 0 0 0  
YX0747 STD J621 207 90 1.2544385658 2 0 0 0 0  
YX0748 STD J621 195 72 1.1954490883 1 0 0 0 0  
YX0749 STD J621 192 75 1.3031327614 0 0 0 0 0  
YX0750 STD J622 180 54 1.1335621072 1 0 0 0 0  
YX0751 STD J622 192 70 1.2162572439 1 0 0 0 0  
YX0752 STD J622 223 97 1.0870223799 4 0 0 0 0  
YX0753 STD J622 200 78 1.2024768258 3 2 0 0 0  
YX0754 STD J622 207 84 1.170809328 1 0 0 0 0  
YX0755 STD J622 172 50 1.1991448729 1 0 0 0 0  
YX0756 STD J622 172 49 1.1751619754 3 0 0 0 0  
YX0757 STD J622 205 81 1.1615721907 3 0 0 0 0  
YX0758 STD J622 205 80 1.1472317932 2 0 0 0 0  
YX0759 STD J622 215 87 1.085111997 3 0 0 0 0  
YX0760 STD J622 200 77 1.1870604563 1 1 0 0 0  
YX0761 STD J622 205 82 1.1759125881 1 1 0 0 0  
YX0762 STD J622 178 57 1.2363580159 1 0 0 0 0  
YX0763 STD J622 188 72 1.3306075952 0 0 0 0 0  
YX0764 STD J622 172 51 1.2231277703 3 0 0 0 0  
YX0765 STD J622 225 113 1.23362643 1 0 0 0 0  
YX0766 STD J622 182 56 1.1380959037 1 0 0 0 0  
YX0767 STD J622 218 94 1.1257717008 1 0 0 0 0  
YX0768 STD J622 225 105 1.1462900456 1 3 0 0 0  
YX0769 STD J622 188 67 1.2382042899 1 0 0 0 0  
YX0770 STD J622 195 69 1.1456387096 1 0 0 0 0  
YX0771 STD J622 225 99 1.0807877573 3 0 0 0 0  
YX0772 STD J622 200 73 1.125394978 3 0 0 0 0  
YX0773 STD J622 195 73 1.2120525478 1 0 0 0 0  
YX0774 STD J622 185 60 1.1623531213 1 0 0 0 0  
YX0775 STD J622 205 78 1.1185509984 1 0 0 0 0  
YX0776 STD J622 209 87 1.1789370988 3 0 0 0 0  
YX0777 STD J622 195 68 1.12903525 1 0 0 0 0  
YX0778 STD J622 192 62 1.0772564161 0 0 0 0 0  
YX0779 STD J622 175 46 1.0487122693 2 0 0 0 0  
YX0780 STD J622 198 71 1.127273613 3 0 0 0 0  
YX0781 STD J622 198 73 1.1590277993 3 0 0 0 0  
YX0782 STD J622 182 54 1.0974496214 1 2 0 0 0  
YX0783 STD J622 172 49 1.1751619754 0 0 0 0 0  
YX0784 STD J622 185 55 1.0654903612 1 2 0 0 0  
YX0785 STD J622 172 46 1.103213283 1 0 0 0 0  
YX0786 STD J622 165 37 1.0022446981 2 0 0 0 0  
YX0787 STD J622 149 29 1.0591616109 0 0 0 0 0  
YX0788 STD J622 188 61 1.1273203237 0 0 0 0 0  
YX0789 STD J622 179 51 1.0882051962 0 0 0 0 0  
YX0790 STD J622 196 74 1.2103791409 1 0 0 0 0  
YX0791 STD J622 207 83 1.1568711217 0 0 0 0 0  
YX0792 STD J622 215 96 1.1973649622 1 0 0 0 0  
YX0793 STD J622 215 95 1.1848924105 0 0 0 0 0  
YX0794 STD J622 192 68 1.181507037 1 0 0 0 0  
YX0795 STD J622 200 79 1.2178931954 2 0 0 0 0  
YX0796 STD J622 200 74 1.1408113476 0 0 0 0 0  
YX0797 STD J622 195 65 1.0792248714 0 0 0 0 0  
YX0798 STD J622 198 72 1.1431507062 0 0 0 0 0  
YX0799 STD J622 208 79 1.0856792059 2 0 0 0 1  
YX0800 STD J622 202 76 1.1379785599 3 0 0 0 0  
YX0801 STD J622 198 71 1.127273613 0 0 0 0 0  
YX0802 STD J622 199 79 1.2359120808 3 0 0 0 0  
YX0803 STD J622 198 74 1.1749048925 0 0 0 0 0  
YX0804 STD J622 210 83 1.109112395 3 4 0 0 0  
YX0805 STD J622 192 67 1.1641319335 2 0 0 0 0  
YX0806 STD J622 182 54 1.0974496214 0 0 0 0 0  
YX0807 STD J622 175 49 1.1171065478 0 0 0 0 0  
YX0808 STD J622 200 77 1.1870604563 0 0 0 0 0  
YX0809 STD J622 192 69 1.1988821405 0 0 0 0 0  
YX0810 STD J622 185 55 1.0654903612 0 0 0 0 0  
YX0811 STD J622 222 105 1.1922712837 3 0 0 0 0  
YX0812 STD J622 192 64 1.112006623 2 0 0 0 0  
YX0813 STD J622 195 71 1.1788456287 1 0 0 0 0  
YX0814 STD J622 222 105 1.1922712837 2 0 0 0 0  
YX0815 STD J622 165 44 1.19185856 1 0 0 0 0  
YX0816 STD J622 202 76 1.1379785599 1 0 0 0 0  
YX0817 STD J622 202 75 1.1230051578 3 0 3 0 0  
YX0818 STD J622 218 101 1.2096057636 1 0 0 0 0  
YX0819 STD J622 192 67 1.1641319335 1 0 0 0 0  
YX0820 STD J622 205 83 1.1902529855 2 0 0 0 0  
YX0821 STD J622 185 59 1.1429805692 0 0 0 0 0  
YX0822 STD J622 202 76 1.1379785599 1 0 0 0 0  
YX0823 STD J622 185 59 1.1429805692 2 0 0 0 0  
YX0824 STD J622 198 75 1.1907819856 1 0 0 0 0  
YX0825 STD J622 188 62 1.1458009847 0 0 0 0 0  
YX0826 STD J622 192 65 1.1293817265 0 0 0 0 0  
YX0827 STD J622 208 83 1.140650305 3 0 0 0 0  
YX0828 STD J622 185 57 1.1042354652 0 0 0 0 0  
YX0829 STD J622 175 54 1.2310970118 0 0 0 0 0  
YX0830 STD J622 178 51 1.1062150668 1 0 0 0 0  
YX0831 STD J622 162 39 1.114770877 1 0 0 0 0  
YX0832 STD J622 170 49 1.2161320678 2 0 0 0 0  
YX0833 STD J622 175 48 1.094308455 0 0 0 0 0  
YX0834 STD J622 162 37 1.0576031398 2 0 0 0 0  
YX0835 STD J622 188 63 1.1642816458 0 0 0 0 0  
YX0836 STD J622 162 35 1.0004354025 0 0 0 0 0  
YX0837 STD J622 200 74 1.1408113476 2 0 0 0 0  
YX0838 STD J622 170 49 1.2161320678 0 0 0 0 0  
YX0839 STD J622 188 63 1.1642816458 3 0 0 0 0  
YX0840 STD J622 222 98 1.1127865314 3 0 0 0 3  
YX0841 STD J622 232 109 1.0877941082 1 1 0 0 0  
YX0842 STD J622 182 57 1.1584190448 1 0 0 0 0  
YX0843 STD J622 175 73 1.6642607752 1 0 0 0 0  
YX0844 STD J622 188 65 1.2012429679 0 0 0 0 0  
YX0845 STD J622 218 95 1.1377479955 0 0 0 0 0  
YX0846 STD J622 195 72 1.1954490883 1 0 0 0 0 
YX0847 STD J622 185 57 1.1042354652 2 0 0 0 0
YX0848 STD J622 180 52 1.0915783255 1 0 0 0 0  
YX0849 STD J622 215 91 1.1350022038 3 0 0 0 0  
YX0850 STD J622 195 66 1.0958283309 1 0 0 0 0  
YX0851 STD J622 149 28 1.0226387967 1 0 0 0 0  
YX0852 STD J622 192 68 1.181507037 0 0 0 0 0  
YX0853 STD J622 185 62 1.2010982253 1 0 0 0 0  
YX0854 STD J622 198 69 1.0955194267 1 0 0 0 0  
YX0855 STD J622 185 56 1.0848629132 2 0 0 0 0  
YX0856 STD J622 170 49 1.2161320678 3 0 0 0 0  
YX0857 STD J622 200 73 1.125394978 3 0 0 0 0  
YX0858 STD J622 175 49 1.1171065478 2 0 0 0 0  
YX0859 STD J622 165 44 1.19185856 0 0 0 0 0  
YX0860 STD J622 228 109 1.1446623445 1 0 1 1 0  
YX0861 STD J622 210 86 1.1492007948 1 0 0 0 0  
YX0862 STD J622 182 54 1.0974496214 0 0 0 0 0  
YX0863 STD J622 184 61 1.2006422271 0 0 0 0 0  
YX0864 STD J622 238 124 1.1482889906 3 0 0 0 0  
YX0865 STD J622 202 78 1.1679253641 0 0 0 0 0  
YX0866 STD J622 188 61 1.1273203237 3 0 0 0 0  
YX0867 STD J622 185 57 1.1042354652 3 0 0 0 0  
YX0868 STD J622 205 82 1.1759125881 1 0 0 0 0  
YX0869 STD J622 198 71 1.127273613 1 0 0 0 0  
YX0870 STD J622 188 60 1.1088396626 2 0 0 0 0  
YX0871 STD J622 182 57 1.1584190448 2 0 0 0 0  
YX0872 STD J622 185 59 1.1429805692 1 0 0 0 0  
YX0873 STD J622 155 37 1.2037321177 1 0 0 0 0  
YX0874 STD J622 170 44 1.0920369588 4 0 0 0 0  
YX0875 STD J622 210 96 1.2828287942 3 0 0 0 1  
YX0876 STD J622 182 57 1.1584190448 0 0 0 0 0  
YX0877 STD J622 205 80 1.1472317932 1 0 0 0 0  
YX0878 STD J622 205 81 1.1615721907 1 0 0 0 0  
YX0879 STD J622 198 73 1.1590277993 1 0 0 0 0  
YX0880 STD J622 225 104 1.1353729975 1 0 0 0 0  
YX0881 STD J622 212 93 1.208700985 1 0 0 0 0  
YX0882 STD J622 182 56 1.1380959037 2 0 0 0 0  
YX0883 STD J622 185 61 1.1817256733 1 0 0 0 1  
YX0884 STD J622 172 48 1.151179078 0 0 0 0 0  
YX0885 STD J622 190 68 1.2183185644 0 0 0 0 0  
YX0886 STD J622 185 63 1.2204707773 1 0 0 0 0  
YX0887 STD J622 220 100 1.1660080404 0 0 0 0 0  
YX0888 STD J622 212 89 1.1567138459 1 0 0 0 0
YX0889 STD J622 197 68 1.0957787398 2 0 0 0 0  
YX0890 STD J622 242 136 1.1993885156 1 0 1 0 0  
YX0891 STD J622 195 72 1.1954490883 3 0 0 0 0  
YX0892 STD J622 187 64 1.2013901498 0 0 0 0 0  
YX0893 STD J622 195 71 1.1788456287 2 0 0 0 0  
YX0894 STD J622 192 72 1.2510074509 1 0 0 0 0  
YX0895 STD J622 185 55 1.0654903612 3 0 0 0 0  
YX0896 STD J622 190 65 1.164569216 2 0 0 0 0  
YX0897 STD J622 175 49 1.1171065478 2 0 0 0 0  
YX0898 STD J622 172 48 1.151179078 0 0 0 0 0  
YX0899 STD J622 168 44 1.1305674589 1 0 0 0 0  
YX0900 STD J622 192 65 1.1293817265 3 0 0 0 0  
YX0901 STD J622 208 85 1.1681358545 1 0 0 0 0  
YX0902 STD J622 178 57 1.2363580159 2 0 0 0 0  
YX0903 STD J622 230 113 1.1566870782 2 0 0 0 0  
YX0904 STD J622 218 97 1.1617005849 0 0 0 0 0  
YX0905 STD J622 220 105 1.2243084424 1 0 0 0 0  
YX0906 STD J622 195 71 1.1788456287 2 0 0 0 0  
YX0907 STD J622 212 88 1.1437170611 1 0 0 0 0  
YX0908 STD J622 212 89 1.1567138459 1 0 0 0 0  
YX0909 STD J622 220 76 0.8861661107 1 0 0 0 0  
YX0910 STD J622 195 70 1.1622421692 1 0 0 0 0  
YX0911 STD J622 160 36 1.0671634726 0 0 0 0 0  
YX0912 STD J622 188 60 1.1088396626 0 0 0 0 0  
YX0913 STD J622 212 86 1.1177234915 2 3 0 0 0  
YX0914 STD J622 202 79 1.1828987662 2 0 0 0 0  
YX0915 STD J622 228 108 1.1341608551 1 0 0 0 0  
YX0916 STD J622 178 51 1.1062150668 3 0 0 0 0  
YX0917 STD J622 225 117 1.2772946222 0 0 0 0 0  
YX0918 STD J622 225 105 1.1462900456 0 0 0 0 0  
YX0919 STD J622 198 71 1.127273613 1 0 0 0 0  
YX0920 STD J622 172 66 1.5828712322 1 1 0 0 0  
YX0921 STD J622 205 85 1.2189337803 1 0 0 0 0  
YX0922 STD J622 200 74 1.1408113476 3 0 0 0 0  
YX0923 STD J622 198 75 1.1907819856 1 1 0 0 0  
YX0924 STD J622 175 51 1.1627027334 0 0 0 0 0  
YX0925 STD J622 175 52 1.1855008262 0 0 0 0 0  
YX0926 STD J622 157 36 1.1280192711 2 0 0 0 0  
YX0927 STD J622 222 99 1.124141496 3 0 0 0 0  
YX0928 STD J622 188 66 1.2197236289 0 0 0 0 0  
YX0929 STD J622 232 132 1.3173286448 0 0 0 0 0  
YX0930 STD J622 165 30 0.8126308363 0 0 0 0 0  
YX0931 STD J622 188 57 1.0533976795 1 0 0 0 0  
YX0932 STD J622 195 65 1.0792248714 1 0 0 0 0  
YX0933 STD J622 195 68 1.12903525 0 0 0 0 0  
YX0934 STD J622 228 118 1.2391757491 1 0 0 0 0  
YX0935 STD J622 190 65 1.164569216 0 0 0 0 0  
YX0936 STD J622 205 86 1.2332741777 1 0 0 0 0  
YX0937 STD J622 188 62 1.1458009847 3 0 0 0 0  
YX0938 STD J622 215 99 1.2347826173 1 0 0 0 0  
YX0939 STD J622 195 71 1.1788456287 1 2 0 0 0  
YX0940 STD J622 182 57 1.1584190448 3 0 0 0 0  
YX0941 STD J622 195 73 1.2120525478 0 0 0 0 0  
YX0942 STD J622 190 61 1.0929034181 0 0 0 0 0  
YX0943 STD J622 185 59 1.1429805692 1 0 0 0 0  
YX0944 STD J622 212 89 1.1567138459 1 0 0 0 0  
YX0945 STD J622 195 70 1.1622421692 1 0 0 0 0  
YX0946 STD J622 175 49 1.1171065478 1 0 0 0 0  
YX0947 STD J622 182 54 1.0974496214 0 0 0 0 0  
YX0948 STD J622 190 62 1.1108198675 0 0 0 0 0  
YX0949 STD J622 185 56 1.0848629132 2 0 0 0 0  
YX0950 STD J622 165 41 1.1105954763 3 0 0 0 0  
YX0951 STD J622 172 51 1.2231277703 1 0 0 0 0  
YX0952 STD J622 185 58 1.1236080172 3 0 0 0 0  
YX0953 STD J622 186 62 1.1822756988 3 0 0 0 0  
YX0954 STD J622 160 39 1.156093762 1 0 0 0 1  
YX0955 STD J622 170 47 1.1664940242 1 0 0 0 0  
YX0956 STD J622 215 89 1.1100571004 3 0 0 0 0  
YX0957 STD J622 222 109 1.2376911421 0 0 0 0 0  
YX0958 STD J622 255 158 1.1953479974 1 0 0 0 0  
YX0959 STD J622 205 86 1.2332741777 2 0 0 0 0  
YX0960 STD J622 210 90 1.2026519945 1 0 0 0 0  
YX0961 STD J622 202 79 1.1828987662 1 0 0 0 0  
YX0962 STD J622 185 61 1.1817256733 3 0 0 0 0  
YX0963 STD J622 202 77 1.152951962 2 1 0 0 0  
YX0964 STD J622 210 89 1.1892891946 2 0 0 0 0  
YX0965 STD J622 208 80 1.0994219807 2 0 0 0 0  
YX0966 STD J622 195 71 1.1788456287 1 0 0 0 0  
YX0967 STD J622 185 59 1.1429805692 1 0 0 0 0  
YX0968 STD J622 182 55 1.1177727626 0 0 0 0 0  
YX0969 STD J622 188 64 1.1827623068 1 0 0 0 0  
YX0970 STD J622 190 66 1.1824856654 1 0 0 0 0  
YX0971 STD J622 152 34 1.1713244381 1 0 0 0 0  
YX0972 STD J622 162 40 1.1433547457 1 0 0 0 0  
YX0973 STD J622 202 84 1.2577657767 2 0 0 0 0  
YX0974 STD J622 210 78 1.0422983953 2 1 1 0 0  
YX0975 STD J622 182 59 1.1990653271 1 0 0 0 0  
YX0976 STD J622 195 66 1.0958283309 3 0 0 0 0  
YX0977 STD J622 200 87 1.3412241519 1 0 0 0 0  
YX0978 STD J622 208 80 1.0994219807 1 0 0 0 0  
YX0979 STD J622 175 49 1.1171065478 0 0 0 0 0  
YX0980 STD J622 188 66 1.2197236289 0 0 0 0 0  
YX0981 STD J622 200 81 1.2487259345 0 0 0 0 0  
YX0982 STD J622 195 69 1.1456387096 0 0 0 0 0  
YX0983 STD J622 200 73 1.125394978 0 0 0 0 0  
YX0984 STD J622 188 67 1.2382042899 3 0 0 0 0  
YX0985 STD J622 182 55 1.1177727626 1 1 0 0 0  
YX0986 STD J622 162 40 1.1433547457 3 0 0 0 0  
YX0987 STD J622 200 74 1.1408113476 3 0 0 0 0  
YX0988 STD J622 182 54 1.0974496214 3 0 0 0 0  
YX0989 STD J622 202 81 1.2128455704 3 0 0 0 0  
YX0990 STD J622 192 60 1.0425062091 3 0 0 0 0  
YX0991 STD J622 172 52 1.2471106678 0 0 0 0 0  
YX0992 STD J622 168 41 1.053483314 0 0 0 0 0  
YX0993 STD J622 165 39 1.0564200872 1 1 0 0 0  
YX0994 STD J622 179 54 1.1522172665 3 0 0 0 0  
YX0995 STD J622 198 76 1.2066590787 0 0 0 0 0  
YX0996 STD J622 180 54 1.1335621072 0 0 0 0 0  
YX0997 STD J622 178 52 1.1279055583 3 0 0 0 0  
YX0998 STD J622 170 45 1.1168559806 0 0 0 0 0  
YX0999 STD J622 175 49 1.1171065478 3 0 0 0 0  
YX3000 STD J624 210 86 1.1492007948 3 0 0 0 0  
YX3001 STD J624 175 55 1.2538951046 3 0 0 0 0  
YX3002 STD J624 179 54 1.1522172665 4 0 0 0 0  
YX3003 STD J624 225 110 1.2008752859 3 0 0 0 0  
YX3004 STD J624 182 62 1.2600347505 3 0 0 0 0  
YX3005 STD J624 235 124 1.1917710972 0 0 0 0 0  
YX3006 STD J624 172 50 1.1991448729 0 0 0 0 0  
YX3007 STD J624 194 70 1.1798830748 2 0 0 0 0  
YX3008 STD J624 185 61 1.1817256733 2 0 0 0 0  
YX3009 STD J624 200 73 1.125394978 4 0 0 0 0  
YX3010 STD J624 198 73 1.1590277993 3 0 0 0 0  
YX3011 STD J624 205 83 1.1902529855 3 0 0 0 0  
YX3012 STD J624 190 66 1.1824856654 2 0 0 0 0  
YX3013 STD J624 210 95 1.2694659942 2 0 0 0 0  
YX3014 STD J624 185 61 1.1817256733 2 0 0 0 0  
YX3015 STD J624 191 67 1.1820804552 1 0 0 0 0  
YX3016 STD J624 150 35 1.2534893699 1 0 0 0 0  
YX3017 STD J624 176 53 1.1882935859 0 0 0 0 0  
YX3018 STD J624 160 36 1.0671634726 1 0 0 0 0  
YX3019 STD J624 195 69 1.1456387096 1 0 0 0 0  
YX3020 STD J624 180 53 1.1125702164 3 0 0 0 0  
YX3021 STD J624 160 36 1.0671634726 2 0 0 0 0  
YX3022 STD J624 178 54 1.1712865413 3 0 0 0 0  
YX3023 STD J624 170 51 1.2657701114 4 0 0 0 0  
YX3024 STD J624 210 86 1.1492007948 1 0 0 0 0  
YX3025 STD J624 210 96 1.2828287942 2 0 0 0 0  
YX3026 STD J624 194 77 1.2978713823 2 0 0 0 0  
YX3027 STD J624 174 53 1.2287586048 1 0 0 0 0  
YX3028 STD J624 220 107 1.2476286033 1 0 0 0 0  
YX3029 STD J624 190 68 1.2183185644 2 0 0 0 0  
YX3030 STD J624 202 85 1.2727391788 2 0 0 0 0  
YX3031 STD J624 185 64 1.2398433294 2 0 0 0 0  
YX3032 STD J624 181 58 1.1979253881 3 0 0 0 0  
YX3033 STD J624 188 61 1.1273203237 3 0 0 0 0  
YX3034 STD J624 200 79 1.2178931954 3 0 0 0 0  
YX3035 STD J624 196 76 1.2430920907 3 0 0 0 0  
YX3036 STD J624 159 38 1.1473344194 0 0 0 0 0 
YX3037 STD J624 165 46 1.246033949 2 0 0 0 0  
YX3038 STD J624 142 31 1.3036375001 0 0 0 0 0  
YX3039 STD J624 170 49 1.2161320678 2 0 0 0 0  
YX3040 STD J624 206 86 1.2158149956 3 0 0 0 0  
YX3041 STD J624 225 111 1.2117923339 2 0 0 0 0  
YX3042 STD J624 175 57 1.2994912903 2 0 0 0 0  
YX3043 STD J624 181 60 1.2392331601 2 0 0 0 0  
YX3044 STD J624 199 80 1.2515565375 2 0 0 0 0  
YX3045 STD J624 190 70 1.2541514633 2 0 0 0 0  
YX3046 STD J624 215 94 1.1724198588 2 0 0 0 0  
YX3047 STD J624 185 62 1.2010982253 1 0 0 0 0  
YX3048 STD J624 196 80 1.3085179902 0 0 0 0 0  
YX3049 STD J624 185 66 1.2785884334 1 0 0 0 0  
YX3050 STD J624 198 78 1.238413265 1 0 0 0 0  
YX3051 STD J624 180 61 1.2805053434 2 0 0 0 0  
YX3052 STD J624 172 60 1.4389738474 2 0 0 0 0  
YX3053 STD J624 190 61 1.0929034181 2 0 0 0 0  
YX3054 STD J624 170 46 1.1416750024 3 0 0 0 0  
YX3055 STD J624 198 78 1.238413265 1 0 0 0 0  
YX3056 STD J624 205 79 1.1328913958 3 0 0 0 0  
YX3057 STD J624 196 73 1.194022666 1 0 0 0 0  
YX3058 STD J624 210 90 1.2026519945 1 0 0 0 0  
YX3059 STD J624 215 97 1.2098375139 2 0 0 0 0  
YX3060 STD J624 180 60 1.2595134525 3 0 0 0 0  
YX3061 STD J624 190 63 1.128736317 4 0 0 0 0  
YX3062 STD J624 171 50 1.2198077853 2 0 0 0 0  
YX3063 STD J624 188 67 1.2382042899 2 0 0 0 0  
YX3064 STD J624 195 72 1.1954490883 3 0 0 0 0  
YX3065 STD J624 185 65 1.2592158814 3 0 0 0 0  
YX3066 STD J624 206 92 1.3006392976 3 0 0 0 0  
YX3067 STD J624 215 99 1.2347826173 2 0 0 0 0  
YX3068 STD J624 181 58 1.1979253881 1 0 0 0 0  
YX3069 STD J624 213 95 1.2177870942 2 0 0 0 0  
YX3070 STD J624 199 73 1.1420453405 2 0 0 0 0  
YX3071 STD J624 190 70 1.2541514633 2 0 0 0 0  
YX3072 STD J624 195 72 1.1954490883 0 0 0 0 0  
YX3073 STD J624 188 64 1.1827623068 2 0 0 0 0  
YX3074 STD J624 204 83 1.2074292761 4 0 0 0 0  
YX3075 STD J624 206 86 1.2158149956 2 0 0 0 0  
YX3076 STD J624 216 105 1.2919324544 2 0 0 0 0  
YX3077 STD J624 190 73 1.3079008118 1 0 0 0 0  
YX3078 STD J624 214 98 1.2391210072 0 0 0 0 0  
YX3079 STD J624 175 59 1.3450874759 1 0 0 0 0  
YX3080 STD J624 181 61 1.2598870461 1 0 0 0 0  
YX3081 STD J624 155 38 1.2362654182 0 0 0 0 0  
YX3082 STD J624 205 84 1.2045933829 2 0 0 0 0  
YX3083 STD J624 220 96 1.1193677188 3 0 0 0 0  
YX3084 STD J624 178 53 1.1495960498 3 0 0 0 0  
YX3085 STD J624 195 78 1.2950698456 2 0 0 0 0  
YX3086 STD J624 180 56 1.175545889 1 0 0 0 0  
YX3087 STD J624 190 67 1.2004021149 1 0 0 0 0  
YX3088 STD J624 173 52 1.2261066883 0 0 0 0 0  
YX3089 STD J624 160 43 1.2746674812 0 0 0 0 0  
YX3090 STD J624 160 38 1.1264503322 4 0 0 0 0  
YX3091 STD J624 218 100 1.1976294689 1 0 0 0 0  
YX3092 STD J624 190 65 1.164569216 3 0 0 0 0  
YX3093 STD J624 203 81 1.1954230561 0 0 0 0 0  
YX3094 STD J624 211 91 1.1992060153 0 0 0 0 0  
YX3095 STD J624 203 80 1.1806647467 0 0 0 0 0  
YX3096 STD J624 196 75 1.2267356158 1 0 0 0 0  
YX3097 STD J624 210 86 1.1492007948 1 0 0 0 0  
YX3098 STD J624 216 99 1.2181077427 2 0 0 0 0  
YX3099 STD J624 180 61 1.2805053434 1 0 0 0 0  
YX3100 STD J624 180 55 1.1545539981 3 0 0 0 0  
YX3101 STD J624 185 56 1.0848629132 2 0 0 0 0  
YX3102 STD J624 180 60 1.2595134525 2 0 0 0 0  
YX3103 STD J624 189 62 1.1281285839 0 0 0 0 0 
YX3104 STD J624 188 66 1.2197236289 2 0 0 0 0  
YX3105 STD J624 240 128 1.1566208887 0 0 0 0 0  
YX3106 STD J624 210 86 1.1492007948 0 0 0 0 3  
YX3107 STD J624 195 73 1.2120525478 0 0 0 0 0  
YX3108 STD J624 230 116 1.1873955847 1 0 0 0 0  
YX3109 STD J624 180 58 1.2175296707 2 0 0 0 0  
YX3110 STD J624 182 60 1.2193884683 2 0 0 0 0  
YX3111 STD J624 205 76 1.0898702036 1 0 0 0 0  
YX3112 STD J624 190 67 1.2004021149 1 0 0 0 0  
YX3113 STD J624 173 49 1.155369764 1 0 0 0 0  
YX3114 STD J624 162 38 1.0861870084 0 0 0 0 0  
YX3115 STD J624 170 46 1.1416750024 1 0 0 0 0  
YX3116 STD J624 180 59 1.2385215616 3 0 0 0 0  
YX3117 STD J624 183 51 1.0199725482 3 0 0 0 0  
YX3118 STD J624 220 100 1.1660080404 1 0 0 0 0  
YX3119 STD J624 170 48 1.191313046 3 0 0 0 0  
YX3120 STD J624 172 49 1.1751619754 2 0 0 0 0  
YX3121 STD J624 210 80 1.0690239951 2 0 0 0 0  
YX3122 STD J624 189 65 1.1827154508 2 0 0 0 0
YX3123 STD J624 190 65 1.164569216 1 0 0 0 0  
YX3124 STD J624 201 79 1.2002249293 2 0 0 1 1  
YX3125 STD J624 208 87 1.195621404 1 0 0 0 0  
YX3126 STD J624 173 52 1.2261066883 1 0 0 0 0  
YX3127 STD J624 211 92 1.2123841034 2 0 0 0 0  
YX3128 STD J624 194 71 1.1967385473 2 0 0 0 0  
YX3129 STD J624 199 77 1.2046231674 2 0 0 3 0  
YX3130 STD J624 172 54 1.2950764627 0 0 0 0 0  
YX3131 STD J624 150 33 1.1818614059 2 0 0 0 0  
YX3132 STD J624 190 62 1.1108198675 4 0 0 0 0  
YX3133 STD J624 178 52 1.1279055583 3 0 0 0 0  
YX3134 STD J624 180 53 1.1125702164 2 0 0 0 0  
YX3135 STD J624 186 61 1.1632067359 1 0 0 0 0  
YX3136 STD J624 191 65 1.1467944715 3 0 0 0 0  
YX3137 STD J624 171 48 1.1710154739 1 0 0 0 0  
YX3138 STD J624 237 125 1.1719183626 2 0 0 0 0  
YX3139 STD J624 188 59 1.0903590016 2 0 0 0 0  
YX3140 STD J624 200 72 1.1099786085 1 0 0 0 0  
YX3141 STD J624 179 51 1.0882051962 2 0 0 1 0  
YX3142 STD J624 201 74 1.1242613262 2 0 0 0 0  
YX3143 STD J624 172 45 1.0792303856 1 0 0 0 0  
YX3144 STD J624 230 111 1.1362147406 2 0 0 0 1  
YX3145 STD J624 176 52 1.1658729522 1 0 0 0 0  
YX3146 STD J624 201 69 1.0482977231 4 0 0 0 1  
YX3147 STD J624 225 109 1.1899582378 1 0 0 0 0  
YX3148 STD J624 170 45 1.1168559806 2 0 0 0 0  
YX3149 STD J624 178 54 1.1712865413 1 0 0 0 0  
YX3150 STD J624 190 65 1.164569216 2 0 0 0 0  
YX3151 STD J624 211 84 1.1069593987 2 0 0 0 0  
YX3152 STD J624 222 103 1.1695613545 1 0 0 0 0  
YX3153 STD J624 197 74 1.1924650992 2 0 0 0 0  
YX3154 STD J624 192 67 1.1641319335 2 0 0 0 0  
YX3155 STD J624 230 111 1.1362147406 1 0 0 0 0  
YX3156 STD J624 155 37 1.2037321177 0 0 0 0 0  
YX3157 STD J624 183 56 1.1199698568 3 0 0 0 0  
YX3158 STD J624 220 95 1.1077076384 2 0 0 0 0  
YX3159 STD J624 180 57 1.1965377799 2 0 0 0 0  
YX3160 STD J624 190 63 1.128736317 3 0 0 0 0  
YX3161 STD J624 151 33 1.1590748549 3 0 0 0 0  
YX3162 STD J624 175 50 1.1399046406 2 0 0 0 0  
YX3163 STD J624 180 54 1.1335621072 3 0 0 0 0  
YX3164 STD J624 202 78 1.1679253641 3 1 0 0 0  
YX3165 STD J624 230 111 1.1362147406 2 0 0 0 0  
YX3166 STD J624 207 81 1.1289947092 3 0 0 0 0  
YX3167 STD J624 165 48 1.3002093381 2 0 0 0 0  
YX3168 STD J624 198 76 1.2066590787 3 0 0 0 0  
YX3169 STD J624 191 62 1.0938654959 3 0 0 0 0  
YX3170 STD J624 212 91 1.1827074155 2 0 1 0 0  
YX3171 STD J624 206 85 1.2016776119 3 0 0 0 0  
YX3172 STD J624 148 30 1.1175177466 1 0 0 0 0  
YX3173 STD J624 188 70 1.2936462731 2 0 0 0 0  
YX3174 STD J624 212 95 1.2346945546 2 0 1 0 0  
YX3175 STD J624 210 90 1.2026519945 3 0 0 0 0  
YX3176 STD J624 173 52 1.2261066883 0 0 0 0 1  
YX3177 STD J624 196 74 1.2103791409 3 0 1 0 0  
YX3178 STD J624 141 42 1.8031725621 0 0 0 0 0  
YX3179 STD J624 221 101 1.1621227734 3 1 0 0 0  
YX3180 STD J624 162 37 1.0576031398 2 0 0 0 0  
YX3181 STD J624 180 56 1.175545889 3 0 0 0 0  
YX3182 STD J624 210 85 1.1358379948 2 0 0 0 0  
YX3183 STD J624 182 57 1.1584190448 3 0 0 0 0  
YX3184 STD J624 205 81 1.1615721907 2 0 0 0 0  
YX3185 STD J624 188 64 1.1827623068 1 0 0 0 0  
YX3186 STD J624 170 46 1.1416750024 1 0 0 0 0  
YX3187 STD J624 185 59 1.1429805692 3 0 0 0 0  
YX3188 STD J624 196 71 1.1613097163 2 0 0 0 0  
YX3189 STD J624 160 39 1.156093762 0 0 0 0 0  
YX3190 STD J624 197 72 1.1602363128 1 0 0 0 0  
YX3191 STD J624 192 62 1.0772564161 3 0 0 0 0  
YX3192 STD J624 210 91 1.2160147945 2 0 0 0 1  
YX3193 STD J624 211 88 1.1596717511 2 0 1 0 0  
YX3194 STD J624 171 50 1.2198077853 2 0 1 0 0  
YX3195 STD J624 188 64 1.1827623068 2 0 0 0 0  
YX3196 STD J624 218 103 1.233558353 3 1 0 0 0  
YX3197 STD J624 202 75 1.1230051578 2 0 0 0 0  
YX3198 STD J624 189 65 1.1827154508 2 0 0 0 0  
YX3199 STD J624 180 56 1.175545889 1 0 0 0 0  
YX3200 STD J624 170 41 1.0175798934 2 0 0 0 0  
YX3201 STD J624 225 110 1.2008752859 0 0 0 0 0  
YX3202 STD J624 190 68 1.2183185644 1 0 0 0 0  
YX3203 STD J624 210 90 1.2026519945 2 0 0 0 0  
YX3204 STD J624 209 85 1.1518350966 2 0 0 0 0  
YX3205 STD J624 165 45 1.2189462545 0 0 0 0 0  
YX3206 STD J624 185 62 1.2010982253 2 0 0 0 0  
YX3207 STD J624 192 67 1.1641319335 1 0 0 0 0  
YX3208 STD J624 216 95 1.1688912683 1 0 0 0 0  
YX3209 STD J624 209 91 1.2331411034 2 0 0 0 0  
YX3210 STD J624 214 94 1.1885446396 1 0 0 0 0  
YX3211 STD J624 215 97 1.2098375139 2 0 0 0 0  
YX3212 STD J624 190 65 1.164569216 2 0 0 0 0  
YX3213 STD J624 199 77 1.2046231674 2 0 0 0 0  
YX3214 STD J624 189 65 1.1827154508 3 0 0 0 0  
YX3215 STD J624 195 71 1.1788456287 3 0 0 0 0  
YX3216 STD J624 186 64 1.2204136246 2 0 0 0 0  
YX3217 STD J624 180 58 1.2175296707 2 0 0 0 0  
YX3218 STD J624 175 49 1.1171065478 2 0 0 0 0  
YX3219 STD J624 200 75 1.1562277172 1 0 0 0 0  
YX3220 STD J624 225 104 1.1353729975 1 0 0 0 0  
YX3221 STD J624 193 72 1.2321102799 2 0 0 0 0  
YX3222 STD J624 193 74 1.2663355654 2 0 0 0 0  
YX3223 STD J624 199 73 1.1420453405 2 0 0 0 0  
YX3224 STD J624 205 93 1.3336569597 3 0 0 0 0  
YX3225 STD J624 180 61 1.2805053434 3 0 0 0 0  
YX3226 STD J624 196 73 1.194022666 3 0 0 0 0  
YX3227 STD J624 225 114 1.2445434781 1 0 0 0 0  
YX3228 STD J624 184 62 1.2203248865 1 0 0 0 0  
YX3229 STD J624 186 61 1.1632067359 1 0 0 0 0  
YX3230 STD J624 190 62 1.1108198675 2 0 0 0 0  
YX3231 STD J624 180 56 1.175545889 1 0 0 0 0  
YX3232 STD J624 195 74 1.2286560074 0 0 0 0 0  
YX3233 STD J624 200 75 1.1562277172 2 0 0 0 0  
YX3234 STD J624 210 89 1.1892891946 3 0 0 0 0  
YX3235 STD J624 184 60 1.1809595676 4 0 0 0 0  
YX3236 STD J624 205 78 1.1185509984 2 0 0 0 0  
YX3237 STD J624 206 84 1.1875402282 2 0 0 0 0  
YX3238 STD J624 176 52 1.1658729522 2 0 0 0 0  
YX3239 STD J624 195 70 1.1622421692 2 0 0 0 0  
YX3240 STD J624 196 74 1.2103791409 2 0 0 0 0  
YX3241 STD J624 185 63 1.2204707773 2 0 0 0 0  
YX3242 STD J624 169 45 1.1363299914 2 0 0 0 0  
YX3243 STD J624 165 40 1.0835077818 3 0 0 0 0  
YX3244 STD J624 195 69 1.1456387096 0 0 0 0 0  
YX3245 STD J624 153 37 1.2504197706 2 0 0 0 0  
YX3246 STD J624 184 62 1.2203248865 2 0 0 0 0  
YX3247 STD J624 185 62 1.2010982253 2 0 0 0 0  
YX3248 STD J624 180 53 1.1125702164 3 0 0 0 0  
YX3249 STD J624 200 75 1.1562277172 1 0 0 0 0  
YX3250 STD J623 198 72 1.1431507062 3 0 0 0 0  
YX3251 STD J623 191 61 1.076222504 4 0 0 0 0  
YX3252 STD J623 185 60 1.1623531213 1 0 0 0 0  
YX3253 STD J623 186 63 1.2013446617 2 0 0 0 0  
YX3254 STD J623 186 62 1.1822756988 2 0 0 0 0  
YX3255 STD J623 171 47 1.1466193182 1 0 0 0 0  
YX3256 STD J623 209 80 1.0840800909 2 0 0 0 0  
YX3257 STD J623 189 62 1.1281285839 1 0 0 0 0  
YX3258 STD J623 208 86 1.1818786293 1 0 0 0 0  
YX3259 STD J623 170 44 1.0920369588 1 0 0 0 0  
YX3260 STD J623 225 105 1.1462900456 2 1 0 0 0  
YX3261 STD J623 186 67 1.2776205133 3 0 0 0 0  
YX3262 STD J623 170 42 1.0423989152 4 0 0 0 0  
YX3263 STD J623 167 48 1.2551105408 3 0 0 0 0  
YX3264 STD J623 195 71 1.1788456287 3 0 0 0 0  
YX3265 STD J623 192 65 1.1293817265 0 0 0 0 0  
YX3266 STD J623 171 47 1.1466193182 2 0 0 0 0  
YX3267 STD J623 193 69 1.1807723515 3 0 0 0 0  
YX3268 STD J623 205 77 1.104210601 2 0 0 0 0  
YX3269 STD J623 220 98 1.1426878796 2 0 0 0 0  
YX3270 STD J623 221 105 1.2081474377 2 0 0 0 0  
YX3271 STD J623 188 59 1.0903590016 3 0 0 0 0  
YX3272 STD J623 153 33 1.1152392549 2 0 0 0 0  
YX3273 STD J623 140 23 1.0082603562 0 0 0 0 0  
YX3274 STD J623 189 62 1.1281285839 2 0 0 0 0  
YX3275 STD J623 189 63 1.1463242062 1 0 0 0 0  
YX3276 STD J623 190 61 1.0929034181 4 0 0 0 0  
YX3277 STD J623 189 61 1.1099329616 2 0 0 0 0  
YX3278 STD J623 207 83 1.1568711217 2 0 0 1 1  
YX3279 STD J623 208 89 1.2231069535 2 0 0 0 0  
YX3280 STD J623 224 109 1.2055904643 2 0 0 0 0  
YX3281 STD J623 203 98 1.4463143147 2 0 0 0 0  
YX3282 STD J623 218 94 1.1257717008 3 0 0 0 0  
YX3283 STD J623 191 68 1.1997234471 2 1 0 0 0  
YX3284 STD J623 190 59 1.0570705191 4 0 0 0 0  
YX3285 STD J623 191 64 1.1291514796 4 0 0 0 0  
YX3286 STD J623 214 94 1.1885446396 2 0 0 0 0  
YX3287 STD J623 180 52 1.0915783255 1 0 0 0 0  
YX3288 STD J623 206 87 1.2299523792 2 0 0 0 0  
YX3289 STD J623 202 78 1.1679253641 2 0 0 0 0  
YX3290 STD J623 222 102 1.1582063899 3 0 0 0 0  
YX3291 STD J623 180 55 1.1545539981 4 0 0 0 0  
YX3292 STD J623 181 60 1.2392331601 4 0 0 0 0  
YX3293 STD J623 183 56 1.1199698568 3 0 0 0 0  
YX3294 STD J623 206 81 1.1451280772 1 0 0 0 0  
YX3295 STD J623 202 73 1.0930583536 2 0 0 0 0  
YX3296 STD J623 173 47 1.1082118144 1 0 0 0 0  
YX3297 STD J623 195 71 1.1788456287 0 0 0 1 0  
YX3298 STD J623 200 84 1.2949750432 2 0 0 0 0  
YX3299 STD J623 173 48 1.1317907892 1 0 0 0 0  
YX3300 STD J623 178 52 1.1279055583 2 0 1 0 0  
YX3301 STD J623 196 71 1.1613097163 1 0 0 0 0  
YX3302 STD J623 200 79 1.2178931954 2 0 0 0 0  
YX3303 STD J623 199 65 1.0168896868 3 0 0 0 0  
YX3304 STD J623 198 73 1.1590277993 3 0 0 0 0  
YX3305 STD J623 205 80 1.1472317932 3 0 0 0 0  
YX3306 STD J623 209 89 1.2060391011 3 0 0 0 0  
YX3307 STD J623 222 96 1.0900766022 1 0 0 0 0  
YX3308 STD J623 175 49 1.1171065478 1 0 0 0 0  
YX3309 STD J623 229 113 1.1715490609 2 0 1 0 0  
YX3310 STD J623 245 131 1.11433217 0 1 0 0 0  
YX3311 STD J623 192 63 1.0946315196 2 0 0 0 0  
YX3312 STD J623 179 54 1.1522172665 2 0 0 0 0  
YX3313 STD J623 165 42 1.1376831709 0 0 0 0 0  
YX3314 STD J623 174 48 1.1128379817 1 0 0 1 0  
YX3315 STD J623 205 78 1.1185509984 2 0 2 0 1  
YX3316 STD J623 164 40 1.1029796926 2 0 0 0 0  
YX3317 STD J623 205 77 1.104210601 3 0 0 1 0  
YX3318 STD J623 170 47 1.1664940242 0 0 0 0 0  
YX3319 STD J623 175 51 1.1627027334 2 0 0 0 0  
YX3320 STD J623 211 87 1.146493663 3 0 0 0 0  
YX3321 STD J623 230 122 1.2488125977 2 0 0 0 0  
YX3322 STD J623 230 107 1.0952700652 3 2 0 0 0  
YX3323 STD J623 225 101 1.1026218534 0 0 0 0 0  
YX3324 STD J623 195 68 1.12903525 2 0 0 0 0  
YX3325 STD J623 194 67 1.1293166574 3 0 0 0 0  
YX3326 STD J623 219 98 1.1580433559 1 0 0 0 0  
YX3327 STD J623 201 74 1.1242613262 3 0 0 0 0  
YX3328 STD J623 229 111 1.1508136793 2 1 0 0 0  
YX3329 STD J623 198 73 1.1590277993 2 0 0 0 0  
YX3330 STD J623 189 60 1.0917373392 1 0 0 0 0  
YX3331 STD J623 209 94 1.2737941068 0 0 0 0 0  
YX3332 STD J623 229 109 1.1300782976 1 0 0 0 0  
YX3333 STD J623 184 55 1.0825462703 3 0 0 0 0  
YX3334 STD J623 183 58 1.1599687803 2 0 0 0 0  
YX3335 STD J623 227 102 1.0850366558 3 0 1 0 0  
YX3336 STD J623 200 81 1.2487259345 1 0 0 0 0  
YX3337 STD J623 231 112 1.1319700116 0 0 0 0 0  
YX3338 STD J623 185 61 1.1817256733 4 0 0 0 0  
YX3339 STD J623 195 68 1.12903525 1 0 0 0 1  
YX3340 STD J623 193 65 1.1123217804 1 0 0 0 0  
YX3341 STD J623 199 72 1.1264008838 2 0 0 0 0  
YX3342 STD J623 211 88 1.1596717511 3 0 0 0 0  
YX3343 STD J623 178 53 1.1495960498 4 0 0 0 0  
YX3344 STD J623 208 84 1.1543930797 3 0 0 0 0  
YX3345 STD J623 224 101 1.1171067605 0 0 0 1 0  
YX3346 STD J623 199 78 1.2202676241 1 0 0 0 0  
YX3347 STD J623 231 113 1.1420768867 3 0 0 0 0  
YX3348 STD J623 200 66 1.0174803911 4 2 0 0 0  
YX3349 STD J623 193 66 1.1294344232 3 0 0 0 0  
YX3350 STD J623 236 114 1.0821131698 2 1 0 0 0  
YX3351 STD J623 183 57 1.1399693185 3 0 0 0 0  
YX3352 STD J623 179 50 1.0668678394 2 0 0 0 0  
YX3353 STD J623 172 44 1.0552474881 4 0 0 0 0  
YX3354 STD J623 182 53 1.0771264803 3 0 0 0 0  
YX3355 STD J623 205 80 1.1472317932 2 0 0 0 0  
YX3356 STD J623 180 55 1.1545539981 3 0 0 0 0  
YX3357 STD J623 199 75 1.1733342539 2 0 0 0 0  
YX3358 STD J623 198 73 1.1590277993 3 0 0 0 0  
YX3359 STD J623 220 98 1.1426878796 3 0 0 0 0  
YX3360 STD J623 176 51 1.1434523185 3 0 0 0 0  
YX3361 STD J623 237 118 1.1062909343 2 1 0 0 0  
YX3362 STD J623 192 70 1.2162572439 1 0 0 0 0  
YX3363 STD J623 170 40 0.9927608717 3 0 0 0 0  
YX3364 STD J623 202 76 1.1379785599 2 0 0 0 0  
YX3365 STD J623 218 90 1.077866522 3 0 0 0 0 0
YX3366 STD J623 195 68 1.12903525 1 0 0 0 0  
YX3367 STD J623 200 77 1.1870604563 3 0 0 0 0  
YX3368 STD J623 201 78 1.1850322087 1 0 0 0 0  
YX3369 STD J623 168 42 1.079178029 2 0 0 0 0  
YX3370 STD J623 154 33 1.0941534343 0 0 0 0 0  
YX3371 STD J623 142 27 1.1354262098 3 2 1 0 0  
YX3372 STD J623 190 66 1.1824856654 3 0 0 0 0  
YX3373 STD J623 190 65 1.164569216 3 0 0 0 0  
YX3374 STD J623 219 98 1.1580433559 2 1 0 0 0  
YX3375 STD J623 198 73 1.1590277993 3 0 0 0 0  
YX3376 STD J623 193 61 1.0438712093 3 1 0 0 0  
YX3377 STD J623 192 67 1.1641319335 0 0 0 0 0  
YX3378 STD J623 190 60 1.0749869686 4 0 0 0 0  
YX3379 STD J623 178 50 1.0845245753 0 0 0 0 0  
YX3380 STD J623 173 47 1.1082118144 1 0 0 0 0  
YX3381 STD J623 168 43 1.104872744 0 0 0 0 0  
YX3382 STD J623 179 54 1.1522172665 1 0 0 0 0  
YX3383 STD J623 190 66 1.1824856654 2 0 0 0 0  
YX3384 STD J623 150 30 1.0744194599 0 0 0 0 0  
YX3385 STD J623 185 61 1.1817256733 1 1 0 0 0  
YX3386 STD J623 154 61 2.0225260451 1 0 0 0 0  
YX3387 STD J623 196 69 1.1285967665 0 0 0 0 0  
YX3388 STD J623 199 73 1.1420453405 2 0 0 0 0  
YX3389 STD J623 211 87 1.146493663 2 0 0 0 0  
YX3390 STD J623 189 59 1.0735417169 4 0 0 0 0  
YX3391 STD J623 217 96 1.1653173508 0 0 0 0 0  
YX3392 STD J623 195 69 1.1456387096 2 0 0 0 0  
YX3393 STD J623 187 60 1.1263032654 2 1 0 0 0  
YX3394 STD J623 201 72 1.0938758849 3 0 2 1 0  
YX3395 STD J623 207 81 1.1289947092 1 0 0 0 0  
YX3396 STD J623 207 81 1.1289947092 1 0 0 0 0  
YX3397 STD J623 168 48 1.2333463188 1 1 0 0 0  
YX3398 STD J623 200 76 1.1716440867 0 0 0 0 0  
YX3399 STD J623 160 39 1.156093762 0 0 0 0 0  
YX3400 STD J623 190 58 1.0391540696 3 0 0 0 0  
YX3401 STD J623 195 71 1.1788456287 1 0 0 0 0  
YX3402 STD J623 190 66 1.1824856654 0 0 0 0 0  
YX3403 STD J623 183 50 0.9999730864 3 0 0 0 0  
YX3404 STD J623 179 51 1.0882051962 2 0 0 0 0  
YX3405 STD J623 196 73 1.194022666 2 0 0 0 0  
YX3406 STD J623 196 67 1.0958838168 2 0 0 0 0  
YX3407 STD J623 198 75 1.1907819856 3 0 0 0 0  
YX3408 STD J623 211 86 1.1333155749 3 0 0 0 0  
YX3409 STD J623 209 86 1.1653860977 3 0 0 0 0  
YX3410 STD J623 221 101 1.1621227734 3 0 0 1 0  
YX3411 STD J623 204 79 1.1492399134 1 0 0 0 0  
YX3412 STD J623 171 48 1.1710154739 3 0 0 0 0  
YX3413 STD J623 181 55 1.1359637301 3 0 0 0 0  
YX3414 STD J623 196 75 1.2267356158 1 0 0 0 0  
YX3415 STD J623 200 75 1.1562277172 3 0 0 0 0  
YX3416 STD J623 180 49 1.0286026529 0 0 0 0 0  
YX3417 STD J623 210 94 1.2561031943 3 0 0 0 0  
YX3418 STD J623 195 59 0.979604114 1 0 0 0 0  
YX3419 STD J623 235 120 1.1533268682 3 0 0 0 0  
YX3420 STD J623 221 107 1.2311597699 3 0 1 0 0  
YX3421 STD J623 213 90 1.1536930366 3 0 0 0 0  
YX3422 STD J623 208 81 1.1131647555 2 0 0 0 0  
YX3423 STD J623 179 51 1.0882051962 3 0 0 0 0  
YX3424 STD J623 172 47 1.1271961805 1 0 0 0 0  
YX3425 STD J623 208 81 1.1131647555 0 0 0 0 0  
YX3426 STD J623 171 44 1.0734308511 2 0 0 0 0  
YX3427 STD J623 206 80 1.1309906935 1 0 0 0 0  
YX3428 STD J623 185 63 1.2204707773 3 0 0 0 0  
YX3429 STD J623 184 40 0.7873063784 1 0 0 0 0  
YX3430 STD J623 190 60 1.0749869686 1 0 0 1 0  
YX3431 STD J623 203 82 1.2101813654 3 0 0 0 1  
YX3432 STD J623 207 88 1.2265621532 3 0 0 0 0  
YX3433 STD J623 210 91 1.2160147945 3 0 0 0 0  
YX3434 STD J623 191 69 1.2173664389 1 0 0 0 0  
YX3435 STD J623 215 101 1.2597277206 2 0 0 0 0  
YX3436 STD J623 241 132 1.1783220276 2 1 0 0 0  
YX3437 STD J623 164 40 1.1029796926 3 0 0 0 0  
YX3438 STD J623 181 60 1.2392331601 1 0 0 1 1  
YX3439 STD J623 192 66 1.14675683 2 0 0 0 0  
YX3440 STD J623 183 49 0.9799736247 2 0 0 0 0  
YX3441 STD J623 190 55 0.9854047212 1 0 0 0 0  
YX3442 STD J623 180 51 1.0705864346 4 0 0 0 0  
YX3443 STD J623 218 100 1.1976294689 3 0 1 0 0  
YX3444 STD J623 242 78 0.6878845898 2 0 0 0 0  
YX3445 STD J623 171 50 1.2198077853 3 0 0 0 0  
YX3446 STD J623 211 77 1.0147127822 2 0 0 0 0  
YX3447 STD J623 198 62 0.9843797748 1 0 0 0 0  
YX3448 STD J623 177 50 1.1025754898 2 0 0 0 0  
YX3449 STD J623 200 81 1.2487259345 2 0 0 1 1  
YX3450 STD J623 190 60 1.0749869686 0 0 0 0 0  
YX3451 STD J623 188 62 1.1458009847 1 0 0 1 0  
YX3452 STD J623 185 59 1.1429805692 2 0 0 0 0  
YX3453 STD J623 192 74 1.2857576579 1 0 0 0 1  
YX3454 STD J623 196 71 1.1613097163 3 0 0 0 0  
YX3455 STD J623 220 94 1.096047558 2 0 0 0 0  
YX3456 STD J623 198 74 1.1749048925 3 0 0 1 0  
YX3457 STD J623 202 85 1.2727391788 3 0 0 0 0  
YX3458 STD J623 183 70 1.399962321 2 0 0 1 0  
YX3459 STD J623 180 53 1.1125702164 1 0 0 0 1  
YX3460 STD J623 206 82 1.1592654609 3 0 0 0 0  
YX3461 STD J623 201 75 1.1394540468 2 1 0 0 0  
YX3462 STD J623 185 57 1.1042354652 1 0 0 0 0  
YX3463 STD J623 172 49 1.1751619754 1 0 0 0 0  
YX3464 STD J623 181 54 1.1153098441 4 1 0 0 0  
YX3465 STD J623 192 63 1.0946315196 3 0 0 0 0  
YX3466 STD J623 214 97 1.2264769153 2 1 0 0 0  
YX3467 STD J623 173 48 1.1317907892 3 0 0 0 0  
YX3468 STD J623 173 48 1.1317907892 2 0 0 0 0  
YX3469 STD J623 195 69 1.1456387096 2 0 0 0 0  
YX3470 STD J623 186 63 1.2013446617 1 0 0 1 0  
YX3471 STD J623 195 77 1.2784663861 2 0 0 0 0  
YX3472 STD J623 184 59 1.1612769081 2 0 0 0 0  
YX3473 STD J623 188 62 1.1458009847 1 0 0 1 0  
YX3474 STD J623 189 63 1.1463242062 3 1 1 0 0  
YX3475 STD J623 195 73 1.2120525478 1 0 0 1 0  
YX3476 STD J623 203 78 1.1511481281 3 0 0 0 0  
YX3477 STD J623 184 57 1.1219115892 2 0 0 0 0  
YX3478 STD J623 209 85 1.1518350966 1 1 0 1 0  
YX3479 STD J623 200 78 1.2024768258 1 0 0 0 0  
YX3480 STD J623 211 92 1.2123841034 4 0 0 1 0  
YX3481 STD J623 178 55 1.1929770328 3 0 0 0 0  
YX3482 STD J623 186 54 1.0297239958 3 0 0 0 0  
YX3483 STD J623 197 74 1.1924650992 2 0 0 0 0  
YX3484 STD J623 218 98 1.1736768796 3 0 0 0 0  
YX3485 STD J623 201 77 1.1698394881 3 0 0 0 0  
YX3486 STD J623 208 83 1.140650305 3 0 0 0 0  
YX3487 STD J623 208 93 1.2780780526 1 0 1 1 1  
YX3488 STD J623 212 89 1.1567138459 2 0 0 0 0  
YX3489 STD J623 151 32 1.1239513745 1 0 0 0 1  
YX3490 STD J623 183 50 0.9999730864 3 0 0 0 0  
YX3491 STD J623 196 76 1.2430920907 2 0 0 0 0  
YX3492 STD J623 198 76 1.2066590787 3 0 0 0 0  
YX3493 STD J623 188 58 1.0718783405 2 0 0 0 0  
YX3494 STD J623 200 79 1.2178931954 2 0 0 0 1  
YX3495 STD J623 205 82 1.1759125881 2 0 0 0 0  
YX3496 STD J623 174 51 1.1823903555 1 0 0 0 0  
YX3497 STD J623 214 94 1.1885446396 2 0 0 0 0  
YX3498 STD J623 198 74 1.1749048925 2 0 0 0 0  
YX3499 STD J623 226 112 1.2069250353 2 1 0 1 0  
YX3500 STD J621 225 112 1.222709382 2 0 0 0 0  
YX3501 STD J621 195 70 1.1622421692 2 0 0 0 0  
YX3502 STD J621 200 80 1.233309565 3 0 0 0 0  
YX3503 STD J621 212 97 1.2606881242 2 0 0 0 0  
YX3504 STD J621 185 62 1.2010982253 0 0 0 0 0  
YX3505 STD J621 165 49 1.3272970327 0 0 0 0 0 
YX3506 STD J621 168 43 1.104872744 0 0 0 0 0 
YX3507 STD J621 215 89 1.1100571004 3 0 0 0 0  
YX3508 STD J621 190 66 1.1824856654 3 0 0 0 0  
YX3509 STD J621 210 87 1.1625635947 3 0 0 0 0  
YX3510 STD J621 180 58 1.2175296707 2 0 0 0 0  
YX3511 STD J621 190 64 1.1466527665 2 0 0 0 0  
YX3512 STD J621 220 103 1.2009882816 3 0 0 0 0  
YX3513 STD J621 200 77 1.1870604563 3 0 0 0 0  
YX3514 STD J621 195 73 1.2120525478 3 0 0 0 0  
YX3515 STD J621 195 71 1.1788456287 4 0 0 0 0  
YX3516 STD J621 196 75 1.2267356158 3 0 0 0 0  
YX3517 STD J621 200 80 1.233309565 4 0 0 0 0  
YX3518 STD J621 192 70 1.2162572439 3 0 0 0 0  
YX3519 STD J621 171 47 1.1466193182 3 0 0 0 0  
YX3520 STD J621 168 47 1.2076516039 2 0 0 0 0  
YX3521 STD J621 195 73 1.2120525478 3 0 0 0 0  
YX3522 STD J621 200 77 1.1870604563 3 0 0 0 0  
YX3523 STD J621 191 67 1.1820804552 4 0 0 0 0  
YX3524 STD J621 150 34 1.2176753879 0 0 0 0 0  
YX3525 STD J621 150 40 1.4325592799 0 0 0 0 0  
YX3526 STD J621 145 30 1.1866236729 0 0 0 0 0  
YX3527 STD J621 165 42 1.1376831709 0 0 0 0 0  
YX3528 STD J621 230 122 1.2488125977 3 0 0 0 0  
YX3529 STD J621 200 86 1.3258077823 3 0 0 0 0  
YX3530 STD J621 225 111 1.2117923339 2 0 0 0 0  
YX3531 STD J621 227 111 1.1807751842 2 0 0 0 0  
YX3532 STD J621 185 63 1.2204707773 3 0 0 0 0  
YX3533 STD J621 200 76 1.1716440867 2 0 0 0 0  
YX3534 STD J621 175 51 1.1627027334 4 0 0 0 0  
YX3535 STD J621 195 72 1.1954490883 3 0 0 0 0  
YX3536 STD J621 190 67 1.2004021149 3 0 0 0 0  
YX3537 STD J621 200 76 1.1716440867 3 0 0 0 0  
YX3538 STD J621 178 54 1.1712865413 3 0 0 0 0  
YX3539 STD J621 205 82 1.1759125881 3 0 0 0 0  
YX3540 STD J621 199 77 1.2046231674 4 0 0 0 0  
YX3541 STD J621 200 77 1.1870604563 2 0 0 0 0  
YX3542 STD J621 207 88 1.2265621532 3 0 0 0 0  
YX3543 STD J621 150 34 1.2176753879 0 0 0 0 0 
YX3544 STD J621 215 90 1.1225296521 4 0 0 0 0  
YX3545 STD J621 190 65 1.164569216 3 0 0 0 0  
YX3546 STD J621 195 70 1.1622421692 3 0 0 0 0  
YX3547 STD J621 190 62 1.1108198675 2 0 0 0 0  
YX3548 STD J621 180 53 1.1125702164 0 0 0 0 0  
YX3549 STD J621 185 62 1.2010982253 2 0 0 0 0  
YX3550 STD J621 200 77 1.1870604563 3 0 0 0 0  
YX3551 STD J621 185 67 1.2979609854 3 0 0 0 0  
YX3552 STD J621 210 97 1.2961915941 3 0 0 0 0  
YX3553 STD J621 220 108 1.2592886837 2 0 0 0 0  
YX3554 STD J621 220 102 1.1893282012 2 0 0 0 0  
YX3555 STD J621 175 55 1.2538951046 2 0 0 0 0  
YX3556 STD J621 210 87 1.1625635947 2 0 0 0 0  
YX3557 STD J621 215 103 1.284672824 2 0 0 0 0  
YX3558 STD J621 188 70 1.2936462731 2 0 0 0 0  
YX3559 STD J621 200 81 1.2487259345 2 0 0 0 0  
YX3560 STD J621 190 74 1.3258172612 4 0 0 0 0  
YX3561 STD J621 180 61 1.2805053434 3 0 0 0 0  
YX3562 STD J621 190 66 1.1824856654 3 0 0 0 0  
YX3563 STD J621 195 76 1.2618629265 2 0 0 0 0  
YX3564 STD J621 208 89 1.2231069535 3 0 0 0 0  
YX3565 STD J621 158 38 1.1687411407 4 0 0 0 0  
YX3566 STD J621 200 79 1.2178931954 3 0 0 0 0  
YX3567 STD J621 220 104 1.212648362 3 0 0 0 0  
YX3568 STD J621 180 57 1.1965377799 3 0 0 0 0  
YX3569 STD J621 205 92 1.3193165622 3 0 0 0 0  
YX3570 STD J621 195 74 1.2286560074 2 0 0 0 0  
YX3571 STD J621 225 115 1.2554605261 3 0 0 0 0  
YX3572 STD J621 200 81 1.2487259345 0 0 0 0 0  
YX3573 STD J621 190 72 1.2899843623 1 0 0 0 0  
YX3574 STD J621 192 74 1.2857576579 2 0 0 0 0  
YX3575 STD J621 220 101 1.1776681208 2 0 0 0 0  
YX3576 STD J621 190 69 1.2362350139 2 0 0 0 0  
YX3577 STD J621 188 68 1.256684951 2 0 0 0 0  
YX3578 STD J621 200 85 1.3103914128 2 0 0 0 0  
YX3579 STD J621 158 39 1.1994974865 3 0 0 0 0  
YX3580 STD J621 192 71 1.2336323474 4 0 0 0 0  
YX3581 STD J621 200 84 1.2949750432 2 0 0 0 0  
YX3582 STD J621 195 69 1.1456387096 2 0 0 0 0  
YX3583 STD J621 215 92 1.1474747554 2 0 0 0 0  
YX3584 STD J621 215 95 1.1848924105 2 0 0 0 0  
YX3585 STD J621 230 120 1.2283402601 4 0 0 0 0  
YX3586 STD J621 185 59 1.1429805692 3 0 0 0 0  
YX3587 STD J621 185 59 1.1429805692 3 0 0 0 0  
YX3588 STD J621 220 101 1.1776681208 4 0 0 0 0  
YX3589 STD J621 210 92 1.2293775944 2 0 0 0 0  
YX3590 STD J621 185 63 1.2204707773 3 0 0 0 0  
YX3591 STD J621 180 62 1.3014972342 3 0 0 0 0  
YX3592 STD J621 172 49 1.1751619754 3 0 0 0 0  
YX3593 STD J621 201 81 1.2306103706 3 0 0 0 0  
YX3594 STD J621 200 79 1.2178931954 2 0 0 0 0  
YX3595 STD J621 160 40 1.1857371918 2 0 0 0 0  
YX3596 STD J621 210 90 1.2026519945 2 0 0 0 0  
YX3597 STD J621 215 95 1.1848924105 2 0 0 0 0  
YX3598 STD J621 190 67 1.2004021149 3 0 0 0 0  
YX3599 STD J621 205 79 1.1328913958 4 0 0 0 0  
YX3600 STD J621 235 119 1.143715811 2 0 0 0 0
YX3601 STD J621 189 66 1.2009110732 3 0 0 0 0  
YX3602 STD J621 180 56 1.175545889 3 0 0 0 0  
YX3603 STD J621 180 52 1.0915783255 3 0 0 0 0  
YX3604 STD J621 200 77 1.1870604563 3 0 0 0 0  
YX3605 STD J621 190 64 1.1466527665 3 0 0 0 0  
YX3606 STD J621 198 73 1.1590277993 3 0 0 0 0  
YX3607 STD J621 180 59 1.2385215616 3 0 0 0 0  
YX3608 STD J621 182 59 1.1990653271 3 0 0 0 0  
YX3609 STD J621 193 70 1.1978849943 4 0 0 0 0  
YX3610 STD J621 195 72 1.1954490883 4 0 0 0 0  
YX3611 STD J621 180 50 1.0495945437 3 0 0 0 0  
YX3612 STD J621 167 46 1.2028142682 3 0 0 0 0  
YX3613 STD J621 172 49 1.1751619754 4 0 0 0 0  
YX3614 STD J621 150 34 1.2176753879 2 0 0 0 0  
YX3615 STD J621 165 40 1.0835077818 3 0 0 0 0  
YX3616 STD J621 170 46 1.1416750024 3 0 0 0 0  
YX3617 STD J621 155 34 1.1061322163 3 0 0 0 0  
YX3618 STD J621 125 18 1.0998315328 0 0 0 0 0  
YX3619 STD J621 200 74 1.1408113476 2 0 0 0 0  
YX3620 STD J621 190 67 1.2004021149 2 0 0 0 0  
YX3621 STD J621 185 62 1.2010982253 2 0 0 0 0  
YX3622 STD J621 186 67 1.2776205133 2 0 0 0 0  
YX3623 STD J621 195 72 1.1954490883 2 0 0 0 0  
YX3624 STD J621 180 54 1.1335621072 4 0 0 0 0  
YX3625 STD J621 215 101 1.2597277206 2 0 0 0 0  
YX3626 STD J621 186 65 1.2394825875 4 0 0 0 0  
YX3627 STD J621 195 75 1.245259467 2 0 0 0 0  
YX3628 STD J621 202 85 1.2727391788 2 0 0 0 0  
YX3629 STD J621 172 51 1.2231277703 2 0 0 0 0  
YX3630 STD J621 170 49 1.2161320678 2 0 0 0 0  
YX3631 STD J621 210 89 1.1892891946 2 0 0 0 0  
YX3632 STD J621 160 42 1.2450240514 4 0 0 0 0  
YX3633 STD J621 220 103 1.2009882816 3 0 0 0 0  
YX3634 STD J621 220 112 1.3059290053 3 0 0 0 0  
YX3635 STD J621 225 109 1.1899582378 3 0 0 0 0  
YX3636 STD J621 195 72 1.1954490883 2 0 0 0 0  
YX3637 STD J621 202 80 1.1978721683 3 0 0 0 0  
YX3638 STD J621 215 105 1.3096179274 3 0 0 0 0  
YX3639 STD J621 230 112 1.1464509094 4 0 0 0 0  
YX3640 STD J621 190 63 1.128736317 3 0 0 0 0  
YX3641 STD J621 182 61 1.2397116094 2 0 0 0 0  
YX3642 STD J621 225 106 1.1572070937 2 0 0 0 0  
YX3643 STD J621 190 61 1.0929034181 4 0 0 0 0  
YX3644 STD J621 185 61 1.1817256733 4 0 0 0 0  
YX3645 STD J621 178 56 1.2146675244 4 0 0 0 0  
YX3646 STD J621 192 68 1.181507037 3 0 0 0 0  
YX3647 STD J621 195 73 1.2120525478 4 0 0 0 0  
YX3648 STD J621 160 39 1.156093762 4 0 0 0 0  
YX3649 STD J621 205 74 1.0611894088 4 0 0 0 0  
YX3650 STD J621 210 88 1.1759263947 3 0 0 0 0
YX3651 STD J621 175 49 1.1171065478 0 0 0 0 0  
YX3652 STD J621 145 29 1.1470695505 3 0 0 0 0  
YX3653 STD J621 240 133 1.2018013921 3 0 0 0 0  
YX3654 STD J621 220 103 1.2009882816 3 0 0 1 1  
YX3655 STD J621 195 64 1.0626214118 3 0 0 0 0  
YX3656 STD J621 203 82 1.2101813654 3 0 0 0 0  
YX3657 STD J621 185 63 1.2204707773 0 0 0 0 0  
YX3658 STD J621 160 38 1.1264503322 0 0 0 0 0  
YX3659 STD J621 205 80 1.1472317932 3 0 0 0 0  
YX3660 STD J621 175 50 1.1399046406 4 0 0 0 0  
YX3661 STD J621 218 99 1.1856531742 3 0 0 0 0  
YX3662 STD J621 209 82 1.1111820932 3 0 0 0 0  
YX3663 STD J621 215 89 1.1100571004 4 0 0 0 0  
YX3664 STD J621 190 60 1.0749869686 0 0 0 0 0  
YX3665 STD J621 185 61 1.1817256733 4 0 0 0 0  
YX3666 STD J621 195 73 1.2120525478 4 0 0 0 0  
YX3667 STD J621 205 93 1.3336569597 3 0 0 0 0  
YX3668 STD J621 200 79 1.2178931954 3 0 0 0 0  
YX3669 STD J621 242 130 1.1464743164 2 0 0 0 0  
YX3670 STD J621 215 93 1.1599473071 2 0 0 0 0  
YX3671 STD J621 215 96 1.1973649622 2 0 0 0 0  
YX3672 STD J621 185 65 1.2592158814 3 0 0 0 0  
YX3673 STD J621 200 79 1.2178931954 2 0 0 0 0  
YX3674 STD J621 185 67 1.2979609854 4 0 0 0 0  
YX3675 STD J621 210 91 1.2160147945 3 0 0 0 0  
YX3676 STD J621 185 64 1.2398433294 4 0 0 0 0  
YX3677 STD J621 190 73 1.3079008118 3 0 0 0 0  
YX3678 STD J621 190 70 1.2541514633 3 0 0 0 0  
YX3679 STD J621 165 49 1.3272970327 4 0 0 0 0  
YX3680 STD J621 150 31 1.1102334419 3 0 0 0 0  
YX3681 STD J621 154 36 1.1936219283 3 0 0 0 0  
YX3682 STD J621 160 45 1.3339543408 3 0 0 0 0  
YX3683 STD J621 140 31 1.3589596105 0 0 0 0 0  
YX3684 STD J621 165 45 1.2189462545 3 0 0 0 0  
YX3685 STD J621 195 77 1.2784663861 3 0 0 0 0  
YX3686 STD J621 195 73 1.2120525478 4 0 0 0 0  
YX3687 STD J621 210 90 1.2026519945 3 0 0 0 0  
YX3688 STD J621 183 59 1.179968242 3 0 0 0 0  
YX3689 STD J621 222 113 1.2831110005 3 0 0 0 0  
YX3690 STD J621 175 57 1.2994912903 3 0 0 0 0  
YX3691 STD J621 200 73 1.125394978 3 0 0 0 0  
YX3692 STD J621 190 65 1.164569216 3 0 0 0 0  
YX3693 STD J621 160 39 1.156093762 3 0 0 0 0  
YX3694 STD J621 210 91 1.2160147945 4 0 0 0 0  
YX3695 STD J621 225 107 1.1681241417 3 0 0 0 0  
YX3696 STD J621 205 80 1.1472317932 3 0 0 0 0  
YX3697 STD J621 215 94 1.1724198588 3 0 0 0 0  
YX3698 STD J621 195 69 1.1456387096 3 0 0 0 0  
YX3699 STD J621 190 65 1.164569216 3 0 0 0 0  
YX3700 STD J621 175 53 1.208298919 3 0 0 0 0
YX3701 STD J621 185 63 1.2204707773 3 0 0 0 0  
YX3702 STD J621 185 61 1.1817256733 3 0 0 0 0  
YX3703 STD J621 180 54 1.1335621072 4 0 0 0 0  
YX3704 STD J621 185 63 1.2204707773 3 0 0 0 0  
YX3705 STD J621 165 38 1.0293323927 4 0 0 0 0  
YX3706 STD J621 165 46 1.246033949 3 0 0 0 0  
YX3707 STD J621 200 78 1.2024768258 3 0 0 0 0  
YX3708 STD J621 180 57 1.1965377799 3 0 0 0 0  
YX3709 STD J621 180 52 1.0915783255 3 0 0 0 0  
YX3710 STD J621 218 95 1.1377479955 3 0 0 0 0  
YX3711 STD J621 180 58 1.2175296707 3 0 0 0 0  
YX3712 STD J621 180 61 1.2805053434 3 0 0 0 0  
YX3713 STD J621 210 91 1.2160147945 0 0 0 0 0  
YX3714 STD J621 190 67 1.2004021149 4 0 0 0 0  
YX3715 STD J621 180 61 1.2805053434 4 0 0 0 0  
YX3716 STD J621 194 71 1.1967385473 4 0 0 0 0  
YX3717 STD J621 175 56 1.2766931974 3 0 0 0 0  
YX3718 STD J621 190 71 1.2720679128 0 0 0 0 0  
YX3719 STD J621 225 109 1.1899582378 2 0 0 0 0  
YX3720 STD J621 215 98 1.2223100656 2 0 0 0 0  
YX3721 STD J621 185 69 1.3367060895 3 0 0 0 0  
YX3722 STD J621 220 114 1.3292491661 3 0 0 0 0  
YX3723 STD J621 180 57 1.1965377799 3 0 0 0 0  
YX3724 STD J621 190 73 1.3079008118 3 0 0 0 0  
YX3725 STD J621 175 59 1.3450874759 3 0 0 0 0  
YX3726 STD J621 195 74 1.2286560074 3 0 0 0 0  
YX3727 STD J621 215 99 1.2347826173 2 0 0 0 0  
YX3728 STD J621 200 81 1.2487259345 3 0 0 0 0  
YX3729 STD J621 160 40 1.1857371918 3 0 0 0 0  
YX3730 STD J621 145 30 1.1866236729 0 0 0 0 0  
YX3731 STD J621 222 109 1.2376911421 3 0 0 0 0  
YX3732 STD J621 185 62 1.2010982253 3 0 0 0 0  
YX3733 STD J621 235 119 1.143715811 2 0 0 0 0  
YX3734 STD J621 215 104 1.2971453757 2 0 0 0 0  
YX3735 STD J621 200 77 1.1870604563 4 0 0 0 0  
YX3736 STD J621 210 89 1.1892891946 4 0 0 0 0  
YX3737 STD J621 181 60 1.2392331601 4 0 0 0 0  
YX3738 STD J621 165 44 1.19185856 4 0 0 0 0  
YX3739 STD J621 183 59 1.179968242 3 0 0 0 0  
YX3740 STD J621 145 30 1.1866236729 0 0 0 0 0  
YX3741 STD J621 202 73 1.0930583536 2 0 0 0 0  
YX3742 STD J621 185 65 1.2592158814 3 0 0 0 0  
YX3743 STD J621 215 99 1.2347826173 2 0 0 0 0  
YX3744 STD J621 155 40 1.3013320191 0 0 0 0 0  
YX3745 STD J621 215 98 1.2223100656 3 0 0 0 0  
YX3746 STD J621 205 84 1.2045933829 3 0 0 0 0  
YX3747 STD J621 210 89 1.1892891946 3 0 0 0 0  
YX3748 STD J621 213 96 1.2306059058 4 0 0 0 0  
YX3749 STD J621 202 83 1.2427923746 3 0 0 0 0  
YX3750 STD J622 210 85 1.1358379948 0 0 0 0 0  
YX3751 STD J622 188 65 1.2012429679 0 0 0 0 0  
YX3752 STD J622 192 70 1.2162572439 1 0 0 0 0  
YX3753 STD J622 185 63 1.2204707773 1 0 0 0 0  
YX3754 STD J622 162 44 1.2576902203 1 0 0 0 0  
YX3755 STD J622 190 61 1.0929034181 3 0 0 0 0  
YX3756 STD J622 170 60 1.4891413075 1 0 0 0 0  
YX3757 STD J622 185 53 1.0267452571 0 0 0 0 0  
YX3758 STD J622 200 74 1.1408113476 1 0 0 0 0  
YX3759 STD J622 192 57 0.9903808986 3 2 0 0 0  
YX3760 STD J622 185 57 1.1042354652 2 0 0 0 0  
YX3761 STD J622 195 70 1.1622421692 3 0 0 0 0  
YX3762 STD J622 220 95 1.1077076384 3 0 0 0 0  
YX3763 STD J622 175 54 1.2310970118 0 0 0 0 0  
YX3764 STD J622 235 125 1.2013821544 1 1 0 0 0  
YX3765 STD J622 192 68 1.181507037 1 0 0 0 0  
YX3766 STD J622 225 105 1.1462900456 2 1 0 0 0  
YX3767 STD J622 212 90 1.1697106307 2 0 0 0 0  
YX3768 STD J622 201 76 1.1546467674 0 0 0 0 0  
YX3769 STD J622 218 98 1.1736768796 2 0 0 0 0  
YX3770 STD J622 208 85 1.1681358545 0 0 0 0 0  
YX3771 STD J622 198 68 1.0796423336 1 0 0 0 0  
YX3772 STD J622 209 79 1.0705290898 2 0 0 0 0  
YX3773 STD J622 172 51 1.2231277703 1 0 0 0 0  
YX3774 STD J622 185 56 1.0848629132 2 1 0 0 0  
YX3775 STD J622 178 53 1.1495960498 0 0 0 0 0  
YX3776 STD J622 169 49 1.2373371018 1 0 0 0 0  
YX3777 STD J622 195 68 1.12903525 1 0 0 0 0  
YX3778 STD J622 145 29 1.1470695505 0 0 0 0 0  
YX3779 STD J622 170 47 1.1664940242 2 0 0 0 0  
YX3780 STD J622 215 96 1.1973649622 0 0 0 0 0  
YX3781 STD J622 182 55 1.1177727626 2 0 0 0 0  
YX3782 STD J622 208 83 1.140650305 3 0 0 0 0  
YX3783 STD J622 228 113 1.1866683021 3 0 0 0 0  
YX3784 STD J622 201 79 1.2002249293 0 0 0 0 0  
YX3785 STD J622 215 98 1.2223100656 3 0 0 0 0  
YX3786 STD J622 192 72 1.2510074509 2 0 0 0 0  
YX3787 STD J622 185 62 1.2010982253 3 0 0 0 0  
YX3788 STD J622 162 41 1.1719386143 1 0 0 0 0  
YX3789 STD J622 192 71 1.2336323474 1 0 0 0 0  
YX3790 STD J622 188 66 1.2197236289 1 0 0 0 0  
YX3791 STD J622 180 43 0.9026513076 3 0 0 0 0  
YX3792 STD J622 195 57 0.9463971949 3 0 0 0 0  
YX3793 STD J622 205 69 0.9894874217 2 0 0 0 0  
YX3794 STD J622 185 49 0.949255049 1 0 0 0 0  
YX3795 STD J622 195 57 0.9463971949 1 0 2 0 0  
YX3796 STD J622 185 48 0.929882497 3 0 0 0 0  
YX3797 STD J622 182 43 0.8738950689 3 0 0 0 0  
YX3798 STD J622 146 19 0.7365457595 0 0 0 0 0  
YX3799 STD J622 182 45 0.9145413512 0 0 0 0 0  
YX3800 STD J622 185 54 1.0461178091 2 0 0 0 0  
YX3801 STD J622 195 69 1.1456387096 3 0 0 0 0  
YX3802 STD J622 202 78 1.1679253641 3 0 0 0 0  
YX3803 STD J622 210 91 1.2160147945 1 0 0 0 0  
YX3804 STD J622 191 72 1.2702954145 1 0 0 0 0  
YX3805 STD J622 194 73 1.2304494923 1 1 1 0 0  
YX3806 STD J622 189 65 1.1827154508 3 0 0 0 0  
YX3807 STD J622 222 104 1.1809163191 1 0 0 0 0  
YX3808 STD J622 175 52 1.1855008262 3 0 0 0 0  
YX3809 STD J622 215 91 1.1350022038 3 1 0 0 0  
YX3810 STD J622 197 74 1.1924650992 0 0 0 0 0  
YX3811 STD J622 205 87 1.2476145752 2 0 0 0 0  
YX3812 STD J622 195 78 1.2950698456 1 0 0 0 0  
YX3813 STD J622 225 127 1.3864651028 1 1 0 0 0  
YX3814 STD J622 196 71 1.1613097163 0 0 0 0 0  
YX3815 STD J622 185 58 1.1236080172 4 0 0 0 0  
YX3816 STD J622 215 92 1.1474747554 0 0 0 0 0  
YX3817 STD J622 158 36 1.1072284491 1 0 0 0 0  
YX3818 STD J622 172 46 1.103213283 1 0 0 0 0  
YX3819 STD J622 172 48 1.151179078 1 0 0 0 0  
YX3820 STD J622 195 68 1.12903525 1 0 0 0 0  
YX3821 STD J622 215 90 1.1225296521 1 0 0 0 0  
YX3822 STD J622 205 80 1.1472317932 3 0 0 0 0  
YX3823 STD J622 195 69 1.1456387096 3 0 0 0 0  
YX3824 STD J622 175 53 1.208298919 3 0 0 0 0  
YX3825 STD J622 235 116 1.1148826393 1 0 0 0 0  
YX3826 STD J622 205 81 1.1615721907 2 0 0 0 0  
YX3827 STD J622 202 85 1.2727391788 0 0 0 0 0  
YX3828 STD J622 200 75 1.1562277172 0 0 0 0 0  
YX3829 STD J622 218 98 1.1736768796 3 0 0 0 0  
YX3830 STD J622 205 78 1.1185509984 3 0 0 0 0  
YX3831 STD J622 192 69 1.1988821405 3 0 0 0 0  
YX3832 STD J622 199 74 1.1576897972 2 0 0 0 0  
YX3833 STD J622 202 79 1.1828987662 1 0 0 0 0  
YX3834 STD J622 215 95 1.1848924105 2 0 0 0 0  
YX3835 STD J622 196 67 1.0958838168 3 0 0 0 0  
YX3836 STD J622 195 67 1.1124317905 2 0 2 0 0  
YX3837 STD J622 180 52 1.0915783255 3 0 0 0 0  
YX3838 STD J622 172 48 1.151179078 1 0 0 0 0  
YX3839 STD J622 170 48 1.191313046 1 0 0 0 0  
YX3840 STD J622 180 56 1.175545889 0 0 0 0 0  
YX3841 STD J622 158 37 1.1379847949 0 0 0 0 0  
YX3842 STD J622 185 58 1.1236080172 0 0 0 0 0  
YX3843 STD J622 175 51 1.1627027334 0 0 0 0 0  
YX3844 STD J622 192 65 1.1293817265 1 0 0 0 0  
YX3845 STD J622 178 54 1.1712865413 0 0 0 0 0  
YX3846 STD J622 215 92 1.1474747554 3 0 0 0 0  
YX3847 STD J622 182 59 1.1990653271 1 0 0 0 0  
YX3848 STD J622 210 89 1.1892891946 0 0 0 0 0  
YX3849 STD J622 215 98 1.2223100656 1 0 0 0 0  
YX3850 STD J622 160 36 1.0671634726 0 0 0 0 0  
YX3851 STD J622 192 68 1.181507037 1 0 0 0 0  
YX3852 STD J622 162 40 1.1433547457 1 0 0 0 0  
YX3853 STD J622 182 56 1.1380959037 0 0 0 0 0  
YX3854 STD J622 208 86 1.1818786293 0 0 0 0 0  
YX3855 STD J622 228 108 1.1341608551 3 0 0 0 0  
YX3856 STD J622 185 61 1.1817256733 2 0 0 0 0  
YX3857 STD J622 195 66 1.0958283309 0 0 0 0 0  
YX3858 STD J622 198 70 1.1113965199 2 0 0 0 0  
YX3859 STD J622 185 56 1.0848629132 1 0 0 0 0  
YX3860 STD J622 182 51 1.036480198 1 0 0 0 0  
YX3861 STD J622 202 73 1.0930583536 3 0 0 0 0  
YX3862 STD J622 145 28 1.107515428 1 0 0 1 1  
YX3863 STD J622 202 71 1.0631115494 0 0 0 0 0  
YX3864 STD J622 182 50 1.0161570569 1 0 0 0 0  
YX3865 STD J622 179 52 1.109542553 1 0 0 0 0  
YX3866 STD J622 185 57 1.1042354652 0 0 0 0 0  
YX3867 STD J622 160 39 1.156093762 0 0 0 0 0  
YX3868 STD J622 170 46 1.1416750024 1 0 0 0 0  
YX3869 STD J622 212 89 1.1567138459 1 0 0 0 0  
YX3870 STD J622 182 63 1.2803578917 4 0 0 0 0  
YX3871 STD J622 210 89 1.1892891946 2 0 0 0 0  
YX3872 STD J622 172 48 1.151179078 2 0 0 0 0  
YX3873 STD J622 175 51 1.1627027334 0 0 0 0 0  
YX3874 STD J622 182 57 1.1584190448 1 0 0 0 0  
YX3875 STD J622 212 98 1.2736849089 1 0 0 0 0  
YX3876 STD J622 145 44 1.7403813869 3 0 0 0 0
YX3877 STD J622 212 89 1.1567138459 3 0 0 1 0  
YX3878 STD J622 205 86 1.2332741777 4 0 0 0 0  
YX3879 STD J622 185 59 1.1429805692 1 0 0 0 0  
YX3880 STD J622 208 85 1.1681358545 3 0 0 0 0  
YX3881 STD J622 198 74 1.1749048925 1 0 0 0 0  
YX3882 STD J622 168 48 1.2333463188 1 0 0 0 0  
YX3883 STD J622 178 52 1.1279055583 1 0 0 0 0  
YX3884 STD J622 192 67 1.1641319335 0 0 0 0 0  
YX3885 STD J622 190 62 1.1108198675 1 0 0 0 0  
YX3886 STD J622 222 105 1.1922712837 1 0 0 0 0  
YX3887 STD J622 215 95 1.1848924105 1 0 0 0 1  
YX3888 STD J622 148 32 1.1920189297 0 0 0 0 0  
YX3889 STD J622 210 88 1.1759263947 3 0 0 0 0  
YX3890 STD J622 199 79 1.2359120808 1 0 0 0 0  
YX3891 STD J622 185 59 1.1429805692 1 0 0 0 0  
YX3892 STD J622 210 90 1.2026519945 1 0 0 0 0  
YX3893 STD J622 178 52 1.1279055583 1 0 0 0 0  
YX3894 STD J622 200 71 1.0945622389 1 0 0 0 0  
YX3895 STD J622 218 87 1.041937638 0 0 0 0 0  
YX3896 STD J622 192 66 1.14675683 0 0 0 0 0  
YX3897 STD J622 185 64 1.2398433294 2 0 0 0 0  
YX3898 STD J622 172 51 1.2231277703 1 0 0 0 0  
YX3899 STD J622 185 65 1.2592158814 1 0 0 0 0  
YX3900 STD J622 168 45 1.1562621739 0 0 0 0 0  
YX3901 STD J622 205 82 1.1759125881 0 0 0 0 0  
YX3902 STD J622 182 57 1.1584190448 0 0 0 0 0  
YX3903 STD J622 195 73 1.2120525478 1 0 0 0 0  
YX3904 STD J622 155 37 1.2037321177 1 0 0 0 0  
YX3905 STD J622 185 59 1.1429805692 0 0 0 0 0  
YX3906 STD J622 165 46 1.246033949 1 0 0 0 0  
YX3907 STD J622 162 39 1.114770877 0 0 0 0 0  
YX3908 STD J622 158 34 1.0457157574 1 0 0 0 0  
YX3909 STD J622 215 85 1.0601668936 2 0 0 0 0  
YX3910 STD J622 205 80 1.1472317932 1 0 0 0 0  
YX3911 STD J622 190 64 1.1466527665 3 0 0 0 0  
YX3912 STD J622 202 69 1.0331647452 3 0 0 0 0  
YX3913 STD J622 225 106 1.1572070937 2 0 0 0 0  
YX3914 STD J622 220 96 1.1193677188 3 0 0 0 0  
YX3915 STD J622 182 55 1.1177727626 1 0 0 0 0  
YX3916 STD J622 208 83 1.140650305 1 0 0 0 0  
YX3917 STD J622 192 65 1.1293817265 3 0 0 2 0  
YX3918 STD J622 182 57 1.1584190448 1 0 0 0 0  
YX3919 STD J622 195 70 1.1622421692 1 0 0 0 0  
YX3920 STD J622 155 38 1.2362654182 1 0 0 0 0  
YX3921 STD J622 172 49 1.1751619754 0 0 0 0 0  
YX3922 STD J622 185 57 1.1042354652 0 0 0 0 0  
YX3923 STD J622 218 97 1.1617005849 3 1 0 0 0  
YX3924 STD J622 200 69 1.0637294998 2 0 0 0 0  
YX3925 STD J622 175 56 1.2766931974 3 0 0 0 0  
YX3926 STD J622 215 98 1.2223100656 1 0 0 1 1  
YX3927 STD J622 195 65 1.0792248714 1 0 0 0 0  
YX3928 STD J622 192 64 1.112006623 0 0 0 0 0  
YX3929 STD J622 200 78 1.2024768258 3 0 0 0 0  
YX3930 STD J622 225 101 1.1026218534 4 0 0 0 0  
YX3931 STD J622 180 51 1.0705864346 0 0 0 0 0  
YX3932 STD J622 205 82 1.1759125881 3 0 0 0 0  
YX3933 STD J622 185 58 1.1236080172 0 0 0 0 0  
YX3934 STD J622 195 68 1.12903525 1 0 0 0 0  
YX3935 STD J622 222 99 1.124141496 3 0 0 0 0  
YX3936 STD J622 228 116 1.2181727703 3 1 0 0 0  
YX3937 STD J622 220 98 1.1426878796 1 0 0 0 0  
YX3938 STD J622 185 62 1.2010982253 3 0 0 0 0  
YX3939 STD J622 172 48 1.151179078 3 0 0 0 0  
YX3940 STD J622 190 71 1.2720679128 1 1 0 0 0  
YX3941 STD J622 182 54 1.0974496214 3 0 0 0 0  
YX3942 STD J622 185 59 1.1429805692 1 0 0 0 0  
YX3943 STD J622 182 62 1.2600347505 0 0 0 0 0  
YX3944 STD J622 152 31 1.0679722818 0 0 0 0 0  
YX3945 STD J622 192 63 1.0946315196 0 0 0 0 0  
YX3946 STD J622 220 101 1.1776681208 2 0 0 0 0  
YX3947 STD J622 205 82 1.1759125881 3 0 0 0 0  
YX3948 STD J622 208 83 1.140650305 1 0 0 0 0  
YX3949 STD J622 210 85 1.1358379948 3 0 0 0 0  
YX3950 STD J622 200 82 1.2641423041 0 0 0 0 0  
YX3951 STD J622 205 81 1.1615721907 0 0 0 0 0  
YX3952 STD J622 192 67 1.1641319335 3 0 0 0 0  
YX3953 STD J622 192 67 1.1641319335 1 0 0 0 0  
YX3954 STD J622 202 78 1.1679253641 1 0 0 0 0  
YX3955 STD J622 208 87 1.195621404 3 0 0 0 0  
YX3956 STD J622 222 128 1.4534354696 3 0 0 0 0  
YX3957 STD J622 228 110 1.1551638339 1 0 0 0 0  
YX3958 STD J622 200 79 1.2178931954 2 0 0 0 0  
YX3959 STD J622 182 64 1.3006810328 1 0 0 0 0  
YX3960 STD J622 180 57 1.1965377799 1 0 0 0 0  
YX3961 STD J622 208 85 1.1681358545 1 0 0 0 0  
YX3962 STD J622 209 84 1.1382840954 1 0 0 0 0  
YX3963 STD J622 208 77 1.0581936564 2 0 0 0 0  
YX3964 STD J622 192 68 1.181507037 1 0 0 0 0  
YX3965 STD J622 205 78 1.1185509984 1 0 0 0 0  
YX3966 STD J622 175 52 1.1855008262 1 0 0 0 0 
YX3967 STD J622 182 56 1.1380959037 2 0 0 0 0  
YX3968 STD J622 186 61 1.1632067359 1 0 0 0 0  
YX3969 STD J622 178 51 1.1062150668 1 0 0 0 0  
YX3970 STD J622 175 48 1.094308455 3 0 0 0 0  
YX3971 STD J622 175 51 1.1627027334 3 0 0 0 0  
YX3972 STD J622 192 67 1.1641319335 2 0 0 0 0  
YX3973 STD J622 225 101 1.1026218534 0 0 0 0 0  
YX3974 STD J622 200 109 1.6803842823 1 0 0 0 0  
YX3975 STD J622 175 49 1.1171065478 0 0 0 0 0  
YX3976 STD J622 188 59 1.0903590016 1 0 0 0 0  
YX3977 STD J622 178 53 1.1495960498 0 0 0 0 0  
YX3978 STD J622 188 58 1.0718783405 0 0 0 0 0  
YX3979 STD J622 175 51 1.1627027334 0 0 0 0 0  
YX3980 STD J622 190 67 1.2004021149 0 0 0 0 0  
YX3981 STD J622 188 64 1.1827623068 0 0 0 0 0  
YX3982 STD J622 210 95 1.2694659942 0 0 0 0 0  
YX3983 STD J622 192 67 1.1641319335 3 0 0 0 0  
YX3984 STD J622 202 81 1.2128455704 1 0 0 0 0  
YX3985 STD J622 210 89 1.1892891946 2 0 0 1 1  
YX3986 STD J622 185 59 1.1429805692 1 0 0 0 0  
YX3987 STD J622 182 55 1.1177727626 0 0 0 0 0  
YX3988 STD J622 188 65 1.2012429679 1 0 0 0 0  
YX3989 STD J622 172 46 1.103213283 0 0 0 0 0  
YX3990 STD J622 192 68 1.181507037 3 0 0 0 0  
YX3991 STD J622 185 62 1.2010982253 1 0 0 0 0  
YX3992 STD J622 168 46 1.1819568889 1 0 0 0 0  
YX3993 STD J622 160 41 1.2153806216 0 0 0 0 0  
YX3994 STD J622 168 48 1.2333463188 1 0 0 0 0  
YX3995 STD J622 152 33 1.1368737194 0 0 0 0 0  
YX3996 STD J622 168 41 1.053483314 4 0 0 0 0  
YX3997 STD J622 142 27 1.1354262098 0 0 0 0 0  
YX3998 STD J622 192 69 1.1988821405 3 0 0 0 0  
YX3999 STD J622 185 58 1.1236080172 2 0 0 0 0  
YX4000 STD J624 182 55 1.1177727626 0 0 0 0 0  
YX4001 STD J624 202 81 1.2128455704 0 0 0 0 0  
YX4002 STD J624 182 60 1.2193884683 0 0 0 0 0  
YX4003 STD J624 187 66 1.2389335919 0 0 0 0 0  
YX4004 STD J624 198 76 1.2066590787 0 0 0 0 0  
YX4005 STD J624 228 109 1.1446623445 0 0 0 0 0  
YX4006 STD J624 182 58 1.178742186 1 0 0 0 0  
YX4007 STD J624 225 103 1.1244559495 3 0 1 0 0  
YX4008 STD J624 202 76 1.1379785599 0 0 0 0 0  
YX4009 STD J624 195 68 1.12903525 0 0 0 0 0  
YX4010 STD J624 195 73 1.2120525478 0 0 0 0 0  
YX4011 STD J624 185 64 1.2398433294 1 0 0 0 0  
YX4012 STD J624 202 81 1.2128455704 0 0 0 0 0  
YX4013 STD J624 185 64 1.2398433294 0 0 0 0 0  
YX4014 STD J624 192 75 1.3031327614 1 0 0 0 0  
YX4015 STD J624 182 57 1.1584190448 0 0 0 0 0  
YX4016 STD J624 192 69 1.1988821405 1 0 0 0 0  
YX4017 STD J624 178 51 1.1062150668 2 0 0 0 0  
YX4018 STD J624 185 63 1.2204707773 1 0 0 0 0  
YX4019 STD J624 172 49 1.1751619754 0 0 0 0 0  
YX4020 STD J624 180 57 1.1965377799 0 0 0 0 0  
YX4021 STD J624 202 82 1.2278189725 3 0 0 0 0  
YX4022 STD J624 190 68 1.2183185644 1 0 0 0 0  
YX4023 STD J624 192 69 1.1988821405 0 0 0 0 0  
YX4024 STD J624 210 81 1.0823867951 1 0 0 0 0  
YX4025 STD J624 182 61 1.2397116094 1 0 0 0 0  
YX4026 STD J624 185 65 1.2592158814 1 0 0 0 0  
YX4027 STD J624 187 57 1.0699881021 1 0 0 0 0  
YX4028 STD J624 195 74 1.2286560074 0 0 0 0 0  
YX4029 STD J624 175 50 1.1399046406 0 0 0 0 0  
YX4030 STD J624 195 67 1.1124317905 1 0 0 0 0  
YX4031 STD J624 200 76 1.1716440867 0 0 0 0 0  
YX4032 STD J624 172 51 1.2231277703 0 0 0 0 0  
YX4033 STD J624 182 60 1.2193884683 0 0 0 0 0  
YX4034 STD J624 168 40 1.027788599 0 0 0 0 0  
YX4035 STD J624 178 55 1.1929770328 0 0 0 0 0  
YX4036 STD J624 192 68 1.181507037 1 0 0 0 0  
YX4037 STD J624 205 83 1.1902529855 0 0 0 0 0  
YX4038 STD J624 218 92 1.1018191114 0 0 0 0 0  
YX4039 STD J624 198 77 1.2225361719 1 0 0 0 0  
YX4040 STD J624 192 67 1.1641319335 3 0 0 0 0  
YX4041 STD J624 192 67 1.1641319335 1 0 0 0 0  
YX4042 STD J624 190 66 1.1824856654 0 0 0 0 0  
YX4043 STD J624 157 37 1.1593531398 0 0 0 0 0  
YX4044 STD J624 205 87 1.2476145752 3 0 0 0 0  
YX4045 STD J624 212 88 1.1437170611 1 0 0 0 0  
YX4046 STD J624 175 52 1.1855008262 3 0 0 0 0  
YX4047 STD J624 178 53 1.1495960498 2 0 0 0 0  
YX4048 STD J624 185 57 1.1042354652 0 0 0 0 0  
YX4049 STD J624 175 52 1.1855008262 0 0 0 0 0  
YX4050 STD J624 185 56 1.0848629132 1 0 0 0 0  
YX4051 STD J624 203 88 1.2987312214 1 0 0 0 0  
YX4052 STD J624 189 67 1.2191066955 0 0 0 0 0  
YX4053 STD J624 205 82 1.1759125881 0 0 0 0 0  
YX4054 STD J624 178 50 1.0845245753 1 0 0 0 0  
YX4055 STD J624 182 62 1.2600347505 0 0 0 0 0  
YX4056 STD J624 205 78 1.1185509984 1 1 1 0 0  
YX4057 STD J624 202 83 1.2427923746 1 0 0 0 0  
YX4058 STD J624 218 98 1.1736768796 0 1 1 2 2  
YX4059 STD J624 215 93 1.1599473071 0 0 0 0 0  
YX4060 STD J624 182 57 1.1584190448 1 0 0 0 0  
YX4061 STD J624 223 101 1.131848045 1 0 0 0 0  
YX4062 STD J624 198 77 1.2225361719 0 0 0 0 0  
YX4063 STD J624 185 61 1.1817256733 0 0 0 0 0  
YX4064 STD J624 208 84 1.1543930797 1 0 0 0 0  
YX4065 STD J624 182 57 1.1584190448 1 1 1 0 0  
YX4066 STD J624 182 61 1.2397116094 3 0 0 0 0  
YX4067 STD J624 178 54 1.1712865413 0 0 0 0 0  
YX4068 STD J624 192 71 1.2336323474 0 0 0 0 0  
YX4069 STD J624 212 92 1.1957042002 1 0 0 0 0  
YX4070 STD J624 189 67 1.2191066955 0 0 0 0 0  
YX4071 STD J624 188 67 1.2382042899 0 0 0 0 0  
YX4072 STD J624 195 72 1.1954490883 0 0 0 0 0  
YX4073 STD J624 185 62 1.2010982253 0 0 0 0 0  
YX4074 STD J624 178 53 1.1495960498 0 0 0 0 0  
YX4075 STD J624 182 56 1.1380959037 0 0 0 0 0  
YX4076 STD J624 175 82 1.8694436105 1 0 0 0 0  
YX4077 STD J624 192 70 1.2162572439 3 0 0 0 0  
YX4078 STD J624 204 82 1.1928819354 1 0 0 0 0  
YX4079 STD J624 199 75 1.1733342539 0 0 0 0 0  
YX4080 STD J624 188 65 1.2012429679 0 0 0 0 0  
YX4081 STD J624 172 49 1.1751619754 0 0 0 0 0  
YX4082 STD J624 188 69 1.275165612 0 0 0 0 0  
YX4083 STD J624 178 56 1.2146675244 0 0 0 0 0  
YX4084 STD J624 182 56 1.1380959037 0 0 0 0 0  
YX4085 STD J624 190 69 1.2362350139 3 0 0 0 0  
YX4086 STD J624 172 53 1.2710935652 2 0 0 0 0  
YX4087 STD J624 158 40 1.2302538323 0 0 0 0 0  
YX4088 STD J624 163 46 1.2913624407 0 0 0 0 0  
YX4089 STD J624 165 43 1.1647708654 0 0 0 0 0  
YX4090 STD J624 182 60 1.2193884683 0 0 0 0 0  
YX4091 STD J624 178 54 1.1712865413 0 0 0 0 0  
YX4092 STD J624 208 82 1.1269075302 3 2 0 0 0  
YX4093 STD J624 186 63 1.2013446617 3 0 0 0 0  
YX4094 STD J624 210 85 1.1358379948 1 2 0 0 0 
YX4095 STD J624 225 104 1.1353729975 1 1 1 0 0  
YX4096 STD J624 192 66 1.14675683 2 0 0 0 0  
YX4097 STD J624 205 85 1.2189337803 1 0 0 0 0  
YX4098 STD J624 235 166 1.595435501 2 0 0 0 0  
YX4099 STD J624 180 65 1.3644729069 0 0 0 0 0  
YX4100 STD J624 180 55 1.1545539981 2 0 0 0 0  
YX4101 STD J624 180 59 1.2385215616 0 0 0 0 0  
YX4102 STD J624 180 58 1.2175296707 2 0 0 0 0  
YX4103 STD J624 178 56 1.2146675244 0 0 0 0 0  
YX4104 STD J624 172 52 1.2471106678 0 0 0 0 0  
YX4105 STD J624 141 28 1.2021150414 0 0 0 0 0  
YX4106 STD J624 220 98 1.1426878796 0 0 0 0 0  
YX4107 STD J624 202 75 1.1230051578 3 0 0 0 0  
YX4108 STD J624 208 88 1.2093641788 2 0 0 0 0
YX4109 STD J624 207 83 1.1568711217 2 0 0 0 0  
YX4110 STD J624 195 71 1.1788456287 3 0 0 0 0  
YX4111 STD J624 198 70 1.1113965199 3 0 0 0 0  
YX4112 STD J624 198 75 1.1907819856 3 0 0 0 0  
YX4113 STD J624 190 65 1.164569216 0 0 0 0 0  
YX4114 STD J624 208 88 1.2093641788 3 1 1 0 0  
YX4115 STD J624 197 74 1.1924650992 3 0 0 0 0  
YX4116 STD J624 178 60 1.3014294904 0 0 0 0 0  
YX4117 STD J624 199 74 1.1576897972 0 0 0 0 0  
YX4118 STD J624 185 65 1.2592158814 3 0 0 0 0  
YX4119 STD J624 232 118 1.1776119703 0 0 0 0 0  
YX4120 STD J624 218 101 1.2096057636 0 1 1 0 0  
YX4121 STD J624 182 59 1.1990653271 3 1 0 1 1  
YX4122 STD J624 199 70 1.0951119703 3 0 0 0 0  
YX4123 STD J624 197 74 1.1924650992 0 0 0 0 0  
YX4124 STD J624 185 60 1.1623531213 0 0 0 0 0  
YX4125 STD J624 195 75 1.245259467 0 0 0 0 0  
YX4126 STD J624 175 54 1.2310970118 1 0 0 0 0  
YX4127 STD J624 188 67 1.2382042899 0 0 0 0 0  
YX4128 STD J624 190 67 1.2004021149 0 0 0 0 0  
YX4129 STD J624 185 58 1.1236080172 1 0 0 0 0  
YX4130 STD J624 178 58 1.2580485074 0 0 0 0 0  
YX4131 STD J624 193 68 1.1636597088 0 0 0 0 0  
YX4132 STD J624 171 48 1.1710154739 0 0 0 0 0  
YX4133 STD J624 172 51 1.2231277703 1 0 0 0 0  
YX4134 STD J624 152 38 1.3091273132 0 0 0 0 0  
YX4135 STD J624 225 105 1.1462900456 1 0 0 0 0  
YX4136 STD J624 185 63 1.2204707773 0 0 0 0 0  
YX4137 STD J624 228 115 1.2076712809 1 0 0 0 0  
YX4138 STD J624 210 91 1.2160147945 3 0 0 0 0  
YX4139 STD J624 201 77 1.1698394881 1 0 0 0 0  
YX4140 STD J624 195 71 1.1788456287 1 0 0 0 0  
YX4141 STD J624 212 96 1.2476913394 1 0 0 0 0  
YX4142 STD J624 182 61 1.2397116094 0 0 0 0 0  
YX4143 STD J624 191 64 1.1291514796 0 0 0 0 0  
YX4144 STD J624 190 65 1.164569216 2 0 0 1 1  
YX4145 STD J624 175 53 1.208298919 0 0 0 0 0  
YX4146 STD J624 185 58 1.1236080172 3 0 0 0 0  
YX4147 STD J624 168 47 1.2076516039 1 0 0 0 0  
YX4148 STD J624 222 99 1.124141496 1 0 0 1 0  
YX4149 STD J624 190 64 1.1466527665 0 0 0 0 0  
YX4150 STD J624 190 64 1.1466527665 0 0 0 0 0  
YX4151 STD J624 199 74 1.1576897972 1 0 0 0 0  
YX4152 STD J624 202 79 1.1828987662 0 0 0 0 0  
YX4153 STD J624 190 65 1.164569216 0 0 0 0 0  
YX4154 STD J624 223 101 1.131848045 3 0 0 1 1  
YX4155 STD J624 207 85 1.1847475343 1 0 0 0 0  
YX4156 STD J624 185 61 1.1817256733 3 0 0 0 0  
YX4157 STD J624 212 93 1.208700985 1 0 0 0 0
YX4158 STD J624 189 60 1.0917373392 0 0 0 0 0  
YX4159 STD J624 188 65 1.2012429679 0 0 0 0 0  
YX4160 STD J624 199 72 1.1264008838 0 0 0 0 0  
YX4161 STD J624 182 55 1.1177727626 0 0 0 0 0  
YX4162 STD J624 215 97 1.2098375139 0 0 0 0 0  
YX4163 STD J624 198 73 1.1590277993 2 0 0 0 0  
YX4164 STD J624 167 47 1.2289624045 1 0 0 0 0  
YX4165 STD J624 185 59 1.1429805692 1 0 0 0 0  
YX4166 STD J624 169 47 1.1868335466 2 0 0 0 0  
YX4167 STD J624 145 31 1.2261777953 0 0 0 0 0  
YX4168 STD J624 218 94 1.1257717008 2 0 1 0 0  
YX4169 STD J624 199 79 1.2359120808 2 0 0 1 1  
YX4170 STD J624 188 67 1.2382042899 1 0 0 0 0  
YX4171 STD J624 185 60 1.1623531213 0 0 0 0 0  
YX4172 STD J624 210 93 1.2427403943 0 0 0 0 0  
YX4173 STD J624 198 77 1.2225361719 2 0 0 0 0  
YX4174 STD J624 215 98 1.2223100656 2 0 0 0 0  
YX4175 STD J624 207 81 1.1289947092 1 1 1 0 0  
YX4176 STD J624 200 82 1.2641423041 1 0 0 0 0  
YX4177 STD J624 195 74 1.2286560074 0 0 0 0 0  
YX4178 STD J624 225 108 1.1790411898 2 0 0 0 0  
YX4179 STD J624 189 69 1.2554979401 1 0 0 0 0  
YX4180 STD J624 185 65 1.2592158814 3 0 0 0 0  
YX4181 STD J624 205 88 1.2619549726 2 0 0 0 0  
YX4182 STD J624 198 77 1.2225361719 0 0 0 0 0  
YX4183 STD J624 175 58 1.3222893831 0 0 0 0 0  
YX4184 STD J624 192 73 1.2683825544 2 0 0 0 0  
YX4185 STD J624 190 63 1.128736317 0 0 0 0 0  
YX4186 STD J624 205 79 1.1328913958 0 0 0 0 0  
YX4187 STD J624 188 63 1.1642816458 0 0 0 0 0  
YX4188 STD J624 180 56 1.175545889 2 0 0 0 0  
YX4189 STD J624 209 84 1.1382840954 2 0 0 0 0  
YX4190 STD J624 215 93 1.1599473071 1 0 0 0 0 male
YX4191 STD J624 190 68 1.2183185644 1 0 0 0 0  
YX4192 STD J624 190 63 1.128736317 1 0 0 0 0  
YX4193 STD J624 158 37 1.1379847949 0 0 0 0 0  
YX4194 STD J624 198 77 1.2225361719 3 0 0 0 0  
YX4195 STD J624 220 107 1.2476286033 0 0 0 0 0  
YX4196 STD J624 175 49 1.1171065478 2 0 0 0 0  
YX4197 STD J624 192 71 1.2336323474 0 0 0 0 0  
YX4198 STD J624 195 71 1.1788456287 1 0 0 0 0  
YX4199 STD J624 185 58 1.1236080172 0 0 0 0 0  
YX4200 STD J624 169 47 1.1868335466 1 0 1 0 0  
YX4201 STD J624 182 56 1.1380959037 0 0 0 0 0  
YX4202 STD J624 170 46 1.1416750024 1 0 0 0 0  
YX4203 STD J624 205 85 1.2189337803 2 0 0 2 2  
YX4204 STD J624 230 116 1.1873955847 2 0 0 0 0  
YX4205 STD J624 207 87 1.2126239469 1 0 0 1 1  
YX4206 STD J624 230 137 1.4023551303 1 1 0 1 1  
YX4207 STD J624 205 86 1.2332741777 2 0 0 0 0  
YX4208 STD J624 215 99 1.2347826173 1 0 0 0 0  
YX4209 STD J624 190 66 1.1824856654 3 0 0 0 0  
YX4210 STD J624 188 65 1.2012429679 1 0 0 0 0  
YX4211 STD J624 212 87 1.1307202763 1 1 1 0 0  
YX4212 STD J624 195 71 1.1788456287 3 0 0 0 0  
YX4213 STD J624 158 38 1.1687411407 0 0 0 0 0  
YX4214 STD J624 185 63 1.2204707773 2 0 0 0 0  
YX4215 STD J624 178 55 1.1929770328 0 0 0 0 0  
YX4216 STD J624 175 53 1.208298919 1 0 0 0 0  
YX4217 STD J624 158 39 1.1994974865 1 0 0 0 0  
YX4218 STD J624 218 96 1.1497242902 1 0 0 0 0  
YX4219 STD J624 200 79 1.2178931954 1 0 0 0 0  
YX4220 STD J624 225 108 1.1790411898 1 0 0 0 0  
YX4221 STD J624 218 101 1.2096057636 1 1 1 0 0  
YX4222 STD J624 220 99 1.15434796 0 0 0 0 0  
YX4223 STD J624 190 66 1.1824856654 1 0 0 0 0  
YX4224 STD J624 192 68 1.181507037 0 0 0 0 0  
YX4225 STD J624 205 82 1.1759125881 1 0 0 0 0  
YX4226 STD J624 208 83 1.140650305 1 2 0 0 0  
YX4227 STD J624 210 86 1.1492007948 0 0 0 0 0  
YX4228 STD J624 195 69 1.1456387096 0 0 0 0 0  
YX4229 STD J624 190 69 1.2362350139 3 0 0 0 0  
YX4230 STD J624 205 84 1.2045933829 0 0 0 0 0  
YX4231 STD J624 190 67 1.2004021149 1 0 0 0 0  
YX4232 STD J624 178 53 1.1495960498 1 0 0 1 1  
YX4233 STD J624 170 49 1.2161320678 3 0 0 0 0  
YX4234 STD J624 208 83 1.140650305 0 0 0 0 0  
YX4235 STD J624 222 101 1.1468514253 0 0 0 0 0  
YX4236 STD J624 202 84 1.2577657767 2 0 0 0 0  
YX4237 STD J624 182 61 1.2397116094 3 0 0 0 0  
YX4238 STD J624 198 73 1.1590277993 0 0 0 0 0  
YX4239 STD J624 208 85 1.1681358545 2 0 0 0 0  
YX4240 STD J624 212 83 1.0787331372 0 1 0 0 0  
YX4241 STD J624 185 59 1.1429805692 0 0 0 0 0  
YX4242 STD J624 190 76 1.3616501602 1 0 0 0 0  
YX4243 STD J624 208 87 1.195621404 0 0 0 0 0  
YX4244 STD J624 180 57 1.1965377799 0 0 0 0 0  
YX4245 STD J624 192 67 1.1641319335 3 0 0 0 0  
YX4246 STD J624 175 54 1.2310970118 0 0 0 0 0  
YX4247 STD J624 182 60 1.2193884683 1 0 0 0 0  
YX4248 STD J624 185 65 1.2592158814 2 0 0 0 0  
YX4249 STD J624 185 63 1.2204707773 0 0 0 0 0  
YX4250 STD J623 220 99 1.15434796 3 1 1 0 0  
YX4251 STD J623 192 71 1.2336323474 0 0 0 0 0  
YX4252 STD J623 202 72 1.0780849515 1 0 0 0 0  
YX4253 STD J623 190 61 1.0929034181 1 0 0 0 0  
YX4254 STD J623 175 48 1.094308455 1 0 0 0 0  
YX4255 STD J623 170 44 1.0920369588 0 0 0 0 0  
YX4256 STD J623 222 98 1.1127865314 1 0 0 0 0  
YX4257 STD J623 182 55 1.1177727626 0 0 0 0 0  
YX4258 STD J623 198 73 1.1590277993 3 0 0 0 0  
YX4259 STD J623 195 64 1.0626214118 1 0 0 0 0  
YX4260 STD J623 183 63 1.2599660889 0 0 0 0 0  
YX4261 STD J623 192 67 1.1641319335 0 0 0 0 0  
YX4262 STD J623 199 75 1.1733342539 0 0 0 0 0  
YX4263 STD J623 178 55 1.1929770328 0 0 0 0 0  
YX4264 STD J623 202 77 1.152951962 1 0 0 0 0  
YX4265 STD J623 185 59 1.1429805692 0 0 0 0 0  
YX4266 STD J623 185 56 1.0848629132 1 0 0 0 0  
YX4267 STD J623 185 62 1.2010982253 0 0 0 0 0  
YX4268 STD J623 185 61 1.1817256733 2 0 0 0 0  
YX4269 STD J623 175 55 1.2538951046 0 0 0 0 0  
YX4270 STD J623 142 27 1.1354262098 0 0 0 0 0  
YX4271 STD J623 205 88 1.2619549726 1 0 0 0 0  
YX4272 STD J623 198 74 1.1749048925 1 0 0 0 0  
YX4273 STD J623 . . . 1 0 0 0 0  
YX4274 STD J623 220 90 1.0494072364 3 2 0 0 0  
YX4275 STD J623 208 86 1.1818786293 0 0 0 0 0  
YX4276 STD J623 198 75 1.1907819856 1 0 0 0 0  
YX4277 STD J623 223 102 1.1430544613 1 0 0 0 0  
YX4278 STD J623 190 65 1.164569216 3 0 0 0 0  
YX4279 STD J623 210 88 1.1759263947 0 0 0 0 0  
YX4280 STD J623 222 102 1.1582063899 0 1 1 0 0  
YX4281 STD J623 225 109 1.1899582378 1 0 2 0 0  
YX4282 STD J623 208 84 1.1543930797 3 0 0 0 0  
YX4283 STD J623 182 59 1.1990653271 1 0 0 0 0  
YX4284 STD J623 208 81 1.1131647555 1 0 0 0 0  
YX4285 STD J623 202 79 1.1828987662 1 0 0 0 0  
YX4286 STD J623 200 74 1.1408113476 1 0 0 0 0  
YX4287 STD J623 208 87 1.195621404 3 0 0 0 0  
YX4288 STD J623 185 57 1.1042354652 3 0 0 0 0  
YX4289 STD J623 187 58 1.0887598232 1 0 0 0 0  
YX4290 STD J623 178 53 1.1495960498 1 0 0 0 0  
YX4291 STD J623 178 52 1.1279055583 0 0 0 0 0  
YX4292 STD J623 169 44 1.1110782138 0 0 0 0 0  
YX4293 STD J623 180 56 1.175545889 3 0 0 0 0  
YX4294 STD J623 202 73 1.0930583536 0 0 0 0 0  
YX4295 STD J623 212 93 1.208700985 0 0 0 0 0  
YX4296 STD J623 220 95 1.1077076384 0 0 0 0 0  
YX4297 STD J623 202 66 0.9882445389 3 2 0 0 0  
YX4298 STD J623 155 36 1.1711988172 0 0 0 0 0  
YX4299 STD J623 200 74 1.1408113476 0 0 0 0 0  
YX4300 STD J623 208 82 1.1269075302 3 0 0 0 0  
YX4301 STD J623 222 93 1.0560117084 0 0 0 0 0  
YX4302 STD J623 181 54 1.1153098441 3 0 0 0 0  
YX4303 STD J623 181 53 1.0946559581 0 0 0 0 0  
YX4304 STD J623 202 81 1.2128455704 1 0 0 0 0  
YX4305 STD J623 185 59 1.1429805692 2 0 0 0 0  
YX4306 STD J623 218 102 1.2215820583 1 0 1 0 0  
YX4307 STD J623 178 51 1.1062150668 3 0 0 0 0  
YX4308 STD J623 182 58 1.178742186 0 0 0 0 0  
YX4309 STD J623 197 74 1.1924650992 2 0 0 0 0  
YX4310 STD J623 190 58 1.0391540696 2 0 0 0 0  
YX4311 STD J623 190 67 1.2004021149 0 0 0 0 0  
YX4312 STD J623 192 71 1.2336323474 1 0 0 0 0  
YX4313 STD J623 185 62 1.2010982253 0 0 0 0 0  
YX4314 STD J623 192 68 1.181507037 0 0 0 0 0  
YX4315 STD J623 190 66 1.1824856654 0 0 0 0 0  
YX4316 STD J623 182 56 1.1380959037 0 0 0 0 0  
YX4317 STD J623 152 35 1.2057751569 0 0 0 0 0  
YX4318 STD J623 172 48 1.151179078 0 0 0 0 0  
YX4319 STD J623 210 90 1.2026519945 3 0 0 0 0  
YX4320 STD J623 231 111 1.1218631365 2 3 0 0 0  
YX4321 STD J623 200 77 1.1870604563 3 0 0 0 0  
YX4322 STD J623 200 78 1.2024768258 0 0 0 0 0  
YX4323 STD J623 221 99 1.1391104413 2 1 0 0 0  
YX4324 STD J623 218 97 1.1617005849 0 0 0 0 0  
YX4325 STD J623 168 88 2.2611349179 0 0 0 0 0  
YX4326 STD J623 232 177 1.7664179555 1 1 0 0 0  
YX4327 STD J623 210 74 0.9888471955 0 0 0 0 0  
YX4328 STD J623 181 66 1.3631564762 1 0 0 0 0  
YX4329 STD J623 192 72 1.2510074509 0 0 0 0 0  
YX4330 STD J623 192 64 1.112006623 3 0 0 0 0  
YX4331 STD J623 187 62 1.1638467076 1 0 0 0 0  
YX4332 STD J623 172 45 1.0792303856 3 0 0 0 0  
YX4333 STD J623 175 58 1.3222893831 0 0 0 0 0  
YX4334 STD J623 165 44 1.19185856 0 0 0 0 0  
YX4335 STD J623 195 73 1.2120525478 0 0 0 0 0  
YX4336 STD J623 215 93 1.1599473071 3 0 0 0 0  
YX4337 STD J623 195 76 1.2618629265 0 0 0 0 0  
YX4338 STD J623 182 64 1.3006810328 0 0 0 0 0  
YX4339 STD J623 204 82 1.1928819354 1 0 0 0 0  
YX4340 STD J623 198 76 1.2066590787 0 0 0 0 0  
YX4341 STD J623 182 61 1.2397116094 1 0 0 0 0  
YX4342 STD J623 185 58 1.1236080172 1 0 0 0 0  
YX4343 STD J623 190 64 1.1466527665 2 0 0 0 0  
YX4344 STD J623 175 57 1.2994912903 1 0 0 0 0  
YX4345 STD J623 192 67 1.1641319335 2 0 0 0 0  
YX4346 STD J623 192 70 1.2162572439 0 0 0 0 0  
YX4347 STD J623 197 79 1.2730370654 0 0 0 0 0  
YX4348 STD J623 190 70 1.2541514633 0 0 0 0 0  
YX4349 STD J623 215 91 1.1350022038 2 0 0 0 0  
YX4350 STD J623 179 55 1.1735546233 0 0 0 0 0  
YX4351 STD J623 170 42 1.0423989152 2 0 0 0 0  
YX4352 STD J623 172 47 1.1271961805 1 0 0 0 0  
YX4353 STD J623 145 31 1.2261777953 0 0 0 0 0  
YX4354 STD J623 200 79 1.2178931954 0 0 0 0 0  
YX4355 STD J623 205 84 1.2045933829 2 0 0 0 0  
YX4356 STD J623 215 92 1.1474747554 1 0 0 0 0  
YX4357 STD J623 195 71 1.1788456287 0 0 0 0 0  
YX4358 STD J623 195 75 1.245259467 0 0 0 0 0  
YX4359 STD J623 225 117 1.2772946222 1 0 1 0 0  
YX4360 STD J623 225 102 1.1135389014 2 1 1 0 0  
YX4361 STD J623 212 85 1.1047267067 0 1 0 0 0  
YX4362 STD J623 182 60 1.2193884683 0 0 0 0 0  
YX4363 STD J623 195 69 1.1456387096 3 0 0 0 0  
YX4364 STD J623 185 95 1.840392442 0 0 0 0 0  
YX4365 STD J623 192 68 1.181507037 1 0 0 0 0  
YX4366 STD J623 197 73 1.176350706 1 0 0 0 0  
YX4367 STD J623 182 51 1.036480198 2 0 0 0 0  
YX4368 STD J623 230 113 1.1566870782 1 0 0 0 0  
YX4369 STD J623 200 79 1.2178931954 1 0 0 0 0  
YX4370 STD J623 225 113 1.23362643 0 0 0 0 0  
YX4371 STD J623 205 85 1.2189337803 2 0 0 0 0  
YX4372 STD J623 188 64 1.1827623068 0 0 0 0 0  
YX4373 STD J623 195 74 1.2286560074 0 0 0 0 0  
YX4374 STD J623 192 68 1.181507037 0 0 0 0 0  
YX4375 STD J623 182 57 1.1584190448 2 0 0 0 0  
YX4376 STD J623 185 64 1.2398433294 0 0 0 0 0  
YX4377 STD J623 220 98 1.1426878796 2 0 0 0 0  
YX4378 STD J623 197 68 1.0957787398 2 1 1 0 0  
YX4379 STD J623 198 75 1.1907819856 2 0 0 0 0  
YX4380 STD J623 215 88 1.0975845487 2 2 0 0 0  
YX4381 STD J623 182 60 1.2193884683 0 0 0 0 0  
YX4382 STD J623 185 63 1.2204707773 1 0 0 0 0  
YX4383 STD J623 185 58 1.1236080172 1 0 0 0 0  
YX4384 STD J623 179 68 1.4509402616 2 0 0 0 0  
YX4385 STD J623 192 69 1.1988821405 2 0 0 0 0  
YX4386 STD J623 182 53 1.0771264803 2 0 0 0 0  
YX4387 STD J623 185 54 1.0461178091 3 0 0 0 0  
YX4388 STD J623 212 89 1.1567138459 0 2 0 0 0  
YX4389 STD J623 178 51 1.1062150668 3 0 0 0 0  
YX4390 STD J623 185 58 1.1236080172 3 0 0 0 0  
YX4391 STD J623 158 36 1.1072284491 0 0 0 0 0  
YX4392 STD J623 208 83 1.140650305 0 0 0 0 0  
YX4393 STD J623 198 78 1.238413265 2 0 0 0 0  
YX4394 STD J623 212 97 1.2606881242 1 0 0 0 0  
YX4395 STD J623 215 93 1.1599473071 0 1 0 0 0  
YX4396 STD J623 200 79 1.2178931954 2 0 0 0 0  
YX4397 STD J623 188 62 1.1458009847 0 0 0 0 0  
YX4398 STD J623 220 101 1.1776681208 1 0 0 0 0  
YX4399 STD J623 170 51 1.2657701114 0 0 0 0 0  
YX4400 STD J623 175 53 1.208298919 0 0 0 0 0  
YX4401 STD J623 192 68 1.181507037 3 0 0 0 0  
YX4402 STD J623 190 60 1.0749869686 3 0 0 0 0  
YX4403 STD J623 195 67 1.1124317905 0 0 0 0 0  
YX4404 STD J623 220 93 1.0843874776 2 1 1 0 0  
YX4405 STD J623 170 45 1.1168559806 1 0 0 0 0  
YX4406 STD J623 165 37 1.0022446981 0 0 0 0 0  
YX4407 STD J623 178 51 1.1062150668 3 0 0 0 0  
YX4408 STD J623 155 34 1.1061322163 0 0 0 0 0  
YX4409 STD J623 190 62 1.1108198675 2 0 0 0 0  
YX4410 STD J623 202 79 1.1828987662 1 0 0 0 0  
YX4411 STD J623 215 87 1.085111997 3 0 0 0 0  
YX4412 STD J623 235 115 1.105271582 1 0 0 0 0  
YX4413 STD J623 205 75 1.0755298062 1 0 0 0 0  
YX4414 STD J623 205 78 1.1185509984 2 0 0 0 0  
YX4415 STD J623 206 89 1.2582271466 1 0 0 0 0  
YX4416 STD J623 218 99 1.1856531742 1 0 0 0 0  
YX4417 STD J623 200 81 1.2487259345 1 0 0 0 0  
YX4418 STD J623 215 88 1.0975845487 1 2 0 0 0  
YX4419 STD J623 195 71 1.1788456287 0 0 0 0 0  
YX4420 STD J623 198 75 1.1907819856 2 0 0 0 0  
YX4421 STD J623 198 80 1.2701674513 1 1 0 0 0  
YX4422 STD J623 199 74 1.1576897972 3 0 0 0 0  
YX4423 STD J623 205 70 1.0038278191 3 0 0 0 0  
YX4424 STD J623 178 52 1.1279055583 0 0 0 0 0  
YX4425 STD J623 175 51 1.1627027334 0 0 0 0 0  
YX4426 STD J623 201 73 1.1090686056 0 0 0 0 0  
YX4427 STD J623 192 66 1.14675683 0 0 0 0 0  
YX4428 STD J623 172 47 1.1271961805 3 0 0 0 0  
YX4429 STD J623 162 43 1.2291063516 0 0 0 0 0  
YX4430 STD J623 225 108 1.1790411898 3 1 1 0 0  
YX4431 STD J623 192 66 1.14675683 0 0 0 0 0  
YX4432 STD J623 201 73 1.1090686056 0 0 0 0 0  
YX4433 STD J623 205 83 1.1902529855 0 0 0 0 0  
YX4434 STD J623 201 74 1.1242613262 3 1 0 0 0  
YX4435 STD J623 210 85 1.1358379948 0 0 0 0 0  
YX4436 STD J623 202 77 1.152951962 3 0 0 0 0  
YX4437 STD J623 192 65 1.1293817265 0 0 0 0 0  
YX4438 STD J623 197 67 1.0796643466 3 0 0 0 0  
YX4439 STD J623 188 60 1.1088396626 3 0 0 0 0  
YX4440 STD J623 188 61 1.1273203237 0 0 0 0 0  
YX4441 STD J623 172 46 1.103213283 0 0 0 0 0  
YX4442 STD J623 182 56 1.1380959037 3 0 0 0 0  
YX4443 STD J623 195 76 1.2618629265 0 0 0 0 0  
YX4444 STD J623 182 58 1.178742186 0 0 0 0 0  
YX4445 STD J623 215 86 1.0726394453 2 0 0 0 0  
YX4446 STD J623 202 83 1.2427923746 1 0 0 0 0  
YX4447 STD J623 200 83 1.2795586737 2 0 0 0 0  
YX4448 STD J623 192 69 1.1988821405 1 0 0 0 0  
YX4449 STD J623 202 82 1.2278189725 1 0 0 0 0  
YX4450 STD J623 195 75 1.245259467 0 0 0 0 0  
YX4451 STD J623 182 58 1.178742186 0 0 0 0 0  
YX4452 STD J623 195 70 1.1622421692 0 0 0 0 0  
YX4453 STD J623 198 73 1.1590277993 0 0 0 0 0  
YX4454 STD J623 188 65 1.2012429679 3 0 0 0 0  
YX4455 STD J623 195 77 1.2784663861 1 0 0 0 0  
YX4456 STD J623 205 83 1.1902529855 1 0 0 0 0  
YX4457 STD J623 210 88 1.1759263947 0 0 0 0 0  
YX4458 STD J623 190 68 1.2183185644 0 0 0 0 0  
YX4459 STD J623 195 73 1.2120525478 0 0 0 0 0  
YX4460 STD J623 198 75 1.1907819856 1 0 0 0 0  
YX4461 STD J623 200 80 1.233309565 0 0 0 0 0  
YX4462 STD J623 195 67 1.1124317905 0 0 0 0 0  
YX4463 STD J623 198 75 1.1907819856 0 0 0 0 0  
YX4464 STD J623 175 51 1.1627027334 0 0 0 0 0  
YX4465 STD J623 192 67 1.1641319335 3 0 0 0 0  
YX4466 STD J623 180 56 1.175545889 2 0 0 0 0  
YX4467 STD J623 188 65 1.2012429679 3 0 0 0 0  
YX4468 STD J623 175 49 1.1171065478 1 0 0 0 0  
YX4469 STD J623 187 63 1.1826184287 0 0 0 0 0  
YX4470 STD J623 180 51 1.0705864346 0 0 0 0 0  
YX4471 STD J623 185 58 1.1236080172 3 0 0 0 0  
YX4472 STD J623 178 49 1.0628340838 3 0 0 0 0  
YX4473 STD J623 180 59 1.2385215616 3 0 0 0 0  
YX4474 STD J623 142 36 1.5139016131 0 0 0 0 0  
YX4475 STD J623 175 49 1.1171065478 0 0 0 0 0  
YX4476 STD J623 168 41 1.053483314 0 0 0 0 0  
YX4477 STD J623 225 107 1.1681241417 0 0 0 0 0  
YX4478 STD J623 210 83 1.109112395 0 0 0 0 0  
YX4479 STD J623 190 66 1.1824856654 0 0 0 0 0  
YX4480 STD J623 220 102 1.1893282012 3 2 0 0 0  
YX4481 STD J623 180 56 1.175545889 1 0 0 0 0  
YX4482 STD J623 215 90 1.1225296521 1 1 1 0 0  
YX4483 STD J623 220 101 1.1776681208 1 1 1 0 0  
YX4484 STD J623 202 85 1.2727391788 1 0 0 0 0  
YX4485 STD J623 212 82 1.0657363524 1 1 1 0 0  
YX4486 STD J623 200 80 1.233309565 0 0 0 0 0  
YX4487 STD J623 175 54 1.2310970118 0 0 0 0 0  
YX4488 STD J623 185 62 1.2010982253 3 0 0 0 0  
YX4489 STD J623 175 51 1.1627027334 0 0 0 0 0  
YX4490 STD J623 182 58 1.178742186 1 0 0 0 0  
YX4491 STD J623 158 38 1.1687411407 0 0 0 0 0  
YX4492 STD J623 190 68 1.2183185644 1 0 0 0 0  
YX4493 STD J623 172 47 1.1271961805 0 0 0 0 0  
YX4494 STD J623 200 81 1.2487259345 1 0 0 0 0  
YX4495 STD J623 192 67 1.1641319335 1 0 0 0 0  
YX4496 STD J623 195 72 1.1954490883 1 0 0 0 0  
YX4497 STD J623 232 118 1.1776119703 0 0 0 0 0  
YX4498 STD J623 203 80 1.1806647467 1 0 0 0 0 0
YX4499 STD J623 205 84 1.2045933829 0 0 0 0 0  
YX4500 STD J621 175 52 1.1855008262 0 0 0 0 0  
YX4501 STD J621 200 73 1.125394978 0 0 0 0 0  
YX4502 STD J621 180 64 1.343481016 0 0 0 0 0  
YX4503 STD J621 220 109 1.2709487641 3 0 0 0 0  
YX4504 STD J621 190 69 1.2362350139 0 0 0 0 0  
YX4505 STD J621 171 48 1.1710154739 0 0 0 0 0  
YX4506 STD J621 209 82 1.1111820932 0 0 0 0 0  
YX4507 STD J621 181 58 1.1979253881 0 0 0 0 0  
YX4508 STD J621 205 81 1.1615721907 1 0 0 0 0  
YX4509 STD J621 188 66 1.2197236289 0 0 0 0 0  
YX4510 STD J621 210 91 1.2160147945 0 0 0 0 0  
YX4511 STD J621 208 86 1.1818786293 0 0 0 0 0  
YX4512 STD J621 220 105 1.2243084424 0 0 0 0 0  
YX4513 STD J621 222 111 1.2604010713 0 0 0 0 0  
YX4514 STD J621 211 91 1.1992060153 2 0 0 0 0  
YX4515 STD J621 193 73 1.2492229226 0 0 0 0 0  
YX4516 STD J621 165 45 1.2189462545 0 0 0 0 0  
YX4517 STD J621 185 65 1.2592158814 1 0 0 0 0  
YX4518 STD J621 190 73 1.3079008118 1 0 0 0 0  
YX4519 STD J621 190 75 1.3437337107 2 0 0 0 0  
YX4520 STD J621 175 47 1.0715103621 2 0 0 0 0  
YX4521 STD J621 166 44 1.1709436035 0 0 0 0 0  
YX4522 STD J621 208 90 1.2368497283 0 0 0 0 0  
YX4523 STD J621 215 102 1.2722002723 0 0 0 0 0  
YX4524 STD J621 200 79 1.2178931954 2 0 0 0 0  
YX4525 STD J621 187 65 1.2201618709 0 0 0 0 0  
YX4526 STD J621 180 59 1.2385215616 0 0 0 0 0  
YX4527 STD J621 242 140 1.2346646484 0 0 0 0 0  
YX4528 STD J621 185 66 1.2785884334 2 0 0 0 0  
YX4529 STD J621 198 81 1.2860445444 2 0 0 0 0  
YX4530 STD J621 175 49 1.1171065478 1 0 0 0 0  
YX4531 STD J621 200 70 1.0791458693 1 0 0 0 0  
YX4532 STD J621 180 54 1.1335621072 0 0 0 0 0  
YX4533 STD J621 227 114 1.212688027 1 0 0 0 0  
YX4534 STD J621 200 80 1.233309565 3 0 0 0 0  
YX4535 STD J621 180 56 1.175545889 3 0 0 0 0  
YX4536 STD J621 172 47 1.1271961805 3 0 0 0 0  
YX4537 STD J621 205 72 1.0325086139 0 0 0 0 0  
YX4538 STD J621 175 51 1.1627027334 4 0 0 0 0  
YX4539 STD J621 165 42 1.1376831709 0 0 0 0 0  
YX4540 STD J621 185 59 1.1429805692 1 0 0 0 0  
YX4541 STD J621 190 68 1.2183185644 0 0 0 0 0  
YX4542 STD J621 202 81 1.2128455704 1 0 0 0 0  
YX4543 STD J621 240 133 1.2018013921 2 0 0 0 0  
YX4544 STD J621 200 78 1.2024768258 3 0 0 0 0  
YX4545 STD J621 195 72 1.1954490883 3 0 0 0 0  
YX4546 STD J621 172 50 1.1991448729 0 0 0 0 0  
YX4547 STD J621 193 71 1.2149976371 0 0 0 0 0  
YX4548 STD J621 190 63 1.128736317 0 0 0 0 0  
YX4549 STD J621 230 120 1.2283402601 0 0 0 0 0  
YX4550 STD J621 190 59 1.0570705191 2 0 0 0 0 0
YX4551 STD J621 175 53 1.208298919 1 0 0 0 0  
YX4552 STD J621 200 71 1.0945622389 2 0 0 0 0  
YX4553 STD J621 192 70 1.2162572439 3 0 0 0 0  
YX4554 STD J621 165 44 1.19185856 2 0 0 0 0  
YX4555 STD J621 162 42 1.200522483 0 0 0 0 0  
YX4556 STD J621 175 52 1.1855008262 2 0 0 0 0  
YX4557 STD J621 191 69 1.2173664389 0 0 0 0 0  
YX4558 STD J621 179 53 1.1308799097 0 0 0 0 0  
YX4559 STD J621 180 58 1.2175296707 0 0 0 0 0  
YX4560 STD J621 185 72 1.3948237455 1 0 0 0 0  
YX4561 STD J621 203 84 1.2396979841 2 0 0 0 0  
YX4562 STD J621 188 63 1.1642816458 2 0 0 0 0  
YX4563 STD J621 210 91 1.2160147945 2 0 0 0 0  
YX4564 STD J621 192 73 1.2683825544 2 0 0 0 0  
YX4565 STD J621 200 76 1.1716440867 2 0 0 0 0  
YX4566 STD J621 218 98 1.1736768796 2 0 0 0 0  
YX4567 STD J621 170 45 1.1168559806 4 0 0 0 0  
YX4568 STD J621 205 88 1.2619549726 3 0 0 0 0  
YX4569 STD J621 180 61 1.2805053434 2 0 0 0 0 male
YX4570 STD J621 170 51 1.2657701114 0 0 0 0 0  
YX4571 STD J621 157 38 1.1906870084 1 0 0 0 0  
YX4572 STD J621 175 52 1.1855008262 0 0 0 0 0  
YX4573 STD J621 213 94 1.2049682827 4 0 0 0 0  
YX4574 STD J621 240 125 1.1295125866 0 0 0 0 0  
YX4575 STD J621 178 55 1.1929770328 1 0 0 0 0  
YX4576 STD J621 188 65 1.2012429679 2 0 0 0 0  
YX4577 STD J621 185 64 1.2398433294 4 0 0 0 0  
YX4578 STD J621 200 82 1.2641423041 4 0 0 0 0  
YX4579 STD J621 195 73 1.2120525478 2 0 0 0 0  
YX4580 STD J621 190 70 1.2541514633 2 0 0 0 0  
YX4581 STD J621 175 57 1.2994912903 0 0 0 0 0  
YX4582 STD J621 192 67 1.1641319335 1 0 0 0 0  
YX4583 STD J621 183 67 1.3399639358 2 0 0 0 0  
YX4584 STD J621 179 57 1.2162293369 3 0 0 0 0  
YX4585 STD J621 185 65 1.2592158814 3 0 0 0 0  
YX4586 STD J621 196 76 1.2430920907 1 0 0 0 0  
YX4587 STD J621 194 73 1.2304494923 1 0 0 0 0  
YX4588 STD J621 192 71 1.2336323474 2 0 0 0 0  
YX4589 STD J621 200 76 1.1716440867 3 0 0 0 0  
YX4590 STD J621 185 61 1.1817256733 2 0 0 0 0  
YX4591 STD J621 185 63 1.2204707773 2 0 0 0 0  
YX4592 STD J621 181 56 1.1566176161 2 0 0 0 0  
YX4593 STD J621 212 91 1.1827074155 2 0 0 0 0  
YX4594 STD J621 222 114 1.2944659651 2 0 0 0 0  
YX4595 STD J621 185 64 1.2398433294 3 0 0 0 0  
YX4596 STD J621 182 58 1.178742186 2 0 0 0 0  
YX4597 STD J621 195 81 1.3448802243 3 0 0 0 0  
YX4598 STD J621 189 66 1.2009110732 4 0 0 0 0  
YX4599 STD J621 189 68 1.2373023178 4 0 0 0 0  
YX4600 STD J621 186 64 1.2204136246 0 0 0 0 0  
YX4601 STD J621 188 71 1.3121269341 3 0 0 0 0  
YX4602 STD J621 220 103 1.2009882816 2 0 0 0 0  
YX4603 STD J621 189 66 1.2009110732 2 0 0 0 0  
YX4604 STD J621 235 124 1.1917710972 2 0 0 0 0  
YX4605 STD J621 194 71 1.1967385473 1 0 0 0 0  
YX4606 STD J621 201 74 1.1242613262 4 0 0 0 0  
YX4607 STD J621 164 43 1.1857031696 2 0 0 0 0  
YX4608 STD J621 212 91 1.1827074155 2 0 0 0 0  
YX4609 STD J621 196 77 1.2594485655 2 0 0 0 0  
YX4610 STD J621 195 67 1.1124317905 2 0 0 0 0  
YX4611 STD J621 175 52 1.1855008262 2 0 0 0 0  
YX4612 STD J621 167 46 1.2028142682 1 0 0 0 0  
YX4613 STD J621 195 65 1.0792248714 2 0 0 0 0  
YX4614 STD J621 195 75 1.245259467 2 0 0 0 0  
YX4615 STD J621 185 64 1.2398433294 2 0 0 0 0  
YX4616 STD J621 210 90 1.2026519945 3 0 0 0 0  
YX4617 STD J621 194 73 1.2304494923 0 0 0 0 0  
YX4618 STD J621 220 102 1.1893282012 2 0 0 0 0  
YX4619 STD J621 180 56 1.175545889 3 0 0 0 0  
YX4620 STD J621 186 60 1.1441377731 2 0 0 0 0  
YX4621 STD J621 232 117 1.1676322078 2 0 0 0 0  
YX4622 STD J621 190 66 1.1824856654 2 0 0 0 0  
YX4623 STD J621 205 80 1.1472317932 4 0 0 0 0  
YX4624 STD J621 205 83 1.1902529855 3 0 0 0 0  
YX4625 STD J621 180 57 1.1965377799 3 0 0 0 0  
YX4626 STD J621 184 61 1.2006422271 3 0 0 0 0  
YX4627 STD J621 195 72 1.1954490883 2 0 0 0 0  
YX4628 STD J621 190 65 1.164569216 2 0 0 0 0  
YX4629 STD J621 154 35 1.1604657636 0 0 0 0 0  
YX4630 STD J621 200 79 1.2178931954 0 0 0 0 0  
YX4631 STD J621 200 81 1.2487259345 0 0 0 0 0  
YX4632 STD J621 186 66 1.2585515504 1 0 0 0 0  
YX4633 STD J621 175 55 1.2538951046 2 0 0 0 0  
YX4634 STD J621 210 88 1.1759263947 4 0 0 0 0  
YX4635 STD J621 205 79 1.1328913958 3 0 0 0 0  
YX4636 STD J621 235 119 1.143715811 0 0 0 0 0  
YX4637 STD J621 208 81 1.1131647555 1 0 0 0 0  
YX4638 STD J621 213 85 1.0895989791 0 0 0 0 0  
YX4639 STD J621 180 57 1.1965377799 1 0 0 0 0  
YX4640 STD J621 212 91 1.1827074155 2 0 0 0 0  
YX4641 STD J621 210 95 1.2694659942 3 0 0 0 0  
YX4642 STD J621 181 62 1.2805409321 2 0 0 0 0  
YX4643 STD J621 180 57 1.1965377799 0 0 0 0 0  
YX4644 STD J621 225 114 1.2445434781 2 0 0 0 0  
YX4645 STD J621 225 110 1.2008752859 1 0 0 0 0  
YX4646 STD J621 178 60 1.3014294904 3 0 0 0 0  
YX4647 STD J621 192 73 1.2683825544 2 0 0 0 0  
YX4648 STD J621 230 117 1.1976317536 2 0 0 0 0  
YX4649 STD J621 220 110 1.2826088445 3 0 0 0 0  
YX4650 STD J621 181 58 1.1979253881 2 0 0 0 0  
YX4651 STD J621 200 78 1.2024768258 2 0 0 0 0  
YX4652 STD J621 190 68 1.2183185644 2 0 0 0 0  
YX4653 STD J621 175 59 1.3450874759 2 0 0 0 0  
YX4654 STD J621 181 62 1.2805409321 3 0 0 0 0  
YX4655 STD J621 185 64 1.2398433294 4 0 0 0 0  
YX4656 STD J621 145 34 1.3448401626 4 0 0 0 0  
YX4657 STD J621 208 90 1.2368497283 1 0 0 0 0  
YX4658 STD J621 190 70 1.2541514633 4 0 0 0 0  
YX4659 STD J621 195 75 1.245259467 2 0 0 0 0  
YX4660 STD J621 190 72 1.2899843623 3 0 0 0 0  
YX4661 STD J621 173 52 1.2261066883 4 0 0 0 0  
YX4662 STD J621 215 98 1.2223100656 3 0 0 0 0  
YX4663 STD J621 185 64 1.2398433294 2 0 0 0 0  
YX4664 STD J621 165 46 1.246033949 2 0 0 0 0  
YX4665 STD J621 210 87 1.1625635947 3 0 0 0 0  
YX4666 STD J621 215 99 1.2347826173 2 0 0 0 0  
YX4667 STD J621 225 119 1.2991287183 2 0 0 0 0  
YX4668 STD J621 230 115 1.1771594159 2 0 0 0 0  
YX4669 STD J621 220 112 1.3059290053 3 0 0 0 0  
YX4670 STD J621 202 81 1.2128455704 3 0 0 0 0  
YX4671 STD J621 200 98 1.5108042171 3 0 0 0 0  
YX4672 STD J621 218 102 1.2215820583 3 0 0 0 0  
YX4673 STD J621 194 77 1.2978713823 3 0 0 0 0  
YX4674 STD J621 200 85 1.3103914128 3 0 0 0 0  
YX4675 STD J621 165 45 1.2189462545 4 0 0 0 0  
YX4676 STD J621 180 61 1.2805053434 3 0 0 0 0  
YX4677 STD J621 193 70 1.1978849943 3 0 0 0 0  
YX4678 STD J621 201 77 1.1698394881 3 0 0 0 0  
YX4679 STD J621 168 49 1.2590410338 3 0 0 0 0  
YX4680 STD J621 180 59 1.2385215616 3 0 0 0 0  
YX4681 STD J621 180 56 1.175545889 3 0 0 0 0  
YX4682 STD J621 165 46 1.246033949 2 0 0 0 0  
YX4683 STD J621 185 65 1.2592158814 3 0 0 0 0  
YX4684 STD J621 185 64 1.2398433294 4 0 0 0 0  
YX4685 STD J621 178 58 1.2580485074 2 0 0 0 0  
YX4686 STD J621 185 62 1.2010982253 3 0 0 0 0  
YX4687 STD J621 212 94 1.2216977698 2 0 0 0 0  
YX4688 STD J621 205 87 1.2476145752 3 0 0 0 0  
YX4689 STD J621 207 85 1.1847475343 4 0 0 0 0  
YX4690 STD J621 220 110 1.2826088445 2 0 0 0 0  
YX4691 STD J621 185 61 1.1817256733 2 0 0 0 0  
YX4692 STD J621 195 70 1.1622421692 3 0 0 0 0  
YX4693 STD J621 191 67 1.1820804552 3 0 0 0 0  
YX4694 STD J621 180 55 1.1545539981 2 0 0 0 0  
YX4695 STD J621 185 64 1.2398433294 3 0 0 0 0  
YX4696 STD J621 155 41 1.3338653196 0 0 0 0 0  
YX4697 STD J621 182 59 1.1990653271 3 0 0 0 0  
YX4698 STD J621 180 55 1.1545539981 3 0 0 0 0  
YX4699 STD J621 221 99 1.1391104413 3 0 0 0 0  
YX4700 STD J621 225 112 1.222709382 2 0 0 0 0  
YX4701 STD J621 185 63 1.2204707773 2 0 0 0 0  
YX4702 STD J621 175 54 1.2310970118 4 0 0 0 0  
YX4703 STD J621 190 64 1.1466527665 3 0 0 0 0  
YX4704 STD J621 170 47 1.1664940242 3 0 0 0 0  
YX4705 STD J621 195 72 1.1954490883 3 0 0 0 0  
YX4706 STD J621 210 81 1.0823867951 3 0 0 0 0  
YX4707 STD J621 180 57 1.1965377799 3 0 0 0 0  
YX4708 STD J621 175 50 1.1399046406 2 0 0 0 0  
YX4709 STD J621 190 68 1.2183185644 2 0 0 0 0  
YX4710 STD J621 165 42 1.1376831709 2 0 0 0 0  
YX4711 STD J621 152 35 1.2057751569 2 0 0 0 0  
YX4712 STD J621 205 82 1.1759125881 3 0 0 0 0  
YX4713 STD J621 182 62 1.2600347505 2 0 0 0 0  
YX4714 STD J621 175 54 1.2310970118 3 0 0 0 0  
YX4715 STD J621 205 91 1.3049761648 2 0 0 0 0  
YX4716 STD J621 185 64 1.2398433294 3 0 0 0 0  
YX4717 STD J621 218 108 1.2934398264 2 0 0 0 0  
YX4718 STD J621 210 92 1.2293775944 3 0 0 0 0  
YX4719 STD J621 170 45 1.1168559806 3 0 0 0 0  
YX4720 STD J621 230 116 1.1873955847 2 0 0 0 0  
YX4721 STD J621 195 75 1.245259467 3 0 0 0 0  
YX4722 STD J621 235 132 1.268659555 2 0 0 0 0  
YX4723 STD J621 235 125 1.2013821544 2 0 0 0 0  
YX4724 STD J621 210 86 1.1492007948 2 0 0 0 0  
YX4725 STD J621 195 73 1.2120525478 2 0 0 0 0  
YX4726 STD J621 218 97 1.1617005849 3 0 0 0 0  
YX4727 STD J621 190 62 1.1108198675 3 0 0 0 0  
YX4728 STD J621 190 73 1.3079008118 2 0 0 0 0  
YX4729 STD J621 201 82 1.2458030912 2 0 0 0 0  
YX4730 STD J621 210 92 1.2293775944 2 0 0 0 0  
YX4731 STD J621 200 81 1.2487259345 4 0 0 0 0  
YX4732 STD J621 185 62 1.2010982253 3 0 0 0 0  
YX4733 STD J621 191 70 1.2350094308 3 0 0 0 0  
YX4734 STD J621 215 96 1.1973649622 3 0 0 0 0  
YX4735 STD J621 165 44 1.19185856 2 0 0 0 0  
YX4736 STD J621 180 59 1.2385215616 4 0 0 0 0  
YX4737 STD J621 205 79 1.1328913958 3 0 0 0 0  
YX4738 STD J621 225 112 1.222709382 3 0 0 0 0  
YX4739 STD J621 182 58 1.178742186 2 0 0 0 0  
YX4740 STD J621 220 104 1.212648362 3 0 0 0 0  
YX4741 STD J621 220 105 1.2243084424 4 0 0 0 0  
YX4742 STD J621 215 98 1.2223100656 3 0 0 0 0  
YX4743 STD J621 230 123 1.2590487666 3 0 0 0 0  
YX4744 STD J621 205 86 1.2332741777 3 0 0 0 0  
YX4745 STD J621 198 75 1.1907819856 3 0 0 0 0  
YX4746 STD J621 190 61 1.0929034181 2 0 0 0 0  
YX4747 STD J621 190 64 1.1466527665 3 0 0 0 0  
YX4748 STD J621 182 57 1.1584190448 2 0 0 0 0  
YX4749 STD J621 175 56 1.2766931974 4 0 0 0 0  
YX4750 STD J622 222 104 1.1809163191 0 0 0 0 0  
YX4751 STD J622 230 121 1.2385764289 0 0 0 0 0  
YX4752 STD J622 235 123 1.1821600399 1 0 0 0 0  
YX4753 STD J622 212 99 1.2866816937 3 0 0 0 0  
YX4754 STD J622 212 91 1.1827074155 2 0 0 0 0  
YX4755 STD J622 228 115 1.2076712809 2 0 0 0 0  
YX4756 STD J622 222 107 1.2149812129 3 0 0 0 0  
YX4757 STD J622 221 105 1.2081474377 1 0 0 0 0  
YX4758 STD J622 202 79 1.1828987662 3 0 0 0 0  
YX4759 STD J622 205 87 1.2476145752 2 0 0 0 0  
YX4760 STD J622 195 74 1.2286560074 1 0 0 0 0  
YX4761 STD J622 175 52 1.1855008262 1 0 0 1 1  
YX4762 STD J622 195 75 1.245259467 1 0 0 0 0  
YX4763 STD J622 175 58 1.3222893831 1 0 0 0 0  
YX4764 STD J622 185 65 1.2592158814 1 0 0 0 0  
YX4765 STD J622 177 55 1.2128330388 2 0 0 0 0  
YX4766 STD J622 215 94 1.1724198588 0 0 0 0 0  
YX4767 STD J622 191 67 1.1820804552 0 0 0 0 0  
YX4768 STD J622 178 55 1.1929770328 0 0 0 0 0  
YX4769 STD J622 152 37 1.2746765945 0 0 0 0 0  
YX4770 STD J622 182 54 1.0974496214 0 0 0 0 0  
YX4771 STD J622 198 69 1.0955194267 2 0 0 0 0  
YX4772 STD J622 180 57 1.1965377799 0 0 0 0 0  
YX4773 STD J622 230 117 1.1976317536 3 1 1 0 0  
YX4774 STD J622 220 93 1.0843874776 0 0 0 0 0  
YX4775 STD J622 198 63 1.0002568679 0 0 0 0 0  
YX4776 STD J622 163 43 1.2071431511 0 0 0 0 0  
YX4777 STD J622 215 96 1.1973649622 0 0 0 0 0  
YX4778 STD J622 218 93 1.1137954061 2 1 1 0 0  
YX4779 STD J622 222 102 1.1582063899 0 0 0 0 0  
YX4780 STD J622 185 60 1.1623531213 1 0 0 0 0  
YX4781 STD J622 210 85 1.1358379948 2 0 0 0 0  
YX4782 STD J622 195 68 1.12903525 0 0 0 0 0  
YX4783 STD J622 208 87 1.195621404 3 0 0 0 0  
YX4784 STD J622 205 79 1.1328913958 3 0 0 0 0  
YX4785 STD J622 182 56 1.1380959037 2 0 0 0 0  
YX4786 STD J622 190 64 1.1466527665 2 0 0 0 0  
YX4787 STD J622 178 50 1.0845245753 0 0 0 0 0  
YX4788 STD J622 177 54 1.190781529 1 0 0 0 0  
YX4789 STD J622 165 42 1.1376831709 0 0 0 0 0  
YX4790 STD J622 202 75 1.1230051578 1 0 0 0 0  
YX4791 STD J622 230 104 1.0645615587 3 0 0 0 0  
YX4792 STD J622 182 63 1.2803578917 3 0 0 0 0  
YX4793 STD J622 215 92 1.1474747554 1 0 0 0 0  
YX4794 STD J622 240 124 1.1204764859 0 0 0 0 0  
YX4795 STD J622 228 114 1.1971697915 3 0 0 0 0  
YX4796 STD J622 230 117 1.1976317536 2 2 0 1 1  
YX4797 STD J622 195 73 1.2120525478 0 0 0 0 0  
YX4798 STD J622 182 58 1.178742186 0 0 0 0 0  
YX4799 STD J622 225 88 0.9607002287 3 0 0 0 0  
YX4800 STD J622 205 79 1.1328913958 3 0 0 0 0  
YX4801 STD J622 221 96 1.1045919431 1 0 0 0 0  
YX4802 STD J622 182 56 1.1380959037 1 0 0 0 0  
YX4803 STD J622 195 72 1.1954490883 0 0 0 0 0  
YX4804 STD J622 230 118 1.2078679224 1 1 1 0 0
YX4805 STD J622 205 82 1.1759125881 0 0 0 0 0  
YX4806 STD J622 189 59 1.0735417169 0 0 0 0 0  
YX4807 STD J622 210 88 1.1759263947 3 0 0 0 0  
YX4808 STD J622 195 72 1.1954490883 1 0 0 0 0  
YX4809 STD J622 185 59 1.1429805692 2 0 0 0 0  
YX4810 STD J622 185 61 1.1817256733 2 0 0 0 0  
YX4811 STD J622 195 67 1.1124317905 1 0 0 0 0  
YX4812 STD J622 182 59 1.1990653271 0 0 0 0 0  
YX4813 STD J622 175 53 1.208298919 1 0 0 0 0  
YX4814 STD J622 195 69 1.1456387096 1 0 0 0 0  
YX4815 STD J622 165 45 1.2189462545 1 0 0 0 0  
YX4816 STD J622 192 78 1.3552580718 3 0 0 0 0  
YX4817 STD J622 215 89 1.1100571004 0 0 0 0 0  
YX4818 STD J622 208 88 1.2093641788 3 0 0 0 0  
YX4819 STD J622 192 72 1.2510074509 3 0 0 0 0  
YX4820 STD J622 182 58 1.178742186 3 0 0 0 0  
YX4821 STD J622 199 69 1.0794675136 2 0 0 0 0  
YX4822 STD J622 240 122 1.1024042845 1 0 0 0 0  
YX4823 STD J622 190 65 1.164569216 2 0 0 0 0  
YX4824 STD J622 218 99 1.1856531742 2 0 0 0 0  
YX4825 STD J622 199 64 1.00124523 0 0 0 0 0  
YX4826 STD J622 190 66 1.1824856654 0 0 0 0 0  
YX4827 STD J622 190 64 1.1466527665 0 0 0 0 0  
YX4828 STD J622 215 98 1.2223100656 1 0 0 0 0  
YX4829 STD J622 172 66 1.5828712322 1 0 0 0 0  
YX4830 STD J622 192 66 1.14675683 0 0 0 0 0  
YX4831 STD J622 192 62 1.0772564161 0 0 0 0 0  
YX4832 STD J622 192 67 1.1641319335 1 0 0 0 0  
YX4833 STD J622 192 68 1.181507037 1 0 0 0 0  
YX4834 STD J622 192 65 1.1293817265 1 0 0 0 0  
YX4835 STD J622 193 63 1.0780964949 3 0 0 0 0  
YX4836 STD J622 182 60 1.2193884683 3 0 0 0 0  
YX4837 STD J622 185 59 1.1429805692 0 0 0 0 0  
YX4838 STD J622 169 41 1.0353228811 1 0 0 0 0  
YX4839 STD J622 165 39 1.0564200872 0 0 0 0 0  
YX4840 STD J622 169 41 1.0353228811 0 0 0 0 0  
YX4841 STD J622 168 43 1.104872744 0 0 0 0 0  
YX4842 STD J622 148 28 1.0430165635 0 0 0 0 0  
YX4843 STD J622 226 101 1.088387755 3 0 0 0 0  
YX4844 STD J622 172 49 1.1751619754 1 0 0 0 0  
YX4845 STD J622 209 87 1.1789370988 1 0 0 0 1  
YX4846 STD J622 213 91 1.1665118482 2 1 0 0 0  
YX4847 STD J622 210 84 1.1224751949 3 0 0 0 0  
YX4848 STD J622 200 75 1.1562277172 3 0 0 0 0  
YX4849 STD J622 233 123 1.2121385483 2 0 0 0 0  
YX4850 STD J622 172 46 1.103213283 0 0 0 0 0  
YX4851 STD J622 222 108 1.2263361775 3 0 0 0 0  
YX4852 STD J622 200 79 1.2178931954 1 0 0 0 0  
YX4853 STD J622 188 64 1.1827623068 1 0 0 0 0  
YX4854 STD J622 225 108 1.1790411898 1 0 0 0 0  
YX4855 STD J622 190 69 1.2362350139 1 0 0 0 0  
YX4856 STD J622 175 55 1.2538951046 1 0 0 0 0  
YX4857 STD J622 198 72 1.1431507062 1 0 0 0 0  
YX4858 STD J622 220 97 1.1310277992 1 0 0 0 0  
YX4859 STD J622 205 83 1.1902529855 1 0 0 0 0  
YX4860 STD J622 188 63 1.1642816458 2 0 3 0 0  
YX4861 STD J622 195 72 1.1954490883 2 1 1 0 0  
YX4862 STD J622 195 69 1.1456387096 1 0 0 0 0  
YX4863 STD J622 190 64 1.1466527665 3 0 0 0 0  
YX4864 STD J622 172 47 1.1271961805 0 0 0 0 0  
YX4865 STD J622 182 55 1.1177727626 2 0 0 0 0  
YX4866 STD J622 165 39 1.0564200872 3 0 0 0 0  
YX4867 STD J622 170 46 1.1416750024 0 0 0 0 0  
YX4868 STD J622 162 42 1.200522483 2 0 0 0 0  
YX4869 STD J622 209 82 1.1111820932 1 0 0 0 0  
YX4870 STD J622 207 82 1.1429329155 0 0 0 0 0  
YX4871 STD J622 218 103 1.233558353 0 0 0 0 0  
YX4872 STD J622 222 99 1.124141496 1 0 0 0 0  
YX4873 STD J622 228 109 1.1446623445 1 1 0 0 0  
YX4874 STD J622 198 73 1.1590277993 2 0 0 0 0  
YX4875 STD J622 195 73 1.2120525478 2 0 0 0 0  
YX4876 STD J622 170 49 1.2161320678 0 0 0 0 0  
YX4877 STD J622 210 83 1.109112395 3 0 0 0 0  
YX4878 STD J622 195 69 1.1456387096 1 0 0 0 0  
YX4879 STD J622 222 106 1.2036262483 2 0 0 0 0  
YX4880 STD J622 212 87 1.1307202763 2 1 0 0 0  
YX4881 STD J622 230 113 1.1566870782 1 0 0 0 0  
YX4882 STD J622 240 125 1.1295125866 3 0 0 0 0  
YX4883 STD J622 200 68 1.0483131302 1 0 0 0 0  
YX4884 STD J622 222 99 1.124141496 1 0 2 0 0  
YX4885 STD J622 198 67 1.0637652405 1 0 0 0 0  
YX4886 STD J622 205 79 1.1328913958 3 0 0 0 0  
YX4887 STD J622 200 77 1.1870604563 2 0 0 0 0  
YX4888 STD J622 204 84 1.2219766168 2 0 0 0 0  
YX4889 STD J622 222 101 1.1468514253 1 0 1 0 1  
YX4890 STD J622 165 39 1.0564200872 0 0 0 0 0  
YX4891 STD J622 175 67 1.5274722184 2 0 0 0 0  
YX4892 STD J622 182 58 1.178742186 1 0 0 0 0  
YX4893 STD J622 159 35 1.0567553862 0 0 0 0 0  
YX4894 STD J622 198 70 1.1113965199 3 0 0 0 0  
YX4895 STD J622 219 98 1.1580433559 1 0 0 0 0  
YX4896 STD J622 229 108 1.1197106068 0 0 0 0 0  
YX4897 STD J622 195 66 1.0958283309 0 0 0 0 0  
YX4898 STD J622 218 89 1.0658902273 3 0 0 0 0  
YX4899 STD J622 232 113 1.127713158 2 0 0 0 0  
YX4900 STD J622 212 86 1.1177234915 0 0 0 0 0  
YX4901 STD J622 202 79 1.1828987662 0 0 0 0 0  
YX4902 STD J622 165 45 1.2189462545 1 0 0 0 0  
YX4903 STD J622 185 60 1.1623531213 0 0 0 0 0  
YX4904 STD J622 200 74 1.1408113476 3 0 0 0 0  
YX4905 STD J622 195 73 1.2120525478 2 0 0 0 0  
YX4906 STD J622 190 67 1.2004021149 1 0 0 0 0  
YX4907 STD J622 170 47 1.1664940242 2 0 0 0 0  
YX4908 STD J622 177 54 1.190781529 2 0 0 0 0  
YX4909 STD J622 172 49 1.1751619754 1 0 0 0 0  
YX4910 STD J622 172 49 1.1751619754 0 0 0 0 0  
YX4911 STD J622 162 36 1.0290192711 0 0 0 0 0  
YX4912 STD J622 175 49 1.1171065478 0 0 0 0 0  
YX4913 STD J622 165 41 1.1105954763 3 0 0 0 0  
YX4914 STD J622 157 34 1.0653515338 3 0 0 0 0  
YX4915 STD J622 202 80 1.1978721683 2 0 0 0 0  
YX4916 STD J622 200 76 1.1716440867 1 0 0 0 0  
YX4917 STD J622 205 82 1.1759125881 2 0 1 0 0  
YX4918 STD J622 202 78 1.1679253641 1 0 0 0 0  
YX4919 STD J622 175 48 1.094308455 1 0 0 0 0  
YX4920 STD J622 218 92 1.1018191114 1 0 0 0 0  
YX4921 STD J622 195 69 1.1456387096 3 0 0 0 0  
YX4922 STD J622 215 98 1.2223100656 2 1 0 0 1
YX4923 STD J622 198 73 1.1590277993 3 0 0 0 0  
YX4924 STD J622 198 70 1.1113965199 4 0 0 0 0  
YX4925 STD J622 192 62 1.0772564161 1 0 0 0 0  
YX4926 STD J622 199 68 1.0638230569 3 0 0 0 0  
YX4927 STD J622 182 57 1.1584190448 1 0 0 0 0  
YX4928 STD J622 190 60 1.0749869686 3 0 0 0 0  
YX4929 STD J622 168 43 1.104872744 1 0 0 0 0  
YX4930 STD J622 185 57 1.1042354652 1 0 0 0 0  
YX4931 STD J622 189 64 1.1645198285 1 0 0 0 0  
YX4932 STD J622 158 37 1.1379847949 0 0 0 0 0  
YX4933 STD J622 162 39 1.114770877 2 0 0 0 0  
YX4934 STD J622 149 29 1.0591616109 0 0 0 0 0  
YX4935 STD J622 192 69 1.1988821405 1 0 0 0 0  
YX4936 STD J622 215 92 1.1474747554 0 0 0 0 0  
YX4937 STD J622 208 82 1.1269075302 4 0 0 0 0  
YX4938 STD J622 225 101 1.1026218534 3 0 0 0 0  
YX4939 STD J622 218 97 1.1617005849 1 0 0 0 0  
YX4940 STD J622 204 78 1.1346925727 1 0 0 0 0  
YX4941 STD J622 222 106 1.2036262483 1 0 0 0 0  
YX4942 STD J622 192 66 1.14675683 1 0 0 0 0  
YX4943 STD J622 197 73 1.176350706 1 0 0 0 0  
YX4944 STD J622 222 99 1.124141496 2 0 0 0 0  
YX4945 STD J622 230 116 1.1873955847 1 0 0 0 0  
YX4946 STD J622 208 84 1.1543930797 3 0 0 0 0  
YX4947 STD J622 198 72 1.1431507062 1 0 0 0 0  
YX4948 STD J622 200 74 1.1408113476 1 0 0 0 0  
YX4949 STD J622 203 77 1.1363898187 1 0 0 0 0  
YX4950 STD J622 192 65 1.1293817265 0 0 0 0 0  
YX4951 STD J622 190 66 1.1824856654 0 0 0 0 0  
YX4952 STD J622 190 68 1.2183185644 3 0 0 0 0  
YX4953 STD J622 185 59 1.1429805692 0 0 0 0 0  
YX4954 STD J622 185 58 1.1236080172 3 0 0 0 0  
YX4955 STD J622 172 47 1.1271961805 3 0 0 0 0  
YX4956 STD J622 150 38 1.3609313159 0 0 0 0 0  
YX4957 STD J622 205 69 0.9894874217 3 1 1 0 0  
YX4958 STD J622 218 79 0.9461272805 2 0 0 0 0  
YX4959 STD J622 218 107 1.2814635318 3 2 0 0 2  
YX4960 STD J622 225 101 1.1026218534 2 0 0 0 0  
YX4961 STD J622 192 69 1.1988821405 1 0 0 0 0  
YX4962 STD J622 228 104 1.0921548975 2 0 0 0 0  
YX4963 STD J622 205 79 1.1328913958 1 0 0 0 0  
YX4964 STD J622 215 84 1.0476943419 2 0 0 0 0  
YX4965 STD J622 208 79 1.0856792059 1 0 0 0 0  
YX4966 STD J622 218 96 1.1497242902 2 0 0 0 0  
YX4967 STD J622 172 39 0.9353330008 1 0 0 0 0  
YX4968 STD J622 185 55 1.0654903612 2 0 0 0 0  
YX4969 STD J622 195 69 1.1456387096 0 0 0 0 0  
YX4970 STD J622 185 56 1.0848629132 1 0 0 0 0  
YX4971 STD J622 188 63 1.1642816458 1 0 0 0 0  
YX4972 STD J622 182 52 1.0568033392 0 0 0 0 0  
YX4973 STD J622 162 38 1.0861870084 0 0 0 0 0  
YX4974 STD J622 170 39 0.9679418499 1 0 0 0 0  
YX4975 STD J622 155 31 1.0085323148 0 0 0 0 0  
YX4976 STD J622 133 19 0.9679842543 0 0 0 0 0  
YX4977 STD J622 132 20 1.0417137035 0 0 0 0 0  
YX4978 STD J622 212 89 1.1567138459 1 0 0 0 0  
YX4979 STD J622 210 84 1.1224751949 1 0 0 0 0  
YX4980 STD J622 188 60 1.1088396626 0 0 0 0 0  
YX4981 STD J622 205 77 1.104210601 4 0 0 0 0  
YX4982 STD J622 182 56 1.1380959037 1 0 0 0 0  
YX4983 STD J622 178 48 1.0411435923 4 2 2 0 0  
YX4984 STD J622 182 55 1.1177727626 0 0 0 0 0  
YX4985 STD J622 188 58 1.0718783405 0 0 0 0 0  
YX4986 STD J622 178 51 1.1062150668 0 0 0 0 0  
YX4987 STD J622 178 51 1.1062150668 1 0 0 0 0  
YX4988 STD J622 150 28 1.0027914959 0 0 0 0 0 
YX4989 STD J622 158 36 1.1072284491 0 0 0 0 0  
YX4990 STD J622 158 33 1.0149594116 0 0 0 0 0  
YX4991 STD J622 140 26 1.1397725765 0 0 0 0 0  
YX4992 STD J622 192 68 1.181507037 1 0 0 0 0  
YX4993 STD J622 215 95 1.1848924105 2 0 0 0 0  
YX4994 STD J622 235 115 1.105271582 3 0 0 0 0  
YX4995 STD J622 190 67 1.2004021149 2 0 0 0 0  
YX4996 STD J622 195 71 1.1788456287 3 0 1 0 0  
YX4997 STD J622 172 52 1.2471106678 1 1 1 1 0  
YX4998 STD J622 170 48 1.191313046 2 0 0 1 1  
YX4999 STD J622 175 55 1.2538951046 4 0 0 0 0  
YX6000 STD J624 200 72 1.1099786085 1 0 0 0 0  
YX6001 STD J624 185 58 1.1236080172 1 0 0 0 0  
YX6002 STD J624 188 52 0.9609943743 1 0 0 0 0  
YX6003 STD J624 186 63 1.2013446617 1 0 0 0 0  
YX6004 STD J624 216 96 1.1811953869 3 0 0 0 0  
YX6005 STD J624 194 69 1.1630276023 3 0 0 0 0  
YX6006 STD J624 171 47 1.1466193182 3 0 0 0 0  
YX6007 STD J624 176 54 1.2107142196 2 0 0 0 0  
YX6008 STD J624 174 52 1.2055744801 3 0 0 0 0  
YX6009 STD J624 155 40 1.3013320191 1 0 0 0 0  
YX6010 STD J624 180 56 1.175545889 2 0 0 0 0  
YX6011 STD J624 195 68 1.12903525 3 0 0 0 0  
YX6012 STD J624 191 65 1.1467944715 2 0 0 0 0  
YX6013 STD J624 180 57 1.1965377799 3 0 0 0 0  
YX6014 STD J624 190 66 1.1824856654 3 0 0 0 0  
YX6015 STD J624 210 84 1.1224751949 3 0 0 0 0  
YX6016 STD J624 185 40 0.7749020808 0 0 0 0 0  
YX6017 STD J624 171 50 1.2198077853 2 0 0 0 0  
YX6018 STD J624 210 95 1.2694659942 2 0 0 0 0  
YX6019 STD J624 178 58 1.2580485074 4 0 0 0 0  
YX6020 STD J624 225 99 1.0807877573 3 0 0 0 0  
YX6021 STD J624 188 64 1.1827623068 2 0 0 0 0  
YX6022 STD J624 205 79 1.1328913958 3 0 0 0 0  
YX6023 STD J624 178 54 1.1712865413 4 0 0 0 0  
YX6024 STD J624 188 65 1.2012429679 3 0 0 0 0  
YX6025 STD J624 195 71 1.1788456287 1 0 0 0 0  
YX6026 STD J624 194 70 1.1798830748 0 0 0 0 0  
YX6027 STD J624 200 83 1.2795586737 2 0 0 0 0  
YX6028 STD J624 195 74 1.2286560074 1 0 0 0 0  
YX6029 STD J624 222 109 1.2376911421 1 0 0 0 0  
YX6030 STD J624 190 70 1.2541514633 1 0 0 0 0  
YX6031 STD J624 190 65 1.164569216 1 0 0 0 0  
YX6032 STD J624 175 53 1.208298919 1 0 0 0 0  
YX6033 STD J624 185 59 1.1429805692 2 0 0 0 0  
YX6034 STD J624 174 55 1.275126854 2 0 0 0 0  
YX6035 STD J624 167 45 1.176666132 2 0 0 0 0  
YX6036 STD J624 180 59 1.2385215616 4 0 0 0 0  
YX6037 STD J624 230 110 1.1259785717 2 0 0 0 0  
YX6038 STD J624 195 60 0.9962075736 2 0 0 0 0  
YX6039 STD J624 220 110 1.2826088445 2 0 0 0 0  
YX6040 STD J624 205 85 1.2189337803 2 0 0 0 0  
YX6041 STD J624 195 72 1.1954490883 2 0 0 0 0  
YX6042 STD J624 202 80 1.1978721683 0 0 0 0 0  
YX6043 STD J624 210 93 1.2427403943 0 0 0 0 0  
YX6044 STD J624 196 73 1.194022666 1 0 0 0 0  
YX6045 STD J624 194 73 1.2304494923 1 0 0 0 0  
YX6046 STD J624 205 89 1.27629537 4 0 0 0 0  
YX6047 STD J624 200 79 1.2178931954 2 0 0 0 0  
YX6048 STD J624 193 69 1.1807723515 2 0 0 0 0  
YX6049 STD J624 185 62 1.2010982253 2 0 0 0 0  
YX6050 STD J624 180 58 1.2175296707 0 0 0 0 0  
YX6051 STD J624 178 57 1.2363580159 2 0 0 0 0  
YX6052 STD J624 218 97 1.1617005849 1 0 0 0 0  
YX6053 STD J624 220 105 1.2243084424 1 0 0 0 0  
YX6054 STD J624 210 88 1.1759263947 2 0 0 0 0  
YX6055 STD J624 230 119 1.2181040912 1 0 0 0 0  
YX6056 STD J624 210 101 1.3496427939 2 0 0 0 0  
YX6057 STD J624 205 85 1.2189337803 3 0 0 0 0  
YX6058 STD J624 195 72 1.1954490883 2 0 0 0 0  
YX6059 STD J624 185 61 1.1817256733 3 0 0 0 0  
YX6060 STD J624 178 52 1.1279055583 2 0 0 0 0  
YX6061 STD J624 193 68 1.1636597088 2 0 0 0 0  
YX6062 STD J624 180 55 1.1545539981 2 0 0 0 0  
YX6063 STD J624 191 70 1.2350094308 3 0 0 0 0  
YX6064 STD J624 180 57 1.1965377799 3 0 0 0 0  
YX6065 STD J624 183 57 1.1399693185 1 0 0 0 0  
YX6066 STD J624 199 75 1.1733342539 3 0 0 0 0  
YX6067 STD J624 185 61 1.1817256733 4 0 0 0 0  
YX6068 STD J624 199 73 1.1420453405 3 0 0 0 0  
YX6069 STD J624 160 41 1.2153806216 3 0 0 0 0  
YX6070 STD J624 150 28 1.0027914959 2 0 0 0 0  
YX6071 STD J624 194 70 1.1798830748 3 0 0 0 0  
YX6072 STD J624 210 90 1.2026519945 2 0 0 0 0  
YX6073 STD J624 180 55 1.1545539981 2 0 0 0 0  
YX6074 STD J624 180 54 1.1335621072 2 0 0 0 0  
YX6075 STD J624 220 99 1.15434796 2 0 0 0 0  
YX6076 STD J624 200 78 1.2024768258 2 0 0 0 0  
YX6077 STD J624 213 90 1.1536930366 1 0 0 0 0  
YX6078 STD J624 202 80 1.1978721683 0 0 0 0 0  
YX6079 STD J624 182 59 1.1990653271 0 0 0 0 0  
YX6080 STD J624 200 76 1.1716440867 2 0 0 0 0  
YX6081 STD J624 195 71 1.1788456287 3 0 0 0 0  
YX6082 STD J624 195 76 1.2618629265 2 0 0 0 0  
YX6083 STD J624 229 113 1.1715490609 2 0 0 0 0  
YX6084 STD J624 225 113 1.23362643 2 0 0 0 0  
YX6085 STD J624 176 52 1.1658729522 0 0 0 0 0  
YX6086 STD J624 225 114 1.2445434781 2 0 0 0 0  
YX6087 STD J624 190 65 1.164569216 3 0 0 0 0  
YX6088 STD J624 185 61 1.1817256733 3 0 0 0 0  
YX6089 STD J624 188 66 1.2197236289 2 0 0 0 0  
YX6090 STD J624 175 45 1.0259141765 3 0 0 0 0  
YX6091 STD J624 180 56 1.175545889 2 0 0 0 0  
YX6092 STD J624 185 63 1.2204707773 2 0 0 0 0  
YX6093 STD J624 210 89 1.1892891946 3 0 0 0 0  
YX6094 STD J624 178 55 1.1929770328 2 0 0 0 0  
YX6095 STD J624 179 58 1.2375666937 0 0 0 0 0  
YX6096 STD J624 209 85 1.1518350966 2 0 0 0 0  
YX6097 STD J624 195 71 1.1788456287 3 0 0 0 0  
YX6098 STD J624 200 81 1.2487259345 2 0 0 0 0  
YX6099 STD J624 176 58 1.3003967543 3 0 0 0 0  
YX6100 STD J624 225 102 1.1135389014 1 0 0 0 0  
YX6101 STD J624 195 73 1.2120525478 1 0 0 0 0  
YX6102 STD J624 180 60 1.2595134525 2 0 0 0 0  
YX6103 STD J624 195 71 1.1788456287 2 0 0 0 0  
YX6104 STD J624 200 83 1.2795586737 2 0 0 0 0  
YX6105 STD J624 188 67 1.2382042899 4 0 0 0 0  
YX6106 STD J624 180 51 1.0705864346 3 0 0 0 0  
YX6107 STD J624 150 30 1.0744194599 1 0 0 0 0  
YX6108 STD J624 183 59 1.179968242 3 0 0 0 0  
YX6109 STD J624 199 76 1.1889787107 2 0 0 1 1  
YX6110 STD J624 200 75 1.1562277172 2 0 0 0 0  
YX6111 STD J624 210 92 1.2293775944 1 0 0 0 0  
YX6112 STD J624 210 91 1.2160147945 3 0 0 0 0  
YX6113 STD J624 190 70 1.2541514633 2 0 0 0 0  
YX6114 STD J624 212 90 1.1697106307 2 0 0 0 0  
YX6115 STD J624 205 78 1.1185509984 3 0 0 0 0  
YX6116 STD J624 165 48 1.3002093381 2 0 0 0 0  
YX6117 STD J624 180 57 1.1965377799 2 0 0 0 0  
YX6118 STD J624 180 57 1.1965377799 4 0 0 0 0  
YX6119 STD J624 185 61 1.1817256733 2 0 0 0 0  
YX6120 STD J624 190 67 1.2004021149 2 0 0 0 0  
YX6121 STD J624 175 53 1.208298919 2 0 0 1 1  
YX6122 STD J624 208 87 1.195621404 3 0 0 0 0  
YX6123 STD J624 185 67 1.2979609854 3 0 0 0 0  
YX6124 STD J624 210 87 1.1625635947 1 0 0 0 0  
YX6125 STD J624 190 69 1.2362350139 4 0 0 0 0  
YX6126 STD J624 210 93 1.2427403943 2 0 0 0 0  
YX6127 STD J624 195 72 1.1954490883 2 0 0 0 0  
YX6128 STD J624 235 125 1.2013821544 3 0 0 0 0  
YX6129 STD J624 185 65 1.2592158814 2 0 0 0 0  
YX6130 STD J624 190 68 1.2183185644 4 0 0 0 0  
YX6131 STD J624 190 65 1.164569216 4 0 0 0 0  
YX6132 STD J624 190 69 1.2362350139 2 0 0 0 0  
YX6133 STD J624 200 71 1.0945622389 4 0 0 0 0  
YX6134 STD J624 180 53 1.1125702164 4 0 0 0 0  
YX6135 STD J624 175 47 1.0715103621 2 0 0 0 0  
YX6136 STD J624 160 42 1.2450240514 2 0 0 0 0  
YX6137 STD J624 230 113 1.1566870782 1 0 0 0 0  
YX6138 STD J624 193 72 1.2321102799 2 0 0 0 0  
YX6139 STD J624 225 116 1.2663775742 2 1 1 1 1  
YX6140 STD J624 190 65 1.164569216 2 0 0 0 0  
YX6141 STD J624 202 81 1.2128455704 2 0 0 0 0  
YX6142 STD J624 220 104 1.212648362 3 0 0 0 0  
YX6143 STD J624 185 63 1.2204707773 0 0 0 0 0  
YX6144 STD J624 210 91 1.2160147945 2 0 0 0 0  
YX6145 STD J624 210 89 1.1892891946 1 0 0 0 0  
YX6146 STD J624 195 74 1.2286560074 2 0 0 0 0  
YX6147 STD J624 185 63 1.2204707773 1 0 0 0 0  
YX6148 STD J624 180 57 1.1965377799 2 0 0 0 0  
YX6149 STD J624 190 68 1.2183185644 4 0 0 0 0  
YX6150 STD J624 208 82 1.1269075302 2 0 0 0 0  
YX6151 STD J624 210 91 1.2160147945 1 0 0 0 0  
YX6152 STD J624 200 80 1.233309565 1 0 0 0 0  
YX6153 STD J624 190 69 1.2362350139 3 0 0 0 0  
YX6154 STD J624 185 63 1.2204707773 1 0 0 0 0  
YX6155 STD J624 200 79 1.2178931954 1 0 0 0 0  
YX6156 STD J624 222 107 1.2149812129 2 0 0 0 0  
YX6157 STD J624 215 93 1.1599473071 3 0 0 0 0  
YX6158 STD J624 185 63 1.2204707773 3 0 0 0 0  
YX6159 STD J624 185 60 1.1623531213 3 0 0 0 0  
YX6160 STD J624 175 52 1.1855008262 3 0 0 0 0  
YX6161 STD J624 193 67 1.146547066 4 0 0 0 0  
YX6162 STD J624 155 37 1.2037321177 2 0 0 0 0 male
YX6163 STD J624 201 82 1.2458030912 4 0 0 0 0  
YX6164 STD J624 185 60 1.1623531213 3 0 0 0 0  
YX6165 STD J624 175 50 1.1399046406 3 0 0 0 0  
YX6166 STD J624 175 55 1.2538951046 2 0 0 0 0  
YX6167 STD J624 202 78 1.1679253641 3 0 0 0 0  
YX6168 STD J624 165 43 1.1647708654 3 0 0 0 0  
YX6169 STD J624 170 52 1.2905891331 2 0 0 0 0  
YX6170 STD J624 218 101 1.2096057636 3 0 0 0 0  
YX6171 STD J624 190 70 1.2541514633 3 0 0 0 0  
YX6172 STD J624 212 96 1.2476913394 4 0 0 0 0  
YX6173 STD J624 188 67 1.2382042899 3 0 0 0 0  
YX6174 STD J624 201 79 1.2002249293 2 0 0 0 0  
YX6175 STD J624 190 69 1.2362350139 2 0 0 0 0  
YX6176 STD J624 180 61 1.2805053434 2 0 0 0 0  
YX6177 STD J624 175 54 1.2310970118 2 0 0 0 0  
YX6178 STD J624 190 70 1.2541514633 2 0 0 0 0  
YX6179 STD J624 180 58 1.2175296707 2 0 0 0 0  
YX6180 STD J624 155 36 1.1711988172 3 0 0 0 0  
YX6181 STD J624 200 78 1.2024768258 2 0 0 0 0  
YX6182 STD J624 208 86 1.1818786293 3 0 0 0 1  
YX6183 STD J624 180 59 1.2385215616 2 0 0 0 0  
YX6184 STD J624 210 93 1.2427403943 3 0 0 0 0  
YX6185 STD J624 175 56 1.2766931974 1 0 0 0 0  
YX6186 STD J624 200 76 1.1716440867 2 0 0 0 0  
YX6187 STD J624 190 74 1.3258172612 4 0 0 0 0  
YX6188 STD J624 200 81 1.2487259345 1 0 0 0 0  
YX6189 STD J624 155 39 1.2687987187 2 0 0 0 0  
YX6190 STD J624 195 72 1.1954490883 2 0 0 0 0  
YX6191 STD J624 190 72 1.2899843623 2 0 0 0 0  
YX6192 STD J624 190 66 1.1824856654 2 0 0 0 0  
YX6193 STD J624 165 40 1.0835077818 2 0 0 0 0  
YX6194 STD J624 165 40 1.0835077818 2 0 0 0 0  
YX6195 STD J624 189 65 1.1827154508 2 0 0 0 0  
YX6196 STD J624 203 . . 2 0 0 1 1  
YX6197 STD J624 200 77 1.1870604563 3 0 0 0 0  
YX6198 STD J624 195 70 1.1622421692 2 0 0 0 0  
YX6199 STD J624 215 101 1.2597277206 2 0 0 0 0  
YX6200 STD J624 180 56 1.175545889 2 0 0 0 0  
YX6201 STD J624 190 72 1.2899843623 2 0 0 0 0  
YX6202 STD J624 170 54 1.3402271767 2 0 0 0 0  
YX6203 STD J624 196 72 1.1776661912 2 0 0 0 0  
YX6204 STD J624 200 76 1.1716440867 2 0 0 0 0  
YX6205 STD J624 160 41 1.2153806216 2 0 0 0 0  
YX6206 STD J624 206 89 1.2582271466 2 0 0 0 0  
YX6207 STD J624 175 54 1.2310970118 2 0 0 0 0  
YX6208 STD J624 185 63 1.2204707773 2 0 0 0 0  
YX6209 STD J624 185 62 1.2010982253 2 0 0 0 0  
YX6210 STD J624 220 106 1.2359685228 2 0 0 0 0  
YX6211 STD J624 205 86 1.2332741777 2 0 0 0 0  
YX6212 STD J624 216 102 1.2550200985 2 0 0 0 0  
YX6213 STD J624 230 113 1.1566870782 1 0 0 0 0  
YX6214 STD J624 200 78 1.2024768258 2 0 0 0 0  
YX6215 STD J624 190 69 1.2362350139 2 0 0 0 0  
YX6216 STD J624 188 68 1.256684951 2 0 0 0 0  
YX6217 STD J624 175 54 1.2310970118 2 0 0 0 0  
YX6218 STD J624 170 46 1.1416750024 2 0 0 0 0  
YX6219 STD J624 215 96 1.1973649622 2 0 0 0 0  
YX6220 STD J624 180 57 1.1965377799 2 0 0 0 0  
YX6221 STD J624 155 34 1.1061322163 2 0 0 0 0  
YX6222 STD J624 168 44 1.1305674589 2 0 0 0 0  
YX6223 STD J624 210 88 1.1759263947 3 0 0 0 0  
YX6224 STD J624 175 48 1.094308455 3 0 0 0 0  
YX6225 STD J624 170 48 1.191313046 1 0 0 1 1  
YX6226 STD J624 225 108 1.1790411898 3 1 1 0 0  
YX6227 STD J624 215 98 1.2223100656 2 0 0 0 2  
YX6228 STD J624 200 78 1.2024768258 2 0 0 0 0  
YX6229 STD J624 220 110 1.2826088445 2 0 0 0 0  
YX6230 STD J624 210 92 1.2293775944 3 0 0 0 0  
YX6231 STD J624 190 71 1.2720679128 2 0 0 0 0  
YX6232 STD J624 190 66 1.1824856654 2 0 0 0 0  
YX6233 STD J624 180 52 1.0915783255 2 0 0 0 0  
YX6234 STD J624 180 52 1.0915783255 4 0 0 0 0  
YX6235 STD J624 195 72 1.1954490883 2 0 0 0 0  
YX6236 STD J624 180 57 1.1965377799 2 0 0 0 0  
YX6237 STD J624 165 43 1.1647708654 1 0 0 0 0  
YX6238 STD J624 180 54 1.1335621072 2 0 0 0 0  
YX6239 STD J624 172 47 1.1271961805 4 0 0 0 0  
YX6240 STD J624 162 42 1.200522483 2 0 0 0 0  
YX6241 STD J624 170 46 1.1416750024 3 0 0 0 0  
YX6242 STD J624 182 59 1.1990653271 2 0 0 0 0  
YX6243 STD J624 170 49 1.2161320678 3 0 0 0 0  
YX6244 STD J624 190 68 1.2183185644 2 0 0 0 0  
YX6245 STD J624 200 81 1.2487259345 2 0 0 0 0  
YX6246 STD J624 200 78 1.2024768258 2 0 0 0 0  
YX6247 STD J624 200 76 1.1716440867 2 0 0 0 0  
YX6248 STD J624 170 43 1.067217937 2 0 0 0 0  
YX6249 STD J624 190 65 1.164569216 2 0 0 0 0  
YX6250 STD J623 220 99 1.15434796 3 2 2 0 0  
YX6251 STD J623 215 92 1.1474747554 2 0 0 0 0  
YX6252 STD J623 205 83 1.1902529855 2 0 0 0 0  
YX6253 STD J623 165 42 1.1376831709 4 0 0 0 0  
YX6254 STD J623 185 64 1.2398433294 2 0 0 0 0  
YX6255 STD J623 195 67 1.1124317905 2 0 0 0 0  
YX6256 STD J623 190 67 1.2004021149 2 0 0 0 0  
YX6257 STD J623 172 49 1.1751619754 4 0 0 0 0  
YX6258 STD J623 205 81 1.1615721907 1 0 0 0 0  
YX6259 STD J623 190 67 1.2004021149 3 0 0 0 0  
YX6260 STD J623 220 107 1.2476286033 2 0 0 0 0  
YX6261 STD J623 195 66 1.0958283309 3 0 0 0 0  
YX6262 STD J623 205 86 1.2332741777 3 0 0 0 0  
YX6263 STD J623 182 56 1.1380959037 3 0 0 0 0  
YX6264 STD J623 182 58 1.178742186 3 0 0 0 0  
YX6265 STD J623 180 53 1.1125702164 4 0 0 0 0  
YX6266 STD J623 195 69 1.1456387096 4 0 0 0 0  
YX6267 STD J623 182 60 1.2193884683 2 0 0 0 0  
YX6268 STD J623 154 38 1.2599342576 3 0 0 0 0  
YX6269 STD J623 178 53 1.1495960498 2 0 0 0 0  
YX6270 STD J623 195 74 1.2286560074 2 0 0 0 0  
YX6271 STD J623 182 59 1.1990653271 4 0 0 0 0  
YX6272 STD J623 158 36 1.1072284491 3 0 0 0 0  
YX6273 STD J623 148 24 0.8940141973 3 0 0 0 0  
YX6274 STD J623 220 97 1.1310277992 2 0 0 0 0  
YX6275 STD J623 220 109 1.2709487641 2 0 0 0 0  
YX6276 STD J623 181 55 1.1359637301 1 0 0 0 0  
YX6277 STD J623 218 94 1.1257717008 1 0 0 0 0  
YX6278 STD J623 225 118 1.2882116703 3 0 0 0 0  
YX6279 STD J623 203 82 1.2101813654 1 0 0 0 0  
YX6280 STD J623 200 73 1.125394978 3 0 0 0 0  
YX6281 STD J623 235 109 1.0476052386 3 0 0 0 0  
YX6282 STD J623 220 98 1.1426878796 3 0 0 0 0  
YX6283 STD J623 213 88 1.1280554136 3 0 0 0 0  
YX6284 STD J623 200 76 1.1716440867 3 0 0 0 0  
YX6285 STD J623 200 75 1.1562277172 4 0 0 0 0  
YX6286 STD J623 175 59 1.3450874759 3 0 0 0 0  
YX6287 STD J623 205 85 1.2189337803 3 0 0 0 0  
YX6288 STD J623 188 65 1.2012429679 2 0 0 0 0  
YX6289 STD J623 170 43 1.067217937 3 0 0 0 0  
YX6290 STD J623 165 46 1.246033949 3 0 0 0 0  
YX6291 STD J623 175 50 1.1399046406 2 0 0 0 0  
YX6292 STD J623 190 69 1.2362350139 2 0 0 0 0  
YX6293 STD J623 180 56 1.175545889 2 0 0 0 0  
YX6294 STD J623 205 85 1.2189337803 2 0 0 0 0  
YX6295 STD J623 175 53 1.208298919 3 0 0 0 0  
YX6296 STD J623 210 85 1.1358379948 4 0 0 0 0  
YX6297 STD J623 175 58 1.3222893831 3 0 0 0 0  
YX6298 STD J623 175 52 1.1855008262 2 0 0 0 0  
YX6299 STD J623 165 46 1.246033949 2 0 0 0 0  
YX6300 STD J623 200 82 1.2641423041 4 0 0 0 0  
YX6301 STD J623 200 78 1.2024768258 2 0 0 0 0  
YX6302 STD J623 190 64 1.1466527665 2 0 0 0 0  
YX6303 STD J623 200 79 1.2178931954 4 0 0 0 0  
YX6304 STD J623 175 52 1.1855008262 2 0 0 0 0  
YX6305 STD J623 195 74 1.2286560074 2 0 0 0 0  
YX6306 STD J623 175 49 1.1171065478 2 0 0 0 0  
YX6307 STD J623 175 50 1.1399046406 4 0 0 0 0  
YX6308 STD J623 220 98 1.1426878796 2 0 0 0 0  
YX6309 STD J623 220 100 1.1660080404 3 0 0 0 0  
YX6310 STD J623 190 63 1.128736317 2 0 0 0 0  
YX6311 STD J623 195 70 1.1622421692 3 0 0 0 0  
YX6312 STD J623 210 90 1.2026519945 4 0 0 0 0  
YX6313 STD J623 200 81 1.2487259345 4 0 0 0 0  
YX6314 STD J623 193 69 1.1807723515 2 0 0 0 0  
YX6315 STD J623 170 46 1.1416750024 3 0 0 0 0  
YX6316 STD J623 225 109 1.1899582378 2 0 0 0 0  
YX6317 STD J623 225 110 1.2008752859 2 0 0 0 0  
YX6318 STD J623 195 67 1.1124317905 2 0 0 0 0  
YX6319 STD J623 185 65 1.2592158814 4 0 0 0 0  
YX6320 STD J623 178 52 1.1279055583 2 0 0 0 0  
YX6321 STD J623 185 66 1.2785884334 2 0 0 0 0  
YX6322 STD J623 180 58 1.2175296707 2 0 0 0 0  
YX6323 STD J623 220 97 1.1310277992 2 0 0 0 0  
YX6324 STD J623 215 89 1.1100571004 4 0 0 0 0  
YX6325 STD J623 190 62 1.1108198675 2 0 0 0 0  
YX6326 STD J623 195 74 1.2286560074 2 0 0 0 0  
YX6327 STD J623 170 49 1.2161320678 3 0 0 0 0  
YX6328 STD J623 205 77 1.104210601 3 0 0 0 0  
YX6329 STD J623 160 38 1.1264503322 2 0 0 0 0  
YX6330 STD J623 205 71 1.0181682165 3 0 0 0 0  
YX6331 STD J623 180 55 1.1545539981 2 0 0 0 0  
YX6332 STD J623 180 52 1.0915783255 3 0 0 0 0  
YX6333 STD J623 195 71 1.1788456287 2 0 0 0 0  
YX6334 STD J623 185 64 1.2398433294 4 0 0 0 0  
YX6335 STD J623 200 80 1.233309565 3 0 0 0 0  
YX6336 STD J623 185 59 1.1429805692 3 0 0 0 0  
YX6337 STD J623 175 50 1.1399046406 3 0 0 0 0  
YX6338 STD J623 161 36 1.0478586046 2 0 0 0 0  
YX6339 STD J623 205 88 1.2619549726 2 0 0 0 0  
YX6340 STD J623 235 78 0.7496624643 1 0 0 0 0  
YX6341 STD J623 220 102 1.1893282012 2 0 0 0 0  
YX6342 STD J623 193 73 1.2492229226 2 0 0 0 0  
YX6343 STD J623 208 80 1.0994219807 3 0 0 0 0  
YX6344 STD J623 170 46 1.1416750024 2 0 0 0 0  
YX6345 STD J623 205 76 1.0898702036 2 0 0 0 0  
YX6346 STD J623 206 83 1.1734028446 3 0 0 0 0  
YX6347 STD J623 185 62 1.2010982253 3 0 0 0 0  
YX6348 STD J623 190 63 1.128736317 3 0 0 0 0  
YX6349 STD J623 190 64 1.1466527665 4 0 0 0 0  
YX6350 STD J623 195 71 1.1788456287 2 0 0 0 0  
YX6351 STD J623 180 55 1.1545539981 2 0 0 0 0  
YX6352 STD J623 222 101 1.1468514253 3 0 0 0 0  
YX6353 STD J623 222 109 1.2376911421 3 0 0 0 0  
YX6354 STD J623 190 70 1.2541514633 2 0 0 0 0  
YX6355 STD J623 180 54 1.1335621072 2 0 0 0 0  
YX6356 STD J623 215 93 1.1599473071 2 0 0 0 0  
YX6357 STD J623 200 75 1.1562277172 3 0 0 0 0  
YX6358 STD J623 168 42 1.079178029 0 0 0 0 0  
YX6359 STD J623 175 58 1.3222893831 2 0 0 0 0  
YX6360 STD J623 185 63 1.2204707773 2 0 0 0 0  
YX6361 STD J623 185 59 1.1429805692 3 0 0 0 0  
YX6362 STD J623 175 54 1.2310970118 3 0 0 0 0  
YX6363 STD J623 195 79 1.3116733052 3 0 0 0 0  
YX6364 STD J623 220 98 1.1426878796 4 0 0 0 0  
YX6365 STD J623 210 95 1.2694659942 3 0 0 0 0  
YX6366 STD J623 190 65 1.164569216 2 0 0 0 0  
YX6367 STD J623 195 71 1.1788456287 2 0 0 0 0  
YX6368 STD J623 230 120 1.2283402601 2 0 0 0 0  
YX6369 STD J623 180 51 1.0705864346 2 0 0 0 0  
YX6370 STD J623 200 76 1.1716440867 2 0 0 0 0  
YX6371 STD J623 215 96 1.1973649622 2 0 0 0 0  
YX6372 STD J623 205 80 1.1472317932 2 0 0 0 0  
YX6373 STD J623 185 57 1.1042354652 2 0 0 0 0  
YX6374 STD J623 175 51 1.1627027334 3 0 0 1 1  
YX6375 STD J623 195 68 1.12903525 4 0 0 0 0  
YX6376 STD J623 200 78 1.2024768258 3 0 0 0 0  
YX6377 STD J623 210 83 1.109112395 3 0 0 0 0  
YX6378 STD J623 200 79 1.2178931954 3 0 0 1 1  
YX6379 STD J623 190 59 1.0570705191 2 0 0 0 0  
YX6380 STD J623 215 89 1.1100571004 2 0 0 0 0  
YX6381 STD J623 180 56 1.175545889 2 0 0 0 0  
YX6382 STD J623 180 52 1.0915783255 4 0 0 0 0  
YX6383 STD J623 150 30 1.0744194599 2 0 0 0 0  
YX6384 STD J623 199 73 1.1420453405 2 0 0 0 0  
YX6385 STD J623 190 61 1.0929034181 2 0 0 0 0  
YX6386 STD J623 238 125 1.1575493857 2 0 0 0 0  
YX6387 STD J623 205 87 1.2476145752 3 0 0 0 0  
YX6388 STD J623 228 116 1.2181727703 2 0 0 0 0  
YX6389 STD J623 180 56 1.175545889 3 0 0 0 0  
YX6390 STD J623 191 67 1.1820804552 2 0 0 0 0  
YX6391 STD J623 183 55 1.0999703951 2 0 0 0 0  
YX6392 STD J623 170 44 1.0920369588 2 0 0 0 0  
YX6393 STD J623 191 65 1.1467944715 2 0 0 0 0  
YX6394 STD J623 178 56 1.2146675244 3 0 0 0 0  
YX6395 STD J623 205 81 1.1615721907 2 0 0 0 0  
YX6396 STD J623 195 73 1.2120525478 2 0 0 0 0  
YX6397 STD J623 180 58 1.2175296707 3 0 0 0 0  
YX6398 STD J623 192 70 1.2162572439 3 0 0 0 0  
YX6399 STD J623 182 60 1.2193884683 3 0 0 0 0  
YX6400 STD J623 160 40 1.1857371918 2 0 0 0 0  
YX6401 STD J623 145 24 0.9492989383 2 0 0 0 0  
YX6402 STD J623 210 86 1.1492007948 1 0 0 0 0  
YX6403 STD J623 200 84 1.2949750432 2 0 0 0 0  
YX6404 STD J623 185 60 1.1623531213 2 0 0 0 0  
YX6405 STD J623 185 58 1.1236080172 2 0 0 0 0  
YX6406 STD J623 202 80 1.1978721683 3 0 0 0 0  
YX6407 STD J623 200 80 1.233309565 4 0 0 0 0  
YX6408 STD J623 225 112 1.222709382 2 0 0 0 0  
YX6409 STD J623 190 66 1.1824856654 3 0 0 0 0  
YX6410 STD J623 175 53 1.208298919 2 0 0 0 0  
YX6411 STD J623 195 72 1.1954490883 2 0 0 0 0  
YX6412 STD J623 203 87 1.2839729121 2 0 0 0 0  
YX6413 STD J623 200 78 1.2024768258 2 0 0 0 0  
YX6414 STD J623 170 51 1.2657701114 4 0 0 0 0  
YX6415 STD J623 180 56 1.175545889 2 0 0 0 0  
YX6416 STD J623 165 41 1.1105954763 0 0 0 0 0  
YX6417 STD J623 180 59 1.2385215616 2 0 0 0 0  
YX6418 STD J623 192 66 1.14675683 4 0 0 0 0  
YX6419 STD J623 195 75 1.245259467 3 0 0 0 0  
YX6420 STD J623 195 73 1.2120525478 4 0 0 0 0  
YX6421 STD J623 200 78 1.2024768258 3 0 0 0 0  
YX6422 STD J623 195 76 1.2618629265 2 0 0 0 0  
YX6423 STD J623 210 85 1.1358379948 2 0 0 0 0  
YX6424 STD J623 180 54 1.1335621072 2 0 0 0 0  
YX6425 STD J623 162 38 1.0861870084 2 0 0 0 0  
YX6426 STD J623 195 70 1.1622421692 2 0 0 0 0  
YX6427 STD J623 180 55 1.1545539981 2 0 0 0 0  
YX6428 STD J623 195 75 1.245259467 4 0 0 0 0  
YX6429 STD J623 190 69 1.2362350139 4 0 0 0 0  
YX6430 STD J623 190 61 1.0929034181 4 0 0 0 0  
YX6431 STD J623 190 66 1.1824856654 4 0 0 0 0  
YX6432 STD J623 195 75 1.245259467 4 0 0 0 0  
YX6433 STD J623 205 82 1.1759125881 2 0 0 0 0  
YX6434 STD J623 183 62 1.2399666272 4 0 0 0 0  
YX6435 STD J623 190 68 1.2183185644 0 0 0 0 0  
YX6436 STD J623 210 84 1.1224751949 4 0 0 0 0  
YX6437 STD J623 190 65 1.164569216 3 0 0 0 0  
YX6438 STD J623 185 69 1.3367060895 3 0 0 0 0  
YX6439 STD J623 200 82 1.2641423041 3 0 0 0 0  
YX6440 STD J623 175 53 1.208298919 2 0 0 0 0  
YX6441 STD J623 210 88 1.1759263947 2 0 0 0 0  
YX6442 STD J623 205 82 1.1759125881 2 0 0 0 0  
YX6443 STD J623 200 74 1.1408113476 2 0 0 0 0  
YX6444 STD J623 190 63 1.128736317 3 0 0 0 0  
YX6445 STD J623 205 82 1.1759125881 4 0 0 0 0  
YX6446 STD J623 194 71 1.1967385473 3 0 0 0 0  
YX6447 STD J623 155 40 1.3013320191 2 0 0 0 0  
YX6448 STD J623 185 62 1.2010982253 2 0 0 0 0  
YX6449 STD J623 156 38 1.2131891663 2 0 0 0 0  
YX6450 STD J623 215 90 1.1225296521 0 0 0 0 0  
YX6451 STD J623 205 85 1.2189337803 2 0 0 0 0  
YX6452 STD J623 190 64 1.1466527665 2 0 0 0 0  
YX6453 STD J623 175 52 1.1855008262 2 0 0 0 0  
YX6454 STD J623 185 63 1.2204707773 2 0 0 0 0  
YX6455 STD J623 182 59 1.1990653271 2 0 0 0 0  
YX6456 STD J623 200 80 1.233309565 2 0 1 1 1  
YX6457 STD J623 205 85 1.2189337803 4 0 0 0 0  
YX6458 STD J623 185 61 1.1817256733 2 0 0 0 0  
YX6459 STD J623 195 75 1.245259467 4 0 0 0 0  
YX6460 STD J623 205 81 1.1615721907 3 0 0 0 0  
YX6461 STD J623 193 71 1.2149976371 3 0 0 0 0  
YX6462 STD J623 185 62 1.2010982253 2 0 0 0 0  
YX6463 STD J623 182 58 1.178742186 3 0 0 0 0  
YX6464 STD J623 182 56 1.1380959037 4 0 0 0 0  
YX6465 STD J623 175 52 1.1855008262 2 0 0 0 0  
YX6466 STD J623 180 54 1.1335621072 3 0 0 0 0  
YX6467 STD J623 185 62 1.2010982253 3 0 0 0 0  
YX6468 STD J623 185 71 1.3754511935 2 0 0 0 0 male
YX6469 STD J623 195 75 1.245259467 2 0 0 0 0  
YX6470 STD J623 200 75 1.1562277172 4 0 0 0 0  
YX6471 STD J623 185 75 1.4529414016 3 0 0 0 0  
YX6472 STD J623 180 52 1.0915783255 3 0 0 0 0  
YX6473 STD J623 170 51 1.2657701114 3 0 0 0 0  
YX6474 STD J623 180 55 1.1545539981 2 0 0 0 0  
YX6475 STD J623 152 34 1.1713244381 4 0 0 0 0  
YX6476 STD J623 185 75 1.4529414016 2 0 0 0 0  
YX6477 STD J623 180 56 1.175545889 2 0 0 0 0  
YX6478 STD J623 190 62 1.1108198675 3 0 0 0 0  
YX6479 STD J623 196 74 1.2103791409 3 0 0 0 0  
YX6480 STD J623 200 74 1.1408113476 3 0 0 0 0  
YX6481 STD J623 194 75 1.2641604373 2 0 0 0 0  
YX6482 STD J623 195 68 1.12903525 3 0 0 0 0  
YX6483 STD J623 200 99 1.5262205866 3 0 0 0 0  
YX6484 STD J623 205 80 1.1472317932 2 0 0 0 0  
YX6485 STD J623 185 65 1.2592158814 2 0 0 0 0  
YX6486 STD J623 190 66 1.1824856654 3 0 0 0 0  
YX6487 STD J623 173 52 1.2261066883 2 0 0 0 0  
YX6488 STD J623 190 70 1.2541514633 3 0 0 0 0  
YX6489 STD J623 185 64 1.2398433294 2 0 0 0 0  
YX6490 STD J623 200 72 1.1099786085 2 0 0 0 0  
YX6491 STD J623 190 65 1.164569216 2 0 0 0 0  
YX6492 STD J623 200 74 1.1408113476 4 0 0 0 0  
YX6493 STD J623 170 44 1.0920369588 4 0 0 0 0 
YX6494 STD J623 200 66 1.0174803911 3 0 0 0 0  
YX6495 STD J623 200 73 1.125394978 3 0 0 0 0  
YX6496 STD J623 175 59 1.3450874759 2 0 0 0 0  
YX6497 STD J623 215 94 1.1724198588 3 0 0 0 0  
YX6498 STD J623 185 62 1.2010982253 2 0 0 0 0  
YX6499 STD J623 170 48 1.191313046 3 0 0 0 0  
YX6500 STD J621 189 61 1.1099329616 3 0 0 0 0 0
YX6501 STD J621 201 76 1.1546467674 3 0 0 0 0  
YX6502 STD J621 170 47 1.1664940242 0 0 0 0 0  
YX6503 STD J621 205 83 1.1902529855 2 0 0 0 0  
YX6504 STD J621 195 69 1.1456387096 3 0 0 0 0  
YX6505 STD J621 186 63 1.2013446617 2 0 0 0 0  
YX6506 STD J621 185 62 1.2010982253 2 0 0 0 0  
YX6507 STD J621 190 66 1.1824856654 3 0 0 0 0  
YX6508 STD J621 210 89 1.1892891946 3 0 0 0 0  
YX6509 STD J621 215 102 1.2722002723 3 0 0 0 0  
YX6510 STD J621 165 43 1.1647708654 3 0 0 0 0  
YX6511 STD J621 218 94 1.1257717008 3 0 0 0 0  
YX6512 STD J621 185 64 1.2398433294 3 0 0 0 0  
YX6513 STD J621 190 69 1.2362350139 2 0 0 0 0  
YX6514 STD J621 181 54 1.1153098441 3 0 0 0 0  
YX6515 STD J621 185 58 1.1236080172 3 0 0 0 0  
YX6516 STD J621 195 73 1.2120525478 3 0 0 0 0  
YX6517 STD J621 190 68 1.2183185644 2 0 0 0 0  
YX6518 STD J621 205 82 1.1759125881 2 0 0 0 0  
YX6519 STD J621 195 70 1.1622421692 3 0 0 0 0  
YX6520 STD J621 172 49 1.1751619754 2 0 0 0 0  
YX6521 STD J621 182 59 1.1990653271 2 0 0 0 0  
YX6522 STD J621 230 111 1.1362147406 2 0 0 0 0  
YX6523 STD J621 230 120 1.2283402601 4 0 0 0 0  
YX6524 STD J621 202 80 1.1978721683 0 0 0 0 0  
YX6525 STD J621 205 86 1.2332741777 2 0 0 0 0  
YX6526 STD J621 200 76 1.1716440867 2 0 0 0 0  
YX6527 STD J621 202 80 1.1978721683 2 0 0 0 0  
YX6528 STD J621 222 101 1.1468514253 2 0 0 0 0  
YX6529 STD J621 210 94 1.2561031943 2 0 0 0 0  
YX6530 STD J621 195 74 1.2286560074 3 0 0 0 0  
YX6531 STD J621 181 58 1.1979253881 2 0 0 0 0  
YX6532 STD J621 210 88 1.1759263947 3 0 0 0 0  
YX6533 STD J621 205 83 1.1902529855 2 0 0 0 0  
YX6534 STD J621 195 68 1.12903525 2 0 0 0 0  
YX6535 STD J621 205 84 1.2045933829 2 0 0 0 0  
YX6536 STD J621 195 75 1.245259467 3 0 0 0 0  
YX6537 STD J621 200 77 1.1870604563 2 0 0 0 0  
YX6538 STD J621 205 79 1.1328913958 2 0 0 0 0  
YX6539 STD J621 148 30 1.1175177466 2 0 0 0 0  
YX6540 STD J621 185 65 1.2592158814 2 0 0 0 0  
YX6541 STD J621 190 68 1.2183185644 2 0 0 0 0  
YX6542 STD J621 202 81 1.2128455704 3 0 0 0 0  
YX6543 STD J621 181 59 1.2185792741 4 0 0 0 0  
YX6544 STD J621 195 66 1.0958283309 2 0 0 0 0  
YX6545 STD J621 205 83 1.1902529855 3 0 0 0 0  
YX6546 STD J621 185 63 1.2204707773 3 0 0 0 0  
YX6547 STD J621 198 71 1.127273613 3 0 0 0 0  
YX6548 STD J621 235 113 1.0860494676 2 0 0 0 0  
YX6549 STD J621 215 99 1.2347826173 3 0 0 0 0  
YX6550 STD J621 170 47 1.1664940242 3 0 0 0 0  
YX6551 STD J621 197 73 1.176350706 3 0 0 0 0  
YX6552 STD J621 210 89 1.1892891946 2 0 0 0 0  
YX6553 STD J621 186 62 1.1822756988 2 0 0 0 0  
YX6554 STD J621 208 82 1.1269075302 2 0 0 0 0  
YX6555 STD J621 215 100 1.247255169 4 0 0 0 0  
YX6556 STD J621 185 54 1.0461178091 3 0 0 0 0  
YX6557 STD J621 190 67 1.2004021149 2 0 0 0 0  
YX6558 STD J621 185 63 1.2204707773 2 0 0 0 0  
YX6559 STD J621 155 38 1.2362654182 2 0 0 0 0  
YX6560 STD J621 190 64 1.1466527665 0 0 0 0 0  
YX6561 STD J621 200 80 1.233309565 2 0 0 0 0  
YX6562 STD J621 195 70 1.1622421692 2 0 0 0 0  
YX6563 STD J621 191 70 1.2350094308 3 0 0 0 0  
YX6564 STD J621 211 94 1.2387402795 3 0 0 0 0  
YX6565 STD J621 165 44 1.19185856 3 0 0 0 0  
YX6566 STD J621 225 109 1.1899582378 3 0 0 0 0  
YX6567 STD J621 235 117 1.1244936965 2 0 0 0 0  
YX6568 STD J621 175 55 1.2538951046 2 0 0 0 0  
YX6569 STD J621 205 66 0.9464662294 2 0 0 0 0  
YX6570 STD J621 190 67 1.2004021149 2 0 0 0 0  
YX6571 STD J621 194 74 1.2473049648 3 0 0 0 0  
YX6572 STD J621 195 70 1.1622421692 4 0 0 0 0  
YX6573 STD J621 210 94 1.2561031943 4 0 0 0 0  
YX6574 STD J621 210 86 1.1492007948 3 0 0 0 0  
YX6575 STD J621 175 54 1.2310970118 3 0 0 0 0  
YX6576 STD J621 200 69 1.0637294998 2 0 0 0 0  
YX6577 STD J621 200 83 1.2795586737 3 0 0 0 0  
YX6578 STD J621 190 67 1.2004021149 2 0 0 0 0  
YX6579 STD J621 205 83 1.1902529855 2 0 0 0 0  
YX6580 STD J621 200 76 1.1716440867 3 0 0 0 0  
YX6581 STD J621 200 78 1.2024768258 3 0 0 0 0  
YX6582 STD J621 230 121 1.2385764289 2 0 0 0 0  
YX6583 STD J621 172 51 1.2231277703 2 0 0 0 0  
YX6584 STD J621 200 81 1.2487259345 1 0 0 0 0  
YX6585 STD J621 190 65 1.164569216 3 0 0 0 0  
YX6586 STD J621 210 91 1.2160147945 4 0 0 0 0  
YX6587 STD J621 205 80 1.1472317932 4 0 0 0 0  
YX6588 STD J621 155 33 1.0735989158 3 0 0 0 0  
YX6589 STD J621 185 58 1.1236080172 2 0 0 0 0  
YX6590 STD J621 200 77 1.1870604563 3 0 0 0 0  
YX6591 STD J621 230 125 1.2795211042 3 0 0 0 0  
YX6592 STD J621 225 114 1.2445434781 2 0 0 0 0  
YX6593 STD J621 . 69 . 3 0 0 0 0  
YX6594 STD J621 200 78 1.2024768258 3 0 0 0 0  
YX6595 STD J621 160 43 1.2746674812 2 0 0 0 0  
YX6596 STD J621 200 83 1.2795586737 2 0 0 0 0  
YX6597 STD J621 185 65 1.2592158814 2 0 0 0 0  
YX6598 STD J621 172 50 1.1991448729 2 0 0 0 0  
YX6599 STD J621 238 130 1.2038513611 2 0 0 0 0  
YX6600 STD J621 190 67 1.2004021149 3 0 0 0 0  
YX6601 STD J621 220 100 1.1660080404 3 0 0 0 0  
YX6602 STD J621 190 69 1.2362350139 3 0 0 0 0  
YX6603 STD J621 150 34 1.2176753879 3 0 0 0 0  
YX6604 STD J621 195 71 1.1788456287 0 0 0 0 0  
YX6605 STD J621 210 92 1.2293775944 3 0 0 0 0  
YX6606 STD J621 185 61 1.1817256733 3 0 0 0 0  
YX6607 STD J621 190 64 1.1466527665 2 0 0 0 0  
YX6608 STD J621 200 84 1.2949750432 3 0 0 0 0  
YX6609 STD J621 185 59 1.1429805692 3 0 0 0 0  
YX6610 STD J621 180 58 1.2175296707 3 0 0 0 0  
YX6611 STD J621 225 108 1.1790411898 4 0 0 0 0  
YX6612 STD J621 195 72 1.1954490883 4 0 0 0 0  
YX6613 STD J621 210 87 1.1625635947 2 0 0 0 0  
YX6614 STD J621 190 67 1.2004021149 2 0 0 0 0  
YX6615 STD J621 194 73 1.2304494923 2 0 0 0 0  
YX6616 STD J621 180 60 1.2595134525 2 0 0 0 0  
YX6617 STD J621 165 43 1.1647708654 3 0 0 0 0  
YX6618 STD J621 160 39 1.156093762 3 0 0 0 0  
YX6619 STD J621 214 98 1.2391210072 3 0 0 0 0  
YX6620 STD J621 190 66 1.1824856654 3 0 0 0 0  
YX6621 STD J621 200 73 1.125394978 2 0 0 0 0  
YX6622 STD J621 240 127 1.147584788 3 0 0 0 0  
YX6623 STD J621 155 37 1.2037321177 2 0 0 0 0 
YX6624 STD J621 190 68 1.2183185644 3 0 0 0 0  
YX6625 STD J621 210 93 1.2427403943 0 0 0 0 0  
YX6626 STD J621 195 73 1.2120525478 1 0 0 0 0  
YX6627 STD J621 200 82 1.2641423041 3 0 0 0 0  
YX6628 STD J621 205 77 1.104210601 4 0 0 0 0  
YX6629 STD J621 215 91 1.1350022038 3 0 0 0 0  
YX6630 STD J621 205 81 1.1615721907 3 0 0 0 0  
YX6631 STD J621 195 70 1.1622421692 3 0 0 0 0  
YX6632 STD J621 178 57 1.2363580159 3 0 0 0 0  
YX6633 STD J621 204 82 1.1928819354 3 0 0 0 0  
YX6634 STD J621 174 50 1.1592062309 2 0 0 0 0  
YX6635 STD J621 160 38 1.1264503322 2 0 0 0 0  
YX6636 STD J621 202 79 1.1828987662 2 0 0 0 0  
YX6637 STD J621 180 58 1.2175296707 4 0 0 0 0  
YX6638 STD J621 200 75 1.1562277172 2 0 0 0 0  
YX6639 STD J621 182 60 1.2193884683 3 0 0 0 0  
YX6640 STD J621 175 53 1.208298919 2 0 0 0 0  
YX6641 STD J621 195 76 1.2618629265 4 0 0 0 0  
YX6642 STD J621 200 76 1.1716440867 3 0 0 0 0  
YX6643 STD J621 190 64 1.1466527665 3 0 0 0 0  
YX6644 STD J621 190 68 1.2183185644 2 0 0 0 0  
YX6645 STD J621 175 54 1.2310970118 3 0 0 0 0  
YX6646 STD J621 215 97 1.2098375139 2 0 0 0 0  
YX6647 STD J621 210 86 1.1492007948 3 0 0 0 0  
YX6648 STD J621 170 47 1.1664940242 2 0 0 0 0  
YX6649 STD J621 192 73 1.2683825544 2 0 0 0 0  
YX6650 STD J621 220 109 1.2709487641 3 0 0 0 0  
YX6651 STD J621 185 62 1.2010982253 3 0 0 0 0  
YX6652 STD J621 185 64 1.2398433294 2 0 0 0 0  
YX6653 STD J621 190 63 1.128736317 2 0 0 0 0  
YX6654 STD J621 170 45 1.1168559806 3 0 0 0 0  
YX6655 STD J621 150 39 1.3967452979 3 0 0 0 0  
YX6656 STD J621 170 35 0.8686657627 1 0 0 0 0  
YX6657 STD J621 185 57 1.1042354652 4 0 0 0 0  
YX6658 STD J621 230 119 1.2181040912 3 0 0 0 0  
YX6659 STD J621 175 53 1.208298919 2 0 0 0 0  
YX6660 STD J621 206 87 1.2299523792 2 0 0 0 0  
YX6661 STD J621 192 71 1.2336323474 3 0 0 0 0  
YX6662 STD J621 210 88 1.1759263947 2 0 0 0 0  
YX6663 STD J621 217 98 1.1895947956 3 0 0 0 0  
YX6664 STD J621 210 91 1.2160147945 3 0 0 0 0  
YX6665 STD J621 190 73 1.3079008118 3 0 0 0 0  
YX6666 STD J621 182 63 1.2803578917 3 0 0 0 0  
YX6667 STD J621 160 42 1.2450240514 0 0 0 0 0  
YX6668 STD J621 228 104 1.0921548975 4 0 0 0 0  
YX6669 STD J621 185 70 1.3560786415 2 0 0 0 0  
YX6670 STD J621 185 64 1.2398433294 0 0 0 0 0  
YX6671 STD J621 185 65 1.2592158814 0 0 0 0 0  
YX6672 STD J621 199 77 1.2046231674 2 0 0 0 0  
YX6673 STD J621 182 63 1.2803578917 3 0 0 0 0  
YX6674 STD J621 232 121 1.2075512577 2 0 0 0 0  
YX6675 STD J621 180 60 1.2595134525 2 0 0 0 0  
YX6676 STD J621 190 70 1.2541514633 0 0 0 0 0  
YX6677 STD J621 180 57 1.1965377799 0 0 0 0 0  
YX6678 STD J621 199 83 1.2984899077 0 0 0 0 0  
YX6679 STD J621 200 71 1.0945622389 2 0 0 0 0  
YX6680 STD J621 215 97 1.2098375139 3 0 0 0 0  
YX6681 STD J621 235 124 1.1917710972 2 0 0 0 0  
YX6682 STD J621 190 68 1.2183185644 3 0 0 0 0  
YX6683 STD J621 202 81 1.2128455704 3 0 0 0 0  
YX6684 STD J621 205 82 1.1759125881 4 0 0 0 0  
YX6685 STD J621 215 95 1.1848924105 0 0 0 0 0  
YX6686 STD J621 200 73 1.125394978 1 0 0 0 0  
YX6687 STD J621 195 71 1.1788456287 1 0 0 0 0  
YX6688 STD J621 220 109 1.2709487641 3 0 0 0 0  
YX6689 STD J621 203 80 1.1806647467 2 0 0 0 0  
YX6690 STD J621 170 47 1.1664940242 0 0 0 0 0  
YX6691 STD J621 204 71 1.032861188 3 0 0 0 0  
YX6692 STD J621 185 57 1.1042354652 2 0 0 0 0  
YX6693 STD J621 215 93 1.1599473071 3 0 0 0 0  
YX6694 STD J621 195 65 1.0792248714 3 0 0 0 0  
YX6695 STD J621 190 66 1.1824856654 2 0 0 0 0  
YX6696 STD J621 190 67 1.2004021149 0 0 0 0 0  
YX6697 STD J621 190 63 1.128736317 0 0 0 0 0  
YX6698 STD J621 185 60 1.1623531213 2 0 0 0 0  
YX6699 STD J621 200 79 1.2178931954 4 0 0 0 0  
YX6700 STD J621 230 114 1.1669232471 3 0 0 0 0  
YX6701 STD J621 195 70 1.1622421692 4 0 0 0 0  
YX6702 STD J621 222 104 1.1809163191 3 0 0 0 0  
YX6703 STD J621 210 95 1.2694659942 3 0 0 0 0  
YX6704 STD J621 185 58 1.1236080172 2 0 0 0 0  
YX6705 STD J621 210 84 1.1224751949 3 0 0 0 0  
YX6706 STD J621 183 61 1.2199671654 2 0 0 0 0  
YX6707 STD J621 195 72 1.1954490883 2 0 0 0 0  
YX6708 STD J621 220 102 1.1893282012 2 0 0 0 0  
YX6709 STD J621 205 85 1.2189337803 3 0 0 0 0  
YX6710 STD J621 200 82 1.2641423041 2 0 0 0 0  
YX6711 STD J621 205 84 1.2045933829 2 0 0 0 0  
YX6712 STD J621 199 80 1.2515565375 3 0 0 0 0  
YX6713 STD J621 210 91 1.2160147945 2 0 0 0 0  
YX6714 STD J621 210 92 1.2293775944 3 0 0 0 0  
YX6715 STD J621 210 80 1.0690239951 2 0 0 0 0  
YX6716 STD J621 195 76 1.2618629265 2 0 0 0 0  
YX6717 STD J621 185 64 1.2398433294 3 0 0 0 0  
YX6718 STD J621 205 82 1.1759125881 4 0 0 0 0  
YX6719 STD J621 200 82 1.2641423041 2 0 0 0 0  
YX6720 STD J621 215 99 1.2347826173 3 0 0 0 0  
YX6721 STD J621 195 73 1.2120525478 2 0 0 0 0  
YX6722 STD J621 215 90 1.1225296521 3 0 0 0 0  
YX6723 STD J621 195 78 1.2950698456 2 0 0 0 0  
YX6724 STD J621 215 94 1.1724198588 2 0 0 0 0  
YX6725 STD J621 180 53 1.1125702164 2 0 0 0 0  
YX6726 STD J621 230 109 1.1157424029 3 0 0 0 0  
YX6727 STD J621 180 54 1.1335621072 2 0 0 0 0  
YX6728 STD J621 185 61 1.1817256733 3 0 0 0 0  
YX6729 STD J621 195 71 1.1788456287 3 0 0 0 0  
YX6730 STD J621 170 51 1.2657701114 0 0 0 0 0  
YX6731 STD J621 212 98 1.2736849089 0 0 0 0 0  
YX6732 STD J621 193 72 1.2321102799 2 0 0 0 0  
YX6733 STD J621 195 67 1.1124317905 2 0 0 0 0  
YX6734 STD J621 195 69 1.1456387096 2 0 0 0 0  
YX6735 STD J621 191 62 1.0938654959 2 0 0 0 0  
YX6736 STD J621 196 74 1.2103791409 2 0 0 0 0  
YX6737 STD J621 165 41 1.1105954763 2 0 0 0 0  
YX6738 STD J621 185 56 1.0848629132 2 0 0 0 0  
YX6739 STD J621 210 91 1.2160147945 2 0 0 0 0  
YX6740 STD J621 220 102 1.1893282012 0 0 0 0 0  
YX6741 STD J621 210 91 1.2160147945 2 0 0 0 0  
YX6742 STD J621 194 75 1.2641604373 3 0 0 0 0  
YX6743 STD J621 225 114 1.2445434781 3 0 0 0 0  
YX6744 STD J621 215 99 1.2347826173 3 0 0 0 0  
YX6745 STD J621 200 82 1.2641423041 3 0 0 0 0  
YX6746 STD J621 210 88 1.1759263947 4 0 0 0 0  
YX6747 STD J621 193 71 1.2149976371 2 0 0 0 0  
YX6748 STD J621 192 72 1.2510074509 3 0 0 0 0  
YX6749 STD J621 185 62 1.2010982253 2 0 0 0 0  
YX6750 STD J622 192 68 1.181507037 1 0 0 0 0  
YX6751 STD J622 232 127 1.2674298324 1 0 0 0 0  
YX6752 STD J622 189 70 1.2736935624 3 0 0 0 0  
YX6753 STD J622 156 39 1.245115197 1 0 0 0 0  
YX6754 STD J622 200 79 1.2178931954 1 0 0 0 0  
YX6755 STD J622 190 67 1.2004021149 4 0 0 0 0  
YX6756 STD J622 208 87 1.195621404 3 0 0 0 0  
YX6757 STD J622 192 67 1.1641319335 1 0 0 0 0  
YX6758 STD J622 185 64 1.2398433294 1 0 0 0 0  
YX6759 STD J622 205 87 1.2476145752 3 0 0 0 0  
YX6760 STD J622 172 50 1.1991448729 4 0 0 0 0  
YX6761 STD J622 208 87 1.195621404 1 0 1 1 0  
YX6762 STD J622 172 52 1.2471106678 1 0 0 0 0  
YX6763 STD J622 217 94 1.141039906 3 0 0 0 0  
YX6764 STD J622 157 37 1.1593531398 1 0 0 0 0  
YX6765 STD J622 185 58 1.1236080172 1 0 0 0 0  
YX6766 STD J622 185 63 1.2204707773 2 0 0 0 0  
YX6767 STD J622 200 82 1.2641423041 2 0 0 0 0  
YX6768 STD J622 208 90 1.2368497283 3 0 0 0 0  
YX6769 STD J622 178 58 1.2580485074 3 0 0 0 0  
YX6770 STD J622 185 61 1.1817256733 2 0 0 0 0  
YX6771 STD J622 192 75 1.3031327614 1 0 0 0 0  
YX6772 STD J622 175 53 1.208298919 1 0 0 0 0  
YX6773 STD J622 182 62 1.2600347505 1 0 0 0 0  
YX6774 STD J622 172 50 1.1991448729 2 0 0 0 0  
YX6775 STD J622 223 103 1.1542608776 1 0 0 0 0  
YX6776 STD J622 182 65 1.3210041739 1 0 0 0 0  
YX6777 STD J622 200 82 1.2641423041 1 0 0 0 0  
YX6778 STD J622 222 105 1.1922712837 4 0 0 0 0  
YX6779 STD J622 230 117 1.1976317536 0 0 0 0 0  
YX6780 STD J622 215 93 1.1599473071 2 0 0 0 0  
YX6781 STD J622 195 76 1.2618629265 3 0 0 0 0  
YX6782 STD J622 185 67 1.2979609854 3 0 0 0 0  
YX6783 STD J622 182 57 1.1584190448 2 0 0 0 0  
YX6784 STD J622 198 76 1.2066590787 2 0 0 0 0  
YX6785 STD J622 192 70 1.2162572439 1 0 0 0 0  
YX6786 STD J622 192 69 1.1988821405 1 0 0 0 0  
YX6787 STD J622 200 75 1.1562277172 2 0 1 1 0  
YX6788 STD J622 140 27 1.1836099833 2 0 0 0 0  
YX6789 STD J622 177 55 1.2128330388 1 0 0 0 0  
YX6790 STD J622 192 71 1.2336323474 3 0 0 0 0  
YX6791 STD J622 198 82 1.3019216376 1 0 0 0 0  
YX6792 STD J622 175 55 1.2538951046 1 0 0 0 0  
YX6793 STD J622 175 52 1.1855008262 0 0 0 0 0  
YX6794 STD J622 155 40 1.3013320191 1 0 0 0 0  
YX6795 STD J622 152 39 1.343578032 1 0 0 0 0  
YX6796 STD J622 172 49 1.1751619754 2 0 0 0 0  
YX6797 STD J622 202 78 1.1679253641 3 0 0 0 0  
YX6798 STD J622 198 75 1.1907819856 2 0 0 0 0  
YX6799 STD J622 188 64 1.1827623068 1 0 0 0 0  
YX6800 STD J622 152 34 1.1713244381 2 0 0 0 0  
YX6801 STD J622 247 87 0.7226319838 3 0 0 0 0  
YX6802 STD J622 215 90 1.1225296521 2 0 0 0 0  
YX6803 STD J622 225 110 1.2008752859 3 0 0 0 0  
YX6804 STD J622 175 52 1.1855008262 3 0 0 0 0  
YX6805 STD J622 200 78 1.2024768258 3 0 1 0 0  
YX6806 STD J622 220 105 1.2243084424 3 0 0 0 0  
YX6807 STD J622 215 109 1.3595081342 2 0 1 0 0  
YX6808 STD J622 202 82 1.2278189725 3 0 0 0 0  
YX6809 STD J622 222 102 1.1582063899 3 0 0 0 0  
YX6810 STD J622 205 87 1.2476145752 2 0 0 0 0  
YX6811 STD J622 192 64 1.112006623 2 0 0 0 0  
YX6812 STD J622 182 61 1.2397116094 1 0 0 0 0  
YX6813 STD J622 187 62 1.1638467076 0 0 0 0 0  
YX6814 STD J622 192 69 1.1988821405 3 0 0 0 0  
YX6815 STD J622 190 69 1.2362350139 1 0 0 0 0  
YX6816 STD J622 180 55 1.1545539981 1 0 0 0 0  
YX6817 STD J622 175 51 1.1627027334 0 0 0 0 0  
YX6818 STD J622 165 45 1.2189462545 3 0 0 0 0 male
YX6819 STD J622 167 41 1.0720735869 4 0 0 0 0  
YX6820 STD J622 182 62 1.2600347505 2 0 0 0 0  
YX6821 STD J622 205 86 1.2332741777 1 0 0 0 0  
YX6822 STD J622 200 73 1.125394978 1 0 0 0 0  
YX6823 STD J622 205 86 1.2332741777 2 0 0 0 0  
YX6824 STD J622 155 36 1.1711988172 1 0 0 0 0  
YX6825 STD J622 219 110 1.2998445831 0 0 0 0 0  
YX6826 STD J622 232 121 1.2075512577 2 0 0 0 0  
YX6827 STD J622 190 67 1.2004021149 2 0 0 0 0  
YX6828 STD J622 187 63 1.1826184287 0 0 0 0 0  
YX6829 STD J622 192 66 1.14675683 4 0 0 0 0  
YX6830 STD J622 215 101 1.2597277206 3 0 0 0 0  
YX6831 STD J622 192 70 1.2162572439 2 0 0 0 0  
YX6832 STD J622 210 93 1.2427403943 1 0 0 0 0  
YX6833 STD J622 185 59 1.1429805692 2 0 0 0 0  
YX6834 STD J622 190 66 1.1824856654 2 0 0 0 0  
YX6835 STD J622 185 61 1.1817256733 4 0 0 0 0  
YX6836 STD J622 182 56 1.1380959037 2 0 0 0 0  
YX6837 STD J622 182 60 1.2193884683 2 0 0 0 0  
YX6838 STD J622 178 59 1.2797389989 3 0 0 0 0  
YX6839 STD J622 182 61 1.2397116094 1 0 0 0 0  
YX6840 STD J622 175 54 1.2310970118 2 0 0 0 0  
YX6841 STD J622 175 52 1.1855008262 1 0 0 0 0  
YX6842 STD J622 175 48 1.094308455 3 0 0 0 0  
YX6843 STD J622 142 28 1.1774790324 0 0 0 0 0  
YX6844 STD J622 190 68 1.2183185644 1 0 0 0 0  
YX6845 STD J622 222 106 1.2036262483 1 0 0 0 0  
YX6846 STD J622 215 89 1.1100571004 1 0 0 0 0  
YX6847 STD J622 228 113 1.1866683021 1 0 0 0 0  
YX6848 STD J622 188 68 1.256684951 2 0 0 0 0  
YX6849 STD J622 188 56 1.0349170185 0 0 0 0 0  
YX6850 STD J622 208 79 1.0856792059 2 0 0 0 0  
YX6851 STD J622 178 54 1.1712865413 1 0 0 0 0  
YX6852 STD J622 192 69 1.1988821405 1 0 0 0 0  
YX6853 STD J622 215 97 1.2098375139 3 0 0 0 0  
YX6854 STD J622 187 63 1.1826184287 1 0 0 0 0  
YX6856 STD J622 168 46 1.1819568889 0 0 0 0 0  
YX6857 STD J622 218 96 1.1497242902 2 0 0 0 0  
YX6858 STD J622 222 101 1.1468514253 2 0 0 0 0  
YX6859 STD J622 189 67 1.2191066955 2 0 0 0 0  
YX6860 STD J622 188 68 1.256684951 1 0 0 0 0  
YX6861 STD J622 185 63 1.2204707773 1 0 0 0 0  
YX6862 STD J622 192 72 1.2510074509 3 0 0 0 0  
YX6863 STD J622 189 66 1.2009110732 0 0 0 0 0  
YX6864 STD J622 168 49 1.2590410338 0 0 0 0 0  
YX6865 STD J622 185 65 1.2592158814 0 0 0 0 0  
YX6866 STD J622 178 60 1.3014294904 3 0 0 0 0  
YX6867 STD J622 190 66 1.1824856654 0 0 0 0 0  
YX6868 STD J622 175 55 1.2538951046 1 0 0 0 0  
YX6869 STD J622 162 40 1.1433547457 1 0 0 0 0  
YX6870 STD J622 152 39 1.343578032 1 0 0 0 0  
YX6871 STD J622 150 31 1.1102334419 0 0 0 0 0 
YX6872 STD J622 150 31 1.1102334419 0 0 0 0 0  
YX6873 STD J622 150 33 1.1818614059 1 0 0 0 0  
YX6874 STD J622 215 101 1.2597277206 2 0 0 0 0  
YX6875 STD J622 230 120 1.2283402601 1 0 0 0 0  
YX6876 STD J622 192 82 1.4247584858 1 0 0 0 0  
YX6877 STD J622 165 48 1.3002093381 3 0 0 0 0  
YX6878 STD J622 210 98 1.309554394 1 0 0 0 0  
YX6879 STD J622 225 105 1.1462900456 1 0 2 0 0  
YX6880 STD J622 245 145 1.2334211042 1 0 0 0 0  
YX6881 STD J622 222 107 1.2149812129 2 0 0 0 0  
YX6882 STD J622 182 66 1.3413273151 1 0 0 0 0  
YX6883 STD J622 215 99 1.2347826173 2 0 0 0 0  
YX6884 STD J622 195 74 1.2286560074 3 0 0 0 0  
YX6885 STD J622 198 78 1.238413265 3 0 0 0 0  
YX6886 STD J622 210 88 1.1759263947 2 2 0 0 0  
YX6887 STD J622 185 66 1.2785884334 3 0 0 0 0  
YX6888 STD J622 192 75 1.3031327614 1 0 0 0 0  
YX6889 STD J622 182 56 1.1380959037 0 0 0 0 0  
YX6890 STD J622 176 58 1.3003967543 3 0 0 0 0  
YX6891 STD J622 177 58 1.2789875681 1 0 0 0 0  
YX6892 STD J622 150 32 1.1460474239 3 0 0 0 0  
YX6893 STD J622 188 66 1.2197236289 2 0 0 1 1  
YX6894 STD J622 175 54 1.2310970118 1 0 0 0 0  
YX6895 STD J622 222 109 1.2376911421 4 0 0 0 0  
YX6896 STD J622 192 77 1.3378829683 1 0 0 0 0  
YX6897 STD J622 190 72 1.2899843623 2 0 0 0 0  
YX6898 STD J622 222 103 1.1695613545 2 0 0 0 0  
YX6899 STD J622 187 65 1.2201618709 0 0 0 0 0  
YX6900 STD J622 235 128 1.2302153261 0 0 0 0 0  
YX6901 STD J622 202 76 1.1379785599 0 0 0 0 0  
YX6902 STD J622 197 75 1.2085794925 2 0 0 0 0  
YX6903 STD J622 222 108 1.2263361775 2 0 0 0 0  
YX6904 STD J622 205 79 1.1328913958 3 0 0 0 0  
YX6905 STD J622 218 99 1.1856531742 2 1 0 0 0  
YX6906 STD J622 212 95 1.2346945546 1 0 0 0 0  
YX6907 STD J622 198 83 1.3177987307 2 0 0 0 0  
YX6908 STD J622 165 46 1.246033949 1 0 0 0 0  
YX6909 STD J622 195 74 1.2286560074 1 0 0 0 0  
YX6910 STD J622 172 51 1.2231277703 1 0 0 0 0  
YX6911 STD J622 185 59 1.1429805692 0 0 0 0 0  
YX6912 STD J622 208 89 1.2231069535 0 0 0 0 0  
YX6913 STD J622 212 93 1.208700985 1 0 0 0 0  
YX6914 STD J622 182 61 1.2397116094 2 0 0 0 0  
YX6915 STD J622 225 112 1.222709382 3 0 0 0 0  
YX6916 STD J622 198 79 1.2542903582 2 0 0 0 0  
YX6917 STD J622 202 91 1.3625795914 2 0 0 0 0  
YX6918 STD J622 202 84 1.2577657767 1 0 0 0 0  
YX6919 STD J622 192 78 1.3552580718 3 0 0 0 0  
YX6920 STD J622 189 69 1.2554979401 3 0 0 0 0  
YX6921 STD J622 178 59 1.2797389989 1 0 0 0 0  
YX6922 STD J622 205 86 1.2332741777 2 0 0 0 0  
YX6923 STD J622 185 67 1.2979609854 1 0 0 0 0  
YX6924 STD J622 187 65 1.2201618709 2 0 0 0 0  
YX6925 STD J622 188 67 1.2382042899 0 0 0 0 0  
YX6926 STD J622 168 47 1.2076516039 1 0 0 0 0  
YX6927 STD J622 172 49 1.1751619754 3 0 0 0 0  
YX6928 STD J622 167 49 1.281258677 1 0 0 0 0  
YX6929 STD J622 192 74 1.2857576579 2 0 0 0 0  
YX6930 STD J622 159 43 1.2982994745 1 0 0 0 0  
YX6931 STD J622 198 77 1.2225361719 1 0 0 0 0  
YX6932 STD J622 192 69 1.1988821405 0 0 0 0 0  
YX6933 STD J622 175 54 1.2310970118 0 0 0 0 0  
YX6934 STD J622 188 64 1.1827623068 1 0 0 0 0  
YX6935 STD J622 204 90 1.3092606608 1 0 0 0 0  
YX6936 STD J622 217 106 1.2867045749 2 0 0 0 0  
YX6937 STD J622 218 97 1.1617005849 1 0 0 0 0  
YX6938 STD J622 192 69 1.1988821405 0 0 0 0 0  
YX6939 STD J622 196 80 1.3085179902 0 0 0 0 0  
YX6940 STD J622 202 88 1.3176593851 2 0 0 0 0  
YX6941 STD J622 175 52 1.1855008262 0 0 0 0 0  
YX6942 STD J622 192 74 1.2857576579 3 0 0 0 0  
YX6943 STD J622 182 61 1.2397116094 2 0 0 0 0  
YX6944 STD J622 182 61 1.2397116094 3 0 0 0 0  
YX6945 STD J622 190 69 1.2362350139 3 0 0 0 0  
YX6946 STD J622 235 107 1.0283831242 3 0 0 0 0  
YX6947 STD J622 185 61 1.1817256733 1 3 0 0 0  
YX6948 STD J622 215 95 1.1848924105 1 0 0 0 0  
YX6949 STD J622 175 55 1.2538951046 1 0 0 0 0  
YX6950 STD J622 192 72 1.2510074509 0 0 0 0 0  
YX6951 STD J622 225 110 1.2008752859 2 0 0 0 0  
YX6952 STD J622 212 98 1.2736849089 3 0 0 0 0  
YX6953 STD J622 197 74 1.1924650992 2 0 0 0 0  
YX6954 STD J622 205 84 1.2045933829 1 0 0 0 0  
YX6955 STD J622 202 81 1.2128455704 1 0 0 0 0  
YX6956 STD J622 215 96 1.1973649622 0 0 0 0 0  
YX6957 STD J622 162 41 1.1719386143 0 0 0 0 0  
YX6958 STD J622 188 64 1.1827623068 0 0 0 0 0  
YX6959 STD J622 160 41 1.2153806216 1 0 0 0 0  
YX6960 STD J622 205 83 1.1902529855 1 0 0 1 0  
YX6961 STD J622 190 69 1.2362350139 2 0 0 0 0  
YX6962 STD J622 205 86 1.2332741777 1 0 0 0 0  
YX6963 STD J622 170 49 1.2161320678 1 0 0 0 0  
YX6964 STD J622 195 75 1.245259467 1 0 0 0 0  
YX6965 STD J622 215 96 1.1973649622 1 0 0 0 0  
YX6966 STD J622 210 95 1.2694659942 1 0 0 0 0  
YX6967 STD J622 215 92 1.1474747554 2 1 0 0 0  
YX6968 STD J622 200 79 1.2178931954 0 0 0 0 0  
YX6969 STD J622 238 128 1.185330571 0 0 0 0 0  
YX6970 STD J622 238 135 1.2501533366 1 0 0 0 0  
YX6971 STD J622 210 94 1.2561031943 0 0 0 0 0  
YX6972 STD J622 178 54 1.1712865413 3 0 0 0 0  
YX6973 STD J622 215 94 1.1724198588 1 3 0 0 0  
YX6974 STD J622 195 73 1.2120525478 3 0 0 0 0  
YX6975 STD J622 222 101 1.1468514253 3 0 0 0 0  
YX6976 STD J622 182 63 1.2803578917 3 0 0 0 0  
YX6977 STD J622 192 73 1.2683825544 1 0 0 0 0  
YX6978 STD J622 195 72 1.1954490883 3 0 0 0 0  
YX6979 STD J622 195 72 1.1954490883 1 0 0 0 0  
YX6980 STD J622 185 63 1.2204707773 0 0 0 0 0  
YX6981 STD J622 188 69 1.275165612 1 0 0 0 0  
YX6982 STD J622 175 57 1.2994912903 1 0 0 0 0  
YX6983 STD J622 192 60 1.0425062091 1 2 0 0 0  
YX6984 STD J622 128 56 3.1919995095 3 0 0 0 0  
YX6985 STD J622 182 60 1.2193884683 1 0 0 0 0  
YX6986 STD J622 175 54 1.2310970118 1 0 0 0 0  
YX6987 STD J622 155 36 1.1711988172 1 0 0 0 0  
YX6988 STD J622 225 116 1.2663775742 1 0 0 0 0  
YX6989 STD J622 192 70 1.2162572439 0 0 0 0 0  
YX6990 STD J622 218 101 1.2096057636 3 0 0 0 0  
YX6991 STD J622 185 63 1.2204707773 0 0 0 0 0  
YX6992 STD J622 225 114 1.2445434781 2 0 0 0 0  
YX6993 STD J622 232 120 1.1975714952 2 0 0 0 0  
YX6994 STD J622 210 86 1.1492007948 0 0 0 0 0  
YX6995 STD J622 192 70 1.2162572439 1 0 0 0 0  
YX6996 STD J622 205 85 1.2189337803 1 0 0 0 0  
YX6997 STD J622 185 64 1.2398433294 1 0 0 0 0  
YX6998 STD J622 179 55 1.1735546233 1 0 0 0 0  
YX6999 STD J622 178 43 0.9326911348 4 0 0 0 0  
XY1000 ENR J617 189 67 1.2191066955 0 0 0 0 0  
XY1001 ENR J617 195 75 1.245259467 2 0 0 0 0  
XY1002 ENR J617 199 77 1.2046231674 2 0 2 0 0  
XY1003 ENR J617 204 82 1.1928819354 1 0 4 0 0  
XY1004 ENR J617 209 91 1.2331411034 1 0 3 0 1  
XY1005 ENR J617 200 80 1.233309565 2 0 4 0 1  
XY1006 ENR J617 196 71 1.1613097163 4 0 2 0 2  
XY1007 ENR J617 180 57 1.1965377799 0 0 0 0 0  
XY1008 ENR J617 110 12 1.0663522227 0 0 0 0 0  
XY1009 ENR J617 238 137 1.2686741267 0 0 0 0 0  
XY1010 ENR J617 205 85 1.2189337803 1 0 0 0 0  
XY1011 ENR J617 188 64 1.1827623068 3 0 0 0 0  
XY1012 ENR J617 235 128 1.2302153261 2 0 0 0 0  
XY1013 ENR J617 201 72 1.0938758849 3 0 0 0 0  
XY1014 ENR J617 190 71 1.2720679128 2 0 3 0 0  
XY1015 ENR J617 192 69 1.1988821405 1 1 1 0 0  
XY1016 ENR J617 200 82 1.2641423041 0 0 2 0 0  
XY1017 ENR J617 170 49 1.2161320678 2 0 0 0 0  
XY1018 ENR J617 185 65 1.2592158814 2 0 0 0 0  
XY1019 ENR J617 206 87 1.2299523792 2 0 3 0 0  
XY1020 ENR J617 182 62 1.2600347505 2 0 0 0 0  
XY1021 ENR J617 182 65 1.3210041739 0 0 0 0 0  
XY1022 ENR J617 195 75 1.245259467 1 0 0 0 0  
XY1023 ENR J617 175 55 1.2538951046 0 0 0 0 0  
XY1024 ENR J617 210 91 1.2160147945 3 0 0 0 0  
XY1025 ENR J617 173 52 1.2261066883 3 0 0 0 0  
XY1026 ENR J617 190 68 1.2183185644 3 0 0 0 0  
XY1027 ENR J617 184 62 1.2203248865 0 0 0 0 0  
XY1028 ENR J617 195 71 1.1788456287 4 0 0 0 0  
XY1029 ENR J617 200 81 1.2487259345 2 0 0 0 0  
XY1030 ENR J617 174 52 1.2055744801 0 0 0 0 0  
XY1031 ENR J617 186 69 1.315758439 0 0 0 0 0  
XY1032 ENR J617 173 48 1.1317907892 0 0 0 0 0  
XY1033 ENR J617 185 61 1.1817256733 4 0 0 0 0  
XY1034 ENR J617 159 36 1.0869483973 3 0 0 0 0  
XY1035 ENR J617 160 42 1.2450240514 0 0 0 0 0  
XY1036 ENR J617 165 42 1.1376831709 1 0 0 0 0  
XY1037 ENR J617 158 41 1.2610101781 0 0 0 0 0  
XY1038 ENR J617 185 65 1.2592158814 3 0 0 0 0  
XY1039 ENR J617 185 66 1.2785884334 0 0 0 0 0  
XY1040 ENR J617 190 75 1.3437337107 0 0 0 0 0  
XY1041 ENR J617 170 46 1.1416750024 0 0 0 0 0  
XY1042 ENR J617 160 39 1.156093762 0 0 0 0 0  
XY1043 ENR J617 224 115 1.2719532421 2 0 0 1 0  
XY1044 ENR J617 175 49 1.1171065478 2 0 0 0 0  
XY1045 ENR J617 145 31 1.2261777953 0 0 0 0 0  
XY1046 ENR J617 220 106 1.2359685228 0 0 0 0 0  
XY1047 ENR J617 215 98 1.2223100656 3 0 0 0 0  
XY1048 ENR J617 180 59 1.2385215616 0 0 0 0 0  
XY1049 ENR J617 195 72 1.1954490883 0 0 0 0 0  
XY1050 ENR J617 190 70 1.2541514633 1 0 0 0 0  
XY1051 ENR J617 220 108 1.2592886837 1 0 0 0 0  
XY1052 ENR J617 198 72 1.1431507062 2 0 0 0 0  
XY1053 ENR J617 215 102 1.2722002723 3 0 0 0 0  
XY1054 ENR J617 204 82 1.1928819354 0 0 0 0 0  
XY1055 ENR J617 195 81 1.3448802243 2 0 0 0 3  
XY1056 ENR J617 219 105 1.2407607385 2 0 0 0 0  
XY1057 ENR J617 193 73 1.2492229226 3 0 0 0 0  
XY1058 ENR J617 170 50 1.2409510896 1 0 0 0 0  
XY1059 ENR J617 167 49 1.281258677 0 0 0 0 0  
XY1060 ENR J617 175 51 1.1627027334 2 0 0 0 0  
XY1061 ENR J617 260 171 1.2221491241 2 0 0 0 0  
XY1062 ENR J617 187 65 1.2201618709 3 0 0 0 0  
XY1063 ENR J617 178 56 1.2146675244 0 0 0 0 0  
XY1064 ENR J617 183 61 1.2199671654 0 0 0 0 0  
XY1065 ENR J617 201 76 1.1546467674 4 0 0 0 0  
XY1066 ENR J617 200 78 1.2024768258 2 0 0 0 0  
XY1067 ENR J617 220 109 1.2709487641 3 0 0 0 0  
XY1068 ENR J617 196 75 1.2267356158 0 0 0 0 4  
XY1069 ENR J617 181 58 1.1979253881 2 0 0 0 0  
XY1070 ENR J617 200 75 1.1562277172 0 0 0 0 0  
XY1071 ENR J617 170 47 1.1664940242 0 0 0 0 0  
XY1072 ENR J617 220 105 1.2243084424 2 0 0 0 0  
XY1073 ENR J617 198 70 1.1113965199 3 0 0 0 0  
XY1074 ENR J617 160 36 1.0671634726 2 0 0 0 0  
XY1075 ENR J617 196 66 1.0795273419 3 0 0 0 0  
XY1076 ENR J617 218 104 1.2455346477 3 0 0 0 0  
XY1077 ENR J617 199 78 1.2202676241 2 0 0 0 0  
XY1078 ENR J617 193 74 1.2663355654 3 0 0 0 0  
XY1079 ENR J617 170 47 1.1664940242 0 0 0 0 0  
XY1080 ENR J617 159 40 1.2077204414 0 0 0 0 0  
XY1081 ENR J617 222 108 1.2263361775 2 0 0 0 0  
XY1082 ENR J617 215 97 1.2098375139 1 0 0 0 4  
XY1083 ENR J617 200 80 1.233309565 4 0 0 0 0  
XY1084 ENR J617 190 71 1.2720679128 2 0 0 0 0  
XY1085 ENR J617 205 83 1.1902529855 2 0 0 0 0  
XY1086 ENR J617 200 79 1.2178931954 3 0 0 0 0  
XY1087 ENR J617 181 55 1.1359637301 2 0 0 0 0  
XY1088 ENR J617 155 35 1.1386655167 1 0 0 0 0  
XY1089 ENR J617 145 29 1.1470695505 1 0 0 0 0  
XY1090 ENR J617 228 117 1.2286742597 1 0 0 0 0  
XY1091 ENR J617 168 45 1.1562621739 1 0 0 0 0  
XY1092 ENR J617 233 125 1.2318481182 0 0 0 0 4  
XY1093 ENR J617 169 49 1.2373371018 0 0 0 0 0  
XY1094 ENR J617 190 70 1.2541514633 1 0 0 0 0  
XY1095 ENR J617 155 36 1.1711988172 4 0 0 0 0  
XY1096 ENR J617 195 75 1.245259467 3 0 0 0 4  
XY1097 ENR J617 210 81 1.0823867951 3 0 0 0 0  
XY1098 ENR J617 176 51 1.1434523185 4 0 0 0 0  
XY1099 ENR J617 220 110 1.2826088445 2 0 0 0 4  
XY1100 ENR J617 204 82 1.1928819354 2 0 0 0 0  
XY1101 ENR J617 154 36 1.1936219283 1 0 0 0 0  
XY1102 ENR J617 190 71 1.2720679128 0 0 0 0 0  
XY1103 ENR J617 202 84 1.2577657767 0 0 0 0 0  
XY1104 ENR J617 205 89 1.27629537 2 0 0 0 0  
XY1105 ENR J617 195 76 1.2618629265 3 0 0 0 4  
XY1106 ENR J617 205 82 1.1759125881 1 0 0 0 3  
XY1107 ENR J617 152 36 1.2402258757 0 0 0 0 0  
XY1108 ENR J617 170 54 1.3402271767 4 0 0 0 0  
XY1109 ENR J617 188 67 1.2382042899 2 0 0 0 0  
XY1110 ENR J617 185 62 1.2010982253 3 0 0 0 0  
XY1111 ENR J617 191 73 1.2879384064 1 0 0 0 0  
XY1112 ENR J617 150 37 1.3251173339 1 0 0 0 0  
XY1113 ENR J617 161 38 1.1060729715 4 0 0 0 0  
XY1114 ENR J617 209 88 1.1924881 0 0 0 0 4  
XY1115 ENR J617 191 74 1.3055813983 0 0 0 0 0  
XY1116 ENR J617 200 78 1.2024768258 3 0 0 2 0  
XY1117 ENR J617 195 78 1.2950698456 4 0 0 0 0  
XY1118 ENR J617 168 49 1.2590410338 0 0 0 0 0  
XY1119 ENR J617 185 62 1.2010982253 3 0 0 0 0  
XY1120 ENR J617 230 127 1.2999934419 2 0 0 0 0  
XY1121 ENR J617 170 55 1.3650461985 0 0 0 0 0  
XY1122 ENR J617 220 95 1.1077076384 2 0 0 0 0  
XY1123 ENR J617 220 111 1.2942689249 2 0 0 0 4  
XY1124 ENR J617 185 66 1.2785884334 4 0 0 0 4  
XY1125 ENR J617 205 83 1.1902529855 3 0 0 0 3  
XY1126 ENR J617 150 35 1.2534893699 2 0 0 0 0  
XY1127 ENR J617 188 59 1.0903590016 1 0 0 0 0  
XY1128 ENR J617 200 81 1.2487259345 1 0 0 0 4  
XY1129 ENR J617 168 50 1.2847357488 1 0 0 0 0  
XY1130 ENR J617 210 97 1.2961915941 2 0 0 0 0  
XY1131 ENR J617 166 46 1.2241683128 3 0 0 0 0  
XY1132 ENR J617 215 99 1.2347826173 1 0 0 0 0  
XY1133 ENR J617 185 63 1.2204707773 0 0 0 0 0  
XY1134 ENR J617 163 47 1.3194355372 0 0 0 0 0  
XY1135 ENR J617 230 117 1.1976317536 0 0 0 0 4  
XY1136 ENR J617 170 49 1.2161320678 0 0 0 0 0  
XY1137 ENR J617 226 127 1.3685667811 0 0 0 0 0  
XY1138 ENR J617 190 64 1.1466527665 0 0 0 0 0  
XY1139 ENR J617 190 73 1.3079008118 3 0 0 0 0  
XY1140 ENR J617 223 107 1.1990865427 0 0 0 0 4  
XY1141 ENR J617 135 28 1.3654634814 1 0 0 0 0  
XY1142 ENR J617 220 108 1.2592886837 0 0 0 0 4  
XY1143 ENR J617 180 61 1.2805053434 3 0 0 0 0  
XY1144 ENR J617 231 123 1.2431456378 0 0 0 0 0  
XY1145 ENR J617 203 86 1.2692146027 3 0 0 0 4  
XY1146 ENR J617 206 92 1.3006392976 2 0 0 0 2  
XY1147 ENR J617 180 58 1.2175296707 0 0 0 0 0  
XY1148 ENR J617 204 85 1.2365239574 4 0 0 0 0  
XY1149 ENR J617 250 154 1.2346859195 2 0 0 0 4  
XY1150 ENR J617 165 44 1.19185856 0 0 0 0 0  
XY1151 ENR J617 190 72 1.2899843623 3 0 0 0 0  
XY1152 ENR J617 210 93 1.2427403943 3 0 0 0 0  
XY1153 ENR J617 255 164 1.2407409593 0 0 0 0 0  
XY1154 ENR J617 205 88 1.2619549726 4 0 0 0 0  
XY1155 ENR J617 166 52 1.3838424405 3 0 0 0 0  
XY1156 ENR J617 170 53 1.3154081549 3 0 0 0 0  
XY1157 ENR J617 185 64 1.2398433294 0 0 0 0 0  
XY1158 ENR J617 212 92 1.1957042002 0 0 0 0 0  
XY1159 ENR J617 165 45 1.2189462545 4 0 0 0 0  
XY1160 ENR J617 200 81 1.2487259345 0 0 0 0 0  
XY1161 ENR J617 210 93 1.2427403943 2 0 0 0 4  
XY1162 ENR J617 195 73 1.2120525478 1 0 0 0 0  
XY1163 ENR J617 210 102 1.3630055938 1 0 0 0 0  
XY1164 ENR J617 180 62 1.3014972342 1 0 0 4 0  
XY1165 ENR J617 145 35 1.384394285 1 0 0 0 0  
XY1166 ENR J617 191 67 1.1820804552 0 0 0 0 0  
XY1167 ENR J617 176 55 1.2331348532 3 0 0 0 0  
XY1168 ENR J617 225 113 1.23362643 3 0 0 0 0  
XY1169 ENR J617 152 39 1.343578032 0 0 0 0 0  
XY1170 ENR J617 167 49 1.281258677 0 0 0 0 0  
XY1171 ENR J617 180 60 1.2595134525 2 0 0 0 0  
XY1172 ENR J617 210 97 1.2961915941 0 0 0 0 0  
XY1173 ENR J617 210 95 1.2694659942 0 0 0 0 0  
XY1174 ENR J617 140 35 1.5343092376 0 0 0 0 0  
XY1175 ENR J617 185 63 1.2204707773 0 0 0 0 0  
XY1176 ENR J617 170 52 1.2905891331 4 0 0 0 0  
XY1177 ENR J617 230 81 0.8291296756 3 0 0 0 4  
XY1178 ENR J617 180 64 1.343481016 0 0 0 0 0  
XY1179 ENR J617 195 79 1.3116733052 0 0 0 0 0  
XY1180 ENR J617 200 84 1.2949750432 2 0 0 0 0  
XY1181 ENR J617 174 52 1.2055744801 0 0 0 0 0  
XY1182 ENR J617 205 90 1.2906357674 0 0 0 0 0  
XY1183 ENR J617 191 74 1.3055813983 3 0 0 0 0  
XY1184 ENR J617 195 71 1.1788456287 4 0 0 0 0  
XY1185 ENR J617 195 82 1.3614836839 0 0 0 0 0  
XY1186 ENR J617 175 59 1.3450874759 0 0 0 0 0  
XY1187 ENR J617 204 89 1.2947133201 2 0 0 0 0  
XY1188 ENR J617 190 70 1.2541514633 0 0 0 0 4  
XY1189 ENR J617 209 92 1.2466921045 0 0 0 0 2  
XY1190 ENR J617 190 77 1.3795666097 3 0 0 0 0  
XY1191 ENR J617 185 69 1.3367060895 0 0 0 0 0  
XY1192 ENR J617 218 101 1.2096057636 2 0 0 0 4  
XY1193 ENR J617 225 122 1.3318798625 1 0 0 0 0  
XY1194 ENR J617 176 60 1.3452380217 1 0 0 0 0  
XY1195 ENR J617 172 60 1.4389738474 1 0 0 0 0  
XY1196 ENR J617 188 69 1.275165612 2 0 0 0 0  
XY1197 ENR J617 195 76 1.2618629265 1 0 0 0 4  
XY1198 ENR J617 180 56 1.175545889 1 0 0 0 0  
XY1199 ENR J617 155 40 1.3013320191 0 0 0 0 0  
XY1200 ENR J617 208 95 1.3055636021 0 0 0 0 3  
XY1201 ENR J617 185 63 1.2204707773 0 0 0 0 0  
XY1202 ENR J617 185 62 1.2010982253 3 0 0 0 0  
XY1203 ENR J617 196 80 1.3085179902 0 0 0 0 0  
XY1204 ENR J617 205 95 1.3623377545 0 0 0 0 0  
XY1205 ENR J617 182 62 1.2600347505 2 0 0 0 0  
XY1206 ENR J617 192 79 1.3726331753 3 0 0 0 0  
XY1207 ENR J617 160 41 1.2153806216 4 0 0 0 0  
XY1208 ENR J617 200 88 1.3566405215 0 0 0 0 4  
XY1209 ENR J617 180 62 1.3014972342 3 0 0 0 0  
XY1210 ENR J617 170 51 1.2657701114 0 0 0 0 0  
XY1211 ENR J617 202 80 1.1978721683 2 0 0 0 4  
XY1212 ENR J617 185 63 1.2204707773 2 0 0 0 0  
XY1213 ENR J617 240 146 1.3192707011 2 0 0 0 0  
XY1214 ENR J617 145 35 1.384394285 3 0 0 0 0  
XY1215 ENR J617 170 45 1.1168559806 1 0 0 0 0  
XY1216 ENR J617 210 98 1.309554394 3 0 0 0 0  
XY1217 ENR J617 240 145 1.3102346004 0 0 0 0 4  
XY1218 ENR J617 212 91 1.1827074155 2 0 0 0 0  
XY1219 ENR J617 185 67 1.2979609854 0 0 0 0 0  
XY1220 ENR J617 195 84 1.394690603 1 0 0 0 0  
XY1221 ENR J617 175 52 1.1855008262 3 0 0 0 4  
XY1222 ENR J617 215 107 1.3345630308 0 0 0 0 4  
XY1223 ENR J617 215 106 1.3220904791 0 0 0 0 0  
XY1224 ENR J617 190 71 1.2720679128 3 0 0 0 0  
XY1225 ENR J617 225 126 1.3755480547 0 0 0 0 0  
XY1226 ENR J617 205 87 1.2476145752 3 0 0 0 0  
XY1227 ENR J617 192 69 1.1988821405 0 0 0 0 0  
XY1228 ENR J617 195 78 1.2950698456 0 0 0 0 1  
XY1229 ENR J617 200 80 1.233309565 0 0 0 0 0  
XY1230 ENR J617 169 44 1.1110782138 1 0 0 0 0  
XY1231 ENR J617 215 112 1.3969257892 2 0 0 0 0  
XY1232 ENR J617 242 142 1.2523027148 0 0 0 0 0  
XY1233 ENR J617 240 136 1.2289096942 2 0 0 0 2  
XY1234 ENR J617 210 88 1.1759263947 0 0 0 0 4  
XY1235 ENR J617 230 127 1.2999934419 2 0 0 0 4  
XY1236 ENR J617 188 69 1.275165612 3 0 0 0 0  
XY1237 ENR J617 170 49 1.2161320678 0 0 0 0 0  
XY1238 ENR J617 189 71 1.2918891848 2 0 0 0 0  
XY1239 ENR J617 205 88 1.2619549726 0 0 0 0 0  
XY1240 ENR J617 230 110 1.1259785717 0 0 0 4 0  
XY1241 ENR J617 195 78 1.2950698456 2 0 0 0 0  
XY1242 ENR J617 235 127 1.2206042689 3 0 0 0 4  
XY1243 ENR J617 190 74 1.3258172612 4 0 0 0 0  
XY1244 ENR J617 218 98 1.1736768796 2 0 0 0 3  
XY1245 ENR J617 220 112 1.3059290053 0 0 0 0 0  
XY1246 ENR J617 206 93 1.3147766812 0 0 0 0 0  
XY1247 ENR J617 200 83 1.2795586737 3 0 0 0 0  
XY1248 ENR J617 190 64 1.1466527665 0 0 0 0 0  
XY1249 ENR J617 174 55 1.275126854 0 0 0 0 0  
XY1250 ENR J618 215 100 1.247255169 3 0 0 0 0  
XY1251 ENR J618 200 80 1.233309565 2 0 0 0 0  
XY1252 ENR J618 212 95 1.2346945546 0 0 0 0 0  
XY1253 ENR J618 195 73 1.2120525478 1 0 0 0 0  
XY1254 ENR J618 228 113 1.1866683021 2 0 0 0 0  
XY1255 ENR J618 165 46 1.246033949 3 0 0 0 0  
XY1256 ENR J618 236 138 1.3099264687 2 0 0 0 0  
XY1257 ENR J618 190 70 1.2541514633 2 0 0 0 0  
XY1258 ENR J618 195 73 1.2120525478 1 0 0 0 0  
XY1259 ENR J618 185 62 1.2010982253 2 0 0 0 0  
XY1260 ENR J618 190 65 1.164569216 2 0 0 0 0  
XY1261 ENR J618 160 39 1.156093762 1 0 0 0 0  
XY1262 ENR J618 165 42 1.1376831709 0 0 0 0 0  
XY1263 ENR J618 190 65 1.164569216 3 0 0 0 0  
XY1264 ENR J618 155 36 1.1711988172 3 0 0 0 0  
XY1265 ENR J618 188 71 1.3121269341 2 0 0 0 0  
XY1266 ENR J618 225 112 1.222709382 2 0 0 0 0  
XY1267 ENR J618 200 78 1.2024768258 3 0 0 0 0  
XY1268 ENR J618 170 49 1.2161320678 2 0 0 0 0  
XY1269 ENR J618 190 67 1.2004021149 0 0 0 0 0  
XY1270 ENR J618 181 62 1.2805409321 0 0 0 0 0  
XY1271 ENR J618 180 58 1.2175296707 2 0 0 0 0  
XY1272 ENR J618 175 54 1.2310970118 2 0 0 0 0  
XY1273 ENR J618 175 53 1.208298919 2 0 0 0 0  
XY1274 ENR J618 225 116 1.2663775742 3 0 0 0 4  
XY1275 ENR J618 138 29 1.3260267181 2 0 0 0 0  
XY1276 ENR J618 216 101 1.2427159799 0 0 0 0 0  
XY1277 ENR J618 190 71 1.2720679128 0 0 0 0 0  
XY1278 ENR J618 190 72 1.2899843623 2 0 0 0 0  
XY1279 ENR J618 200 79 1.2178931954 3 0 0 0 0  
XY1280 ENR J618 166 48 1.277393022 3 0 0 0 0  
XY1281 ENR J618 205 90 1.2906357674 2 0 0 0 0  
XY1282 ENR J618 219 105 1.2407607385 4 0 0 0 0  
XY1283 ENR J618 190 66 1.1824856654 3 0 0 0 0  
XY1284 ENR J618 209 86 1.1653860977 3 0 0 0 0  
XY1285 ENR J618 170 44 1.0920369588 3 0 0 0 0  
XY1286 ENR J618 195 72 1.1954490883 2 0 0 0 0  
XY1287 ENR J618 205 84 1.2045933829 4 0 0 0 0  
XY1288 ENR J618 196 77 1.2594485655 3 0 0 0 0  
XY1289 ENR J618 177 54 1.190781529 4 0 0 0 0  
XY1290 ENR J618 158 36 1.1072284491 0 0 0 0 0  
XY1291 ENR J618 186 64 1.2204136246 4 0 0 0 0  
XY1292 ENR J618 180 59 1.2385215616 4 0 0 0 0  
XY1293 ENR J618 180 58 1.2175296707 4 0 0 0 0  
XY1294 ENR J618 195 71 1.1788456287 2 0 0 0 0  
XY1295 ENR J618 185 62 1.2010982253 3 0 0 0 0  
XY1296 ENR J618 187 65 1.2201618709 4 0 0 0 0  
XY1297 ENR J618 190 70 1.2541514633 2 0 0 0 0  
XY1298 ENR J618 165 49 1.3272970327 0 0 0 0 0  
XY1299 ENR J618 160 43 1.2746674812 3 0 0 0 0  
XY1300 ENR J618 145 30 1.1866236729 0 0 0 0 0  
XY1301 ENR J618 210 93 1.2427403943 2 0 0 0 0  
XY1302 ENR J618 180 54 1.1335621072 3 0 0 0 0  
XY1303 ENR J618 195 72 1.1954490883 3 0 0 0 0  
XY1304 ENR J618 190 62 1.1108198675 3 0 0 0 0  
XY1305 ENR J618 180 57 1.1965377799 2 0 0 0 0  
XY1306 ENR J618 160 45 1.3339543408 2 0 0 0 0  
XY1307 ENR J618 180 55 1.1545539981 3 0 0 0 0  
XY1308 ENR J618 150 37 1.3251173339 2 0 0 0 0  
XY1309 ENR J618 175 55 1.2538951046 2 0 0 0 0  
XY1310 ENR J618 170 48 1.191313046 3 0 0 0 0  
XY1311 ENR J618 185 59 1.1429805692 3 0 0 0 0  
XY1312 ENR J618 230 130 1.3307019484 0 0 0 0 0  
XY1313 ENR J618 192 75 1.3031327614 2 0 0 0 0  
XY1314 ENR J618 210 95 1.2694659942 2 0 0 0 0  
XY1315 ENR J618 183 63 1.2599660889 2 0 0 0 0  
XY1316 ENR J618 195 77 1.2784663861 3 0 0 0 0  
XY1317 ENR J618 159 40 1.2077204414 2 0 0 0 0  
XY1318 ENR J618 190 77 1.3795666097 2 0 0 0 0  
XY1319 ENR J618 190 65 1.164569216 2 0 0 0 0  
XY1320 ENR J618 220 96 1.1193677188 3 0 0 0 3  
XY1321 ENR J618 183 58 1.1599687803 0 0 0 0 0  
XY1322 ENR J618 196 71 1.1613097163 0 0 0 0 0  
XY1323 ENR J618 185 66 1.2785884334 2 0 0 0 0  
XY1324 ENR J618 220 104 1.212648362 2 1 1 0 0  
XY1325 ENR J618 200 75 1.1562277172 4 0 0 0 0  
XY1326 ENR J618 230 125 1.2795211042 0 0 0 0 0  
XY1327 ENR J618 209 88 1.1924881 2 0 0 0 0  
XY1328 ENR J618 198 79 1.2542903582 2 0 0 0 0  
XY1329 ENR J618 208 82 1.1269075302 2 0 0 0 0  
XY1330 ENR J618 195 75 1.245259467 2 0 0 0 0  
XY1331 ENR J618 199 82 1.282845451 2 0 0 0 0  
XY1332 ENR J618 195 67 1.1124317905 3 0 0 0 0  
XY1333 ENR J618 185 63 1.2204707773 0 0 0 0 0  
XY1334 ENR J618 202 82 1.2278189725 2 0 0 0 0  
XY1335 ENR J618 200 80 1.233309565 2 0 0 0 0  
XY1336 ENR J618 215 95 1.1848924105 2 0 0 0 4  
XY1337 ENR J618 165 41 1.1105954763 3 0 0 0 0  
XY1338 ENR J618 216 104 1.2796283358 3 0 0 0 4  
XY1339 ENR J618 210 87 1.1625635947 2 0 0 0 0  
XY1340 ENR J618 160 42 1.2450240514 0 0 0 0 0  
XY1341 ENR J618 175 51 1.1627027334 4 0 0 0 0  
XY1342 ENR J618 190 77 1.3795666097 2 0 0 0 0  
XY1343 ENR J618 185 59 1.1429805692 3 0 0 0 0  
XY1344 ENR J618 181 59 1.2185792741 3 0 0 0 0  
XY1345 ENR J618 180 58 1.2175296707 3 0 0 0 0  
XY1346 ENR J618 195 69 1.1456387096 0 0 0 0 0  
XY1347 ENR J618 200 80 1.233309565 2 0 0 0 0  
XY1348 ENR J618 200 79 1.2178931954 2 0 0 0 0  
XY1349 ENR J618 190 73 1.3079008118 3 0 0 0 0  
XY1350 ENR J618 205 91 1.3049761648 3 0 0 4 0  
XY1351 ENR J618 195 82 1.3614836839 0 0 0 0 0  
XY1352 ENR J618 185 78 1.5110590577 0 0 0 0 0  
XY1353 ENR J618 171 50 1.2198077853 3 0 0 0 0  
XY1354 ENR J618 200 85 1.3103914128 2 0 0 0 0  
XY1355 ENR J618 208 89 1.2231069535 3 0 0 0 0  
XY1356 ENR J618 200 84 1.2949750432 2 0 0 0 0  
XY1357 ENR J618 200 89 1.372056891 2 0 0 0 0  
XY1358 ENR J618 209 99 1.3415491125 0 0 0 0 0  
XY1359 ENR J618 228 103 1.0816534081 2 0 0 0 0  
XY1360 ENR J618 155 37 1.2037321177 0 0 0 0 0  
XY1361 ENR J618 225 116 1.2663775742 0 0 0 0 0  
XY1362 ENR J618 225 122 1.3318798625 0 0 0 3 3  
XY1363 ENR J618 155 36 1.1711988172 0 0 0 0 0  
XY1364 ENR J618 185 54 1.0461178091 3 2 4 2 2  
XY1365 ENR J618 165 45 1.2189462545 0 0 0 0 0  
XY1366 ENR J618 181 61 1.2598870461 2 0 0 0 0  
XY1367 ENR J618 200 80 1.233309565 2 0 0 0 0  
XY1368 ENR J618 200 82 1.2641423041 3 0 0 2 0  
XY1369 ENR J618 155 40 1.3013320191 2 0 0 0 0  
XY1370 ENR J618 210 90 1.2026519945 2 0 0 0 0  
XY1371 ENR J618 180 62 1.3014972342 0 0 0 0 0  
XY1372 ENR J618 175 53 1.208298919 2 0 0 0 0  
XY1373 ENR J618 185 61 1.1817256733 3 0 0 0 0  
XY1374 ENR J618 195 76 1.2618629265 0 0 0 0 0  
XY1375 ENR J618 190 70 1.2541514633 3 0 0 0 0  
XY1376 ENR J618 180 61 1.2805053434 2 0 0 0 0  
XY1377 ENR J618 175 59 1.3450874759 3 0 0 0 0  
XY1378 ENR J618 188 66 1.2197236289 2 0 0 0 0  
XY1379 ENR J618 206 88 1.2440897629 2 0 0 0 0  
XY1380 ENR J618 190 66 1.1824856654 0 0 0 0 0  
XY1381 ENR J618 220 97 1.1310277992 2 0 0 0 0  
XY1382 ENR J618 178 55 1.1929770328 2 0 0 0 0  
XY1383 ENR J618 170 50 1.2409510896 3 0 0 0 0  
XY1384 ENR J618 170 49 1.2161320678 2 0 0 0 0  
XY1385 ENR J618 195 70 1.1622421692 2 0 0 0 0  
XY1386 ENR J618 190 69 1.2362350139 2 0 0 0 0  
XY1387 ENR J618 230 123 1.2590487666 2 0 0 0 0  
XY1388 ENR J618 200 77 1.1870604563 3 0 0 0 0  
XY1389 ENR J618 155 37 1.2037321177 2 0 0 0 0  
XY1390 ENR J618 125 21 1.2831367882 0 0 0 0 0  
XY1391 ENR J618 180 59 1.2385215616 2 0 0 0 0  
XY1392 ENR J618 195 75 1.245259467 3 1 1 4 3  
XY1393 ENR J618 175 54 1.2310970118 2 0 0 0 0  
XY1394 ENR J618 175 53 1.208298919 2 0 0 0 0  
XY1395 ENR J618 180 61 1.2805053434 3 0 0 0 0  
XY1396 ENR J618 190 67 1.2004021149 3 0 0 0 0  
XY1397 ENR J618 195 79 1.3116733052 3 0 0 0 0  
XY1398 ENR J618 205 89 1.27629537 3 0 0 0 0  
XY1399 ENR J618 220 103 1.2009882816 3 0 0 0 0  
XY1400 ENR J618 200 82 1.2641423041 2 0 0 0 0  
XY1401 ENR J618 195 78 1.2950698456 0 0 0 0 0  
XY1402 ENR J618 155 37 1.2037321177 0 0 0 0 0  
XY1403 ENR J618 200 80 1.233309565 2 0 0 0 0  
XY1404 ENR J618 180 58 1.2175296707 0 0 0 0 0  
XY1405 ENR J618 185 76 1.4723139536 3 0 0 0 0  
XY1406 ENR J618 150 37 1.3251173339 0 0 0 0 0  
XY1407 ENR J618 175 55 1.2538951046 0 0 0 0 0  
XY1408 ENR J618 205 81 1.1615721907 2 0 0 0 0  
XY1409 ENR J618 210 94 1.2561031943 3 0 0 0 0  
XY1410 ENR J618 195 74 1.2286560074 3 0 0 0 0  
XY1411 ENR J618 200 73 1.125394978 3 0 0 0 0  
XY1412 ENR J618 189 70 1.2736935624 3 0 0 0 0  
XY1413 ENR J618 200 74 1.1408113476 3 0 0 0 0  
XY1414 ENR J618 150 34 1.2176753879 3 0 0 0 0  
XY1415 ENR J618 125 21 1.2831367882 0 0 0 0 0  
XY1416 ENR J618 130 21 1.1438399809 0 0 0 0 0  
XY1417 ENR J618 205 84 1.2045933829 3 0 0 0 0  
XY1418 ENR J618 152 34 1.1713244381 3 0 0 0 0  
XY1419 ENR J618 205 82 1.1759125881 3 0 0 0 0  
XY1420 ENR J618 230 119 1.2181040912 2 0 0 0 0  
XY1421 ENR J618 228 119 1.2496772385 0 0 0 0 0  
XY1422 ENR J618 220 103 1.2009882816 2 0 0 0 0  
XY1423 ENR J618 215 99 1.2347826173 2 0 0 0 0  
XY1424 ENR J618 205 87 1.2476145752 3 0 0 0 0  
XY1425 ENR J618 194 72 1.2135940198 2 0 0 0 0  
XY1426 ENR J618 165 43 1.1647708654 3 0 0 0 0  
XY1427 ENR J618 208 88 1.2093641788 2 0 0 0 0  
XY1428 ENR J618 200 74 1.1408113476 2 0 0 0 0  
XY1429 ENR J618 175 55 1.2538951046 3 0 0 0 0  
XY1430 ENR J618 175 56 1.2766931974 3 0 0 0 0  
XY1431 ENR J618 180 56 1.175545889 3 0 0 0 0  
XY1432 ENR J618 180 57 1.1965377799 3 0 0 0 0
XY1433 ENR J618 248 145 1.1902126928 2 0 0 0 3  
XY1434 ENR J618 185 64 1.2398433294 4 0 0 0 0  
XY1435 ENR J618 220 100 1.1660080404 2 0 0 3 0  
XY1436 ENR J618 155 39 1.2687987187 0 0 0 0 0  
XY1437 ENR J618 172 52 1.2471106678 2 0 0 0 0  
XY1438 ENR J618 195 72 1.1954490883 2 0 0 0 0  
XY1439 ENR J618 185 60 1.1623531213 4 0 0 0 0  
XY1440 ENR J618 200 84 1.2949750432 3 0 0 0 0  
XY1441 ENR J618 180 55 1.1545539981 2 0 0 0 0  
XY1442 ENR J618 155 34 1.1061322163 2 0 0 0 0  
XY1443 ENR J618 185 63 1.2204707773 2 0 0 0 0  
XY1444 ENR J618 216 95 1.1688912683 2 0 0 2 0  
XY1445 ENR J618 180 58 1.2175296707 2 0 0 0 0  
XY1446 ENR J618 190 67 1.2004021149 2 0 0 0 0  
XY1447 ENR J618 210 97 1.2961915941 3 0 0 0 0  
XY1448 ENR J618 175 53 1.208298919 2 2 0 3 0  
XY1449 ENR J618 225 . . 3 0 0 0 0  
XY1450 ENR J618 150 31 1.1102334419 0 0 0 0 0  
XY1451 ENR J618 205 92 1.3193165622 4 0 0 0 0  
XY1452 ENR J618 195 77 1.2784663861 3 0 0 0 0  
XY1453 ENR J618 190 72 1.2899843623 3 0 0 0 0  
XY1454 ENR J618 220 99 1.15434796 3 0 0 0 0  
XY1455 ENR J618 185 61 1.1817256733 3 0 0 0 0  
XY1456 ENR J618 195 71 1.1788456287 4 0 0 0 0  
XY1457 ENR J618 152 39 1.343578032 1 0 0 0 0  
XY1458 ENR J618 180 59 1.2385215616 1 0 0 0 0  
XY1459 ENR J618 185 65 1.2592158814 2 0 0 0 0  
XY1460 ENR J618 185 67 1.2979609854 4 0 0 0 0  
XY1461 ENR J618 200 79 1.2178931954 2 0 0 0 0  
XY1462 ENR J618 138 52 2.3777030807 4 0 0 0 0  
XY1463 ENR J618 198 82 1.3019216376 2 0 0 0 0  
XY1464 ENR J618 194 76 1.2810159098 2 0 0 0 0  
XY1465 ENR J618 185 62 1.2010982253 2 0 0 1 1  
XY1466 ENR J618 228 112 1.1761668127 4 0 0 0 0  
XY1467 ENR J618 220 108 1.2592886837 3 0 0 1 0  
XY1468 ENR J618 175 58 1.3222893831 3 0 0 0 0  
XY1469 ENR J618 212 92 1.1957042002 3 0 0 0 0  
XY1470 ENR J618 235 121 1.1629379255 1 0 0 0 0  
XY1471 ENR J618 200 81 1.2487259345 1 0 0 0 0  
XY1472 ENR J618 213 100 1.2818811518 3 0 0 0 0  
XY1473 ENR J618 195 79 1.3116733052 3 0 0 0 0  
XY1474 ENR J618 185 65 1.2592158814 3 0 0 0 0  
XY1475 ENR J618 195 73 1.2120525478 3 0 0 0 0  
XY1476 ENR J618 175 58 1.3222893831 3 0 0 0 0  
XY1477 ENR J618 245 147 1.250433809 2 0 0 0 0  
XY1478 ENR J618 225 116 1.2663775742 0 0 0 0 0  
XY1479 ENR J618 190 68 1.2183185644 1 0 0 0 0  
XY1480 ENR J618 200 79 1.2178931954 3 0 0 0 0  
XY1481 ENR J618 185 66 1.2785884334 3 0 0 0 0  
XY1482 ENR J618 165 45 1.2189462545 3 0 0 0 0  
XY1483 ENR J618 190 71 1.2720679128 2 0 0 0 0  
XY1484 ENR J618 195 71 1.1788456287 2 0 0 0 0  
XY1485 ENR J618 167 48 1.2551105408 2 0 0 0 0  
XY1486 ENR J618 134 26 1.2958546419 0 0 0 0 0  
XY1487 ENR J618 178 56 1.2146675244 3 0 0 0 0  
XY1488 ENR J618 170 47 1.1664940242 1 0 0 0 0  
XY1489 ENR J618 150 37 1.3251173339 0 0 0 0 0  
XY1490 ENR J618 180 58 1.2175296707 0 0 0 0 0  
XY1491 ENR J618 170 49 1.2161320678 2 0 0 0 0  
XY1492 ENR J618 230 128 1.3102296107 4 0 0 0 0  
XY1493 ENR J618 215 99 1.2347826173 4 0 0 0 3  
XY1494 ENR J618 145 35 1.384394285 0 0 0 0 0  
XY1495 ENR J618 160 42 1.2450240514 0 0 0 0 0  
XY1496 ENR J618 210 90 1.2026519945 3 0 0 0 0  
XY1497 ENR J618 190 74 1.3258172612 2 0 0 0 0  
XY1498 ENR J618 210 99 1.322917194 3 0 0 3 0  
XY1499 ENR J618 175 56 1.2766931974 0 0 0 0 0  
XY1500 ENR J619 185 67 1.2979609854 1 0 0 0 0  
XY1501 ENR J619 218 105 1.2575109424 2 0 0 0 0  
XY1502 ENR J619 218 95 1.1377479955 2 0 0 0 0  
XY1503 ENR J619 220 105 1.2243084424 4 0 0 0 0  
XY1504 ENR J619 212 85 1.1047267067 1 0 0 0 0  
XY1505 ENR J619 200 85 1.3103914128 2 0 0 0 0  
XY1506 ENR J619 228 112 1.1761668127 3 0 0 0 0  
XY1507 ENR J619 . . . 0 0 0 0 0  
XY1508 ENR J619 233 133 1.3106863977 1 0 0 0 0  
XY1509 ENR J619 195 72 1.1954490883 3 0 0 0 0  
XY1510 ENR J619 238 133 1.2316325464 2 0 0 0 0  
XY1511 ENR J619 218 104 1.2455346477 1 0 0 0 0  
XY1512 ENR J619 188 64 1.1827623068 1 0 0 0 0  
XY1513 ENR J619 192 74 1.2857576579 2 0 0 0 0  
XY1514 ENR J619 178 54 1.1712865413 3 0 0 0 0  
XY1515 ENR J619 170 49 1.2161320678 1 0 0 0 0  
XY1516 ENR J619 168 50 1.2847357488 0 0 0 0 0  
XY1517 ENR J619 182 62 1.2600347505 2 0 0 0 0  
XY1518 ENR J619 175 56 1.2766931974 1 0 0 1 1  
XY1519 ENR J619 162 43 1.2291063516 1 0 0 0 0  
XY1520 ENR J619 155 35 1.1386655167 0 0 0 0 0  
XY1521 ENR J619 162 45 1.2862740889 3 0 0 0 0  
XY1522 ENR J619 157 37 1.1593531398 0 0 0 0 0  
XY1523 ENR J619 201 79 1.2002249293 1 0 0 0 0  
XY1524 ENR J619 222 108 1.2263361775 3 0 0 0 0  
XY1525 ENR J619 202 85 1.2727391788 1 0 0 0 0  
XY1526 ENR J619 208 92 1.2643352778 1 0 0 0 0  
XY1527 ENR J619 185 66 1.2785884334 3 0 0 0 0  
XY1528 ENR J619 201 81 1.2306103706 3 0 0 0 0  
XY1529 ENR J619 188 63 1.1642816458 0 0 0 0 0  
XY1530 ENR J619 185 61 1.1817256733 2 0 0 0 0  
XY1531 ENR J619 158 38 1.1687411407 1 0 0 0 0  
XY1532 ENR J619 175 58 1.3222893831 3 0 0 0 0  
XY1533 ENR J619 185 65 1.2592158814 1 0 0 0 0  
XY1534 ENR J619 192 72 1.2510074509 1 0 0 0 0  
XY1535 ENR J619 165 46 1.246033949 2 0 0 0 0  
XY1536 ENR J619 152 37 1.2746765945 3 0 0 0 0  
XY1537 ENR J619 172 48 1.151179078 4 0 0 0 0  
XY1538 ENR J619 157 39 1.222020877 1 0 0 0 0  
XY1539 ENR J619 162 39 1.114770877 4 0 0 0 0  
XY1540 ENR J619 145 31 1.2261777953 4 0 0 0 0  
XY1541 ENR J619 150 35 1.2534893699 0 0 0 0 0  
XY1542 ENR J619 135 23 1.1216307169 0 0 0 0 0  
XY1543 ENR J619 187 61 1.1450749865 3 0 0 0 0  
XY1544 ENR J619 185 62 1.2010982253 1 0 0 0 0  
XY1545 ENR J619 192 73 1.2683825544 0 0 0 0 0  
XY1546 ENR J619 195 67 1.1124317905 3 0 0 0 0  
XY1547 ENR J619 182 63 1.2803578917 4 0 0 0 0  
XY1548 ENR J619 220 105 1.2243084424 2 0 0 0 0  
XY1549 ENR J619 218 108 1.2934398264 1 0 0 0 0  
XY1550 ENR J619 200 70 1.0791458693 3 0 0 0 0  
XY1551 ENR J619 162 42 1.200522483 3 0 0 0 0  
XY1552 ENR J619 182 56 1.1380959037 3 0 0 0 0  
XY1553 ENR J619 235 130 1.2494374406 3 0 0 0 0  
XY1554 ENR J619 188 68 1.256684951 1 0 0 0 0  
XY1555 ENR J619 178 55 1.1929770328 3 0 0 0 0  
XY1556 ENR J619 225 120 1.3100457664 1 0 0 0 0  
XY1557 ENR J619 192 74 1.2857576579 1 0 0 0 0  
XY1558 ENR J619 225 120 1.3100457664 1 0 0 0 0  
XY1559 ENR J619 225 114 1.2445434781 3 0 0 0 4  
XY1560 ENR J619 195 72 1.1954490883 3 0 0 0 0  
XY1561 ENR J619 170 50 1.2409510896 4 0 0 0 0  
XY1562 ENR J619 158 41 1.2610101781 3 0 0 0 0  
XY1563 ENR J619 162 41 1.1719386143 0 0 0 0 0  
XY1564 ENR J619 182 64 1.3006810328 1 0 0 0 0  
XY1565 ENR J619 185 65 1.2592158814 1 0 0 0 0  
XY1566 ENR J619 172 49 1.1751619754 3 0 0 0 0  
XY1567 ENR J619 202 84 1.2577657767 1 0 0 0 0  
XY1568 ENR J619 198 78 1.238413265 2 0 0 0 0  
XY1569 ENR J619 202 83 1.2427923746 4 0 0 0 0  
XY1570 ENR J619 250 161 1.2908080067 1 0 0 0 0  
XY1571 ENR J619 230 120 1.2283402601 3 0 0 2 0  
XY1572 ENR J619 205 86 1.2332741777 4 0 0 0 0  
XY1573 ENR J619 178 56 1.2146675244 3 0 0 0 0  
XY1574 ENR J619 190 67 1.2004021149 1 0 0 0 0  
XY1575 ENR J619 184 60 1.1809595676 3 0 0 0 0  
XY1576 ENR J619 182 59 1.1990653271 1 0 0 0 0  
XY1577 ENR J619 185 63 1.2204707773 2 0 0 0 0  
XY1578 ENR J619 195 76 1.2618629265 1 0 0 0 0  
XY1579 ENR J619 168 50 1.2847357488 1 0 0 0 0  
XY1580 ENR J619 162 44 1.2576902203 0 0 0 0 0
XY1581 ENR J619 172 54 1.2950764627 1 0 0 0 0  
XY1582 ENR J619 172 48 1.151179078 0 0 0 0 0  
XY1583 ENR J619 172 56 1.3430422576 1 0 0 0 0  
XY1584 ENR J619 178 53 1.1495960498 4 0 0 0 0  
XY1585 ENR J619 162 41 1.1719386143 4 0 0 0 0  
XY1586 ENR J619 162 42 1.200522483 4 0 1 0 0  
XY1587 ENR J619 202 83 1.2427923746 3 0 0 0 0  
XY1588 ENR J619 175 52 1.1855008262 3 0 0 0 0  
XY1589 ENR J619 210 97 1.2961915941 1 0 0 0 0  
XY1590 ENR J619 235 134 1.2878816695 1 0 0 0 0  
XY1591 ENR J619 182 63 1.2803578917 0 0 0 0 0  
XY1592 ENR J619 172 54 1.2950764627 4 0 0 0 0  
XY1593 ENR J619 155 35 1.1386655167 3 0 0 0 0  
XY1594 ENR J619 179 59 1.2589040505 3 0 0 0 0  
XY1595 ENR J619 202 86 1.2877125809 3 0 0 0 0  
XY1596 ENR J619 215 99 1.2347826173 3 0 0 0 0  
XY1597 ENR J619 200 81 1.2487259345 2 0 0 0 1  
XY1598 ENR J619 203 82 1.2101813654 1 0 0 0 0  
XY1599 ENR J619 178 61 1.3231199819 3 0 0 0 0  
XY1600 ENR J619 175 . . 3 0 0 0 0  
XY1601 ENR J619 158 42 1.2917665239 0 0 0 0 0  
XY1602 ENR J619 162 41 1.1719386143 0 0 0 0 0  
XY1603 ENR J619 152 37 1.2746765945 0 0 0 0 0  
XY1604 ENR J619 242 148 1.305216914 4 0 0 2 0  
XY1605 ENR J619 215 101 1.2597277206 1 0 0 0 0  
XY1606 ENR J619 238 129 1.194590966 0 0 0 0 0  
XY1607 ENR J619 248 151 1.2394628732 2 0 0 0 0  
XY1608 ENR J619 205 87 1.2476145752 2 0 0 0 0  
XY1609 ENR J619 229 112 1.1611813701 3 0 0 0 0  
XY1610 ENR J619 162 44 1.2576902203 1 0 0 0 0  
XY1611 ENR J619 182 62 1.2600347505 2 0 0 0 0  
XY1612 ENR J619 175 56 1.2766931974 1 0 0 0 0  
XY1613 ENR J619 210 96 1.2828287942 2 0 0 0 0  
XY1614 ENR J619 222 105 1.1922712837 2 0 0 0 0  
XY1615 ENR J619 200 82 1.2641423041 2 0 0 0 0  
XY1616 ENR J619 204 86 1.2510712981 3 0 0 0 0  
XY1617 ENR J619 210 95 1.2694659942 3 0 0 0 0  
XY1618 ENR J619 200 78 1.2024768258 3 0 0 0 0  
XY1619 ENR J619 215 102 1.2722002723 3 0 0 0 0  
XY1620 ENR J619 232 127 1.2674298324 3 0 0 0 0  
XY1621 ENR J619 199 78 1.2202676241 0 0 0 0 0  
XY1622 ENR J619 192 75 1.3031327614 0 0 0 0 0 male
XY1623 ENR J619 187 65 1.2201618709 3 0 0 0 0  
XY1624 ENR J619 208 88 1.2093641788 2 0 0 0 0  
XY1625 ENR J619 185 65 1.2592158814 0 0 0 0 0  
XY1626 ENR J619 198 77 1.2225361719 3 0 0 0 0  
XY1627 ENR J619 165 46 1.246033949 3 0 0 0 0  
XY1628 ENR J619 165 48 1.3002093381 1 0 0 0 0  
XY1629 ENR J619 165 47 1.2731216436 1 0 0 0 0  
XY1630 ENR J619 152 37 1.2746765945 1 0 0 1 1  
XY1631 ENR J619 222 115 1.3058209297 0 0 0 1 0 male
XY1632 ENR J619 192 69 1.1988821405 3 0 0 0 0  
XY1633 ENR J619 195 77 1.2784663861 3 0 0 0 0  
XY1634 ENR J619 195 75 1.245259467 3 0 0 0 0  
XY1635 ENR J619 195 78 1.2950698456 1 0 0 0 0  
XY1636 ENR J619 218 102 1.2215820583 2 0 0 0 1  
XY1637 ENR J619 184 69 1.3581035027 1 0 0 0 0  
XY1638 ENR J619 192 71 1.2336323474 1 0 0 0 0  
XY1639 ENR J619 225 110 1.2008752859 3 0 0 0 0  
XY1640 ENR J619 210 96 1.2828287942 3 0 0 0 0  
XY1641 ENR J619 245 152 1.2929655713 2 0 0 0 0  
XY1642 ENR J619 228 113 1.1866683021 2 1 0 0 0  
XY1643 ENR J619 182 63 1.2803578917 0 0 0 0 0  
XY1644 ENR J619 197 76 1.2246938857 1 0 0 0 0  
XY1645 ENR J619 179 62 1.3229161208 0 0 0 0 0  
XY1646 ENR J619 187 68 1.2764770341 1 0 0 0 0  
XY1647 ENR J619 192 76 1.3205078649 0 0 0 0 0  
XY1648 ENR J619 172 57 1.3670251551 3 0 0 0 0  
XY1649 ENR J619 182 69 1.4022967385 0 0 0 0 0  
XY1650 ENR J619 182 65 1.3210041739 3 0 0 0 0  
XY1651 ENR J619 175 54 1.2310970118 3 0 0 0 0  
XY1652 ENR J619 150 34 1.2176753879 0 0 0 0 0  
XY1653 ENR J619 260 182 1.300766904 2 0 0 0 0  
XY1654 ENR J619 250 163 1.3068428888 2 0 0 0 0  
XY1655 ENR J619 240 140 1.265054097 3 0 0 0 0  
XY1656 ENR J619 242 154 1.3581311132 3 0 0 0 0  
XY1657 ENR J619 220 103 1.2009882816 3 0 0 0 0  
XY1658 ENR J619 192 71 1.2336323474 1 0 0 0 0  
XY1659 ENR J619 218 108 1.2934398264 1 0 0 0 0  
XY1660 ENR J619 188 69 1.275165612 2 0 0 0 0  
XY1661 ENR J619 190 66 1.1824856654 3 0 0 0 0  
XY1662 ENR J619 165 45 1.2189462545 2 0 0 0 0  
XY1663 ENR J619 182 58 1.178742186 0 0 0 0 0  
XY1664 ENR J619 185 64 1.2398433294 3 0 0 0 0  
XY1665 ENR J619 165 43 1.1647708654 3 0 0 0 0  
XY1666 ENR J619 195 74 1.2286560074 4 0 0 0 0  
XY1667 ENR J619 168 46 1.1819568889 1 0 0 0 0  
XY1668 ENR J619 180 57 1.1965377799 3 0 0 0 0  
XY1669 ENR J619 158 38 1.1687411407 4 0 0 0 0  
XY1670 ENR J619 145 37 1.4635025299 0 0 0 0 0  
XY1671 ENR J619 182 57 1.1584190448 3 0 0 1 0  
XY1672 ENR J619 198 81 1.2860445444 1 0 0 0 0  
XY1673 ENR J619 190 68 1.2183185644 1 0 0 0 0  
XY1674 ENR J619 255 168 1.2710029339 0 0 0 0 0  
XY1675 ENR J619 182 59 1.1990653271 3 0 0 0 0  
XY1676 ENR J619 208 92 1.2643352778 4 0 0 0 0  
XY1677 ENR J619 182 66 1.3413273151 3 0 0 0 0  
XY1678 ENR J619 205 89 1.27629537 1 0 0 0 0  
XY1679 ENR J619 220 99 1.15434796 2 0 0 0 0  
XY1680 ENR J619 215 96 1.1973649622 1 0 0 0 0  
XY1681 ENR J619 190 74 1.3258172612 1 0 0 0 0  
XY1682 ENR J619 188 64 1.1827623068 2 0 0 0 0  
XY1683 ENR J619 185 66 1.2785884334 3 0 0 0 0  
XY1684 ENR J619 202 80 1.1978721683 3 0 0 0 0  
XY1685 ENR J619 185 66 1.2785884334 1 0 0 0 0  
XY1686 ENR J619 182 61 1.2397116094 1 0 0 0 0  
XY1687 ENR J619 182 61 1.2397116094 3 0 0 0 0  
XY1688 ENR J619 165 49 1.3272970327 0 0 0 0 0  
XY1689 ENR J619 178 58 1.2580485074 3 0 0 0 0  
XY1690 ENR J619 175 58 1.3222893831 2 0 0 0 0  
XY1691 ENR J619 215 100 1.247255169 1 0 0 0 0  
XY1692 ENR J619 185 66 1.2785884334 2 0 0 0 0  
XY1693 ENR J619 182 56 1.1380959037 3 0 0 0 0  
XY1694 ENR J619 225 124 1.3537139586 1 0 0 0 0  
XY1695 ENR J619 212 98 1.2736849089 0 0 0 0 0  
XY1696 ENR J619 205 91 1.3049761648 3 0 0 0 0  
XY1697 ENR J619 175 54 1.2310970118 3 0 0 0 0  
XY1698 ENR J619 157 39 1.222020877 1 0 0 0 0  
XY1699 ENR J619 175 48 1.094308455 0 0 0 0 0  
XY1700 ENR J619 175 50 1.1399046406 3 0 0 0 0  
XY1701 ENR J619 185 67 1.2979609854 4 0 0 0 0  
XY1702 ENR J619 180 61 1.2805053434 3 0 0 0 0  
XY1703 ENR J619 185 61 1.1817256733 0 0 0 0 0  
XY1704 ENR J619 175 56 1.2766931974 0 0 0 0 0  
XY1705 ENR J619 170 51 1.2657701114 3 0 0 0 0  
XY1706 ENR J619 168 48 1.2333463188 2 0 0 0 0 male
XY1707 ENR J619 178 53 1.1495960498 1 0 0 0 0  
XY1708 ENR J619 188 67 1.2382042899 3 0 0 0 0  
XY1709 ENR J619 198 80 1.2701674513 1 0 0 0 0  
XY1710 ENR J619 230 120 1.2283402601 1 0 0 0 0  
XY1711 ENR J619 220 110 1.2826088445 3 0 0 0 0  
XY1712 ENR J619 202 86 1.2877125809 3 0 0 0 0  
XY1713 ENR J619 192 72 1.2510074509 3 0 0 0 0  
XY1714 ENR J619 170 56 1.3898652203 0 0 0 0 0  
XY1715 ENR J619 228 135 1.4177010688 0 0 0 0 0  
XY1716 ENR J619 178 55 1.1929770328 1 0 0 0 0  
XY1717 ENR J619 192 69 1.1988821405 4 0 0 0 0  
XY1718 ENR J619 200 82 1.2641423041 3 0 0 0 0  
XY1719 ENR J619 200 85 1.3103914128 1 0 0 0 0  
XY1720 ENR J619 187 63 1.1826184287 3 0 0 0 0  
XY1721 ENR J619 222 99 1.124141496 3 0 0 0 0  
XY1722 ENR J619 212 93 1.208700985 3 0 0 0 0  
XY1723 ENR J619 202 88 1.3176593851 3 0 0 0 0  
XY1724 ENR J619 192 70 1.2162572439 3 0 0 0 0  
XY1725 ENR J619 202 87 1.302685983 3 0 0 0 0  
XY1726 ENR J619 168 51 1.3104304638 3 0 0 0 0  
XY1727 ENR J619 158 42 1.2917665239 1 0 0 0 0  
XY1728 ENR J619 189 70 1.2736935624 0 0 0 0 0  
XY1729 ENR J619 248 133 1.091712332 1 0 0 0 0  
XY1730 ENR J619 200 84 1.2949750432 2 0 0 0 0  
XY1731 ENR J619 175 56 1.2766931974 3 0 0 0 0  
XY1732 ENR J619 205 93 1.3336569597 1 0 0 0 0  
XY1733 ENR J619 185 67 1.2979609854 1 0 0 0 0  
XY1734 ENR J619 187 67 1.257705313 3 0 0 0 0  
XY1735 ENR J619 175 55 1.2538951046 3 0 0 0 0  
XY1736 ENR J619 162 45 1.2862740889 0 0 0 0 0  
XY1737 ENR J619 172 51 1.2231277703 4 0 0 0 0  
XY1738 ENR J619 152 39 1.343578032 3 0 0 0 0  
XY1739 ENR J619 165 44 1.19185856 3 0 0 0 0  
XY1740 ENR J619 162 43 1.2291063516 1 0 0 0 0  
XY1741 ENR J619 162 45 1.2862740889 3 0 0 0 0  
XY1742 ENR J619 175 53 1.208298919 3 0 0 0 0  
XY1743 ENR J619 192 76 1.3205078649 0 0 0 0 0  
XY1744 ENR J619 192 68 1.181507037 3 0 0 0 0  
XY1745 ENR J619 185 66 1.2785884334 3 0 0 0 0  
XY1746 ENR J619 205 90 1.2906357674 1 0 0 0 0 male
XY1747 ENR J619 192 70 1.2162572439 2 0 0 0 0  
XY1748 ENR J619 208 92 1.2643352778 3 0 0 0 0  
XY1749 ENR J619 160 48 1.4228846302 2 0 0 0 0  
XY1750 ENR J620 185 58 1.1236080172 2 0 0 0 0  
XY1751 ENR J620 172 48 1.151179078 3 0 1 0 0  
XY1752 ENR J620 235 121 1.1629379255 2 0 0 0 0  
XY1753 ENR J620 205 82 1.1759125881 0 0 0 0 0  
XY1754 ENR J620 208 88 1.2093641788 3 0 0 1 1  
XY1755 ENR J620 238 129 1.194590966 2 0 0 0 0  
XY1756 ENR J620 178 62 1.3448104734 3 0 0 0 0  
XY1757 ENR J620 240 128 1.1566208887 1 1 1 2 0  
XY1758 ENR J620 218 77 0.9221746911 2 0 0 0 0  
XY1759 ENR J620 225 106 1.1572070937 1 0 0 2 2  
XY1760 ENR J620 208 88 1.2093641788 4 0 0 0 0  
XY1761 ENR J620 185 63 1.2204707773 3 0 0 0 0  
XY1762 ENR J620 182 57 1.1584190448 3 0 0 0 0  
XY1763 ENR J620 178 55 1.1929770328 2 0 0 0 0  
XY1764 ENR J620 182 57 1.1584190448 2 0 0 0 0  
XY1765 ENR J620 200 81 1.2487259345 3 0 0 0 0  
XY1766 ENR J620 172 52 1.2471106678 3 0 0 0 0  
XY1767 ENR J620 182 50 1.0161570569 4 1 1 0 0  
XY1768 ENR J620 185 60 1.1623531213 3 0 0 0 0  
XY1769 ENR J620 189 71 1.2918891848 2 0 0 0 0  
XY1770 ENR J620 182 60 1.2193884683 3 0 0 0 0  
XY1771 ENR J620 181 57 1.1772715021 2 0 0 0 0  
XY1772 ENR J620 170 50 1.2409510896 3 4 0 0 0  
XY1773 ENR J620 168 49 1.2590410338 2 0 0 0 0  
XY1774 ENR J620 172 52 1.2471106678 4 0 0 0 0  
XY1775 ENR J620 150 30 1.0744194599 2 0 0 0 0  
XY1776 ENR J620 139 24 1.0744293836 3 0 0 0 0  
XY1777 ENR J620 205 85 1.2189337803 3 0 0 0 0  
XY1778 ENR J620 192 71 1.2336323474 3 0 0 0 0  
XY1779 ENR J620 200 73 1.125394978 3 0 0 0 0  
XY1780 ENR J620 225 120 1.3100457664 3 0 0 0 0  
XY1781 ENR J620 182 62 1.2600347505 2 0 0 0 0  
XY1782 ENR J620 190 63 1.128736317 2 0 1 0 0  
XY1783 ENR J620 172 49 1.1751619754 2 1 0 0 0  
XY1784 ENR J620 192 72 1.2510074509 2 0 0 0 0  
XY1785 ENR J620 188 69 1.275165612 1 0 0 0 0  
XY1786 ENR J620 188 64 1.1827623068 2 0 0 0 0  
XY1787 ENR J620 192 70 1.2162572439 3 0 0 0 0  
XY1788 ENR J620 218 97 1.1617005849 1 0 0 0 0  
XY1789 ENR J620 195 75 1.245259467 1 0 0 0 0  
XY1790 ENR J620 215 98 1.2223100656 3 0 0 0 0  
XY1791 ENR J620 198 77 1.2225361719 1 0 0 0 0  
XY1792 ENR J620 215 101 1.2597277206 3 1 1 2 1  
XY1793 ENR J620 188 65 1.2012429679 0 0 0 0 0  
XY1794 ENR J620 180 63 1.3224891251 1 0 0 0 0  
XY1795 ENR J620 192 72 1.2510074509 0 0 0 0 0  
XY1796 ENR J620 185 64 1.2398433294 3 0 0 0 0  
XY1797 ENR J620 182 57 1.1584190448 2 0 0 0 0  
XY1798 ENR J620 162 44 1.2576902203 1 0 0 0 0  
XY1799 ENR J620 160 46 1.3635977706 1 0 0 0 0  
XY1800 ENR J620 205 83 1.1902529855 2 0 0 0 0  
XY1801 ENR J620 222 105 1.1922712837 3 0 0 0 0  
XY1802 ENR J620 192 74 1.2857576579 1 0 0 0 0  
XY1803 ENR J620 222 113 1.2831110005 1 0 0 1 3  
XY1804 ENR J620 182 57 1.1584190448 1 0 1 0 0  
XY1805 ENR J620 175 58 1.3222893831 1 0 0 0 0  
XY1806 ENR J620 200 80 1.233309565 1 0 0 1 0  
XY1807 ENR J620 222 102 1.1582063899 1 0 0 0 0  
XY1808 ENR J620 212 89 1.1567138459 1 0 0 0 3  
XY1809 ENR J620 212 89 1.1567138459 3 0 0 0 0  
XY1810 ENR J620 185 63 1.2204707773 1 0 0 0 0  
XY1811 ENR J620 175 56 1.2766931974 3 0 0 0 0  
XY1812 ENR J620 190 68 1.2183185644 3 0 0 0 0  
XY1813 ENR J620 185 65 1.2592158814 0 0 0 0 0  
XY1814 ENR J620 165 45 1.2189462545 3 0 0 0 0  
XY1815 ENR J620 188 63 1.1642816458 1 0 0 0 0  
XY1816 ENR J620 165 43 1.1647708654 1 0 0 0 0  
XY1817 ENR J620 158 36 1.1072284491 3 0 0 0 0  
XY1818 ENR J620 198 76 1.2066590787 3 1 1 0 0  
XY1819 ENR J620 190 74 1.3258172612 3 0 0 1 1  
XY1820 ENR J620 228 108 1.1341608551 4 0 0 0 1  
XY1821 ENR J620 195 80 1.3282767648 1 1 2 0 0  
XY1822 ENR J620 192 71 1.2336323474 1 0 0 0 0  
XY1823 ENR J620 182 66 1.3413273151 1 0 0 0 0  
XY1824 ENR J620 198 84 1.3336758239 2 0 0 0 0  
XY1825 ENR J620 188 77 1.4230109004 0 0 0 0 0  
XY1826 ENR J620 188 72 1.3306075952 3 0 0 0 1  
XY1827 ENR J620 202 88 1.3176593851 2 0 0 0 0  
XY1828 ENR J620 192 68 1.181507037 1 0 0 0 0  
XY1829 ENR J620 178 59 1.2797389989 3 0 0 0 0  
XY1830 ENR J620 170 47 1.1664940242 3 0 0 0 0  
XY1831 ENR J620 175 50 1.1399046406 0 0 0 0 0  
XY1832 ENR J620 209 87 1.1789370988 1 0 0 0 0  
XY1833 ENR J620 175 . . 2 0 0 0 0  
XY1834 ENR J620 176 56 1.2555554869 0 0 0 0 0  
XY1835 ENR J620 175 52 1.1855008262 1 0 0 0 0  
XY1836 ENR J620 168 43 1.104872744 3 0 0 0 0  
XY1837 ENR J620 162 41 1.1719386143 4 0 0 0 0  
XY1838 ENR J620 172 45 1.0792303856 3 0 0 1 0  
XY1839 ENR J620 202 114 1.7069678398 3 3 0 0 1  
XY1840 ENR J620 162 39 1.114770877 3 0 0 0 0  
XY1841 ENR J620 212 88 1.1437170611 0 0 0 0 0  
XY1842 ENR J620 185 71 1.3754511935 0 0 0 0 0  
XY1843 ENR J620 228 92 0.9661370247 0 0 0 0 0  
XY1844 ENR J620 181 56 1.1566176161 0 0 0 0 0  
XY1845 ENR J620 185 58 1.1236080172 4 0 0 0 0  
XY1846 ENR J620 202 101 1.5123136125 1 0 0 0 0  
XY1847 ENR J620 220 102 1.1893282012 1 1 0 0 1  
XY1848 ENR J620 190 68 1.2183185644 0 0 0 0 0
XY1849 ENR J620 205 79 1.1328913958 3 0 0 1 0  
XY1850 ENR J620 175 53 1.208298919 4 0 0 0 0  
XY1851 ENR J620 228 103 1.0816534081 4 0 0 2 1  
XY1852 ENR J620 185 61 1.1817256733 3 0 0 0 0  
XY1853 ENR J620 172 52 1.2471106678 1 0 0 0 0  
XY1854 ENR J620 175 49 1.1171065478 4 0 0 0 0  
XY1855 ENR J620 150 30 1.0744194599 0 0 0 0 0  
XY1856 ENR J620 222 102 1.1582063899 2 0 0 0 3  
XY1857 ENR J620 205 85 1.2189337803 2 0 1 2 0  
XY1858 ENR J620 187 64 1.2013901498 2 0 0 0 0  
XY1859 ENR J620 182 57 1.1584190448 4 0 0 0 0  
XY1860 ENR J620 162 42 1.200522483 1 0 0 0 0  
XY1861 ENR J620 182 59 1.1990653271 3 0 0 0 0  
XY1862 ENR J620 230 114 1.1669232471 3 2 1 1 1  
XY1863 ENR J620 208 82 1.1269075302 1 0 0 0 0  
XY1864 ENR J620 205 78 1.1185509984 3 0 0 0 0  
XY1865 ENR J620 203 71 1.0478399627 2 0 0 0 0  
XY1866 ENR J620 201 70 1.0634904437 0 0 0 0 0  
XY1867 ENR J620 192 66 1.14675683 3 0 0 0 0  
XY1868 ENR J620 192 64 1.112006623 3 0 0 0 0  
XY1869 ENR J620 192 70 1.2162572439 3 0 0 0 0  
XY1870 ENR J620 172 48 1.151179078 0 0 1 1 0  
XY1871 ENR J620 192 75 1.3031327614 4 3 0 0 0  
XY1872 ENR J620 192 73 1.2683825544 0 0 0 0 0  
XY1873 ENR J620 172 48 1.151179078 1 0 0 0 0  
XY1874 ENR J620 172 66 1.5828712322 2 0 0 1 1  
XY1875 ENR J620 165 44 1.19185856 4 0 0 0 0  
XY1876 ENR J620 175 52 1.1855008262 3 3 0 0 0  
XY1877 ENR J620 165 48 1.3002093381 0 0 0 0 0  
XY1878 ENR J620 208 85 1.1681358545 1 0 0 0 0  
XY1879 ENR J620 175 57 1.2994912903 1 0 0 0 0  
XY1880 ENR J620 175 72 1.6414626824 1 0 0 0 0  
XY1881 ENR J620 215 95 1.1848924105 2 0 0 1 0  
XY1882 ENR J620 215 95 1.1848924105 2 0 0 0 0  
XY1883 ENR J620 195 76 1.2618629265 1 0 0 0 0  
XY1884 ENR J620 177 76 1.6759147445 0 0 0 0 0  
XY1885 ENR J620 175 57 1.2994912903 1 0 0 0 0  
XY1886 ENR J620 170 53 1.3154081549 3 0 0 0 0  
XY1887 ENR J620 195 74 1.2286560074 1 0 0 0 0  
XY1888 ENR J620 192 69 1.1988821405 1 0 0 0 0  
XY1889 ENR J620 199 78 1.2202676241 2 0 0 0 0  
XY1890 ENR J620 182 59 1.1990653271 3 0 0 2 1  
XY1891 ENR J620 188 65 1.2012429679 3 0 0 1 1  
XY1892 ENR J620 190 65 1.164569216 4 1 1 1 1  
XY1893 ENR J620 163 43 1.2071431511 2 0 0 0 0  
XY1894 ENR J620 182 58 1.178742186 1 0 0 0 0  
XY1895 ENR J620 192 69 1.1988821405 1 0 0 0 0  
XY1896 ENR J620 182 65 1.3210041739 3 0 0 0 0  
XY1897 ENR J620 152 39 1.343578032 4 0 0 0 0  
XY1898 ENR J620 180 58 1.2175296707 2 0 0 1 1  
XY1899 ENR J620 138 35 1.6003770735 1 2 0 0 0  
XY1900 ENR J620 155 39 1.2687987187 1 0 0 0 0  
XY1901 ENR J620 142 30 1.2615846776 1 0 0 0 0  
XY1902 ENR J620 192 68 1.181507037 2 0 0 0 0  
XY1903 ENR J620 200 76 1.1716440867 2 0 0 0 0  
XY1904 ENR J620 182 56 1.1380959037 1 0 0 0 0  
XY1905 ENR J620 . . . 3 0 0 0 0  
XY1906 ENR J620 215 98 1.2223100656 3 0 0 2 0  
XY1907 ENR J620 218 101 1.2096057636 3 0 0 2 0  
XY1908 ENR J620 202 79 1.1828987662 1 0 0 0 0  
XY1909 ENR J620 202 69 1.0331647452 4 0 0 0 0  
XY1910 ENR J620 185 60 1.1623531213 1 0 0 0 0  
XY1911 ENR J620 172 48 1.151179078 3 0 0 0 0  
XY1912 ENR J620 182 52 1.0568033392 4 0 0 0 0  
XY1913 ENR J620 192 63 1.0946315196 4 0 0 0 0  
XY1914 ENR J620 175 53 1.208298919 1 0 0 0 0  
XY1915 ENR J620 175 51 1.1627027334 2 0 0 0 0  
XY1916 ENR J620 179 59 1.2589040505 3 0 0 0 0  
XY1917 ENR J620 182 60 1.2193884683 4 0 0 0 0  
XY1918 ENR J620 158 45 1.3840355613 1 0 0 0 0  
XY1919 ENR J620 175 50 1.1399046406 1 0 0 0 0  
XY1920 ENR J620 195 67 1.1124317905 3 0 0 0 0  
XY1921 ENR J620 150 32 1.1460474239 2 0 3 0 0  
XY1922 ENR J620 198 82 1.3019216376 4 0 0 0 0  
XY1923 ENR J620 185 75 1.4529414016 3 0 0 0 0  
XY1924 ENR J620 182 57 1.1584190448 1 0 0 0 0  
XY1925 ENR J620 182 63 1.2803578917 4 0 0 0 0  
XY1926 ENR J620 182 61 1.2397116094 0 0 0 0 0  
XY1927 ENR J620 165 46 1.246033949 4 0 0 0 0  
XY1928 ENR J620 180 55 1.1545539981 3 0 0 0 0  
XY1929 ENR J620 215 90 1.1225296521 3 0 0 0 0  
XY1930 ENR J620 175 52 1.1855008262 1 0 0 0 0  
XY1931 ENR J620 179 62 1.3229161208 2 0 0 0 0  
XY1932 ENR J620 169 47 1.1868335466 2 0 0 0 0  
XY1933 ENR J620 202 78 1.1679253641 3 0 0 1 0  
XY1934 ENR J620 185 57 1.1042354652 4 0 0 0 0  
XY1935 ENR J620 195 68 1.12903525 2 0 0 0 0  
XY1936 ENR J620 182 56 1.1380959037 1 0 0 0 0  
XY1937 ENR J620 188 68 1.256684951 3 0 0 3 1  
XY1938 ENR J620 175 55 1.2538951046 1 0 0 0 0  
XY1939 ENR J620 165 44 1.19185856 1 0 0 0 0  
XY1940 ENR J620 165 46 1.246033949 3 0 0 0 0  
XY1941 ENR J620 149 32 1.1687300534 2 1 0 0 0  
XY1942 ENR J620 185 62 1.2010982253 2 0 0 0 0  
XY1943 ENR J620 182 59 1.1990653271 2 0 0 0 0  
XY1944 ENR J620 188 65 1.2012429679 1 0 0 0 0  
XY1945 ENR J620 215 96 1.1973649622 3 0 0 1 1  
XY1946 ENR J620 228 116 1.2181727703 1 0 0 0 0  
XY1947 ENR J620 185 61 1.1817256733 2 0 0 0 0  
XY1948 ENR J620 202 76 1.1379785599 1 0 0 0 0  
XY1949 ENR J620 185 59 1.1429805692 1 0 0 0 0  
XY1950 ENR J620 192 74 1.2857576579 1 0 0 0 0  
XY1951 ENR J620 218 92 1.1018191114 3 0 0 3 0  
XY1952 ENR J620 198 78 1.238413265 2 0 0 0 0  
XY1953 ENR J620 195 79 1.3116733052 3 0 0 1 2  
XY1954 ENR J620 208 89 1.2231069535 3 0 0 0 0  
XY1955 ENR J620 175 57 1.2994912903 1 0 0 0 0  
XY1956 ENR J620 162 46 1.3148579575 1 0 0 0 0  
XY1957 ENR J620 138 29 1.3260267181 1 0 0 0 0  
XY1958 ENR J620 192 73 1.2683825544 1 0 0 0 0  
XY1959 ENR J620 200 77 1.1870604563 3 0 0 1 1  
XY1960 ENR J620 218 105 1.2575109424 1 0 0 3 0  
XY1961 ENR J620 192 70 1.2162572439 1 0 0 0 0  
XY1962 ENR J620 185 60 1.1623531213 4 0 0 0 0  
XY1963 ENR J620 195 69 1.1456387096 1 0 0 0 0  
XY1964 ENR J620 212 88 1.1437170611 2 1 1 2 2  
XY1965 ENR J620 208 93 1.2780780526 3 0 0 0 0  
XY1966 ENR J620 200 79 1.2178931954 3 0 0 0 0  
XY1967 ENR J620 205 75 1.0755298062 3 0 0 0 0  
XY1968 ENR J620 185 62 1.2010982253 4 0 0 0 0  
XY1969 ENR J620 193 77 1.3176734937 2 0 0 0 0  
XY1970 ENR J620 215 88 1.0975845487 3 0 0 0 0  
XY1971 ENR J620 207 86 1.1986857406 3 0 0 0 2  
XY1972 ENR J620 185 62 1.2010982253 1 0 0 0 0  
XY1973 ENR J620 185 65 1.2592158814 1 0 0 0 0  
XY1974 ENR J620 178 53 1.1495960498 3 1 1 0 0  
XY1975 ENR J620 165 44 1.19185856 1 0 0 0 0  
XY1976 ENR J620 178 54 1.1712865413 1 0 0 0 0  
XY1977 ENR J620 185 62 1.2010982253 1 0 0 0 0  
XY1978 ENR J620 178 54 1.1712865413 0 0 0 0 0  
XY1979 ENR J620 178 56 1.2146675244 0 0 0 0 0  
XY1980 ENR J620 150 31 1.1102334419 3 0 0 0 0  
XY1981 ENR J620 139 26 1.1639651656 1 0 0 0 0  
XY1982 ENR J620 222 108 1.2263361775 1 0 0 0 1  
XY1983 ENR J620 162 42 1.200522483 4 0 0 0 0  
XY1984 ENR J620 202 87 1.302685983 3 0 1 0 2  
XY1985 ENR J620 182 56 1.1380959037 1 0 0 0 0  
XY1986 ENR J620 205 81 1.1615721907 3 0 0 0 0  
XY1987 ENR J620 175 56 1.2766931974 3 0 0 0 0  
XY1988 ENR J620 182 56 1.1380959037 3 0 0 0 0  
XY1989 ENR J620 192 69 1.1988821405 1 0 0 0 0  
XY1990 ENR J620 179 56 1.1948919801 3 0 0 0 0  
XY1991 ENR J620 192 68 1.181507037 1 0 0 0 0  
XY1992 ENR J620 202 84 1.2577657767 3 0 0 0 0  
XY1993 ENR J620 192 70 1.2162572439 1 0 0 0 0  
XY1994 ENR J620 175 52 1.1855008262 1 0 0 0 0  
XY1995 ENR J620 175 54 1.2310970118 2 0 0 0 0  
XY1996 ENR J620 180 56 1.175545889 0 0 0 0 0  
XY1997 ENR J620 192 63 1.0946315196 1 0 0 0 0  
XY1998 ENR J620 182 60 1.2193884683 1 0 0 0 0  
XY1999 ENR J620 185 59 1.1429805692 3 0 0 0 0  
XY2000 ENR J617 202 85 1.2727391788 0 0 0 0 0  
XY2001 ENR J617 210 90 1.2026519945 0 0 0 0 0  
XY2002 ENR J617 198 79 1.2542903582 0 0 0 0 0  
XY2003 ENR J617 238 133 1.2316325464 2 1 1 0 0  
XY2004 ENR J617 182 61 1.2397116094 0 0 0 0 0  
XY2005 ENR J617 182 66 1.3413273151 1 0 0 0 0  
XY2006 ENR J617 210 90 1.2026519945 2 2 2 0 0  
XY2007 ENR J617 195 75 1.245259467 1 0 0 0 0  
XY2008 ENR J617 192 64 1.112006623 1 1 1 0 0  
XY2009 ENR J617 182 59 1.1990653271 3 0 0 3 0  
XY2010 ENR J617 165 42 1.1376831709 1 0 0 0 0  
XY2011 ENR J617 150 36 1.2893033519 0 0 0 0 0  
XY2012 ENR J617 150 37 1.3251173339 0 0 0 0 0  
XY2013 ENR J617 185 63 1.2204707773 2 0 0 0 0  
XY2014 ENR J617 197 84 1.3536090316 2 0 0 0 0  
XY2015 ENR J617 178 59 1.2797389989 1 0 0 0 0  
XY2016 ENR J617 219 105 1.2407607385 1 0 0 0 0  
XY2017 ENR J617 205 85 1.2189337803 1 0 0 0 0  
XY2018 ENR J617 210 94 1.2561031943 1 0 0 1 1  
XY2019 ENR J617 192 71 1.2336323474 3 0 0 0 0  
XY2020 ENR J617 199 79 1.2359120808 3 0 0 0 0  
XY2021 ENR J617 162 44 1.2576902203 0 0 0 0 0  
XY2022 ENR J617 185 63 1.2204707773 1 0 0 0 0  
XY2023 ENR J617 170 54 1.3402271767 1 0 0 0 0  
XY2024 ENR J617 215 94 1.1724198588 1 0 0 0 0  
XY2025 ENR J617 206 89 1.2582271466 1 0 0 0 0  
XY2026 ENR J617 231 125 1.263359388 3 1 1 1 1  
XY2027 ENR J617 228 117 1.2286742597 3 2 0 0 3  
XY2028 ENR J617 190 72 1.2899843623 0 0 0 0 0  
XY2029 ENR J617 208 91 1.2505925031 3 0 0 0 3  
XY2030 ENR J617 194 72 1.2135940198 0 0 0 0 0  
XY2031 ENR J617 172 47 1.1271961805 1 0 0 0 0  
XY2032 ENR J617 160 40 1.1857371918 0 0 0 0 0  
XY2033 ENR J617 160 31 0.9189463236 3 0 0 0 0  
XY2034 ENR J617 182 63 1.2803578917 0 0 0 0 0  
XY2035 ENR J617 192 70 1.2162572439 3 0 0 0 0  
XY2036 ENR J617 158 42 1.2917665239 1 0 0 0 0  
XY2037 ENR J617 161 42 1.2225017054 1 0 0 0 0  
XY2038 ENR J617 223 115 1.288737873 1 0 0 0 0  
XY2039 ENR J617 188 67 1.2382042899 1 0 1 0 0  
XY2040 ENR J617 198 81 1.2860445444 2 0 0 0 0  
XY2041 ENR J617 188 64 1.1827623068 2 0 0 0 0  
XY2042 ENR J617 187 62 1.1638467076 0 0 0 0 0  
XY2043 ENR J617 195 76 1.2618629265 2 0 0 3 3  
XY2044 ENR J617 198 76 1.2066590787 3 0 0 2 2  
XY2045 ENR J617 182 61 1.2397116094 1 0 0 0 0  
XY2046 ENR J617 190 73 1.3079008118 0 0 0 0 0  
XY2047 ENR J617 158 40 1.2302538323 3 0 0 0 0  
XY2048 ENR J617 199 81 1.2672009943 1 0 0 1 3  
XY2049 ENR J617 175 55 1.2538951046 0 0 0 0 0  
XY2050 ENR J617 218 104 1.2455346477 1 0 0 0 3  
XY2051 ENR J617 198 80 1.2701674513 1 0 0 0 0  
XY2052 ENR J617 205 77 1.104210601 1 0 0 0 0  
XY2053 ENR J617 220 110 1.2826088445 1 0 0 0 0  
XY2054 ENR J617 178 53 1.1495960498 3 0 0 0 3  
XY2055 ENR J617 207 88 1.2265621532 3 0 0 0 0  
XY2056 ENR J617 207 90 1.2544385658 1 0 0 1 1  
XY2057 ENR J617 155 36 1.1711988172 1 0 0 0 0  
XY2058 ENR J617 201 78 1.1850322087 2 0 0 0 0  
XY2059 ENR J617 208 88 1.2093641788 3 0 0 0 0  
XY2060 ENR J617 182 61 1.2397116094 0 0 0 0 0  
XY2061 ENR J617 215 93 1.1599473071 0 0 0 0 0  
XY2062 ENR J617 172 51 1.2231277703 0 0 0 0 0  
XY2063 ENR J617 158 38 1.1687411407 1 0 0 0 0  
XY2064 ENR J617 152 35 1.2057751569 3 0 0 0 0 
XY2065 ENR J617 182 62 1.2600347505 0 0 0 0 0  
XY2066 ENR J617 208 90 1.2368497283 1 0 0 0 0  
XY2067 ENR J617 190 67 1.2004021149 1 0 0 0 0  
XY2068 ENR J617 228 115 1.2076712809 0 0 0 0 0  
XY2069 ENR J617 172 56 1.3430422576 0 0 0 0 0  
XY2070 ENR J617 215 104 1.2971453757 0 0 0 0 0  
XY2071 ENR J617 200 80 1.233309565 1 0 0 0 3  
XY2072 ENR J617 222 112 1.2717560359 1 0 0 0 0  
XY2073 ENR J617 205 86 1.2332741777 3 0 0 0 0  
XY2074 ENR J617 179 57 1.2162293369 0 0 0 0 0  
XY2075 ENR J617 205 89 1.27629537 1 0 0 0 3  
XY2076 ENR J617 169 51 1.2878406569 1 0 0 0 0  
XY2077 ENR J617 178 54 1.1712865413 3 0 0 0 0  
XY2078 ENR J617 175 50 1.1399046406 1 0 0 1 1  
XY2079 ENR J617 192 68 1.181507037 3 0 0 0 0  
XY2080 ENR J617 162 44 1.2576902203 3 0 0 0 0  
XY2081 ENR J617 167 45 1.176666132 3 0 0 0 0  
XY2082 ENR J617 222 109 1.2376911421 0 0 0 0 0  
XY2083 ENR J617 182 61 1.2397116094 3 0 0 0 0  
XY2084 ENR J617 182 60 1.2193884683 1 0 0 0 0  
XY2085 ENR J617 198 80 1.2701674513 1 0 0 0 0  
XY2086 ENR J617 195 70 1.1622421692 1 0 0 0 0  
XY2087 ENR J617 208 91 1.2505925031 2 0 0 1 3  
XY2088 ENR J617 235 124 1.1917710972 2 0 0 0 0  
XY2089 ENR J617 172 51 1.2231277703 0 0 0 0 0  
XY2090 ENR J617 178 58 1.2580485074 0 1 0 0 0  
XY2091 ENR J617 189 66 1.2009110732 3 0 0 0 0  
XY2092 ENR J617 195 74 1.2286560074 2 0 0 0 0  
XY2093 ENR J617 182 62 1.2600347505 3 0 0 0 0  
XY2094 ENR J617 168 45 1.1562621739 1 0 0 0 0  
XY2095 ENR J617 172 51 1.2231277703 2 0 0 0 0  
XY2096 ENR J617 212 97 1.2606881242 3 0 0 0 0  
XY2097 ENR J617 182 60 1.2193884683 2 0 0 0 0  
XY2098 ENR J617 180 60 1.2595134525 1 0 0 0 0  
XY2099 ENR J617 180 57 1.1965377799 3 0 0 0 0  
XY2100 ENR J617 157 38 1.1906870084 1 0 0 0 0  
XY2101 ENR J617 150 36 1.2893033519 1 0 0 0 0  
XY2102 ENR J617 195 73 1.2120525478 1 0 0 1 3  
XY2103 ENR J617 222 105 1.1922712837 1 0 0 0 3  
XY2104 ENR J617 220 108 1.2592886837 1 1 1 2 2  
XY2105 ENR J617 208 86 1.1818786293 1 0 0 0 0  
XY2106 ENR J617 201 81 1.2306103706 1 0 0 0 0  
XY2107 ENR J617 188 68 1.256684951 3 0 0 0 0  
XY2108 ENR J617 199 82 1.282845451 3 0 0 1 2  
XY2109 ENR J617 196 74 1.2103791409 3 0 0 0 0  
XY2110 ENR J617 190 75 1.3437337107 1 1 1 1 1  
XY2111 ENR J617 197 73 1.176350706 1 0 0 0 0  
XY2112 ENR J617 195 75 1.245259467 3 0 0 0 3  
XY2113 ENR J617 195 79 1.3116733052 0 0 0 0 2  
XY2114 ENR J617 208 87 1.195621404 3 0 0 0 3  
XY2115 ENR J617 165 45 1.2189462545 3 0 0 0 0  
XY2116 ENR J617 165 47 1.2731216436 0 0 0 0 0  
XY2117 ENR J617 182 64 1.3006810328 3 0 0 0 0  
XY2118 ENR J617 172 53 1.2710935652 3 0 0 0 0  
XY2119 ENR J617 158 39 1.1994974865 0 0 0 0 0  
XY2120 ENR J617 192 72 1.2510074509 0 0 0 0 0  
XY2121 ENR J617 190 67 1.2004021149 1 0 0 0 0  
XY2122 ENR J617 225 124 1.3537139586 3 1 1 0 0  
XY2123 ENR J617 190 72 1.2899843623 0 0 0 0 0  
XY2124 ENR J617 210 92 1.2293775944 1 0 0 0 0  
XY2125 ENR J617 205 90 1.2906357674 2 0 0 0 0  
XY2126 ENR J617 200 79 1.2178931954 0 0 0 1 1  
XY2127 ENR J617 185 62 1.2010982253 3 0 0 0 0  
XY2128 ENR J617 180 58 1.2175296707 0 0 0 0 0  
XY2129 ENR J617 189 68 1.2373023178 3 0 1 2 3  
XY2130 ENR J617 192 72 1.2510074509 0 0 0 0 0  
XY2131 ENR J617 178 58 1.2580485074 1 0 0 0 0
XY2132 ENR J617 185 63 1.2204707773 2 0 0 0 0  
XY2133 ENR J617 187 61 1.1450749865 2 0 0 0 0  
XY2134 ENR J617 177 59 1.3010390779 2 0 0 0 0  
XY2135 ENR J617 215 101 1.2597277206 2 0 0 0 0  
XY2136 ENR J617 210 89 1.1892891946 3 1 1 1 3  
XY2137 ENR J617 210 98 1.309554394 1 0 0 0 0  
XY2138 ENR J617 222 122 1.385305682 1 0 0 3 3  
XY2139 ENR J617 192 74 1.2857576579 1 0 0 0 0  
XY2140 ENR J617 178 56 1.2146675244 1 0 0 2 2  
XY2141 ENR J617 201 77 1.1698394881 3 1 1 1 1  
XY2142 ENR J617 195 75 1.245259467 1 0 0 0 0  
XY2143 ENR J617 185 66 1.2785884334 1 0 0 0 0  
XY2144 ENR J617 185 61 1.1817256733 3 0 0 0 0  
XY2145 ENR J617 190 69 1.2362350139 1 0 0 0 0  
XY2146 ENR J617 188 67 1.2382042899 1 0 0 0 0  
XY2147 ENR J617 170 54 1.3402271767 1 0 0 0 0  
XY2148 ENR J617 163 44 1.2352162476 3 0 0 0 0  
XY2149 ENR J617 148 33 1.2292695212 3 0 0 0 0  
XY2150 ENR J617 228 119 1.2496772385 1 0 0 2 2  
XY2151 ENR J617 175 54 1.2310970118 1 0 0 0 0  
XY2152 ENR J617 195 72 1.1954490883 0 0 0 0 0  
XY2153 ENR J617 212 96 1.2476913394 0 1 1 0 0  
XY2154 ENR J617 210 94 1.2561031943 1 0 0 0 3  
XY2155 ENR J617 202 78 1.1679253641 1 0 0 1 3  
XY2156 ENR J617 205 80 1.1472317932 2 0 0 0 0  
XY2157 ENR J617 185 68 1.3173335374 2 0 0 0 0  
XY2158 ENR J617 179 58 1.2375666937 1 0 0 0 0  
XY2159 ENR J617 205 89 1.27629537 1 0 0 0 0  
XY2160 ENR J617 200 80 1.233309565 3 1 1 1 1  
XY2161 ENR J617 175 55 1.2538951046 1 0 0 2 2  
XY2162 ENR J617 188 64 1.1827623068 3 0 0 0 0  
XY2163 ENR J617 178 52 1.1279055583 3 0 0 0 0  
XY2164 ENR J617 189 68 1.2373023178 1 0 0 0 0  
XY2165 ENR J617 178 57 1.2363580159 0 0 0 0 0  
XY2166 ENR J617 172 46 1.103213283 3 0 0 0 0  
XY2167 ENR J617 165 43 1.1647708654 3 1 1 1 1  
XY2168 ENR J617 170 49 1.2161320678 0 0 0 0 0  
XY2169 ENR J617 166 46 1.2241683128 2 1 1 0 0  
XY2170 ENR J617 167 47 1.2289624045 1 0 0 0 0  
XY2171 ENR J617 141 29 1.2450477214 2 0 0 0 0  
XY2172 ENR J617 165 43 1.1647708654 1 0 0 0 0  
XY2173 ENR J617 198 79 1.2542903582 3 0 0 3 3  
XY2174 ENR J617 205 87 1.2476145752 3 0 0 1 3  
XY2175 ENR J617 190 64 1.1466527665 0 0 0 0 0  
XY2176 ENR J617 188 68 1.256684951 3 0 0 0 0  
XY2177 ENR J617 202 87 1.302685983 3 0 0 0 0  
XY2178 ENR J617 178 55 1.1929770328 1 0 0 0 0  
XY2179 ENR J617 185 64 1.2398433294 3 0 0 0 0  
XY2180 ENR J617 167 49 1.281258677 0 0 0 0 0  
XY2181 ENR J617 162 41 1.1719386143 3 0 0 0 0  
XY2182 ENR J617 197 71 1.1441219195 0 0 0 0 0  
XY2183 ENR J617 200 80 1.233309565 3 1 1 0 0  
XY2184 ENR J617 210 87 1.1625635947 3 0 0 0 0  
XY2185 ENR J617 180 55 1.1545539981 1 0 0 0 0  
XY2186 ENR J617 200 83 1.2795586737 3 0 0 1 3  
XY2187 ENR J617 180 59 1.2385215616 0 0 0 0 0  
XY2188 ENR J617 205 84 1.2045933829 3 0 0 0 0  
XY2189 ENR J617 185 66 1.2785884334 2 0 0 0 0  
XY2190 ENR J617 197 77 1.2408082789 2 0 0 1 1  
XY2191 ENR J617 225 112 1.222709382 2 1 0 0 0  
XY2192 ENR J617 202 80 1.1978721683 1 0 0 1 3  
XY2193 ENR J617 197 82 1.3213802451 3 0 0 0 0  
XY2194 ENR J617 192 74 1.2857576579 0 0 0 0 0  
XY2195 ENR J617 192 68 1.181507037 1 0 0 0 0  
XY2196 ENR J617 182 56 1.1380959037 1 0 0 0 0  
XY2197 ENR J617 185 64 1.2398433294 0 0 0 1 1  
XY2198 ENR J617 178 57 1.2363580159 0 0 0 0 0  
XY2199 ENR J617 158 41 1.2610101781 1 0 0 0 0  
XY2200 ENR J617 162 41 1.1719386143 0 0 0 0 0  
XY2201 ENR J617 142 32 1.3456903227 3 0 0 0 0  
XY2202 ENR J617 147 29 1.1019406572 2 0 0 0 0  
XY2203 ENR J617 198 75 1.1907819856 2 0 0 0 0  
XY2204 ENR J617 240 139 1.2560179963 1 0 0 0 0  
XY2205 ENR J617 227 120 1.2765137126 0 0 0 0 0  
XY2206 ENR J617 207 86 1.1986857406 1 0 0 0 0  
XY2207 ENR J617 203 84 1.2396979841 1 0 0 0 0  
XY2208 ENR J617 235 125 1.2013821544 1 0 0 0 0  
XY2209 ENR J617 218 99 1.1856531742 1 1 1 0 0  
XY2210 ENR J617 200 77 1.1870604563 1 0 0 0 0  
XY2211 ENR J617 218 97 1.1617005849 1 0 0 0 0  
XY2212 ENR J617 199 76 1.1889787107 1 0 0 0 0  
XY2213 ENR J617 205 80 1.1472317932 3 0 0 0 0  
XY2214 ENR J617 198 78 1.238413265 1 0 0 0 3  
XY2215 ENR J617 157 42 1.316022483 1 0 0 0 0  
XY2216 ENR J617 190 70 1.2541514633 0 0 0 0 0  
XY2217 ENR J617 190 69 1.2362350139 0 0 0 0 0  
XY2218 ENR J617 195 79 1.3116733052 3 0 0 0 0  
XY2219 ENR J617 158 38 1.1687411407 1 0 0 0 0  
XY2220 ENR J617 172 42 1.0072816932 0 0 0 0 0  
XY2221 ENR J617 160 39 1.156093762 0 0 0 1 1  
XY2222 ENR J617 150 33 1.1818614059 0 0 0 0 0  
XY2223 ENR J617 219 99 1.1698601248 0 0 0 0 0  
XY2224 ENR J617 175 51 1.1627027334 2 2 0 0 0  
XY2225 ENR J617 202 82 1.2278189725 3 0 0 0 0  
XY2226 ENR J617 203 87 1.2839729121 0 0 0 0 0  
XY2227 ENR J617 188 70 1.2936462731 0 0 0 0 0  
XY2228 ENR J617 195 70 1.1622421692 3 0 0 0 0  
XY2229 ENR J617 199 78 1.2202676241 1 0 0 0 0  
XY2230 ENR J617 215 96 1.1973649622 3 0 0 0 0  
XY2231 ENR J617 222 115 1.3058209297 1 0 0 0 0  
XY2232 ENR J617 205 91 1.3049761648 0 0 0 0 0  
XY2233 ENR J617 227 110 1.1701375699 3 0 0 0 0  
XY2234 ENR J617 189 63 1.1463242062 3 0 0 0 0  
XY2235 ENR J617 188 72 1.3306075952 0 0 0 0 0  
XY2236 ENR J617 177 58 1.2789875681 0 1 1 0 0  
XY2237 ENR J617 182 61 1.2397116094 0 0 0 0 0  
XY2238 ENR J617 182 58 1.178742186 0 0 0 0 0  
XY2239 ENR J617 165 45 1.2189462545 0 0 0 0 0  
XY2240 ENR J617 178 55 1.1929770328 0 1 1 0 0  
XY2241 ENR J617 202 82 1.2278189725 3 0 0 0 0  
XY2242 ENR J617 195 79 1.3116733052 1 1 1 0 0  
XY2243 ENR J617 192 67 1.1641319335 1 0 0 1 3  
XY2244 ENR J617 193 66 1.1294344232 3 0 0 0 0  
XY2245 ENR J617 197 75 1.2085794925 3 1 1 1 1  
XY2246 ENR J617 175 56 1.2766931974 1 0 0 2 2  
XY2247 ENR J617 200 77 1.1870604563 2 0 0 1 1  
XY2248 ENR J617 202 85 1.2727391788 3 0 0 0 0  
XY2249 ENR J617 202 80 1.1978721683 2 0 0 0 3  
XY2250 ENR J618 190 65 1.164569216 0 0 0 0 0  
XY2251 ENR J618 198 77 1.2225361719 1 0 0 0 0  
XY2252 ENR J618 185 64 1.2398433294 2 1 1 0 0  
XY2253 ENR J618 222 115 1.3058209297 2 1 1 0 0  
XY2254 ENR J618 200 74 1.1408113476 3 1 1 1 1  
XY2255 ENR J618 208 87 1.195621404 3 0 0 0 0  
XY2256 ENR J618 199 75 1.1733342539 1 1 0 0 0  
XY2257 ENR J618 202 83 1.2427923746 1 0 0 0 0  
XY2258 ENR J618 195 77 1.2784663861 0 0 0 0 0  
XY2259 ENR J618 185 69 1.3367060895 1 1 1 0 0  
XY2260 ENR J618 155 37 1.2037321177 0 0 0 0 0 male
XY2261 ENR J618 . 74 . 3 1 1 0 0  
XY2262 ENR J618 190 68 1.2183185644 3 0 0 0 0  
XY2263 ENR J618 157 39 1.222020877 1 0 0 0 0  
XY2264 ENR J618 174 49 1.1360221063 2 1 1 0 0  
XY2265 ENR J618 175 53 1.208298919 1 0 0 0 0  
XY2266 ENR J618 193 69 1.1807723515 2 0 0 0 0  
XY2267 ENR J618 172 50 1.1991448729 0 0 0 0 0  
XY2268 ENR J618 215 103 1.284672824 2 1 1 2 2  
XY2269 ENR J618 223 113 1.2663250405 1 0 0 0 0  
XY2270 ENR J618 208 90 1.2368497283 1 1 1 1 1  
XY2271 ENR J618 215 98 1.2223100656 0 0 0 0 0  
XY2272 ENR J618 220 101 1.1776681208 3 1 1 2 2  
XY2273 ENR J618 210 94 1.2561031943 1 0 0 2 0  
XY2274 ENR J618 202 83 1.2427923746 1 0 0 0 0  
XY2275 ENR J618 202 78 1.1679253641 3 0 0 0 0  
XY2276 ENR J618 162 45 1.2862740889 3 0 0 0 0  
XY2277 ENR J618 182 55 1.1177727626 4 1 1 0 0  
XY2278 ENR J618 185 63 1.2204707773 3 0 0 0 0  
XY2279 ENR J618 175 54 1.2310970118 1 0 0 0 0  
XY2280 ENR J618 192 70 1.2162572439 3 1 1 0 0  
XY2281 ENR J618 158 38 1.1687411407 2 0 0 0 0  
XY2282 ENR J618 175 49 1.1171065478 3 1 1 0 0  
XY2283 ENR J618 187 66 1.2389335919 1 0 0 0 0  
XY2284 ENR J618 159 68 2.0531247504 3 0 0 0 0  
XY2285 ENR J618 177 54 1.190781529 3 0 0 0 0  
XY2286 ENR J618 157 38 1.1906870084 2 1 1 0 0  
XY2287 ENR J618 170 46 1.1416750024 3 0 0 0 0  
XY2288 ENR J618 212 95 1.2346945546 3 1 1 1 1  
XY2289 ENR J618 213 99 1.2690623403 3 0 0 0 0  
XY2290 ENR J618 230 110 1.1259785717 2 1 1 0 0  
XY2291 ENR J618 205 85 1.2189337803 0 0 0 0 0  
XY2292 ENR J618 205 81 1.1615721907 3 0 0 0 0  
XY2293 ENR J618 208 85 1.1681358545 3 1 1 0 0  
XY2294 ENR J618 201 74 1.1242613262 3 0 0 0 0  
XY2295 ENR J618 230 145 1.4842444809 2 1 1 2 2  
XY2296 ENR J618 198 74 1.1749048925 2 0 0 0 0  
XY2297 ENR J618 170 53 1.3154081549 0 0 0 0 0  
XY2298 ENR J618 157 41 1.2846886143 0 0 0 0 0  
XY2299 ENR J618 195 78 1.2950698456 2 1 1 0 0  
XY2300 ENR J618 195 70 1.1622421692 3 0 0 0 0  
XY2301 ENR J618 155 39 1.2687987187 0 0 0 0 0  
XY2302 ENR J618 217 97 1.1774560732 2 1 1 1 1  
XY2303 ENR J618 250 159 1.2747731247 0 1 1 1 1  
XY2304 ENR J618 198 72 1.1431507062 2 1 1 0 0  
XY2305 ENR J618 225 105 1.1462900456 2 1 1 1 1  
XY2306 ENR J618 215 99 1.2347826173 0 1 1 1 1  
XY2307 ENR J618 198 74 1.1749048925 1 0 0 0 0  
XY2308 ENR J618 207 87 1.2126239469 3 0 0 1 1  
XY2309 ENR J618 188 66 1.2197236289 3 0 0 0 0  
XY2310 ENR J618 225 106 1.1572070937 3 1 1 2 2  
XY2311 ENR J618 192 69 1.1988821405 2 0 0 0 0  
XY2312 ENR J618 215 90 1.1225296521 2 1 1 2 2  
XY2313 ENR J618 185 61 1.1817256733 0 0 0 0 0  
XY2314 ENR J618 162 39 1.114770877 0 0 0 0 0  
XY2315 ENR J618 160 42 1.2450240514 3 0 0 0 0  
XY2316 ENR J618 195 71 1.1788456287 3 1 1 0 0  
XY2317 ENR J618 188 66 1.2197236289 1 0 0 0 0  
XY2318 ENR J618 178 55 1.1929770328 2 0 0 0 0  
XY2319 ENR J618 185 62 1.2010982253 1 0 0 0 0 
XY2320 ENR J618 160 39 1.156093762 0 0 0 0 0  
XY2321 ENR J618 165 44 1.19185856 3 0 0 0 0  
XY2322 ENR J618 155 34 1.1061322163 3 0 0 0 0  
XY2323 ENR J618 150 29 1.0386054779 2 0 0 0 0  
XY2324 ENR J618 220 103 1.2009882816 1 1 1 2 2  
XY2325 ENR J618 220 105 1.2243084424 3 1 1 2 2  
XY2326 ENR J618 188 67 1.2382042899 1 0 0 0 0  
XY2327 ENR J618 180 61 1.2805053434 0 0 0 0 0  
XY2328 ENR J618 215 96 1.1973649622 1 1 1 2 2  
XY2329 ENR J618 185 67 1.2979609854 0 0 0 0 0  
XY2330 ENR J618 225 115 1.2554605261 1 1 1 2 2  
XY2331 ENR J618 182 59 1.1990653271 0 0 0 0 0  
XY2332 ENR J618 162 56 1.600696644 1 0 0 0 0  
XY2333 ENR J618 192 75 1.3031327614 1 1 1 0 0  
XY2334 ENR J618 162 39 1.114770877 2 0 0 0 0  
XY2335 ENR J618 162 43 1.2291063516 2 0 0 0 0  
XY2336 ENR J618 165 41 1.1105954763 2 0 0 0 0  
XY2337 ENR J618 158 42 1.2917665239 0 0 0 0 0  
XY2338 ENR J618 150 35 1.2534893699 0 0 0 0 0  
XY2339 ENR J618 230 128 1.3102296107 2 0 0 0 0  
XY2340 ENR J618 207 82 1.1429329155 1 1 1 0 0  
XY2341 ENR J618 200 78 1.2024768258 1 0 0 0 0  
XY2342 ENR J618 218 104 1.2455346477 2 1 1 1 1  
XY2343 ENR J618 215 96 1.1973649622 2 1 1 1 1  
XY2344 ENR J618 228 118 1.2391757491 2 1 1 0 0  
XY2345 ENR J618 192 68 1.181507037 3 0 0 0 0  
XY2346 ENR J618 215 99 1.2347826173 3 1 1 1 1  
XY2347 ENR J618 218 98 1.1736768796 1 0 0 1 1  
XY2348 ENR J618 202 78 1.1679253641 1 1 0 0 0  
XY2349 ENR J618 212 90 1.1697106307 3 1 1 0 0  
XY2350 ENR J618 198 80 1.2701674513 1 1 1 1 1  
XY2351 ENR J618 185 61 1.1817256733 3 0 0 0 0  
XY2352 ENR J618 195 74 1.2286560074 1 0 0 0 0  
XY2353 ENR J618 192 63 1.0946315196 1 1 1 0 0  
XY2354 ENR J618 192 71 1.2336323474 1 1 1 0 0  
XY2355 ENR J618 192 71 1.2336323474 2 1 1 1 1  
XY2356 ENR J618 176 56 1.2555554869 2 0 0 0 0  
XY2357 ENR J618 215 93 1.1599473071 2 1 1 3 1  
XY2358 ENR J618 210 91 1.2160147945 0 1 0 0 0  
XY2359 ENR J618 198 80 1.2701674513 3 0 0 1 1  
XY2360 ENR J618 200 83 1.2795586737 1 1 1 3 0  
XY2361 ENR J618 176 96 2.1523808348 0 0 0 0 0  
XY2362 ENR J618 188 64 1.1827623068 1 0 0 0 0  
XY2363 ENR J618 180 56 1.175545889 2 0 0 0 0  
XY2364 ENR J618 198 75 1.1907819856 3 1 1 1 1  
XY2365 ENR J618 185 60 1.1623531213 0 0 0 0 0  
XY2366 ENR J618 164 43 1.1857031696 1 0 0 0 0  
XY2367 ENR J618 162 44 1.2576902203 3 0 0 3 3  
XY2368 ENR J618 208 93 1.2780780526 1 1 1 1 1  
XY2369 ENR J618 178 58 1.2580485074 2 1 1 1 1  
XY2370 ENR J618 210 97 1.2961915941 2 0 0 2 2  
XY2371 ENR J618 225 96 1.0480366131 2 1 1 2 2  
XY2372 ENR J618 205 85 1.2189337803 3 0 0 0 0  
XY2373 ENR J618 185 64 1.2398433294 1 0 0 0 0  
XY2374 ENR J618 192 68 1.181507037 1 0 0 0 0  
XY2375 ENR J618 208 96 1.3193063768 3 1 1 1 1  
XY2376 ENR J618 222 101 1.1468514253 2 2 1 1 2  
XY2377 ENR J618 202 84 1.2577657767 1 0 0 0 0  
XY2378 ENR J618 195 78 1.2950698456 1 0 0 0 0  
XY2379 ENR J618 190 76 1.3616501602 1 1 1 0 0  
XY2380 ENR J618 188 71 1.3121269341 1 . 1 1 1  
XY2381 ENR J618 185 60 1.1623531213 2 0 0 0 0  
XY2382 ENR J618 165 43 1.1647708654 1 0 0 0 0  
XY2383 ENR J618 172 55 1.3190593602 0 0 0 0 0  
XY2384 ENR J618 154 39 1.2930904223 2 1 1 1 1  
XY2385 ENR J618 225 116 1.2663775742 1 1 1 2 2  
XY2386 ENR J618 220 103 1.2009882816 3 0 0 1 1  
XY2387 ENR J618 188 67 1.2382042899 1 0 0 0 0  
XY2388 ENR J618 187 64 1.2013901498 3 1 1 0 0  
XY2389 ENR J618 190 67 1.2004021149 3 0 0 0 0  
XY2390 ENR J618 185 66 1.2785884334 3 0 0 0 0  
XY2391 ENR J618 192 69 1.1988821405 . 0 0 0 0  
XY2392 ENR J618 200 81 1.2487259345 1 0 0 1 2  
XY2393 ENR J618 172 49 1.1751619754 0 0 0 0 0  
XY2394 ENR J618 190 73 1.3079008118 3 0 0 0 0  
XY2395 ENR J618 180 57 1.1965377799 1 0 0 1 1  
XY2396 ENR J618 192 67 1.1641319335 1 0 0 0 0  
XY2397 ENR J618 175 51 1.1627027334 1 0 0 0 0  
XY2398 ENR J618 198 68 1.0796423336 3 0 0 0 0  
XY2399 ENR J618 182 59 1.1990653271 0 0 0 0 0  
XY2400 ENR J618 168 47 1.2076516039 0 0 0 0 0  
XY2401 ENR J618 165 41 1.1105954763 3 0 0 0 0  
XY2402 ENR J618 178 58 1.2580485074 2 1 1 0 0  
XY2403 ENR J618 198 78 1.238413265 3 0 0 0 0  
XY2404 ENR J618 232 121 1.2075512577 3 0 0 0 0  
XY2405 ENR J618 198 75 1.1907819856 0 0 0 0 0  
XY2406 ENR J618 217 99 1.201733518 3 0 0 3 3  
XY2407 ENR J618 211 101 1.3309868961 3 0 0 2 3  
XY2408 ENR J618 192 75 1.3031327614 1 0 0 0 0  
XY2409 ENR J618 224 110 1.2166509272 1 1 1 2 3  
XY2410 ENR J618 178 58 1.2580485074 3 0 0 0 0  
XY2411 ENR J618 227 112 1.1914127985 1 0 0 0 0  
XY2412 ENR J618 208 93 1.2780780526 2 1 1 0 0  
XY2413 ENR J618 187 67 1.257705313 0 0 0 0 0  
XY2414 ENR J618 192 75 1.3031327614 0 0 0 0 0  
XY2415 ENR J618 175 58 1.3222893831 1 0 0 0 0  
XY2416 ENR J618 205 87 1.2476145752 3 0 0 0 0  
XY2417 ENR J618 185 64 1.2398433294 0 0 0 0 0  
XY2418 ENR J618 195 73 1.2120525478 0 0 0 0 0  
XY2419 ENR J618 202 83 1.2427923746 1 0 0 0 0  
XY2420 ENR J618 202 77 1.152951962 3 1 1 1 1  
XY2421 ENR J618 185 63 1.2204707773 1 0 0 0 0  
XY2422 ENR J618 188 69 1.275165612 0 0 1 1 0  
XY2423 ENR J618 189 68 1.2373023178 0 0 0 2 1  
XY2424 ENR J618 197 76 1.2246938857 1 0 0 0 0  
XY2425 ENR J618 178 56 1.2146675244 1 0 0 0 0  
XY2426 ENR J618 168 46 1.1819568889 2 0 0 0 0  
XY2427 ENR J618 158 40 1.2302538323 2 0 0 0 0  
XY2428 ENR J618 210 86 1.1492007948 3 0 0 2 0  
XY2429 ENR J618 228 116 1.2181727703 0 0 0 0 0  
XY2430 ENR J618 195 75 1.245259467 0 0 0 1 1  
XY2431 ENR J618 197 76 1.2246938857 0 0 0 0 0  
XY2432 ENR J618 222 111 1.2604010713 2 1 1 2 2  
XY2433 ENR J618 208 88 1.2093641788 3 0 0 0 0  
XY2434 ENR J618 202 79 1.1828987662 2 0 0 0 0  
XY2435 ENR J618 187 61 1.1450749865 1 0 0 0 0  
XY2436 ENR J618 230 124 1.2692849354 1 1 1 1 1  
XY2437 ENR J618 205 84 1.2045933829 0 0 0 0 3  
XY2438 ENR J618 185 65 1.2592158814 0 0 0 0 0  
XY2439 ENR J618 155 34 1.1061322163 1 0 0 0 0  
XY2440 ENR J618 172 52 1.2471106678 0 0 0 0 0  
XY2441 ENR J618 182 59 1.1990653271 3 0 0 2 0  
XY2442 ENR J618 178 60 1.3014294904 0 0 0 0 0  
XY2443 ENR J618 202 75 1.1230051578 3 0 0 0 0  
XY2444 ENR J618 178 57 1.2363580159 0 0 0 0 0  
XY2445 ENR J618 169 48 1.2120853242 3 0 0 0 0  
XY2446 ENR J618 148 28 1.0430165635 0 0 0 0 0  
XY2447 ENR J618 190 64 1.1466527665 3 0 0 0 0  
XY2448 ENR J618 189 67 1.2191066955 3 0 0 0 0  
XY2449 ENR J618 218 103 1.233558353 3 1 1 0 0  
XY2450 ENR J618 202 79 1.1828987662 3 0 0 0 0  
XY2451 ENR J618 218 112 1.3413450052 1 1 1 1 1  
XY2452 ENR J618 183 58 1.1599687803 0 0 0 0 0  
XY2453 ENR J618 195 72 1.1954490883 0 0 0 0 0  
XY2454 ENR J618 218 99 1.1856531742 2 1 1 1 1  
XY2455 ENR J618 205 86 1.2332741777 1 1 1 3 1  
XY2456 ENR J618 195 76 1.2618629265 1 0 0 0 0  
XY2457 ENR J618 188 67 1.2382042899 1 1 1 0 0  
XY2458 ENR J618 188 62 1.1458009847 0 0 0 0 0  
XY2459 ENR J618 218 99 1.1856531742 1 0 0 0 0  
XY2460 ENR J618 222 104 1.1809163191 1 0 0 0 0  
XY2461 ENR J618 205 91 1.3049761648 1 0 0 0 0  
XY2462 ENR J618 205 84 1.2045933829 0 1 1 0 0  
XY2463 ENR J618 185 64 1.2398433294 3 0 0 0 0  
XY2464 ENR J618 175 54 1.2310970118 3 0 0 0 0  
XY2465 ENR J618 167 43 1.1243698594 0 0 0 0 0  
XY2466 ENR J618 158 39 1.1994974865 2 0 0 0 0  
XY2467 ENR J618 168 47 1.2076516039 2 0 0 0 0  
XY2468 ENR J618 167 43 1.1243698594 1 0 0 0 0  
XY2469 ENR J618 162 43 1.2291063516 4 0 0 0 0  
XY2470 ENR J618 155 37 1.2037321177 1 0 0 0 0  
XY2471 ENR J618 189 67 1.2191066955 0 0 0 0 0  
XY2472 ENR J618 197 73 1.176350706 1 0 0 0 0  
XY2473 ENR J618 190 69 1.2362350139 1 0 0 0 0  
XY2474 ENR J618 198 71 1.127273613 3 0 0 0 0  
XY2475 ENR J618 182 54 1.0974496214 3 1 1 1 1  
XY2476 ENR J618 197 78 1.2569226722 3 0 0 0 0  
XY2477 ENR J618 230 125 1.2795211042 3 1 1 0 0  
XY2478 ENR J618 192 66 1.14675683 1 0 0 0 0  
XY2479 ENR J618 200 82 1.2641423041 0 0 0 1 1  
XY2480 ENR J618 162 41 1.1719386143 2 0 0 0 0  
XY2481 ENR J618 157 41 1.2846886143 0 0 0 0 0  
XY2482 ENR J618 162 42 1.200522483 0 0 0 0 0  
XY2483 ENR J618 150 31 1.1102334419 3 0 0 1 1  
XY2484 ENR J618 152 34 1.1713244381 0 0 0 0 0  
XY2485 ENR J618 208 99 1.3605347011 1 1 1 0 0  
XY2486 ENR J618 232 122 1.2175310201 3 1 1 3 0  
XY2487 ENR J618 232 124 1.2374905451 1 0 0 0 0  
XY2488 ENR J618 202 79 1.1828987662 3 1 1 3 0  
XY2489 ENR J618 212 94 1.2216977698 2 1 1 0 0  
XY2490 ENR J618 218 104 1.2455346477 2 1 1 2 1  
XY2491 ENR J618 190 64 1.1466527665 2 1 0 2 0  
XY2492 ENR J618 195 75 1.245259467 3 0 0 0 0  
XY2493 ENR J618 187 62 1.1638467076 0 0 0 0 0  
XY2494 ENR J618 195 71 1.1788456287 1 0 0 0 0  
XY2495 ENR J618 189 63 1.1463242062 1 0 0 0 0  
XY2496 ENR J618 168 47 1.2076516039 1 0 0 0 0  
XY2497 ENR J618 182 63 1.2803578917 3 0 0 0 0  
XY2498 ENR J618 202 83 1.2427923746 0 0 0 0 0  
XY2499 ENR J618 182 60 1.2193884683 3 0 0 0 0  
XY2500 ENR J619 185 62 1.2010982253 3 0 0 0 0  
XY2501 ENR J619 180 56 1.175545889 3 0 0 0 0  
XY2502 ENR J619 235 142 1.3647701274 3 0 0 0 0  
XY2503 ENR J619 185 62 1.2010982253 3 0 0 0 0  
XY2504 ENR J619 150 42 1.5041872439 0 0 0 0 0
XY2505 ENR J619 230 126 1.2897572731 0 0 0 0 0  
XY2506 ENR J619 188 70 1.2936462731 1 0 0 0 0  
XY2507 ENR J619 235 131 1.2590484978 1 0 0 0 0  
XY2508 ENR J619 185 67 1.2979609854 2 0 0 0 0  
XY2509 ENR J619 235 135 1.2974927268 1 0 0 0 0  
XY2510 ENR J619 195 79 1.3116733052 4 0 0 0 0  
XY2511 ENR J619 180 55 1.1545539981 3 0 0 0 0  
XY2512 ENR J619 185 65 1.2592158814 2 0 0 0 0  
XY2513 ENR J619 168 49 1.2590410338 2 0 0 0 0  
XY2514 ENR J619 222 107 1.2149812129 4 0 0 0 0  
XY2515 ENR J619 190 64 1.1466527665 2 0 0 0 0  
XY2516 ENR J619 184 54 1.0628636108 3 0 0 0 0  
XY2517 ENR J619 150 37 1.3251173339 0 0 0 0 0  
XY2518 ENR J619 165 52 1.4085601163 2 0 0 0 0  
XY2519 ENR J619 156 43 1.3728193198 2 0 0 0 0  
XY2520 ENR J619 180 63 1.3224891251 0 0 0 0 0  
XY2521 ENR J619 245 150 1.2759528664 3 0 0 0 0  
XY2522 ENR J619 220 105 1.2243084424 3 0 0 0 0  
XY2523 ENR J619 198 75 1.1907819856 3 0 0 0 0  
XY2524 ENR J619 223 105 1.1766737102 2 0 0 0 0  
XY2525 ENR J619 230 125 1.2795211042 2 0 0 0 0  
XY2526 ENR J619 185 67 1.2979609854 3 0 0 0 0  
XY2527 ENR J619 185 62 1.2010982253 2 0 0 0 0  
XY2528 ENR J619 202 86 1.2877125809 2 0 0 0 0  
XY2529 ENR J619 220 108 1.2592886837 3 0 0 0 0  
XY2530 ENR J619 230 120 1.2283402601 3 0 0 0 0  
XY2531 ENR J619 220 101 1.1776681208 3 0 0 0 0  
XY2532 ENR J619 225 112 1.222709382 3 0 0 0 0  
XY2533 ENR J619 200 79 1.2178931954 3 0 0 0 0  
XY2534 ENR J619 190 71 1.2720679128 2 0 0 0 0  
XY2535 ENR J619 190 70 1.2541514633 2 0 0 0 0  
XY2536 ENR J619 181 61 1.2598870461 3 0 0 0 0  
XY2537 ENR J619 185 63 1.2204707773 3 0 0 0 0  
XY2538 ENR J619 155 38 1.2362654182 2 0 0 0 0  
XY2539 ENR J619 175 54 1.2310970118 3 0 0 0 0  
XY2540 ENR J619 155 37 1.2037321177 3 0 0 0 0  
XY2541 ENR J619 145 31 1.2261777953 3 0 0 0 0  
XY2542 ENR J619 180 62 1.3014972342 3 0 0 0 0  
XY2543 ENR J619 210 97 1.2961915941 3 0 0 0 0  
XY2544 ENR J619 230 116 1.1873955847 3 0 0 0 0  
XY2545 ENR J619 190 75 1.3437337107 3 0 0 0 0  
XY2546 ENR J619 225 111 1.2117923339 1 0 0 0 0  
XY2547 ENR J619 171 54 1.3173924082 2 0 0 0 0  
XY2548 ENR J619 200 83 1.2795586737 2 0 0 0 0  
XY2549 ENR J619 230 130 1.3307019484 2 0 0 0 0  
XY2550 ENR J619 225 123 1.3427969106 2 0 0 0 0  
XY2551 ENR J619 228 122 1.2811817067 2 0 0 0 0  
XY2552 ENR J619 215 94 1.1724198588 3 0 0 0 0  
XY2553 ENR J619 230 120 1.2283402601 3 0 0 0 0  
XY2554 ENR J619 190 69 1.2362350139 3 0 0 0 0  
XY2555 ENR J619 190 68 1.2183185644 4 0 0 0 0  
XY2556 ENR J619 205 88 1.2619549726 3 0 0 0 0  
XY2557 ENR J619 225 115 1.2554605261 3 0 0 0 0  
XY2558 ENR J619 190 67 1.2004021149 2 0 0 0 0  
XY2559 ENR J619 185 64 1.2398433294 2 0 0 0 0  
XY2560 ENR J619 180 58 1.2175296707 2 0 0 0 0  
XY2561 ENR J619 170 47 1.1664940242 3 0 0 0 0  
XY2562 ENR J619 152 38 1.3091273132 2 0 0 0 0  
XY2563 ENR J619 210 98 1.309554394 2 0 0 0 0  
XY2564 ENR J619 202 90 1.3476061893 2 0 0 0 0  
XY2565 ENR J619 170 55 1.3650461985 0 0 0 0 0  
XY2566 ENR J619 232 121 1.2075512577 2 0 0 0 0  
XY2567 ENR J619 185 60 1.1623531213 3 0 0 0 0  
XY2568 ENR J619 235 132 1.268659555 2 0 0 0 0  
XY2569 ENR J619 200 79 1.2178931954 3 0 0 0 0  
XY2570 ENR J619 195 75 1.245259467 3 0 0 0 0  
XY2571 ENR J619 200 86 1.3258077823 3 0 0 0 0  
XY2572 ENR J619 200 79 1.2178931954 4 0 0 0 0  
XY2573 ENR J619 230 123 1.2590487666 3 0 0 0 0  
XY2574 ENR J619 173 52 1.2261066883 3 0 0 0 0  
XY2575 ENR J619 171 49 1.1954116296 3 0 0 0 0  
XY2576 ENR J619 190 73 1.3079008118 2 0 0 0 0  
XY2577 ENR J619 185 63 1.2204707773 3 0 0 0 0  
XY2578 ENR J619 245 153 1.3014719237 1 0 0 0 0  
XY2579 ENR J619 235 126 1.2109932116 2 0 0 0 0  
XY2580 ENR J619 225 114 1.2445434781 4 0 0 0 0  
XY2581 ENR J619 175 56 1.2766931974 3 0 0 0 0  
XY2582 ENR J619 222 108 1.2263361775 3 0 0 0 0  
XY2583 ENR J619 190 72 1.2899843623 3 0 0 0 0  
XY2584 ENR J619 190 69 1.2362350139 3 0 0 0 0  
XY2585 ENR J619 170 56 1.3898652203 2 0 0 0 0  
XY2586 ENR J619 175 56 1.2766931974 2 0 0 0 0  
XY2587 ENR J619 132 23 1.197970759 0 0 0 0 0  
XY2588 ENR J619 190 69 1.2362350139 3 0 0 0 0  
XY2589 ENR J619 185 69 1.3367060895 3 0 0 0 0  
XY2590 ENR J619 165 41 1.1105954763 3 0 0 0 0  
XY2591 ENR J619 165 46 1.246033949 3 0 0 0 0  
XY2592 ENR J619 200 86 1.3258077823 2 0 0 0 0  
XY2593 ENR J619 200 85 1.3103914128 2 0 0 0 0  
XY2594 ENR J619 165 49 1.3272970327 3 0 0 0 0  
XY2595 ENR J619 200 88 1.3566405215 3 0 0 0 0  
XY2596 ENR J619 180 56 1.175545889 4 0 0 0 0  
XY2597 ENR J619 200 85 1.3103914128 2 0 0 0 0  
XY2598 ENR J619 195 73 1.2120525478 4 0 0 0 0  
XY2599 ENR J619 200 84 1.2949750432 3 0 0 0 0  
XY2600 ENR J619 203 75 1.1068732001 3 0 0 0 0  
XY2601 ENR J619 165 47 1.2731216436 3 0 0 0 0  
XY2602 ENR J619 161 43 1.2516088888 3 0 0 0 0  
XY2603 ENR J619 162 44 1.2576902203 2 0 0 0 0  
XY2604 ENR J619 198 81 1.2860445444 2 0 0 0 0  
XY2605 ENR J619 222 119 1.3512407882 2 0 0 0 0  
XY2606 ENR J619 220 105 1.2243084424 3 0 0 0 0  
XY2607 ENR J619 195 82 1.3614836839 3 0 0 0 0  
XY2608 ENR J619 210 93 1.2427403943 3 0 0 0 0  
XY2609 ENR J619 200 83 1.2795586737 3 0 0 0 0  
XY2610 ENR J619 200 81 1.2487259345 4 0 0 0 0  
XY2611 ENR J619 220 118 1.3758894877 2 0 0 0 0  
XY2612 ENR J619 200 77 1.1870604563 3 0 0 0 0  
XY2613 ENR J619 185 64 1.2398433294 2 0 0 0 0  
XY2614 ENR J619 190 70 1.2541514633 2 0 0 0 0  
XY2615 ENR J619 192 73 1.2683825544 3 0 0 0 0  
XY2616 ENR J619 168 46 1.1819568889 4 0 0 0 0  
XY2617 ENR J619 165 47 1.2731216436 3 0 0 0 0  
XY2618 ENR J619 182 62 1.2600347505 3 0 0 0 0  
XY2619 ENR J619 170 53 1.3154081549 2 0 0 0 0 male
XY2620 ENR J619 190 72 1.2899843623 2 0 0 0 0  
XY2621 ENR J619 165 45 1.2189462545 4 0 0 0 0  
XY2622 ENR J619 135 23 1.1216307169 3 0 0 0 0  
XY2623 ENR J619 240 148 1.3373429025 2 0 0 0 0  
XY2624 ENR J619 185 64 1.2398433294 3 0 0 0 0  
XY2625 ENR J619 190 70 1.2541514633 3 0 0 0 0  
XY2626 ENR J619 175 54 1.2310970118 3 0 0 0 0  
XY2627 ENR J619 200 85 1.3103914128 3 0 0 0 0  
XY2628 ENR J619 212 95 1.2346945546 2 0 0 0 0  
XY2629 ENR J619 240 138 1.2469818956 2 0 0 0 0  
XY2630 ENR J619 215 98 1.2223100656 3 0 0 0 0  
XY2631 ENR J619 192 74 1.2857576579 3 0 0 0 0  
XY2632 ENR J619 180 60 1.2595134525 3 0 0 0 0  
XY2633 ENR J619 170 50 1.2409510896 4 0 0 0 0  
XY2634 ENR J619 180 60 1.2595134525 3 0 0 0 0  
XY2635 ENR J619 220 108 1.2592886837 3 0 0 0 0  
XY2636 ENR J619 211 97 1.2782745438 2 0 0 0 0  
XY2637 ENR J619 195 79 1.3116733052 2 0 0 0 0  
XY2638 ENR J619 210 92 1.2293775944 3 0 0 0 0  
XY2639 ENR J619 180 58 1.2175296707 3 0 0 0 0  
XY2640 ENR J619 175 56 1.2766931974 2 0 0 0 0  
XY2641 ENR J619 190 72 1.2899843623 3 0 0 0 0  
XY2642 ENR J619 210 95 1.2694659942 4 0 0 0 0  
XY2643 ENR J619 175 51 1.1627027334 2 0 0 0 0  
XY2644 ENR J619 160 42 1.2450240514 3 0 0 0 0  
XY2645 ENR J619 162 41 1.1719386143 3 0 0 0 0  
XY2646 ENR J619 180 58 1.2175296707 3 0 0 0 0  
XY2647 ENR J619 160 46 1.3635977706 2 0 0 0 0  
XY2648 ENR J619 165 49 1.3272970327 2 0 0 0 0  
XY2649 ENR J619 158 43 1.3225228697 3 0 0 0 0  
XY2650 ENR J619 155 36 1.1711988172 2 0 0 0 0  
XY2651 ENR J619 165 44 1.19185856 3 0 0 0 0  
XY2652 ENR J619 153 33 1.1152392549 0 0 0 0 0  
XY2653 ENR J619 118 16 1.1574592267 0 0 0 0 0  
XY2654 ENR J619 128 21 1.196999816 0 0 0 0 0  
XY2655 ENR J619 185 70 1.3560786415 1 0 0 0 0  
XY2656 ENR J619 185 67 1.2979609854 2 0 0 0 0  
XY2657 ENR J619 195 69 1.1456387096 4 0 0 0 0  
XY2658 ENR J619 230 123 1.2590487666 3 0 0 0 0  
XY2659 ENR J619 190 71 1.2720679128 3 0 0 0 0  
XY2660 ENR J619 180 64 1.343481016 2 0 0 0 0  
XY2661 ENR J619 185 67 1.2979609854 3 0 0 0 0  
XY2662 ENR J619 220 102 1.1893282012 2 0 0 0 0  
XY2663 ENR J619 180 56 1.175545889 4 0 0 0 0  
XY2664 ENR J619 195 70 1.1622421692 3 0 0 0 0  
XY2665 ENR J619 208 91 1.2505925031 3 0 0 0 0  
XY2666 ENR J619 205 85 1.2189337803 3 0 0 0 0  
XY2667 ENR J619 225 111 1.2117923339 3 0 0 0 0  
XY2668 ENR J619 189 72 1.3100848071 3 0 0 0 0  
XY2669 ENR J619 240 133 1.2018013921 3 0 0 0 4  
XY2670 ENR J619 220 120 1.3992096485 3 0 0 0 0  
XY2671 ENR J619 200 91 1.4028896302 3 0 0 0 0  
XY2672 ENR J619 198 78 1.238413265 2 0 0 0 0  
XY2673 ENR J619 217 101 1.2260109628 4 0 0 0 0  
XY2674 ENR J619 193 76 1.300560851 3 0 0 0 0  
XY2675 ENR J619 182 65 1.3210041739 3 0 0 0 0  
XY2676 ENR J619 180 66 1.3854647977 2 0 0 0 0  
XY2677 ENR J619 180 61 1.2805053434 3 0 0 0 0  
XY2678 ENR J619 170 51 1.2657701114 3 0 0 0 0  
XY2679 ENR J619 184 68 1.3384208433 3 0 0 0 0  
XY2680 ENR J619 176 55 1.2331348532 2 0 0 0 0  
XY2681 ENR J619 175 54 1.2310970118 3 0 0 0 0  
XY2682 ENR J619 170 48 1.191313046 4 0 0 0 0  
XY2683 ENR J619 162 49 1.4006095635 2 0 0 0 0  
XY2684 ENR J619 180 60 1.2595134525 2 0 0 0 0  
XY2685 ENR J619 148 34 1.2665201128 3 0 0 0 0  
XY2686 ENR J619 135 27 1.3166969285 0 0 0 0 0  
XY2687 ENR J619 122 21 1.3777962261 0 0 0 0 0  
XY2688 ENR J619 125 19 1.1609332846 0 0 0 0 0  
XY2689 ENR J619 200 84 1.2949750432 2 0 0 0 0  
XY2690 ENR J619 202 85 1.2727391788 3 0 0 0 0  
XY2691 ENR J619 205 90 1.2906357674 2 0 0 0 0  
XY2692 ENR J619 210 88 1.1759263947 3 0 0 0 0  
XY2693 ENR J619 222 115 1.3058209297 3 0 0 0 0  
XY2694 ENR J619 215 104 1.2971453757 2 0 0 0 0  
XY2695 ENR J619 185 68 1.3173335374 3 0 0 0 0  
XY2696 ENR J619 180 57 1.1965377799 3 0 0 0 0  
XY2697 ENR J619 200 78 1.2024768258 3 0 0 0 0  
XY2698 ENR J619 208 94 1.2918208273 2 0 0 0 0  
XY2699 ENR J619 200 79 1.2178931954 3 0 0 0 0  
XY2700 ENR J619 170 52 1.2905891331 2 0 0 0 0  
XY2701 ENR J619 155 40 1.3013320191 2 0 0 0 0  
XY2702 ENR J619 175 55 1.2538951046 2 0 0 0 0  
XY2703 ENR J619 180 60 1.2595134525 4 0 0 0 0  
XY2704 ENR J619 230 122 1.2488125977 3 0 0 0 0  
XY2705 ENR J619 180 62 1.3014972342 2 0 0 0 0  
XY2706 ENR J619 178 58 1.2580485074 2 0 0 0 0  
XY2707 ENR J619 186 67 1.2776205133 2 0 0 0 0  
XY2708 ENR J619 200 86 1.3258077823 3 0 0 0 0  
XY2709 ENR J619 230 131 1.3409381173 3 0 0 0 0  
XY2710 ENR J619 210 90 1.2026519945 3 0 0 0 0  
XY2711 ENR J619 185 69 1.3367060895 2 0 0 0 0  
XY2712 ENR J619 200 79 1.2178931954 3 0 0 0 0  
XY2713 ENR J619 194 76 1.2810159098 2 0 0 0 0  
XY2714 ENR J619 185 65 1.2592158814 2 0 0 0 0  
XY2715 ENR J619 195 72 1.1954490883 3 0 0 0 0  
XY2716 ENR J619 200 79 1.2178931954 4 0 0 0 0  
XY2717 ENR J619 150 38 1.3609313159 4 0 0 0 0  
XY2718 ENR J619 175 57 1.2994912903 3 0 0 0 0  
XY2719 ENR J619 130 27 1.470651404 0 0 0 0 0  
XY2720 ENR J619 129 23 1.2814450412 0 0 0 0 0  
XY2721 ENR J619 120 19 1.3084361969 0 0 0 0 0  
XY2722 ENR J619 125 22 1.3442385401 0 0 0 0 0  
XY2723 ENR J619 232 132 1.3173286448 2 0 0 0 0  
XY2724 ENR J619 210 93 1.2427403943 2 0 0 0 0  
XY2725 ENR J619 180 67 1.4064566886 3 0 0 0 0  
XY2726 ENR J619 205 87 1.2476145752 3 0 0 0 0  
XY2727 ENR J619 220 105 1.2243084424 3 0 0 0 0  
XY2728 ENR J619 220 109 1.2709487641 3 0 0 0 0  
XY2729 ENR J619 220 111 1.2942689249 3 0 0 0 0  
XY2730 ENR J619 210 96 1.2828287942 4 0 0 0 0  
XY2731 ENR J619 195 78 1.2950698456 3 0 0 0 0  
XY2732 ENR J619 185 68 1.3173335374 3 0 0 0 0  
XY2733 ENR J619 210 96 1.2828287942 4 0 0 0 0  
XY2734 ENR J619 200 89 1.372056891 2 0 0 0 0  
XY2735 ENR J619 230 130 1.3307019484 3 0 0 0 0  
XY2736 ENR J619 225 117 1.2772946222 3 0 0 0 0  
XY2737 ENR J619 180 56 1.175545889 4 0 0 0 0  
XY2738 ENR J619 220 108 1.2592886837 3 0 0 0 0  
XY2739 ENR J619 158 43 1.3225228697 3 0 0 0 0  
XY2740 ENR J619 180 62 1.3014972342 2 0 0 0 0  
XY2741 ENR J619 180 58 1.2175296707 3 0 0 0 0  
XY2742 ENR J619 128 25 1.424999781 0 0 0 0 0  
XY2743 ENR J619 125 22 1.3442385401 0 0 0 0 0  
XY2744 ENR J619 175 52 1.1855008262 3 0 0 0 0  
XY2745 ENR J619 185 65 1.2592158814 4 0 0 0 0  
XY2746 ENR J619 175 56 1.2766931974 3 0 0 0 0  
XY2747 ENR J619 172 52 1.2471106678 3 0 0 0 0  
XY2748 ENR J619 175 56 1.2766931974 3 0 0 0 0  
XY2749 ENR J619 172 53 1.2710935652 4 0 0 0 0  
XY2750 ENR J620 209 89 1.2060391011 2 1 1 1 0  
XY2751 ENR J620 202 81 1.2128455704 3 0 0 0 2  
XY2752 ENR J620 195 76 1.2618629265 2 0 0 0 0  
XY2753 ENR J620 228 117 1.2286742597 3 1 1 2 0  
XY2754 ENR J620 218 96 1.1497242902 0 1 1 2 0  
XY2755 ENR J620 180 58 1.2175296707 0 0 0 0 0  
XY2756 ENR J620 180 58 1.2175296707 3 0 0 0 0  
XY2757 ENR J620 175 55 1.2538951046 1 0 0 0 0  
XY2758 ENR J620 200 79 1.2178931954 0 0 0 0 0  
XY2759 ENR J620 200 78 1.2024768258 2 0 0 0 0  
XY2760 ENR J620 220 104 1.212648362 1 0 0 0 0  
XY2761 ENR J620 208 80 1.0994219807 2 0 0 0 0  
XY2762 ENR J620 182 69 1.4022967385 0 0 0 0 0  
XY2763 ENR J620 165 47 1.2731216436 1 0 0 0 0  
XY2764 ENR J620 198 78 1.238413265 1 0 0 0 0  
XY2765 ENR J620 200 76 1.1716440867 3 0 0 0 0  
XY2766 ENR J620 195 77 1.2784663861 3 0 0 0 0  
XY2767 ENR J620 165 47 1.2731216436 1 0 0 0 0  
XY2768 ENR J620 178 52 1.1279055583 3 0 0 0 0  
XY2769 ENR J620 168 47 1.2076516039 1 0 0 0 0  
XY2770 ENR J620 155 37 1.2037321177 3 0 0 0 0  
XY2771 ENR J620 165 49 1.3272970327 4 0 0 0 0  
XY2772 ENR J620 165 46 1.246033949 0 0 0 0 0  
XY2773 ENR J620 178 57 1.2363580159 0 1 0 0 0  
XY2774 ENR J620 168 49 1.2590410338 1 0 0 0 0  
XY2775 ENR J620 210 92 1.2293775944 0 0 0 0 0  
XY2776 ENR J620 200 86 1.3258077823 1 0 1 1 0  
XY2777 ENR J620 220 103 1.2009882816 1 0 0 1 1  
XY2778 ENR J620 235 122 1.1725489827 1 0 0 3 1  
XY2779 ENR J620 212 95 1.2346945546 3 0 0 2 2  
XY2780 ENR J620 175 54 1.2310970118 4 0 0 0 0  
XY2781 ENR J620 185 59 1.1429805692 3 0 0 0 0  
XY2782 ENR J620 220 101 1.1776681208 1 0 0 0 1  
XY2783 ENR J620 225 105 1.1462900456 1 0 0 2 2  
XY2784 ENR J620 185 62 1.2010982253 1 0 0 1 1  
XY2785 ENR J620 175 57 1.2994912903 2 0 0 0 0  
XY2786 ENR J620 202 79 1.1828987662 1 1 1 3 0  
XY2787 ENR J620 172 50 1.1991448729 1 0 0 0 0  
XY2788 ENR J620 185 63 1.2204707773 3 0 0 2 1  
XY2789 ENR J620 168 49 1.2590410338 3 0 0 0 0  
XY2790 ENR J620 202 78 1.1679253641 2 0 0 0 0  
XY2791 ENR J620 195 66 1.0958283309 1 0 0 0 0  
XY2792 ENR J620 162 40 1.1433547457 1 0 0 0 0  
XY2793 ENR J620 175 49 1.1171065478 3 0 0 0 0  
XY2794 ENR J620 175 48 1.094308455 2 0 0 0 0  
XY2795 ENR J620 157 36 1.1280192711 3 0 0 0 0  
XY2796 ENR J620 248 137 1.1245457856 2 0 0 0 0  
XY2797 ENR J620 172 54 1.2950764627 2 0 0 0 0  
XY2798 ENR J620 192 71 1.2336323474 3 0 0 0 0  
XY2799 ENR J620 168 45 1.1562621739 1 0 0 0 0  
XY2800 ENR J620 175 54 1.2310970118 2 0 0 0 0  
XY2801 ENR J620 228 116 1.2181727703 3 0 0 0 0  
XY2802 ENR J620 212 91 1.1827074155 3 0 0 1 1  
XY2803 ENR J620 228 128 1.344190643 2 1 1 2 0  
XY2804 ENR J620 192 69 1.1988821405 1 0 0 0 0  
XY2805 ENR J620 192 68 1.181507037 1 0 0 0 0  
XY2806 ENR J620 198 73 1.1590277993 3 0 0 0 0  
XY2807 ENR J620 188 61 1.1273203237 3 0 0 0 0  
XY2808 ENR J620 195 73 1.2120525478 0 0 0 0 0  
XY2809 ENR J620 185 60 1.1623531213 3 0 0 0 0  
XY2810 ENR J620 172 49 1.1751619754 3 0 0 0 0  
XY2811 ENR J620 185 66 1.2785884334 2 0 0 0 0  
XY2812 ENR J620 182 41 0.8332487866 4 0 0 0 0  
XY2813 ENR J620 182 57 1.1584190448 3 0 0 1 0  
XY2814 ENR J620 182 63 1.2803578917 1 0 0 0 0  
XY2815 ENR J620 195 75 1.245259467 3 0 0 1 0  
XY2816 ENR J620 230 126 1.2897572731 0 0 1 0 0  
XY2817 ENR J620 188 66 1.2197236289 3 0 0 2 1  
XY2818 ENR J620 178 58 1.2580485074 3 0 0 0 0  
XY2819 ENR J620 222 99 1.124141496 1 0 0 0 0  
XY2820 ENR J620 210 98 1.309554394 3 0 0 1 1  
XY2821 ENR J620 155 37 1.2037321177 1 0 0 0 0  
XY2822 ENR J620 185 62 1.2010982253 1 0 0 1 0  
XY2823 ENR J620 195 72 1.1954490883 2 0 0 0 0  
XY2824 ENR J620 190 67 1.2004021149 3 0 0 0 0  
XY2825 ENR J620 215 98 1.2223100656 1 0 0 0 0  
XY2826 ENR J620 178 55 1.1929770328 1 0 0 0 0  
XY2827 ENR J620 178 53 1.1495960498 1 0 0 0 0  
XY2828 ENR J620 188 65 1.2012429679 3 0 0 0 0  
XY2829 ENR J620 188 65 1.2012429679 3 0 0 0 0  
XY2830 ENR J620 188 62 1.1458009847 3 0 0 0 0  
XY2831 ENR J620 185 65 1.2592158814 1 0 0 1 1  
XY2832 ENR J620 192 66 1.14675683 3 0 0 1 0  
XY2833 ENR J620 162 38 1.0861870084 3 1 0 0 0  
XY2834 ENR J620 168 46 1.1819568889 1 0 0 0 0  
XY2835 ENR J620 162 67 1.915119199 1 0 0 0 0  
XY2836 ENR J620 220 106 1.2359685228 1 0 0 2 2  
XY2837 ENR J620 215 95 1.1848924105 1 0 0 2 2  
XY2838 ENR J620 230 115 1.1771594159 3 0 0 3 1  
XY2839 ENR J620 202 80 1.1978721683 1 0 0 0 0  
XY2840 ENR J620 175 52 1.1855008262 1 0 0 0 0  
XY2841 ENR J620 210 84 1.1224751949 1 0 0 1 2  
XY2842 ENR J620 185 64 1.2398433294 3 0 0 0 0  
XY2843 ENR J620 192 72 1.2510074509 2 0 0 2 1  
XY2844 ENR J620 238 126 1.1668097808 1 0 0 0 0  
XY2845 ENR J620 198 78 1.238413265 1 0 0 0 0  
XY2846 ENR J620 212 82 1.0657363524 3 0 0 0 0  
XY2847 ENR J620 198 68 1.0796423336 1 0 0 0 0  
XY2848 ENR J620 200 73 1.125394978 4 0 0 0 0  
XY2849 ENR J620 188 59 1.0903590016 3 0 0 0 0  
XY2850 ENR J620 202 75 1.1230051578 3 0 0 0 0  
XY2851 ENR J620 202 74 1.1080317557 3 0 0 1 0  
XY2852 ENR J620 178 55 1.1929770328 3 0 0 0 0  
XY2853 ENR J620 195 67 1.1124317905 3 0 0 0 0  
XY2854 ENR J620 198 77 1.2225361719 1 0 0 2 0  
XY2855 ENR J620 178 52 1.1279055583 0 0 0 0 0  
XY2856 ENR J620 185 59 1.1429805692 0 0 0 0 0  
XY2857 ENR J620 178 54 1.1712865413 1 0 0 0 0  
XY2858 ENR J620 185 61 1.1817256733 3 0 0 0 0  
XY2859 ENR J620 192 69 1.1988821405 2 0 0 0 0  
XY2860 ENR J620 185 63 1.2204707773 1 0 0 0 0  
XY2861 ENR J620 185 66 1.2785884334 3 0 0 0 0  
XY2862 ENR J620 145 29 1.1470695505 3 0 0 0 0  
XY2863 ENR J620 185 64 1.2398433294 3 0 0 0 0  
XY2864 ENR J620 215 99 1.2347826173 1 0 0 3 0  
XY2865 ENR J620 235 125 1.2013821544 3 0 0 2 1  
XY2866 ENR J620 188 66 1.2197236289 3 0 0 0 0  
XY2867 ENR J620 185 68 1.3173335374 3 0 0 0 0  
XY2868 ENR J620 210 95 1.2694659942 2 0 0 0 0  
XY2869 ENR J620 192 71 1.2336323474 1 0 0 0 0  
XY2870 ENR J620 192 71 1.2336323474 1 0 0 0 0  
XY2871 ENR J620 210 88 1.1759263947 1 0 0 0 0  
XY2872 ENR J620 192 69 1.1988821405 3 0 0 0 0  
XY2873 ENR J620 188 67 1.2382042899 2 0 0 0 0  
XY2874 ENR J620 178 56 1.2146675244 1 0 0 0 0  
XY2875 ENR J620 180 56 1.175545889 3 0 0 1 0  
XY2876 ENR J620 202 77 1.152951962 3 0 0 0 0  
XY2877 ENR J620 192 71 1.2336323474 2 0 0 0 0  
XY2878 ENR J620 192 64 1.112006623 1 0 0 0 0  
XY2879 ENR J620 189 67 1.2191066955 1 0 0 1 0  
XY2880 ENR J620 200 84 1.2949750432 1 2 0 3 0  
XY2881 ENR J620 170 51 1.2657701114 0 0 0 0 0  
XY2882 ENR J620 160 39 1.156093762 3 0 0 0 0  
XY2883 ENR J620 168 49 1.2590410338 3 0 0 0 0  
XY2884 ENR J620 155 36 1.1711988172 2 0 0 0 0  
XY2885 ENR J620 195 77 1.2784663861 1 0 0 2 2  
XY2886 ENR J620 192 74 1.2857576579 3 0 0 0 0  
XY2887 ENR J620 222 108 1.2263361775 2 0 0 0 1  
XY2888 ENR J620 205 120 1.7208476899 2 0 0 0 0  
XY2889 ENR J620 205 85 1.2189337803 0 0 0 0 0  
XY2890 ENR J620 190 69 1.2362350139 4 0 0 0 0  
XY2891 ENR J620 182 63 1.2803578917 0 0 0 0 0  
XY2892 ENR J620 182 59 1.1990653271 2 0 0 0 0  
XY2893 ENR J620 185 67 1.2979609854 1 0 0 0 0  
XY2894 ENR J620 192 72 1.2510074509 0 0 0 1 0  
XY2895 ENR J620 188 63 1.1642816458 2 0 0 0 0  
XY2896 ENR J620 202 80 1.1978721683 2 0 0 0 0  
XY2897 ENR J620 198 79 1.2542903582 0 0 0 0 0  
XY2898 ENR J620 185 67 1.2979609854 2 0 0 0 0  
XY2899 ENR J620 202 80 1.1978721683 1 0 0 0 0  
XY2900 ENR J620 178 59 1.2797389989 0 0 0 1 0  
XY2901 ENR J620 192 67 1.1641319335 3 0 0 0 0  
XY2902 ENR J620 188 65 1.2012429679 0 0 0 0 0  
XY2903 ENR J620 195 76 1.2618629265 3 0 0 0 0  
XY2904 ENR J620 182 62 1.2600347505 0 0 0 0 0  
XY2905 ENR J620 168 45 1.1562621739 1 0 0 0 0  
XY2906 ENR J620 172 52 1.2471106678 0 0 0 0 0  
XY2907 ENR J620 182 56 1.1380959037 3 0 0 0 0  
XY2908 ENR J620 150 37 1.3251173339 0 0 0 0 0  
XY2909 ENR J620 208 83 1.140650305 1 0 0 3 1  
XY2910 ENR J620 215 93 1.1599473071 3 0 0 0 0  
XY2911 ENR J620 185 62 1.2010982253 1 0 0 0 0  
XY2912 ENR J620 185 65 1.2592158814 2 0 0 0 0  
XY2913 ENR J620 200 82 1.2641423041 2 0 2 0 0  
XY2914 ENR J620 195 75 1.245259467 3 0 0 3 3  
XY2915 ENR J620 218 106 1.2694872371 2 1 1 0 0  
XY2916 ENR J620 195 79 1.3116733052 0 0 0 0 0  
XY2917 ENR J620 175 55 1.2538951046 1 0 0 1 0  
XY2918 ENR J620 199 80 1.2515565375 1 0 0 0 0  
XY2919 ENR J620 228 118 1.2391757491 1 0 0 0 0  
XY2920 ENR J620 210 91 1.2160147945 3 0 0 2 0  
XY2921 ENR J620 210 85 1.1358379948 3 0 0 2 0  
XY2922 ENR J620 200 77 1.1870604563 0 0 0 0 0  
XY2923 ENR J620 175 52 1.1855008262 3 0 0 0 0  
XY2924 ENR J620 200 73 1.125394978 3 0 0 0 0  
XY2925 ENR J620 180 56 1.175545889 3 0 0 0 0  
XY2926 ENR J620 199 77 1.2046231674 1 0 0 1 1  
XY2927 ENR J620 180 60 1.2595134525 0 0 0 0 0  
XY2928 ENR J620 192 70 1.2162572439 2 0 0 0 0  
XY2929 ENR J620 215 99 1.2347826173 3 1 1 0 0  
XY2930 ENR J620 192 63 1.0946315196 0 0 0 0 0  
XY2931 ENR J620 192 66 1.14675683 3 0 0 0 0  
XY2932 ENR J620 192 68 1.181507037 3 0 0 1 0  
XY2933 ENR J620 180 55 1.1545539981 3 0 0 0 0  
XY2934 ENR J620 172 49 1.1751619754 3 0 0 0 0  
XY2935 ENR J620 192 71 1.2336323474 0 0 0 0 0  
XY2936 ENR J620 218 99 1.1856531742 1 0 0 2 0  
XY2937 ENR J620 205 82 1.1759125881 3 0 0 0 0  
XY2938 ENR J620 182 57 1.1584190448 0 0 0 0 0  
XY2939 ENR J620 192 75 1.3031327614 3 0 0 0 0  
XY2940 ENR J620 200 73 1.125394978 3 0 0 0 0  
XY2941 ENR J620 165 43 1.1647708654 3 0 0 0 0  
XY2942 ENR J620 182 56 1.1380959037 3 0 0 0 0  
XY2943 ENR J620 175 49 1.1171065478 0 0 0 0 0  
XY2944 ENR J620 169 47 1.1868335466 0 0 0 0 0  
XY2945 ENR J620 152 35 1.2057751569 0 0 0 0 0  
XY2946 ENR J620 218 101 1.2096057636 3 0 0 0 0  
XY2947 ENR J620 192 64 1.112006623 2 0 0 0 0  
XY2948 ENR J620 215 99 1.2347826173 3 1 0 2 2  
XY2949 ENR J620 200 80 1.233309565 3 0 0 2 0  
XY2950 ENR J620 190 68 1.2183185644 2 0 0 0 0  
XY2951 ENR J620 200 79 1.2178931954 1 0 0 0 0  
XY2952 ENR J620 230 95 0.9724360392 2 0 0 0 0  
XY2953 ENR J620 205 83 1.1902529855 3 0 0 2 2  
XY2954 ENR J620 200 79 1.2178931954 0 0 0 0 0  
XY2955 ENR J620 215 93 1.1599473071 0 0 0 0 0  
XY2956 ENR J620 190 62 1.1108198675 3 0 0 0 0  
XY2957 ENR J620 205 81 1.1615721907 0 0 0 2 0  
XY2958 ENR J620 185 63 1.2204707773 3 0 0 0 0  
XY2959 ENR J620 185 64 1.2398433294 0 0 0 0 0  
XY2960 ENR J620 195 69 1.1456387096 3 0 0 0 0  
XY2961 ENR J620 210 89 1.1892891946 3 0 0 0 1  
XY2962 ENR J620 192 66 1.14675683 2 0 0 0 0  
XY2963 ENR J620 195 69 1.1456387096 0 0 0 0 0  
XY2964 ENR J620 170 52 1.2905891331 1 0 0 0 0  
XY2965 ENR J620 162 42 1.200522483 3 0 0 0 0  
XY2966 ENR J620 158 38 1.1687411407 1 0 0 0 0  
XY2967 ENR J620 182 54 1.0974496214 4 0 0 0 0  
XY2968 ENR J620 152 35 1.2057751569 3 0 0 0 0  
XY2969 ENR J620 150 31 1.1102334419 0 0 0 0 0  
XY2970 ENR J620 223 113 1.2663250405 3 0 0 0 0  
XY2971 ENR J620 215 96 1.1973649622 3 0 0 0 0  
XY2972 ENR J620 232 117 1.1676322078 1 0 0 0 0  
XY2973 ENR J620 185 67 1.2979609854 1 0 0 0 0  
XY2974 ENR J620 208 88 1.2093641788 3 0 0 2 2  
XY2975 ENR J620 175 53 1.208298919 0 0 0 0 0  
XY2976 ENR J620 192 77 1.3378829683 0 0 0 1 1  
XY2977 ENR J620 215 99 1.2347826173 3 0 0 1 1  
XY2978 ENR J620 222 110 1.2490461067 3 0 0 1 1  
XY2979 ENR J620 179 55 1.1735546233 0 0 0 0 0  
XY2980 ENR J620 192 69 1.1988821405 0 0 0 0 0  
XY2981 ENR J620 195 69 1.1456387096 1 0 0 0 0  
XY2982 ENR J620 175 54 1.2310970118 0 0 0 0 0  
XY2983 ENR J620 195 73 1.2120525478 3 0 0 0 0  
XY2984 ENR J620 185 63 1.2204707773 0 0 0 0 0  
XY2985 ENR J620 205 86 1.2332741777 3 0 0 0 0  
XY2986 ENR J620 200 80 1.233309565 3 0 0 0 0  
XY2987 ENR J620 205 84 1.2045933829 3 0 0 2 0  
XY2988 ENR J620 202 86 1.2877125809 3 0 0 0 0  
XY2989 ENR J620 202 73 1.0930583536 3 0 0 0 0  
XY2990 ENR J620 175 55 1.2538951046 0 0 0 0 0  
XY2991 ENR J620 182 53 1.0771264803 4 0 0 0 0  
XY2992 ENR J620 179 56 1.1948919801 0 0 0 0 0  
XY2993 ENR J620 190 68 1.2183185644 0 0 0 0 0  
XY2994 ENR J620 192 72 1.2510074509 2 0 0 0 0  
XY2995 ENR J620 175 51 1.1627027334 3 0 0 0 0  
XY2996 ENR J620 168 43 1.104872744 3 0 0 0 0  
XY2997 ENR J620 190 64 1.1466527665 3 0 0 0 0  
XY2998 ENR J620 175 55 1.2538951046 0 0 0 0 0 male
XY2999 ENR J620 168 51 1.3104304638 2 0 0 0 0  
YX5000 ENR J617 208 87 1.195621404 3 0 0 0 0  
YX5001 ENR J617 130 20 1.0893714104 3 0 0 0 0  
YX5002 ENR J617 212 88 1.1437170611 0 0 0 0 3  
YX5003 ENR J617 181 61 1.2598870461 2 1 1 0 0  
YX5004 ENR J617 194 71 1.1967385473 2 0 0 0 0  
YX5005 ENR J617 204 83 1.2074292761 1 0 0 0 2  
YX5006 ENR J617 186 61 1.1632067359 4 0 0 0 0  
YX5007 ENR J617 217 98 1.1895947956 3 0 0 0 0  
YX5008 ENR J617 170 47 1.1664940242 1 1 0 0 3  
YX5009 ENR J617 193 70 1.1978849943 3 0 0 1 2  
YX5010 ENR J617 193 69 1.1807723515 3 0 0 0 0  
YX5011 ENR J617 185 59 1.1429805692 1 0 1 0 0  
YX5012 ENR J617 243 140 1.2198365838 3 0 0 0 0  
YX5013 ENR J617 175 51 1.1627027334 3 0 0 0 0  
YX5014 ENR J617 180 57 1.1965377799 3 1 0 0 0  
YX5015 ENR J617 210 98 1.309554394 2 0 0 0 0  
YX5016 ENR J617 190 63 1.128736317 3 0 0 0 0  
YX5017 ENR J617 193 71 1.2149976371 2 0 0 0 1  
YX5018 ENR J617 190 67 1.2004021149 2 0 0 0 1  
YX5019 ENR J617 131 20 1.0651851406 2 0 0 0 0  
YX5020 ENR J617 222 102 1.1582063899 3 0 0 0 3  
YX5021 ENR J617 209 86 1.1653860977 2 0 0 0 0  
YX5022 ENR J617 181 56 1.1566176161 3 0 0 0 0  
YX5023 ENR J617 198 73 1.1590277993 3 0 0 0 0  
YX5024 ENR J617 184 59 1.1612769081 3 1 0 0 0  
YX5025 ENR J617 183 58 1.1599687803 3 0 0 0 0  
YX5026 ENR J617 185 60 1.1623531213 4 0 0 0 0  
YX5027 ENR J617 165 41 1.1105954763 3 0 0 0 0  
YX5028 ENR J617 183 61 1.2199671654 1 0 1 0 0  
YX5029 ENR J617 203 82 1.2101813654 3 0 0 0 0  
YX5030 ENR J617 174 52 1.2055744801 3 1 0 0 0  
YX5031 ENR J617 188 68 1.256684951 3 0 0 0 0  
YX5032 ENR J617 208 86 1.1818786293 3 1 0 0 0  
YX5033 ENR J617 164 46 1.2684266465 1 0 1 0 0  
YX5034 ENR J617 188 64 1.1827623068 3 1 0 0 0  
YX5035 ENR J617 197 76 1.2246938857 1 0 0 0 0  
YX5036 ENR J617 191 63 1.1115084877 2 0 0 0 0  
YX5037 ENR J617 250 158 1.2667556836 1 1 1 1 3  
YX5038 ENR J617 207 82 1.1429329155 3 1 0 0 0  
YX5039 ENR J617 173 50 1.1789487387 1 0 0 0 0  
YX5040 ENR J617 193 69 1.1807723515 3 0 0 0 0  
YX5041 ENR J617 195 74 1.2286560074 3 0 0 0 0  
YX5042 ENR J617 190 63 1.128736317 1 0 0 0 0  
YX5043 ENR J617 181 58 1.1979253881 1 0 1 0 0  
YX5044 ENR J617 199 80 1.2515565375 1 1 1 0 0  
YX5045 ENR J617 177 58 1.2789875681 1 0 0 0 0  
YX5046 ENR J617 180 56 1.175545889 2 0 1 0 1  
YX5047 ENR J617 153 37 1.2504197706 2 0 0 0 0  
YX5048 ENR J617 198 78 1.238413265 3 0 0 0 3  
YX5049 ENR J617 179 53 1.1308799097 3 0 0 0 0  
YX5050 ENR J617 200 77 1.1870604563 2 0 0 1 0  
YX5051 ENR J617 186 62 1.1822756988 2 0 0 0 0  
YX5052 ENR J617 206 84 1.1875402282 3 0 0 0 0  
YX5053 ENR J617 191 65 1.1467944715 1 0 0 0 0  
YX5054 ENR J617 223 114 1.2775314568 2 0 1 0 2  
YX5055 ENR J617 196 69 1.1285967665 3 0 0 0 2  
YX5056 ENR J617 197 74 1.1924650992 2 0 0 0 0  
YX5057 ENR J617 182 57 1.1584190448 2 0 0 1 0  
YX5058 ENR J617 181 59 1.2185792741 3 0 0 0 1  
YX5059 ENR J617 190 72 1.2899843623 2 0 0 0 0  
YX5060 ENR J617 199 75 1.1733342539 3 0 0 0 0  
YX5061 ENR J617 155 36 1.1711988172 2 0 0 0 0  
YX5062 ENR J617 212 87 1.1307202763 3 0 1 0 2  
YX5063 ENR J617 225 114 1.2445434781 3 0 0 0 2  
YX5064 ENR J617 218 102 1.2215820583 3 0 0 0 0  
YX5065 ENR J617 168 47 1.2076516039 1 0 0 0 0  
YX5066 ENR J617 194 73 1.2304494923 3 0 0 0 1  
YX5067 ENR J617 137 18 0.8407778142 3 0 0 0 0  
YX5068 ENR J617 187 58 1.0887598232 1 0 0 0 0  
YX5069 ENR J617 190 67 1.2004021149 3 0 0 0 0  
YX5070 ENR J617 198 57 0.9049943091 1 0 0 1 0  
YX5071 ENR J617 169 43 1.0858264362 3 1 0 0 0  
YX5072 ENR J617 206 85 1.2016776119 3 0 0 0 1  
YX5073 ENR J617 213 102 1.3075187749 3 0 1 1 1  
YX5074 ENR J617 231 123 1.2431456378 2 0 0 0 1  
YX5075 ENR J617 204 83 1.2074292761 2 0 1 0 3  
YX5076 ENR J617 167 43 1.1243698594 3 0 0 0 0  
YX5077 ENR J617 178 56 1.2146675244 1 0 0 0 0  
YX5078 ENR J617 184 63 1.240007546 3 0 0 0 0  
YX5079 ENR J617 200 76 1.1716440867 2 0 0 0 1  
YX5080 ENR J617 153 35 1.1828295127 3 0 0 0 0  
YX5081 ENR J617 171 50 1.2198077853 3 0 1 1 1  
YX5082 ENR J617 200 77 1.1870604563 3 0 0 0 0  
YX5083 ENR J617 213 104 1.3331563979 3 0 0 0 2  
YX5084 ENR J617 195 74 1.2286560074 2 0 0 0 2  
YX5085 ENR J617 221 108 1.242665936 2 0 0 1 1  
YX5086 ENR J617 210 94 1.2561031943 3 0 1 0 1  
YX5087 ENR J617 183 58 1.1599687803 3 0 1 0 2  
YX5088 ENR J617 191 69 1.2173664389 2 0 0 0 1  
YX5089 ENR J617 201 84 1.2761885324 2 0 1 0 1  
YX5090 ENR J617 158 38 1.1687411407 2 0 1 0 0  
YX5091 ENR J617 180 56 1.175545889 2 0 0 0 0  
YX5092 ENR J617 172 48 1.151179078 3 0 2 0 1  
YX5093 ENR J617 191 69 1.2173664389 2 0 1 0 1  
YX5094 ENR J617 201 80 1.2154176499 3 0 0 0 1  
YX5095 ENR J617 192 73 1.2683825544 3 0 0 0 0  
YX5096 ENR J617 205 80 1.1472317932 3 0 1 0 0  
YX5097 ENR J617 237 132 1.2375457909 3 1 0 1 2  
YX5098 ENR J617 203 87 1.2839729121 3 0 0 0 1  
YX5099 ENR J617 209 93 1.2602431057 3 1 1 1 2  
YX5100 ENR J617 208 87 1.195621404 2 1 0 0 1  
YX5101 ENR J617 200 80 1.233309565 2 1 1 0 0  
YX5102 ENR J617 204 73 1.0619558693 3 0 0 0 1  
YX5103 ENR J617 195 72 1.1954490883 3 1 0 0 0  
YX5104 ENR J617 175 53 1.208298919 3 1 0 0 0  
YX5105 ENR J617 173 50 1.1789487387 2 0 1 0 0  
YX5106 ENR J617 185 62 1.2010982253 3 1 1 0 3  
YX5107 ENR J617 186 67 1.2776205133 3 0 0 0 0  
YX5108 ENR J617 232 125 1.2474703075 3 1 0 0 1  
YX5109 ENR J617 177 56 1.2348845485 2 0 0 0 0  
YX5110 ENR J617 193 70 1.1978849943 3 0 0 0 0  
YX5111 ENR J617 200 78 1.2024768258 2 0 0 0 0  
YX5112 ENR J617 187 62 1.1638467076 2 0 0 0 1  
YX5113 ENR J617 190 66 1.1824856654 3 0 1 0 0  
YX5114 ENR J617 179 40 0.8534942715 3 2 0 0 0  
YX5115 ENR J617 168 46 1.1819568889 4 0 0 0 0  
YX5116 ENR J617 197 69 1.1118931331 3 0 0 0 0 2
YX5117 ENR J617 189 66 1.2009110732 1 0 0 0 0  
YX5118 ENR J617 195 73 1.2120525478 4 1 1 1 3  
YX5119 ENR J617 191 69 1.2173664389 2 0 0 0 0  
YX5120 ENR J617 210 90 1.2026519945 3 1 1 0 0  
YX5121 ENR J617 202 76 1.1379785599 3 0 0 0 0  
YX5122 ENR J617 205 78 1.1185509984 3 2 0 1 2  
YX5123 ENR J617 212 92 1.1957042002 3 1 1 1 2  
YX5124 ENR J617 186 62 1.1822756988 2 0 0 0 0  
YX5125 ENR J617 217 98 1.1895947956 3 1 0 0 1  
YX5126 ENR J617 220 105 1.2243084424 3 0 1 0 1  
YX5127 ENR J617 250 154 1.2346859195 1 1 0 0 0  
YX5128 ENR J617 186 59 1.1250688102 1 0 0 0 0  
YX5129 ENR J617 178 50 1.0845245753 3 0 0 0 0  
YX5130 ENR J617 176 52 1.1658729522 3 0 0 0 1  
YX5131 ENR J617 242 136 1.1993885156 3 0 1 0 0  
YX5132 ENR J617 179 53 1.1308799097 4 0 0 0 0  
YX5133 ENR J617 189 70 1.2736935624 1 0 0 0 0  
YX5134 ENR J617 218 133 1.5928471937 2 0 0 0 1  
YX5135 ENR J617 223 115 1.288737873 3 1 1 0 1  
YX5136 ENR J617 194 72 1.2135940198 2 0 0 0 0  
YX5137 ENR J617 223 105 1.1766737102 2 0 1 0 0  
YX5138 ENR J617 185 59 1.1429805692 3 0 0 0 0  
YX5139 ENR J617 178 54 1.1712865413 3 0 0 0 0  
YX5140 ENR J617 206 84 1.1875402282 1 0 0 0 0  
YX5141 ENR J617 173 48 1.1317907892 3 1 0 0 0  
YX5142 ENR J617 208 80 1.0994219807 1 1 0 0 2  
YX5143 ENR J617 205 87 1.2476145752 1 0 0 0 1  
YX5144 ENR J617 194 75 1.2641604373 2 0 0 0 0  
YX5145 ENR J617 210 92 1.2293775944 1 1 0 0 1  
YX5146 ENR J617 218 96 1.1497242902 3 0 0 0 0  
YX5147 ENR J617 208 89 1.2231069535 3 1 1 0 1  
YX5148 ENR J617 210 92 1.2293775944 4 0 0 0 1  
YX5149 ENR J617 238 133 1.2316325464 3 1 2 1 1  
YX5150 ENR J617 171 49 1.1954116296 1 0 0 0 0  
YX5151 ENR J617 178 60 1.3014294904 2 0 0 0 0  
YX5152 ENR J617 146 32 1.2404981213 1 0 0 0 0  
YX5153 ENR J617 191 63 1.1115084877 3 0 0 0 2  
YX5154 ENR J617 190 70 1.2541514633 3 0 0 0 0  
YX5155 ENR J617 189 70 1.2736935624 2 0 0 0 0  
YX5156 ENR J617 197 69 1.1118931331 1 0 0 0 0  
YX5157 ENR J617 190 66 1.1824856654 2 0 0 0 1  
YX5158 ENR J617 183 63 1.2599660889 3 0 1 0 0  
YX5159 ENR J617 127 20 1.1665009404 1 0 0 0 0  
YX5160 ENR J617 219 99 1.1698601248 3 0 0 0 0  
YX5161 ENR J617 202 86 1.2877125809 2 0 1 0 0  
YX5162 ENR J617 218 103 1.233558353 3 0 0 0 2  
YX5163 ENR J617 200 78 1.2024768258 1 0 0 1 1  
YX5164 ENR J617 240 136 1.2289096942 2 0 1 0 1  
YX5165 ENR J617 192 70 1.2162572439 3 0 1 0 0  
YX5166 ENR J617 241 144 1.2854422119 2 0 1 1 3  
YX5167 ENR J617 226 113 1.2177011517 2 0 0 1 1  
YX5168 ENR J617 224 108 1.1945300013 3 0 0 0 2  
YX5169 ENR J617 160 39 1.156093762 3 0 0 0 0  
YX5170 ENR J617 181 59 1.2185792741 1 0 1 0 0  
YX5171 ENR J617 170 48 1.191313046 3 0 0 0 0  
YX5172 ENR J617 132 20 1.0417137035 3 0 0 0 0  
YX5173 ENR J617 227 116 1.2339632556 1 0 1 0 2  
YX5174 ENR J617 168 49 1.2590410338 2 0 0 0 0  
YX5175 ENR J617 198 77 1.2225361719 3 0 1 0 0  
YX5176 ENR J617 220 93 1.0843874776 3 1 1 1 1  
YX5177 ENR J617 184 62 1.2203248865 3 0 1 0 0  
YX5178 ENR J617 246 142 1.1935716109 2 0 1 1 1  
YX5179 ENR J617 221 102 1.1736289395 3 1 1 0 1  
YX5180 ENR J617 166 42 1.1177188943 1 0 0 0 0  
YX5181 ENR J617 170 49 1.2161320678 3 0 0 0 0  
YX5182 ENR J617 178 58 1.2580485074 2 0 0 0 0  
YX5183 ENR J617 156 37 1.1812631356 2 0 1 0 0  
YX5184 ENR J617 192 70 1.2162572439 2 0 1 0 2  
YX5185 ENR J617 190 68 1.2183185644 1 0 0 0 0  
YX5186 ENR J617 230 120 1.2283402601 3 0 0 0 3  
YX5187 ENR J617 186 63 1.2013446617 3 0 0 1 1  
YX5188 ENR J617 196 71 1.1613097163 3 0 1 1 2  
YX5189 ENR J617 191 70 1.2350094308 2 1 1 0 0  
YX5190 ENR J617 196 73 1.194022666 3 0 1 0 0  
YX5191 ENR J617 201 117 1.777548313 2 0 0 1 1  
YX5192 ENR J617 220 93 1.0843874776 3 1 1 0 0  
YX5193 ENR J617 216 99 1.2181077427 3 1 1 0 1  
YX5194 ENR J617 168 46 1.1819568889 3 1 0 0 0  
YX5195 ENR J617 182 61 1.2397116094 3 1 1 0 1  
YX5196 ENR J617 126 18 1.0744514787 2 0 0 0 0  
YX5197 ENR J617 180 58 1.2175296707 3 1 1 1 1  
YX5198 ENR J617 186 61 1.1632067359 2 0 1 1 1  
YX5199 ENR J617 192 67 1.1641319335 3 1 1 1 1  
YX5200 ENR J617 204 86 1.2510712981 3 0 0 0 4  
YX5201 ENR J617 206 85 1.2016776119 3 0 0 0 0  
YX5202 ENR J617 210 89 1.1892891946 1 0 0 0 3  
YX5203 ENR J617 202 86 1.2877125809 2 0 0 0 3  
YX5204 ENR J617 190 72 1.2899843623 2 0 0 0 0  
YX5205 ENR J617 245 146 1.2419274566 1 0 0 3 0  
YX5206 ENR J617 185 65 1.2592158814 2 0 0 0 0  
YX5207 ENR J617 195 70 1.1622421692 3 0 0 0 4  
YX5208 ENR J617 200 83 1.2795586737 2 0 0 0 0  
YX5209 ENR J617 220 95 1.1077076384 4 0 0 2 2  
YX5210 ENR J617 184 67 1.3187381838 1 0 0 0 0  
YX5211 ENR J617 250 157 1.2587382426 2 0 0 0 0  
YX5212 ENR J617 185 60 1.1623531213 2 0 0 0 0  
YX5213 ENR J617 180 58 1.2175296707 3 0 0 0 0  
YX5214 ENR J617 165 48 1.3002093381 2 0 0 0 0  
YX5215 ENR J617 165 46 1.246033949 3 0 0 0 0  
YX5216 ENR J617 220 103 1.2009882816 3 1 1 1 1  
YX5217 ENR J617 166 46 1.2241683128 0 0 0 0 0  
YX5218 ENR J617 225 115 1.2554605261 1 0 0 0 2  
YX5219 ENR J617 215 94 1.1724198588 3 0 0 0 2  
YX5220 ENR J617 180 60 1.2595134525 4 0 0 0 0  
YX5221 ENR J617 175 57 1.2994912903 2 0 0 0 0  
YX5222 ENR J617 166 39 1.0378818304 4 0 0 0 2  
YX5223 ENR J617 185 60 1.1623531213 1 0 0 0 0  
YX5224 ENR J617 190 70 1.2541514633 2 0 0 2 0  
YX5225 ENR J617 199 76 1.1889787107 1 0 0 0 0  
YX5226 ENR J617 181 58 1.1979253881 2 0 0 0 0  
YX5227 ENR J617 178 55 1.1929770328 2 0 0 0 0  
YX5228 ENR J617 142 28 1.1774790324 3 0 0 2 0  
YX5229 ENR J617 135 24 1.1703972698 2 0 0 0 0  
YX5230 ENR J617 185 63 1.2204707773 4 0 0 0 0  
YX5231 ENR J617 235 130 1.2494374406 3 0 0 0 0  
YX5232 ENR J617 215 101 1.2597277206 2 0 0 0 2  
YX5233 ENR J617 199 76 1.1889787107 3 0 0 0 1  
YX5234 ENR J617 206 86 1.2158149956 2 0 0 0 0  
YX5235 ENR J617 205 89 1.27629537 3 0 0 0 0  
YX5236 ENR J617 228 122 1.2811817067 3 0 0 0 0  
YX5237 ENR J617 208 94 1.2918208273 3 0 0 0 4  
YX5238 ENR J617 200 81 1.2487259345 2 0 0 0 0  
YX5239 ENR J617 203 86 1.2692146027 4 0 0 0 0  
YX5240 ENR J617 205 89 1.27629537 2 0 0 2 3  
YX5241 ENR J617 186 68 1.2966894761 3 0 0 0 0  
YX5242 ENR J617 125 22 1.3442385401 0 0 0 0 0  
YX5243 ENR J617 126 23 1.3729102228 1 0 0 0 0  
YX5244 ENR J617 210 97 1.2961915941 3 0 0 0 3  
YX5245 ENR J617 190 75 1.3437337107 2 0 0 0 0  
YX5246 ENR J617 180 57 1.1965377799 4 0 0 0 0  
YX5247 ENR J617 200 82 1.2641423041 2 0 0 0 0  
YX5248 ENR J617 185 63 1.2204707773 3 0 0 0 0  
YX5249 ENR J617 190 65 1.164569216 0 0 0 0 4  
YX5250 ENR J618 200 79 1.2178931954 2 0 0 0 0  
YX5251 ENR J618 205 80 1.1472317932 2 0 0 0 0  
YX5252 ENR J618 230 117 1.1976317536 4 0 0 0 0  
YX5253 ENR J618 235 127 1.2206042689 2 0 0 0 0  
YX5254 ENR J618 215 99 1.2347826173 3 0 0 2 0  
YX5255 ENR J618 205 87 1.2476145752 3 0 0 0 0  
YX5256 ENR J618 220 109 1.2709487641 2 0 0 1 2  
YX5257 ENR J618 215 103 1.284672824 2 0 0 2 0  
YX5258 ENR J618 180 58 1.2175296707 4 0 0 0 0  
YX5259 ENR J618 206 87 1.2299523792 3 0 0 0 2  
YX5260 ENR J618 195 79 1.3116733052 3 0 0 0 0  
YX5261 ENR J618 232 132 1.3173286448 3 0 0 0 0  
YX5262 ENR J618 183 63 1.2599660889 3 0 0 0 0  
YX5263 ENR J618 205 85 1.2189337803 4 0 0 0 0  
YX5264 ENR J618 210 95 1.2694659942 2 0 0 4 0  
YX5265 ENR J618 169 50 1.2625888793 4 0 0 0 0  
YX5266 ENR J618 175 56 1.2766931974 4 0 0 0 0  
YX5267 ENR J618 160 42 1.2450240514 4 0 0 0 0  
YX5268 ENR J618 192 71 1.2336323474 4 0 0 2 0  
YX5269 ENR J618 190 73 1.3079008118 4 0 0 0 0  
YX5270 ENR J618 225 116 1.2663775742 3 0 0 0 0  
YX5271 ENR J618 184 64 1.2596902054 4 0 0 2 0  
YX5272 ENR J618 193 73 1.2492229226 3 0 0 0 0  
YX5273 ENR J618 214 98 1.2391210072 3 0 0 0 0  
YX5274 ENR J618 194 78 1.3147268548 3 0 0 0 0  
YX5275 ENR J618 175 52 1.1855008262 2 0 0 0 0  
YX5276 ENR J618 175 53 1.208298919 4 0 0 0 0  
YX5277 ENR J618 199 80 1.2515565375 3 0 0 0 0  
YX5278 ENR J618 225 112 1.222709382 3 0 0 0 0  
YX5279 ENR J618 175 57 1.2994912903 3 0 0 0 0  
YX5280 ENR J618 195 72 1.1954490883 2 0 0 0 0  
YX5281 ENR J618 206 91 1.2865019139 3 0 0 0 0  
YX5282 ENR J618 185 63 1.2204707773 2 0 0 0 0  
YX5283 ENR J618 170 52 1.2905891331 3 0 0 0 0  
YX5284 ENR J618 168 48 1.2333463188 3 0 0 0 0  
YX5285 ENR J618 145 31 1.2261777953 2 0 0 0 0  
YX5286 ENR J618 132 24 1.2500564442 2 0 0 0 0  
YX5287 ENR J618 196 75 1.2267356158 3 0 0 0 0  
YX5288 ENR J618 222 107 1.2149812129 3 0 0 0 0  
YX5289 ENR J618 222 97 1.1014315668 4 0 0 3 3  
YX5290 ENR J618 199 75 1.1733342539 3 0 0 0 0  
YX5291 ENR J618 230 122 1.2488125977 1 0 0 0 0  
YX5292 ENR J618 215 100 1.247255169 1 0 0 0 0  
YX5293 ENR J618 215 106 1.3220904791 2 0 0 4 0  
YX5294 ENR J618 195 78 1.2950698456 3 0 0 3 2  
YX5295 ENR J618 195 77 1.2784663861 4 0 0 0 0  
YX5296 ENR J618 250 159 1.2747731247 4 0 0 0 2  
YX5297 ENR J618 165 53 1.4356478109 2 0 0 0 0  
YX5298 ENR J618 210 100 1.3362799939 3 0 0 3 0  
YX5299 ENR J618 200 79 1.2178931954 4 0 0 3 0  
YX5300 ENR J618 185 62 1.2010982253 2 0 0 0 0  
YX5301 ENR J618 180 63 1.3224891251 1 0 0 0 0  
YX5302 ENR J618 186 68 1.2966894761 3 0 0 0 0  
YX5303 ENR J618 193 72 1.2321102799 1 0 0 0 0  
YX5304 ENR J618 170 51 1.2657701114 2 0 0 0 0  
YX5305 ENR J618 183 66 1.3199644741 3 0 0 0 0  
YX5306 ENR J618 175 53 1.208298919 2 0 0 0 0  
YX5307 ENR J618 138 26 1.1888515403 0 0 0 0 0  
YX5308 ENR J618 168 47 1.2076516039 2 0 0 0 0  
YX5309 ENR J618 192 69 1.1988821405 4 0 0 0 0  
YX5310 ENR J618 190 69 1.2362350139 1 0 0 0 0  
YX5311 ENR J618 195 77 1.2784663861 3 0 0 0 0  
YX5312 ENR J618 222 114 1.2944659651 3 0 0 0 0  
YX5313 ENR J618 170 50 1.2409510896 2 0 0 1 1  
YX5314 ENR J618 185 63 1.2204707773 2 0 0 0 0  
YX5315 ENR J618 200 83 1.2795586737 2 0 0 0 0  
YX5316 ENR J618 200 76 1.1716440867 4 0 1 3 3  
YX5317 ENR J618 200 81 1.2487259345 3 0 0 0 0  
YX5318 ENR J618 225 110 1.2008752859 3 0 0 2 0  
YX5319 ENR J618 202 79 1.1828987662 3 0 0 0 0  
YX5320 ENR J618 192 71 1.2336323474 3 0 0 0 0  
YX5321 ENR J618 165 46 1.246033949 3 0 0 0 0  
YX5322 ENR J618 200 80 1.233309565 2 0 0 2 0  
YX5323 ENR J618 171 47 1.1466193182 1 0 0 0 0  
YX5324 ENR J618 197 79 1.2730370654 3 0 0 0 0  
YX5325 ENR J618 150 34 1.2176753879 2 0 0 0 0  
YX5326 ENR J618 230 124 1.2692849354 4 0 0 0 2  
YX5327 ENR J618 228 119 1.2496772385 2 0 0 0 0  
YX5328 ENR J618 190 72 1.2899843623 2 0 0 0 0  
YX5329 ENR J618 242 135 1.1905694824 2 0 0 0 3  
YX5330 ENR J618 195 78 1.2950698456 2 0 0 0 0  
YX5331 ENR J618 185 63 1.2204707773 2 0 0 0 0  
YX5332 ENR J618 205 84 1.2045933829 3 0 0 0 0  
YX5333 ENR J618 191 75 1.3232243902 2 0 0 0 0  
YX5334 ENR J618 199 78 1.2202676241 2 0 0 2 0  
YX5335 ENR J618 175 54 1.2310970118 3 0 0 0 0  
YX5336 ENR J618 190 74 1.3258172612 2 0 0 2 0  
YX5337 ENR J618 175 56 1.2766931974 2 0 0 0 0  
YX5338 ENR J618 175 50 1.1399046406 4 0 0 0 0  
YX5339 ENR J618 175 55 1.2538951046 2 0 0 0 0  
YX5340 ENR J618 160 39 1.156093762 4 0 0 0 0  
YX5341 ENR J618 174 52 1.2055744801 2 0 0 0 0  
YX5342 ENR J618 130 23 1.252777122 0 0 0 0 0  
YX5343 ENR J618 195 75 1.245259467 3 0 0 0 0  
YX5344 ENR J618 225 116 1.2663775742 0 0 0 4 0  
YX5345 ENR J618 210 93 1.2427403943 2 0 0 0 0  
YX5346 ENR J618 240 138 1.2469818956 4 0 0 0 4  
YX5347 ENR J618 203 87 1.2839729121 3 0 0 0 0  
YX5348 ENR J618 242 137 1.2082075488 3 0 0 0 0  
YX5349 ENR J618 235 127 1.2206042689 3 0 0 1 1  
YX5350 ENR J618 184 61 1.2006422271 2 0 0 0 0  
YX5351 ENR J618 172 53 1.2710935652 2 0 0 0 0  
YX5352 ENR J618 230 113 1.1566870782 3 0 0 0 0  
YX5353 ENR J618 210 87 1.1625635947 3 0 0 2 2  
YX5354 ENR J618 185 66 1.2785884334 3 0 0 0 0  
YX5355 ENR J618 170 50 1.2409510896 4 0 0 0 0  
YX5356 ENR J618 193 70 1.1978849943 2 0 0 0 0  
YX5357 ENR J618 195 71 1.1788456287 2 0 0 0 0  
YX5358 ENR J618 186 75 1.4301722163 4 0 0 0 0  
YX5359 ENR J618 192 79 1.3726331753 4 0 0 0 0  
YX5360 ENR J618 180 56 1.175545889 2 0 0 0 0  
YX5361 ENR J618 200 79 1.2178931954 2 0 0 0 0  
YX5362 ENR J618 190 70 1.2541514633 2 0 0 0 0  
YX5363 ENR J618 194 74 1.2473049648 2 0 0 0 0  
YX5364 ENR J618 196 75 1.2267356158 3 0 0 0 0  
YX5365 ENR J618 212 94 1.2216977698 2 0 0 0 3  
YX5366 ENR J618 205 84 1.2045933829 3 0 0 1 1  
YX5367 ENR J618 175 56 1.2766931974 2 0 0 0 0  
YX5368 ENR J618 215 108 1.3470355825 2 0 0 2 2  
YX5369 ENR J618 212 102 1.3256720481 2 0 0 0 0  
YX5370 ENR J618 200 86 1.3258077823 3 0 0 2 0  
YX5371 ENR J618 220 107 1.2476286033 3 0 0 0 0  
YX5372 ENR J618 185 61 1.1817256733 3 0 0 0 0  
YX5373 ENR J618 204 78 1.1346925727 3 0 0 0 0  
YX5374 ENR J618 215 102 1.2722002723 3 0 0 0 0  
YX5375 ENR J618 215 108 1.3470355825 3 0 0 0 0  
YX5376 ENR J618 235 129 1.2398263833 1 0 0 0 0  
YX5377 ENR J618 175 56 1.2766931974 2 0 0 0 0  
YX5378 ENR J618 192 74 1.2857576579 2 0 0 0 0  
YX5379 ENR J618 185 67 1.2979609854 4 0 0 0 0  
YX5380 ENR J618 180 57 1.1965377799 2 0 0 0 0  
YX5381 ENR J618 195 77 1.2784663861 3 0 0 0 0  
YX5382 ENR J618 185 67 1.2979609854 2 0 0 0 0  
YX5383 ENR J618 194 71 1.1967385473 3 0 0 0 0  
YX5384 ENR J618 175 52 1.1855008262 2 0 0 0 0  
YX5385 ENR J618 170 43 1.067217937 2 0 0 0 0  
YX5386 ENR J618 161 41 1.1933945219 3 0 0 0 0  
YX5387 ENR J618 130 23 1.252777122 2 0 0 0 0  
YX5388 ENR J618 220 97 1.1310277992 2 0 0 0 0  
YX5389 ENR J618 210 94 1.2561031943 1 0 0 0 0  
YX5390 ENR J618 190 80 1.4333159581 1 0 0 0 0  
YX5391 ENR J618 220 123 1.4341898897 2 0 0 0 0  
YX5392 ENR J618 190 70 1.2541514633 2 0 0 0 0  
YX5393 ENR J618 230 117 1.1976317536 3 0 0 1 1  
YX5394 ENR J618 132 45 2.3438558328 1 1 1 0 0  
YX5395 ENR J618 202 88 1.3176593851 2 0 0 0 0  
YX5396 ENR J618 220 105 1.2243084424 2 0 0 1 1  
YX5397 ENR J618 185 73 1.4141962975 3 0 0 0 0  
YX5398 ENR J618 185 64 1.2398433294 2 0 0 0 0  
YX5399 ENR J618 165 42 1.1376831709 2 0 0 0 0  
YX5400 ENR J618 209 89 1.2060391011 2 0 0 0 0  
YX5401 ENR J618 185 61 1.1817256733 2 0 0 0 0  
YX5402 ENR J618 186 67 1.2776205133 2 0 0 0 0  
YX5403 ENR J618 163 45 1.2632893441 2 0 0 0 0  
YX5404 ENR J618 185 73 1.4141962975 2 0 0 0 0  
YX5405 ENR J618 175 52 1.1855008262 3 0 0 0 0  
YX5406 ENR J618 200 79 1.2178931954 2 0 0 0 0  
YX5407 ENR J618 190 72 1.2899843623 0 0 0 0 0  
YX5408 ENR J618 195 77 1.2784663861 2 0 0 0 0  
YX5409 ENR J618 205 81 1.1615721907 3 0 0 4 0  
YX5410 ENR J618 175 55 1.2538951046 2 0 0 0 0  
YX5411 ENR J618 185 63 1.2204707773 4 2 2 2 0  
YX5412 ENR J618 172 52 1.2471106678 0 0 0 0 0  
YX5413 ENR J618 188 71 1.3121269341 1 0 0 0 0  
YX5414 ENR J618 175 52 1.1855008262 2 0 0 0 0  
YX5415 ENR J618 155 35 1.1386655167 3 0 0 0 0  
YX5416 ENR J618 137 26 1.2144568427 0 0 0 0 0  
YX5417 ENR J618 195 73 1.2120525478 3 0 0 0 0  
YX5418 ENR J618 215 104 1.2971453757 0 0 0 0 0  
YX5419 ENR J618 190 68 1.2183185644 2 0 0 0 0  
YX5420 ENR J618 179 57 1.2162293369 3 0 0 0 0  
YX5421 ENR J618 225 116 1.2663775742 3 0 0 0 2  
YX5422 ENR J618 196 76 1.2430920907 4 0 0 0 0  
YX5423 ENR J618 191 73 1.2879384064 4 0 0 2 0  
YX5424 ENR J618 200 83 1.2795586737 2 0 0 0 0  
YX5425 ENR J618 185 65 1.2592158814 3 0 0 0 0  
YX5426 ENR J618 196 79 1.2921615153 3 0 0 0 0  
YX5427 ENR J618 210 91 1.2160147945 3 0 0 0 4  
YX5428 ENR J618 176 53 1.1882935859 2 0 0 0 0  
YX5429 ENR J618 175 55 1.2538951046 2 0 0 0 0  
YX5430 ENR J618 188 63 1.1642816458 3 0 0 0 0  
YX5431 ENR J618 224 110 1.2166509272 3 0 0 0 0  
YX5432 ENR J618 200 82 1.2641423041 4 0 0 0 0  
YX5433 ENR J618 200 75 1.1562277172 3 0 0 0 0  
YX5434 ENR J618 190 71 1.2720679128 2 0 0 0 0  
YX5435 ENR J618 180 56 1.175545889 2 0 0 0 0  
YX5436 ENR J618 194 71 1.1967385473 2 0 0 0 0  
YX5437 ENR J618 190 65 1.164569216 2 0 0 0 0  
YX5438 ENR J618 205 86 1.2332741777 2 0 0 0 0  
YX5439 ENR J618 186 66 1.2585515504 2 0 0 0 0  
YX5440 ENR J618 203 83 1.2249396747 1 0 0 0 0  
YX5441 ENR J618 220 105 1.2243084424 3 0 0 0 0  
YX5442 ENR J618 230 120 1.2283402601 3 0 0 0 1  
YX5443 ENR J618 185 59 1.1429805692 2 0 0 0 0  
YX5444 ENR J618 200 79 1.2178931954 4 2 2 1 1  
YX5445 ENR J618 175 53 1.208298919 2 0 0 0 0  
YX5446 ENR J618 171 48 1.1710154739 4 0 0 0 0  
YX5447 ENR J618 176 62 1.3900792891 2 0 0 0 0 
YX5448 ENR J618 188 65 1.2012429679 3 0 0 0 2  
YX5449 ENR J618 170 49 1.2161320678 1 0 0 0 0  
YX5450 ENR J618 130 20 1.0893714104 0 0 0 0 0  
YX5451 ENR J618 135 24 1.1703972698 0 0 0 0 0  
YX5452 ENR J618 183 65 1.2999650124 3 0 0 0 0  
YX5453 ENR J618 165 47 1.2731216436 3 0 0 0 0  
YX5454 ENR J618 185 67 1.2979609854 4 0 0 0 0  
YX5455 ENR J618 230 118 1.2078679224 1 0 0 0 2  
YX5456 ENR J618 185 67 1.2979609854 0 0 0 0 0  
YX5457 ENR J618 195 72 1.1954490883 4 0 0 0 0  
YX5458 ENR J618 195 71 1.1788456287 2 0 0 0 0  
YX5459 ENR J618 185 69 1.3367060895 2 0 0 2 0  
YX5460 ENR J618 224 118 1.305134631 2 0 0 0 0  
YX5461 ENR J618 215 100 1.247255169 2 0 0 2 0  
YX5462 ENR J618 209 108 1.4635081227 3 0 0 2 0  
YX5463 ENR J618 200 84 1.2949750432 2 0 0 0 0  
YX5464 ENR J618 190 69 1.2362350139 3 0 0 0 0  
YX5465 ENR J618 168 53 1.3618198937 4 0 0 0 0  
YX5466 ENR J618 195 75 1.245259467 2 0 0 0 0  
YX5467 ENR J618 193 78 1.3347861365 2 0 0 0 0  
YX5468 ENR J618 176 59 1.322817388 4 0 0 0 0  
YX5469 ENR J618 190 72 1.2899843623 4 0 0 0 0  
YX5470 ENR J618 198 78 1.238413265 1 0 0 2 0  
YX5471 ENR J618 190 74 1.3258172612 3 0 0 0 0  
YX5472 ENR J618 185 63 1.2204707773 2 0 0 0 0  
YX5473 ENR J618 170 48 1.191313046 2 0 0 0 0  
YX5474 ENR J618 165 47 1.2731216436 4 0 0 0 0  
YX5475 ENR J618 160 42 1.2450240514 3 0 0 0 0  
YX5476 ENR J618 220 110 1.2826088445 2 0 0 0 4  
YX5477 ENR J618 222 108 1.2263361775 2 0 0 2 0  
YX5478 ENR J618 215 98 1.2223100656 3 0 0 0 0  
YX5479 ENR J618 222 104 1.1809163191 2 0 0 2 0  
YX5480 ENR J618 205 85 1.2189337803 2 0 0 0 0  
YX5481 ENR J618 210 94 1.2561031943 3 0 0 0 0  
YX5482 ENR J618 232 129 1.2873893574 2 0 0 0 0  
YX5483 ENR J618 195 78 1.2950698456 2 0 0 0 0  
YX5484 ENR J618 220 109 1.2709487641 3 0 0 0 0  
YX5485 ENR J618 200 82 1.2641423041 2 0 0 0 0  
YX5486 ENR J618 195 72 1.1954490883 4 0 0 0 0  
YX5487 ENR J618 188 69 1.275165612 2 0 0 0 0  
YX5488 ENR J618 215 98 1.2223100656 3 0 0 0 2  
YX5489 ENR J618 175 57 1.2994912903 3 0 0 0 0  
YX5490 ENR J618 167 47 1.2289624045 2 0 0 0 0  
YX5491 ENR J618 185 66 1.2785884334 2 0 0 0 0  
YX5492 ENR J618 189 69 1.2554979401 1 0 0 0 0  
YX5493 ENR J618 167 50 1.3074068133 2 0 0 0 0  
YX5494 ENR J618 175 59 1.3450874759 2 0 0 0 0  
YX5495 ENR J618 202 80 1.1978721683 3 0 0 0 0  
YX5496 ENR J618 190 74 1.3258172612 3 0 0 0 0  
YX5497 ENR J618 178 59 1.2797389989 3 0 0 0 0  
YX5498 ENR J618 161 44 1.2807160723 4 0 0 0 0  
YX5499 ENR J618 167 45 1.176666132 2 0 0 0 0  
YX5500 ENR J619 198 74 1.1749048925 4 0 0 0 0  
YX5501 ENR J619 194 73 1.2304494923 3 0 0 0 0  
YX5502 ENR J619 184 66 1.2990555243 2 0 0 0 0  
YX5503 ENR J619 190 67 1.2004021149 2 0 0 0 0  
YX5504 ENR J619 180 64 1.343481016 2 0 0 0 0  
YX5505 ENR J619 150 38 1.3609313159 2 0 0 0 0  
YX5506 ENR J619 180 62 1.3014972342 4 0 0 0 0  
YX5507 ENR J619 155 40 1.3013320191 3 0 0 0 0  
YX5508 ENR J619 200 82 1.2641423041 2 0 0 0 0  
YX5509 ENR J619 170 54 1.3402271767 2 0 0 0 0  
YX5510 ENR J619 150 37 1.3251173339 4 0 0 0 0  
YX5511 ENR J619 185 65 1.2592158814 2 0 0 0 0  
YX5512 ENR J619 182 57 1.1584190448 4 0 0 0 0  
YX5513 ENR J619 172 55 1.3190593602 3 0 0 0 0  
YX5514 ENR J619 175 55 1.2538951046 3 0 0 0 0  
YX5515 ENR J619 212 100 1.2996784785 3 0 0 0 0  
YX5516 ENR J619 162 46 1.3148579575 2 0 0 0 0  
YX5517 ENR J619 200 79 1.2178931954 2 0 0 0 0  
YX5518 ENR J619 160 44 1.304310911 3 0 0 0 0  
YX5519 ENR J619 185 71 1.3754511935 3 0 0 0 0  
YX5520 ENR J619 170 41 1.0175798934 2 0 0 0 0  
YX5521 ENR J619 176 58 1.3003967543 3 0 0 0 0  
YX5522 ENR J619 150 34 1.2176753879 4 0 0 0 0  
YX5523 ENR J619 178 56 1.2146675244 4 0 0 0 0 male
YX5524 ENR J619 170 53 1.3154081549 3 0 0 0 0  
YX5525 ENR J619 156 43 1.3728193198 4 0 0 0 0  
YX5526 ENR J619 170 50 1.2409510896 3 0 0 0 0  
YX5527 ENR J619 178 55 1.1929770328 3 0 0 0 0  
YX5528 ENR J619 140 29 1.2712847969 2 0 0 0 0  
YX5529 ENR J619 120 15 1.0329759449 0 0 0 0 0  
YX5530 ENR J619 225 112 1.222709382 3 0 0 0 0  
YX5531 ENR J619 210 105 1.4030939936 0 0 0 0 0  
YX5532 ENR J619 170 49 1.2161320678 2 0 0 0 0  
YX5533 ENR J619 180 57 1.1965377799 3 0 0 0 0  
YX5534 ENR J619 195 75 1.245259467 3 0 0 0 0  
YX5535 ENR J619 190 68 1.2183185644 3 0 0 0 0  
YX5536 ENR J619 219 118 1.3943787346 3 0 0 0 0  
YX5537 ENR J619 229 114 1.1819167517 4 0 0 0 0  
YX5538 ENR J619 173 53 1.2496856631 2 0 0 0 0  
YX5539 ENR J619 235 138 1.3263258985 3 0 0 0 0  
YX5540 ENR J619 240 143 1.2921623991 4 0 0 0 0  
YX5541 ENR J619 190 75 1.3437337107 2 0 0 0 0  
YX5542 ENR J619 185 70 1.3560786415 2 0 0 0 0  
YX5543 ENR J619 200 80 1.233309565 4 0 0 0 0  
YX5544 ENR J619 170 51 1.2657701114 4 0 0 0 0  
YX5545 ENR J619 170 54 1.3402271767 4 0 0 0 0  
YX5546 ENR J619 185 66 1.2785884334 2 0 0 0 0  
YX5547 ENR J619 184 63 1.240007546 2 0 0 0 0  
YX5548 ENR J619 172 52 1.2471106678 2 0 0 0 0  
YX5549 ENR J619 191 71 1.2526524227 3 0 0 0 0  
YX5550 ENR J619 170 50 1.2409510896 2 0 0 0 0  
YX5551 ENR J619 192 75 1.3031327614 4 0 0 0 0  
YX5552 ENR J619 150 34 1.2176753879 3 0 0 0 0  
YX5553 ENR J619 173 56 1.3204225874 4 0 0 0 0  
YX5554 ENR J619 215 94 1.1724198588 2 0 0 0 0  
YX5555 ENR J619 240 139 1.2560179963 3 0 0 0 0  
YX5556 ENR J619 188 69 1.275165612 3 0 0 0 0  
YX5557 ENR J619 215 100 1.247255169 3 0 0 0 0  
YX5558 ENR J619 185 68 1.3173335374 2 0 0 0 0  
YX5559 ENR J619 190 73 1.3079008118 2 0 0 0 0  
YX5560 ENR J619 230 129 1.3204657796 3 0 0 0 0  
YX5561 ENR J619 200 85 1.3103914128 1 0 0 0 0  
YX5562 ENR J619 220 102 1.1893282012 3 0 0 0 0  
YX5563 ENR J619 192 73 1.2683825544 2 0 0 0 0  
YX5564 ENR J619 168 52 1.3361251787 3 0 0 0 0  
YX5565 ENR J619 175 56 1.2766931974 2 0 0 0 0  
YX5566 ENR J619 175 59 1.3450874759 2 0 0 0 0  
YX5567 ENR J619 185 72 1.3948237455 4 0 0 0 0  
YX5568 ENR J619 195 78 1.2950698456 3 0 0 0 0  
YX5569 ENR J619 200 83 1.2795586737 2 0 0 0 0  
YX5570 ENR J619 190 75 1.3437337107 2 0 0 0 0  
YX5571 ENR J619 220 114 1.3292491661 3 0 0 0 0  
YX5572 ENR J619 185 63 1.2204707773 3 0 0 0 0  
YX5573 ENR J619 200 76 1.1716440867 3 0 0 0 0  
YX5574 ENR J619 174 58 1.3446792279 2 0 0 0 0  
YX5575 ENR J619 190 70 1.2541514633 2 0 0 0 0  
YX5576 ENR J619 160 41 1.2153806216 3 0 0 0 0  
YX5577 ENR J619 185 63 1.2204707773 3 0 0 0 0  
YX5578 ENR J619 150 32 1.1460474239 2 0 0 0 0  
YX5579 ENR J619 170 44 1.0920369588 4 0 0 0 0  
YX5580 ENR J619 155 34 1.1061322163 4 0 0 0 0  
YX5581 ENR J619 135 24 1.1703972698 0 0 0 0 0  
YX5582 ENR J619 130 23 1.252777122 0 0 0 0 0  
YX5583 ENR J619 135 22 1.072864164 0 0 0 0 0  
YX5584 ENR J619 185 63 1.2204707773 0 0 0 0 0  
YX5585 ENR J619 180 55 1.1545539981 4 0 0 0 0  
YX5586 ENR J619 180 63 1.3224891251 0 0 0 0 0  
YX5587 ENR J619 175 57 1.2994912903 0 0 0 0 0  
YX5588 ENR J619 168 43 1.104872744 0 0 0 0 0  
YX5589 ENR J619 203 90 1.3282478401 2 0 0 0 0  
YX5590 ENR J619 190 71 1.2720679128 2 0 0 0 0  
YX5591 ENR J619 181 68 1.4044642482 2 0 0 0 0  
YX5592 ENR J619 234 141 1.3721975843 3 0 0 0 0  
YX5593 ENR J619 170 51 1.2657701114 2 0 0 0 0  
YX5594 ENR J619 185 63 1.2204707773 2 0 0 0 0  
YX5595 ENR J619 230 125 1.2795211042 2 0 0 0 0  
YX5596 ENR J619 175 51 1.1627027334 4 0 0 0 0  
YX5597 ENR J619 209 85 1.1518350966 4 0 0 0 0  
YX5598 ENR J619 175 57 1.2994912903 2 0 0 0 0  
YX5599 ENR J619 200 79 1.2178931954 2 0 0 0 0  
YX5600 ENR J619 190 63 1.128736317 2 0 0 0 0  
YX5601 ENR J619 185 65 1.2592158814 4 0 0 0 0  
YX5602 ENR J619 155 41 1.3338653196 2 0 0 0 0  
YX5603 ENR J619 170 48 1.191313046 2 0 0 0 0  
YX5604 ENR J619 197 76 1.2246938857 2 0 0 0 0  
YX5605 ENR J619 160 41 1.2153806216 2 0 0 0 0  
YX5606 ENR J619 180 63 1.3224891251 4 0 0 0 0  
YX5607 ENR J619 235 129 1.2398263833 3 0 0 0 0  
YX5608 ENR J619 205 85 1.2189337803 3 0 0 0 0  
YX5609 ENR J619 222 111 1.2604010713 3 0 0 0 0  
YX5610 ENR J619 205 88 1.2619549726 4 0 0 0 0  
YX5611 ENR J619 205 86 1.2332741777 3 0 0 0 0  
YX5612 ENR J619 195 76 1.2618629265 2 0 0 0 0  
YX5613 ENR J619 210 87 1.1625635947 2 0 0 0 0  
YX5614 ENR J619 255 156 1.1802170101 2 0 0 0 0  
YX5615 ENR J619 185 64 1.2398433294 3 0 0 0 0  
YX5616 ENR J619 175 55 1.2538951046 3 0 0 0 0  
YX5617 ENR J619 220 111 1.2942689249 3 0 0 0 0  
YX5618 ENR J619 175 52 1.1855008262 2 0 0 0 0  
YX5619 ENR J619 170 50 1.2409510896 3 0 0 0 0  
YX5620 ENR J619 200 88 1.3566405215 2 0 0 0 0  
YX5621 ENR J619 185 70 1.3560786415 3 0 0 0 0  
YX5622 ENR J619 165 48 1.3002093381 3 0 0 0 0  
YX5623 ENR J619 225 115 1.2554605261 2 0 0 0 0  
YX5624 ENR J619 165 51 1.3814724218 2 0 0 0 0  
YX5625 ENR J619 175 54 1.2310970118 4 0 0 0 0  
YX5626 ENR J619 185 65 1.2592158814 3 0 0 0 0  
YX5627 ENR J619 185 67 1.2979609854 4 0 0 0 0  
YX5628 ENR J619 198 82 1.3019216376 2 0 0 0 0  
YX5629 ENR J619 180 59 1.2385215616 4 0 0 0 0  
YX5630 ENR J619 210 90 1.2026519945 4 0 0 0 0  
YX5631 ENR J619 175 53 1.208298919 3 0 0 0 0  
YX5632 ENR J619 180 57 1.1965377799 4 0 0 0 0  
YX5633 ENR J619 195 78 1.2950698456 2 0 0 0 0  
YX5634 ENR J619 174 46 1.0664697324 4 0 0 0 0  
YX5635 ENR J619 205 92 1.3193165622 3 0 0 0 0  
YX5636 ENR J619 140 27 1.1836099833 4 0 0 0 0  
YX5637 ENR J619 180 55 1.1545539981 4 0 0 0 0  
YX5638 ENR J619 184 65 1.2793728649 2 0 0 0 0  
YX5639 ENR J619 220 107 1.2476286033 3 0 0 0 0  
YX5640 ENR J619 230 127 1.2999934419 3 0 0 0 0  
YX5641 ENR J619 193 76 1.300560851 3 0 0 0 0  
YX5642 ENR J619 185 65 1.2592158814 2 0 0 0 0  
YX5643 ENR J619 185 67 1.2979609854 3 0 0 0 0  
YX5644 ENR J619 195 80 1.3282767648 3 0 0 0 0  
YX5645 ENR J619 190 73 1.3079008118 2 0 0 0 0  
YX5646 ENR J619 210 96 1.2828287942 3 0 0 0 0  
YX5647 ENR J619 235 128 1.2302153261 2 0 0 0 0  
YX5648 ENR J619 185 67 1.2979609854 3 0 0 0 0  
YX5649 ENR J619 180 62 1.3014972342 2 0 0 0 0  
YX5650 ENR J619 225 102 1.1135389014 2 0 0 0 0  
YX5651 ENR J619 172 51 1.2231277703 3 0 0 0 0  
YX5652 ENR J619 161 40 1.1642873384 4 0 0 0 0  
YX5653 ENR J619 202 84 1.2577657767 3 0 0 0 0  
YX5654 ENR J619 185 68 1.3173335374 3 0 0 0 0  
YX5655 ENR J619 195 81 1.3448802243 3 0 0 0 0  
YX5656 ENR J619 190 75 1.3437337107 3 0 0 0 0  
YX5657 ENR J619 180 61 1.2805053434 3 0 0 0 0  
YX5658 ENR J619 155 39 1.2687987187 0 0 0 0 0  
YX5659 ENR J619 185 64 1.2398433294 3 0 0 0 0  
YX5660 ENR J619 200 85 1.3103914128 2 0 0 0 0  
YX5661 ENR J619 200 83 1.2795586737 3 0 0 0 0  
YX5662 ENR J619 185 61 1.1817256733 3 0 0 0 0  
YX5663 ENR J619 178 58 1.2580485074 3 0 0 0 0  
YX5664 ENR J619 185 67 1.2979609854 3 0 0 0 0  
YX5665 ENR J619 180 61 1.2805053434 3 0 0 0 0  
YX5666 ENR J619 155 39 1.2687987187 3 0 0 0 0  
YX5667 ENR J619 165 46 1.246033949 3 0 0 0 0  
YX5668 ENR J619 160 39 1.156093762 3 0 0 0 0  
YX5669 ENR J619 202 83 1.2427923746 3 0 0 0 0  
YX5670 ENR J619 165 48 1.3002093381 3 0 0 0 0  
YX5671 ENR J619 130 23 1.252777122 0 0 0 0 0  
YX5672 ENR J619 210 91 1.2160147945 3 0 0 0 0  
YX5673 ENR J619 121 19 1.2770046125 0 0 0 0 0  
YX5674 ENR J619 120 16 1.1018410079 0 0 0 0 0  
YX5675 ENR J619 230 113 1.1566870782 2 0 0 0 0  
YX5676 ENR J619 230 124 1.2692849354 3 0 0 0 0  
YX5677 ENR J619 200 79 1.2178931954 3 0 0 0 0  
YX5678 ENR J619 235 137 1.3167148412 3 0 0 0 0  
YX5679 ENR J619 200 83 1.2795586737 4 0 0 0 0  
YX5680 ENR J619 205 87 1.2476145752 2 0 0 0 0  
YX5681 ENR J619 185 69 1.3367060895 2 0 0 0 0  
YX5682 ENR J619 170 47 1.1664940242 2 0 0 0 0  
YX5683 ENR J619 175 58 1.3222893831 2 0 0 0 0  
YX5684 ENR J619 235 113 1.0860494676 2 0 0 0 0  
YX5685 ENR J619 173 53 1.2496856631 2 0 0 0 0  
YX5686 ENR J619 213 105 1.3459752094 2 0 0 0 0  
YX5687 ENR J619 210 97 1.2961915941 3 0 0 0 0  
YX5688 ENR J619 190 67 1.2004021149 3 0 0 0 0  
YX5689 ENR J619 205 87 1.2476145752 4 0 0 0 0  
YX5690 ENR J619 180 59 1.2385215616 3 0 0 0 0  
YX5691 ENR J619 190 68 1.2183185644 4 0 0 0 0  
YX5692 ENR J619 200 84 1.2949750432 3 0 0 0 0  
YX5693 ENR J619 220 103 1.2009882816 3 0 0 0 0  
YX5694 ENR J619 174 58 1.3446792279 2 0 0 0 0  
YX5695 ENR J619 193 72 1.2321102799 3 0 0 0 0  
YX5696 ENR J619 202 89 1.3326327872 3 0 0 0 0  
YX5697 ENR J619 245 150 1.2759528664 3 0 0 0 0  
YX5698 ENR J619 182 59 1.1990653271 3 0 0 0 0  
YX5699 ENR J619 205 88 1.2619549726 4 0 0 0 0  
YX5700 ENR J619 165 46 1.246033949 3 0 0 0 0  
YX5701 ENR J619 230 119 1.2181040912 3 0 0 0 0  
YX5702 ENR J619 215 96 1.1973649622 4 0 0 0 0  
YX5703 ENR J619 173 53 1.2496856631 3 0 0 0 0  
YX5704 ENR J619 185 66 1.2785884334 3 0 0 0 0  
YX5705 ENR J619 210 99 1.322917194 2 0 0 0 0  
YX5706 ENR J619 200 83 1.2795586737 2 0 0 0 0  
YX5707 ENR J619 190 64 1.1466527665 2 0 0 0 0  
YX5708 ENR J619 160 43 1.2746674812 2 0 0 0 0  
YX5709 ENR J619 203 83 1.2249396747 2 0 0 0 0  
YX5710 ENR J619 175 52 1.1855008262 3 0 0 0 0  
YX5711 ENR J619 170 50 1.2409510896 4 0 0 0 0  
YX5712 ENR J619 170 49 1.2161320678 3 0 0 0 0  
YX5713 ENR J619 180 62 1.3014972342 3 0 0 0 0  
YX5714 ENR J619 192 69 1.1988821405 3 0 0 0 0  
YX5715 ENR J619 174 52 1.2055744801 3 0 0 0 0  
YX5716 ENR J619 174 49 1.1360221063 2 0 0 0 0  
YX5717 ENR J619 159 41 1.2379134525 2 0 0 0 0  
YX5718 ENR J619 170 50 1.2409510896 3 0 0 0 0  
YX5719 ENR J619 130 23 1.252777122 0 0 0 0 0  
YX5720 ENR J619 122 18 1.1809681938 0 0 0 0 0  
YX5721 ENR J619 222 112 1.2717560359 2 0 0 0 0  
YX5722 ENR J619 220 118 1.3758894877 3 0 0 0 0  
YX5723 ENR J619 185 68 1.3173335374 4 0 0 0 0  
YX5724 ENR J619 185 64 1.2398433294 3 0 0 0 0  
YX5725 ENR J619 195 80 1.3282767648 2 0 0 0 0  
YX5726 ENR J619 160 42 1.2450240514 2 0 0 0 0  
YX5727 ENR J619 180 64 1.343481016 3 0 0 0 0  
YX5728 ENR J619 225 121 1.3209628145 3 0 0 0 0  
YX5729 ENR J619 175 54 1.2310970118 3 0 0 0 0  
YX5730 ENR J619 230 120 1.2283402601 3 0 0 0 0  
YX5731 ENR J619 205 86 1.2332741777 4 0 0 0 0  
YX5732 ENR J619 215 97 1.2098375139 2 0 0 0 0  
YX5733 ENR J619 215 101 1.2597277206 3 0 0 0 0  
YX5734 ENR J619 199 86 1.3454232779 2 0 0 0 0  
YX5735 ENR J619 180 64 1.343481016 2 0 0 0 0  
YX5736 ENR J619 175 58 1.3222893831 3 0 0 0 0  
YX5737 ENR J619 158 41 1.2610101781 3 0 0 0 0  
YX5738 ENR J619 154 39 1.2930904223 3 0 0 0 0  
YX5739 ENR J619 120 20 1.3773012598 0 0 0 0 0  
YX5740 ENR J619 120 17 1.1707060709 0 0 0 0 0  
YX5741 ENR J619 121 19 1.2770046125 0 0 0 0 0  
YX5742 ENR J619 120 16 1.1018410079 0 0 0 0 0  
YX5743 ENR J619 204 83 1.2074292761 3 0 0 0 0  
YX5744 ENR J619 205 85 1.2189337803 3 0 0 0 0  
YX5745 ENR J619 196 79 1.2921615153 2 0 0 0 0  
YX5746 ENR J619 200 85 1.3103914128 2 0 0 0 0  
YX5747 ENR J619 185 69 1.3367060895 2 0 0 0 0  
YX5748 ENR J619 225 118 1.2882116703 3 0 0 0 0  
YX5749 ENR J619 200 79 1.2178931954 3 0 0 0 0  
YX5750 ENR J620 222 98 1.1127865314 3 0 0 0 0  
YX5751 ENR J620 180 58 1.2175296707 3 0 0 0 0  
YX5752 ENR J620 216 87 1.0704583193 3 0 0 2 0  
YX5753 ENR J620 168 48 1.2333463188 3 0 0 0 0  
YX5754 ENR J620 192 66 1.14675683 3 0 0 0 0  
YX5755 ENR J620 175 54 1.2310970118 3 0 0 1 0  
YX5756 ENR J620 200 79 1.2178931954 3 0 0 0 0  
YX5757 ENR J620 185 63 1.2204707773 0 0 2 0 0  
YX5758 ENR J620 182 58 1.178742186 0 0 0 0 0  
YX5759 ENR J620 182 59 1.1990653271 3 0 0 0 0  
YX5760 ENR J620 192 69 1.1988821405 3 1 0 0 0  
YX5761 ENR J620 185 63 1.2204707773 3 0 0 0 0  
YX5762 ENR J620 210 98 1.309554394 0 0 0 0 0  
YX5763 ENR J620 198 73 1.1590277993 3 0 0 0 0  
YX5764 ENR J620 192 66 1.14675683 0 0 0 0 0  
YX5765 ENR J620 218 99 1.1856531742 1 0 0 0 0  
YX5766 ENR J620 190 70 1.2541514633 2 1 0 0 0  
YX5767 ENR J620 222 101 1.1468514253 3 0 0 0 0  
YX5768 ENR J620 222 114 1.2944659651 3 0 0 1 1  
YX5769 ENR J620 185 62 1.2010982253 3 0 0 0 0  
YX5770 ENR J620 197 71 1.1441219195 3 0 0 1 1  
YX5771 ENR J620 222 105 1.1922712837 2 1 1 0 0  
YX5772 ENR J620 192 69 1.1988821405 2 0 0 0 0  
YX5773 ENR J620 178 54 1.1712865413 4 0 0 0 0  
YX5774 ENR J620 179 56 1.1948919801 2 1 1 1 0  
YX5775 ENR J620 192 66 1.14675683 3 0 0 2 1  
YX5776 ENR J620 178 58 1.2580485074 1 0 0 0 0  
YX5777 ENR J620 150 36 1.2893033519 0 0 0 0 0  
YX5778 ENR J620 172 52 1.2471106678 1 0 0 0 0  
YX5779 ENR J620 132 23 1.197970759 0 0 0 0 0  
YX5780 ENR J620 185 61 1.1817256733 0 0 0 0 0  
YX5781 ENR J620 185 67 1.2979609854 0 0 0 0 0  
YX5782 ENR J620 232 122 1.2175310201 0 0 0 0 0  
YX5783 ENR J620 230 117 1.1976317536 0 0 0 0 0  
YX5784 ENR J620 198 77 1.2225361719 1 0 0 0 0  
YX5785 ENR J620 182 60 1.2193884683 3 0 0 0 0  
YX5786 ENR J620 218 94 1.1257717008 3 0 0 2 0  
YX5787 ENR J620 175 54 1.2310970118 3 0 0 0 0  
YX5788 ENR J620 178 52 1.1279055583 3 0 0 0 0  
YX5789 ENR J620 182 58 1.178742186 0 0 0 0 0  
YX5790 ENR J620 172 51 1.2231277703 3 0 0 0 0  
YX5791 ENR J620 198 74 1.1749048925 3 0 0 0 0  
YX5792 ENR J620 182 60 1.2193884683 2 0 0 0 0  
YX5793 ENR J620 162 41 1.1719386143 1 0 0 0 0  
YX5794 ENR J620 162 43 1.2291063516 0 0 0 0 0  
YX5795 ENR J620 172 49 1.1751619754 0 0 0 0 0  
YX5796 ENR J620 162 43 1.2291063516 1 1 0 0 0  
YX5797 ENR J620 175 47 1.0715103621 0 0 0 0 0  
YX5798 ENR J620 155 39 1.2687987187 1 0 0 0 0  
YX5799 ENR J620 150 34 1.2176753879 1 0 0 0 0  
YX5800 ENR J620 218 110 1.3173924158 1 0 0 0 0  
YX5801 ENR J620 165 46 1.246033949 1 0 0 0 0  
YX5802 ENR J620 205 91 1.3049761648 0 0 0 0 0  
YX5803 ENR J620 192 76 1.3205078649 1 0 0 0 0  
YX5804 ENR J620 182 61 1.2397116094 2 0 0 0 0  
YX5805 ENR J620 210 90 1.2026519945 2 0 0 1 0  
YX5806 ENR J620 208 88 1.2093641788 2 0 0 0 0  
YX5807 ENR J620 182 64 1.3006810328 2 0 0 0 0  
YX5808 ENR J620 222 104 1.1809163191 1 0 0 0 0  
YX5809 ENR J620 202 86 1.2877125809 1 0 0 0 0  
YX5810 ENR J620 205 89 1.27629537 0 0 0 0 0  
YX5811 ENR J620 188 70 1.2936462731 3 0 0 0 0  
YX5812 ENR J620 182 64 1.3006810328 0 0 0 0 0  
YX5813 ENR J620 192 76 1.3205078649 1 0 0 1 2  
YX5814 ENR J620 195 75 1.245259467 0 0 0 0 0  
YX5815 ENR J620 182 65 1.3210041739 1 0 0 0 0  
YX5816 ENR J620 190 68 1.2183185644 3 0 0 0 0  
YX5817 ENR J620 195 70 1.1622421692 3 0 0 0 0  
YX5818 ENR J620 182 59 1.1990653271 3 0 0 0 0  
YX5819 ENR J620 175 58 1.3222893831 0 0 0 0 0  
YX5820 ENR J620 175 54 1.2310970118 0 0 0 0 0  
YX5821 ENR J620 178 58 1.2580485074 1 0 0 0 0  
YX5822 ENR J620 182 62 1.2600347505 0 0 0 0 0  
YX5823 ENR J620 155 43 1.3989319206 1 0 0 0 0  
YX5824 ENR J620 152 36 1.2402258757 0 0 0 0 0  
YX5825 ENR J620 195 74 1.2286560074 3 0 0 0 0  
YX5826 ENR J620 162 45 1.2862740889 1 0 0 0 0  
YX5827 ENR J620 222 97 1.1014315668 2 0 0 1 0  
YX5828 ENR J620 247 146 1.2126927543 1 0 0 0 0  
YX5829 ENR J620 175 54 1.2310970118 1 0 0 0 0  
YX5830 ENR J620 192 67 1.1641319335 2 0 0 0 0  
YX5831 ENR J620 192 69 1.1988821405 0 0 0 0 0  
YX5832 ENR J620 198 74 1.1749048925 2 0 0 0 0  
YX5833 ENR J620 198 78 1.238413265 1 0 0 0 0  
YX5834 ENR J620 187 58 1.0887598232 3 0 0 0 0  
YX5835 ENR J620 190 66 1.1824856654 3 1 0 0 0  
YX5836 ENR J620 223 115 1.288737873 1 0 0 0 0  
YX5837 ENR J620 172 49 1.1751619754 3 0 0 0 0  
YX5838 ENR J620 185 61 1.1817256733 1 0 0 0 0  
YX5839 ENR J620 172 51 1.2231277703 2 0 0 0 0  
YX5840 ENR J620 182 59 1.1990653271 0 0 0 0 0  
YX5841 ENR J620 182 54 1.0974496214 3 0 0 0 0  
YX5842 ENR J620 186 56 1.0678619215 0 0 0 0 0  
YX5843 ENR J620 178 48 1.0411435923 3 0 0 0 0  
YX5844 ENR J620 185 61 1.1817256733 2 0 0 0 0  
YX5845 ENR J620 178 49 1.0628340838 1 0 0 0 0  
YX5846 ENR J620 185 58 1.1236080172 2 0 0 0 0  
YX5847 ENR J620 185 59 1.1429805692 2 0 0 0 0  
YX5848 ENR J620 172 45 1.0792303856 2 0 0 0 0  
YX5849 ENR J620 172 44 1.0552474881 3 0 0 0 0  
YX5850 ENR J620 148 31 1.1547683381 1 0 0 0 0  
YX5851 ENR J620 175 . . 0 0 0 0 0  
YX5852 ENR J620 195 74 1.2286560074 0 0 0 0 0  
YX5853 ENR J620 190 68 1.2183185644 0 0 0 0 0  
YX5854 ENR J620 190 72 1.2899843623 3 0 0 2 0  
YX5855 ENR J620 210 97 1.2961915941 2 0 0 0 0  
YX5856 ENR J620 210 88 1.1759263947 3 0 0 0 0  
YX5857 ENR J620 195 75 1.245259467 4 0 0 0 0  
YX5858 ENR J620 180 55 1.1545539981 1 0 0 0 0  
YX5859 ENR J620 198 73 1.1590277993 1 0 0 0 0  
YX5860 ENR J620 205 87 1.2476145752 2 0 0 0 0  
YX5861 ENR J620 182 57 1.1584190448 2 0 0 0 0  
YX5862 ENR J620 210 95 1.2694659942 3 0 0 0 0  
YX5863 ENR J620 192 66 1.14675683 3 0 0 1 1  
YX5864 ENR J620 205 77 1.104210601 3 0 0 0 0  
YX5865 ENR J620 175 55 1.2538951046 1 0 0 0 0  
YX5866 ENR J620 222 96 1.0900766022 3 0 0 0 0  
YX5867 ENR J620 230 113 1.1566870782 0 0 0 0 0  
YX5868 ENR J620 210 88 1.1759263947 3 0 0 0 0  
YX5869 ENR J620 192 68 1.181507037 3 0 0 0 0  
YX5870 ENR J620 192 68 1.181507037 3 0 0 0 0  
YX5871 ENR J620 185 58 1.1236080172 3 0 0 0 0  
YX5872 ENR J620 170 48 1.191313046 1 0 0 0 0  
YX5873 ENR J620 162 44 1.2576902203 2 0 0 0 0  
YX5874 ENR J620 185 65 1.2592158814 3 0 0 0 0  
YX5875 ENR J620 175 49 1.1171065478 3 0 0 0 0  
YX5876 ENR J620 170 49 1.2161320678 0 0 0 0 0  
YX5877 ENR J620 158 40 1.2302538323 0 0 0 0 0  
YX5878 ENR J620 161 40 1.1642873384 0 0 0 0 0  
YX5879 ENR J620 185 58 1.1236080172 2 0 0 0 0  
YX5880 ENR J620 200 77 1.1870604563 1 0 0 0 0  
YX5881 ENR J620 178 56 1.2146675244 1 0 0 0 0  
YX5882 ENR J620 240 128 1.1566208887 1 0 0 2 1  
YX5883 ENR J620 195 74 1.2286560074 2 0 0 0 0  
YX5884 ENR J620 178 58 1.2580485074 1 0 0 0 0  
YX5885 ENR J620 208 88 1.2093641788 3 0 0 0 0  
YX5886 ENR J620 212 95 1.2346945546 1 0 0 0 0  
YX5887 ENR J620 238 135 1.2501533366 1 0 0 0 0  
YX5888 ENR J620 205 87 1.2476145752 2 0 0 0 0  
YX5889 ENR J620 208 87 1.195621404 1 0 0 2 0  
YX5890 ENR J620 195 74 1.2286560074 3 0 0 0 0  
YX5891 ENR J620 215 94 1.1724198588 1 1 0 0 0  
YX5892 ENR J620 205 83 1.1902529855 1 0 0 0 0  
YX5893 ENR J620 182 58 1.178742186 0 0 0 1 1  
YX5894 ENR J620 178 60 1.3014294904 3 0 0 0 0  
YX5895 ENR J620 195 73 1.2120525478 2 0 0 0 0  
YX5896 ENR J620 190 62 1.1108198675 1 0 0 0 0  
YX5897 ENR J620 182 57 1.1584190448 1 0 0 0 0  
YX5898 ENR J620 192 67 1.1641319335 1 0 0 0 0  
YX5899 ENR J620 185 60 1.1623531213 3 0 0 0 0  
YX5900 ENR J620 195 72 1.1954490883 1 0 0 0 0  
YX5901 ENR J620 170 49 1.2161320678 0 0 0 0 0  
YX5902 ENR J620 172 52 1.2471106678 3 0 0 0 0  
YX5903 ENR J620 225 116 1.2663775742 0 0 0 0 0  
YX5904 ENR J620 192 71 1.2336323474 4 0 0 0 0  
YX5905 ENR J620 228 110 1.1551638339 3 0 0 2 0  
YX5906 ENR J620 188 71 1.3121269341 1 0 0 0 0  
YX5907 ENR J620 232 115 1.1476726829 1 0 0 0 0  
YX5908 ENR J620 222 103 1.1695613545 3 0 0 2 1  
YX5909 ENR J620 202 78 1.1679253641 3 0 0 0 0  
YX5910 ENR J620 198 71 1.127273613 1 0 0 0 0  
YX5911 ENR J620 218 97 1.1617005849 3 0 0 0 0  
YX5912 ENR J620 208 84 1.1543930797 3 0 0 0 0  
YX5913 ENR J620 198 70 1.1113965199 1 1 0 0 0  
YX5914 ENR J620 238 118 1.0927266201 1 0 0 0 0  
YX5915 ENR J620 199 78 1.2202676241 3 0 0 0 0  
YX5916 ENR J620 215 102 1.2722002723 2 1 1 1 2  
YX5917 ENR J620 215 97 1.2098375139 3 0 0 0 0  
YX5918 ENR J620 185 62 1.2010982253 3 0 0 0 0  
YX5919 ENR J620 202 82 1.2278189725 1 0 0 0 0  
YX5920 ENR J620 200 77 1.1870604563 3 0 0 0 0  
YX5921 ENR J620 169 47 1.1868335466 1 0 0 0 0  
YX5922 ENR J620 192 67 1.1641319335 1 0 0 0 0  
YX5923 ENR J620 182 54 1.0974496214 3 0 0 0 0  
YX5924 ENR J620 185 59 1.1429805692 1 0 0 0 0  
YX5925 ENR J620 192 67 1.1641319335 3 0 0 0 0  
YX5926 ENR J620 182 57 1.1584190448 3 0 0 0 0  
YX5927 ENR J620 175 51 1.1627027334 1 0 0 0 0  
YX5928 ENR J620 182 58 1.178742186 1 0 0 0 0  
YX5929 ENR J620 195 75 1.245259467 0 0 0 0 0  
YX5930 ENR J620 179 54 1.1522172665 0 0 0 0 0  
YX5931 ENR J620 170 49 1.2161320678 1 0 0 0 0  
YX5932 ENR J620 185 62 1.2010982253 1 0 0 0 0  
YX5933 ENR J620 150 33 1.1818614059 1 0 0 0 0  
YX5934 ENR J620 152 36 1.2402258757 1 0 0 0 0  
YX5935 ENR J620 182 63 1.2803578917 2 0 0 0 0  
YX5936 ENR J620 187 64 1.2013901498 2 1 0 0 0  
YX5937 ENR J620 210 97 1.2961915941 3 0 0 0 0  
YX5938 ENR J620 198 72 1.1431507062 3 0 0 0 0  
YX5939 ENR J620 228 119 1.2496772385 3 0 1 0 0  
YX5940 ENR J620 185 59 1.1429805692 3 0 0 0 0 male
YX5941 ENR J620 202 86 1.2877125809 1 0 0 0 0  
YX5942 ENR J620 155 38 1.2362654182 1 0 0 0 0  
YX5943 ENR J620 210 92 1.2293775944 1 0 0 0 0  
YX5944 ENR J620 202 119 1.7818348504 1 0 0 0 0  
YX5945 ENR J620 178 56 1.2146675244 1 0 0 0 0  
YX5946 ENR J620 230 115 1.1771594159 1 0 0 1 3  
YX5947 ENR J620 201 79 1.2002249293 1 0 0 0 0  
YX5948 ENR J620 222 101 1.1468514253 2 0 0 0 2  
YX5949 ENR J620 222 99 1.124141496 1 0 0 0 0  
YX5950 ENR J620 190 67 1.2004021149 1 0 0 0 0  
YX5951 ENR J620 185 62 1.2010982253 1 0 0 0 0  
YX5952 ENR J620 195 74 1.2286560074 1 0 0 0 0  
YX5953 ENR J620 215 97 1.2098375139 2 0 0 2 0  
YX5954 ENR J620 202 78 1.1679253641 2 0 0 0 0  
YX5955 ENR J620 205 77 1.104210601 3 0 0 0 0  
YX5956 ENR J620 207 84 1.170809328 3 0 0 0 0  
YX5957 ENR J620 197 71 1.1441219195 0 0 1 2 0  
YX5958 ENR J620 185 60 1.1623531213 4 0 0 0 0  
YX5959 ENR J620 172 48 1.151179078 2 0 0 1 1  
YX5960 ENR J620 178 53 1.1495960498 3 0 0 0 0  
YX5961 ENR J620 182 55 1.1177727626 1 0 0 0 0  
YX5962 ENR J620 175 54 1.2310970118 1 0 0 0 0  
YX5963 ENR J620 182 61 1.2397116094 3 0 0 0 0  
YX5964 ENR J620 170 49 1.2161320678 0 0 0 0 0  
YX5965 ENR J620 138 26 1.1888515403 0 0 0 0 0  
YX5966 ENR J620 130 21 1.1438399809 0 0 0 0 0  
YX5967 ENR J620 215 92 1.1474747554 2 0 2 2 0  
YX5968 ENR J620 222 102 1.1582063899 1 0 0 0 0  
YX5969 ENR J620 192 67 1.1641319335 3 0 0 0 0  
YX5970 ENR J620 205 83 1.1902529855 4 0 0 0 0  
YX5971 ENR J620 190 66 1.1824856654 3 0 0 0 0  
YX5972 ENR J620 198 73 1.1590277993 3 0 0 0 0  
YX5973 ENR J620 225 106 1.1572070937 3 0 0 1 1  
YX5974 ENR J620 185 67 1.2979609854 2 0 0 0 0  
YX5975 ENR J620 185 63 1.2204707773 3 0 0 0 0  
YX5976 ENR J620 198 73 1.1590277993 3 0 0 1 1  
YX5977 ENR J620 195 74 1.2286560074 1 0 0 0 0  
YX5978 ENR J620 195 73 1.2120525478 1 0 0 0 0  
YX5979 ENR J620 185 65 1.2592158814 3 0 0 0 0  
YX5980 ENR J620 182 59 1.1990653271 3 0 0 0 0  
YX5981 ENR J620 178 51 1.1062150668 3 0 0 0 0  
YX5982 ENR J620 172 49 1.1751619754 3 0 0 0 0  
YX5983 ENR J620 158 35 1.0764721033 3 0 0 0 0  
YX5984 ENR J620 185 64 1.2398433294 0 0 0 0 0  
YX5985 ENR J620 240 123 1.1114403852 3 1 1 3 1  
YX5986 ENR J620 159 39 1.1775274304 0 0 0 0 0  
YX5987 ENR J620 197 74 1.1924650992 1 0 0 0 0  
YX5988 ENR J620 202 93 1.3925263957 3 0 0 0 0  
YX5989 ENR J620 212 88 1.1437170611 1 0 0 0 0  
YX5990 ENR J620 192 69 1.1988821405 3 0 0 1 1  
YX5991 ENR J620 258 169 1.235494926 1 0 0 1 1  
YX5992 ENR J620 192 70 1.2162572439 1 0 0 0 0  
YX5993 ENR J620 198 77 1.2225361719 1 0 0 0 0  
YX5994 ENR J620 225 113 1.23362643 1 0 0 2 1  
YX5995 ENR J620 198 75 1.1907819856 1 0 0 0 0  
YX5996 ENR J620 178 58 1.2580485074 3 0 0 0 0  
YX5997 ENR J620 182 57 1.1584190448 3 0 0 0 0  
YX5998 ENR J620 140 26 1.1397725765 3 0 0 0 0  
YX5999 ENR J620 130 21 1.1438399809 0 0 0 0 0  
YX7000 ENR J617 205 91 1.3049761648 2 0 0 0 0  
YX7001 ENR J617 175 51 1.1627027334 2 0 0 0 0  
YX7002 ENR J617 158 36 1.1072284491 2 0 0 0 0  
YX7003 ENR J617 185 64 1.2398433294 0 0 0 0 0  
YX7004 ENR J617 155 38 1.2362654182 3 0 0 0 0  
YX7005 ENR J617 240 141 1.2740901977 3 0 0 0 3  
YX7006 ENR J617 188 64 1.1827623068 3 0 0 0 0  
YX7007 ENR J617 185 64 1.2398433294 2 0 0 0 0  
YX7008 ENR J617 185 67 1.2979609854 3 0 0 2 3  
YX7009 ENR J617 210 86 1.1492007948 3 0 0 0 0  
YX7010 ENR J617 180 60 1.2595134525 2 0 0 0 0  
YX7011 ENR J617 180 64 1.343481016 3 0 0 0 0  
YX7012 ENR J617 225 116 1.2663775742 3 0 0 0 0  
YX7013 ENR J617 185 67 1.2979609854 3 0 0 0 0  
YX7014 ENR J617 198 80 1.2701674513 2 0 0 0 0  
YX7015 ENR J617 195 77 1.2784663861 2 0 0 0 0  
YX7016 ENR J617 205 91 1.3049761648 2 0 0 0 0  
YX7017 ENR J617 200 87 1.3412241519 4 0 0 0 0  
YX7018 ENR J617 190 69 1.2362350139 3 0 0 0 0  
YX7019 ENR J617 176 60 1.3452380217 3 0 0 0 0  
YX7020 ENR J617 190 75 1.3437337107 3 0 0 0 0  
YX7021 ENR J617 205 100 1.4340397416 2 0 0 0 0  
YX7022 ENR J617 170 55 1.3650461985 1 0 0 0 0  
YX7023 ENR J617 176 55 1.2331348532 4 0 0 0 0  
YX7024 ENR J617 145 30 1.1866236729 1 0 0 0 0  
YX7025 ENR J617 252 163 1.2766857764 2 0 0 0 0  
YX7026 ENR J617 210 100 1.3362799939 2 0 0 0 3  
YX7027 ENR J617 240 150 1.3554151039 2 1 1 0 0  
YX7028 ENR J617 234 140 1.3624656866 0 0 0 2 3  
YX7029 ENR J617 214 110 1.3908501102 2 0 0 0 4  
YX7030 ENR J617 205 88 1.2619549726 4 0 0 0 0  
YX7031 ENR J617 195 84 1.394690603 2 0 0 0 0  
YX7032 ENR J617 195 87 1.4445009817 3 0 0 0 0  
YX7033 ENR J617 190 84 1.504981756 4 0 0 0 0  
YX7034 ENR J617 210 120 1.6035359927 2 0 0 0 0  
YX7035 ENR J617 212 109 1.4166495416 2 0 0 0 0  
YX7036 ENR J617 190 85 1.5228982055 2 0 0 0 0  
YX7037 ENR J617 185 87 1.6854120258 3 0 0 0 0  
YX7038 ENR J617 178 76 1.6484773545 3 0 0 0 0  
YX7039 ENR J617 225 126 1.3755480547 3 0 0 0 3  
YX7040 ENR J617 240 131 1.1837291907 3 0 0 0 0  
YX7041 ENR J617 190 68 1.2183185644 2 0 0 1 1  
YX7042 ENR J617 185 64 1.2398433294 2 0 0 0 0  
YX7043 ENR J617 194 76 1.2810159098 2 0 0 0 0  
YX7044 ENR J617 205 80 1.1472317932 2 0 0 0 0  
YX7045 ENR J617 178 58 1.2580485074 2 0 0 0 0  
YX7046 ENR J617 180 55 1.1545539981 2 0 0 0 0  
YX7047 ENR J617 148 33 1.2292695212 2 0 0 0 0  
YX7048 ENR J617 160 41 1.2153806216 2 0 0 0 0  
YX7049 ENR J617 145 30 1.1866236729 2 0 0 0 0  
YX7050 ENR J617 195 76 1.2618629265 2 0 0 0 2  
YX7051 ENR J617 185 70 1.3560786415 2 0 0 0 0  
YX7052 ENR J617 193 75 1.2834482082 2 0 0 0 0  
YX7053 ENR J617 185 67 1.2979609854 2 0 0 0 0  
YX7054 ENR J617 190 67 1.2004021149 3 0 0 0 2  
YX7055 ENR J617 195 72 1.1954490883 2 0 0 0 3  
YX7056 ENR J617 200 74 1.1408113476 3 0 0 0 2  
YX7057 ENR J617 185 64 1.2398433294 2 0 0 0 0  
YX7058 ENR J617 195 77 1.2784663861 2 0 0 0 0  
YX7059 ENR J617 230 122 1.2488125977 2 0 0 0 4  
YX7060 ENR J617 190 70 1.2541514633 3 0 0 0 0  
YX7061 ENR J617 195 71 1.1788456287 2 0 0 1 1  
YX7062 ENR J617 210 94 1.2561031943 2 0 0 0 0  
YX7063 ENR J617 210 93 1.2427403943 2 0 0 0 0  
YX7064 ENR J617 190 70 1.2541514633 2 0 0 0 0  
YX7065 ENR J617 180 59 1.2385215616 4 0 0 0 0  
YX7066 ENR J617 158 41 1.2610101781 2 0 0 0 0  
YX7067 ENR J617 155 40 1.3013320191 2 0 0 0 0  
YX7068 ENR J617 125 20 1.2220350364 2 0 0 0 0  
YX7069 ENR J617 235 133 1.2782706123 2 0 0 0 0  
YX7070 ENR J617 180 58 1.2175296707 2 0 0 0 0  
YX7071 ENR J617 202 81 1.2128455704 3 0 0 1 1  
YX7072 ENR J617 222 107 1.2149812129 3 0 0 0 0  
YX7073 ENR J617 184 65 1.2793728649 4 0 0 0 4  
YX7074 ENR J617 155 35 1.1386655167 3 0 0 0 0  
YX7075 ENR J617 230 119 1.2181040912 3 0 0 0 0  
YX7076 ENR J617 200 82 1.2641423041 2 0 0 0 0  
YX7077 ENR J617 170 56 1.3898652203 3 0 0 0 0  
YX7078 ENR J617 205 92 1.3193165622 2 0 0 0 2  
YX7079 ENR J617 205 87 1.2476145752 3 0 0 0 0  
YX7080 ENR J617 185 65 1.2592158814 3 0 0 0 0  
YX7081 ENR J617 215 96 1.1973649622 2 0 0 1 1  
YX7082 ENR J617 178 53 1.1495960498 2 1 1 1 1  
YX7083 ENR J617 185 64 1.2398433294 2 0 0 0 0  
YX7084 ENR J617 195 72 1.1954490883 2 0 0 0 0  
YX7085 ENR J617 213 89 1.1408742251 3 0 0 0 3  
YX7086 ENR J617 180 58 1.2175296707 2 0 0 0 0  
YX7087 ENR J617 180 62 1.3014972342 2 0 0 0 0  
YX7088 ENR J617 155 37 1.2037321177 2 0 0 0 0  
YX7089 ENR J617 190 67 1.2004021149 2 0 0 0 0  
YX7090 ENR J617 180 58 1.2175296707 4 0 0 1 1  
YX7091 ENR J617 145 32 1.2657319178 0 0 0 0 0  
YX7092 ENR J617 205 78 1.1185509984 2 0 0 0 0  
YX7093 ENR J617 222 109 1.2376911421 3 0 0 1 1  
YX7094 ENR J617 230 126 1.2897572731 2 1 1 0 0  
YX7095 ENR J617 190 71 1.2720679128 2 0 0 0 0  
YX7096 ENR J617 210 97 1.2961915941 2 0 0 0 0  
YX7097 ENR J617 220 113 1.3175890857 3 0 0 0 0  
YX7098 ENR J617 190 67 1.2004021149 2 0 0 0 0  
YX7099 ENR J617 192 71 1.2336323474 2 0 0 0 0  
YX7100 ENR J617 180 54 1.1335621072 3 0 0 0 0  
YX7101 ENR J617 195 77 1.2784663861 2 0 0 0 0  
YX7102 ENR J617 185 59 1.1429805692 3 0 0 0 0  
YX7103 ENR J617 185 66 1.2785884334 3 0 0 0 0  
YX7104 ENR J617 175 56 1.2766931974 2 0 0 0 0  
YX7105 ENR J617 195 77 1.2784663861 2 0 0 0 0  
YX7106 ENR J617 190 73 1.3079008118 2 0 0 0 0  
YX7107 ENR J617 175 53 1.208298919 2 0 0 0 0  
YX7108 ENR J617 154 35 1.1604657636 2 0 0 0 0  
YX7109 ENR J617 160 41 1.2153806216 3 0 0 0 0  
YX7110 ENR J617 210 86 1.1492007948 3 0 0 0 3  
YX7111 ENR J617 235 126 1.2109932116 3 0 0 0 0  
YX7112 ENR J617 228 123 1.291683196 3 0 0 0 3  
YX7113 ENR J617 230 125 1.2795211042 3 0 0 0 4  
YX7114 ENR J617 190 68 1.2183185644 3 0 0 0 0  
YX7115 ENR J617 185 64 1.2398433294 4 0 0 0 0  
YX7116 ENR J617 170 53 1.3154081549 3 0 0 1 1  
YX7117 ENR J617 172 48 1.151179078 2 2 0 0 0  
YX7118 ENR J617 170 47 1.1664940242 3 0 0 0 0  
YX7119 ENR J617 172 48 1.151179078 2 0 0 0 0  
YX7120 ENR J617 185 61 1.1817256733 2 0 0 0 0  
YX7121 ENR J617 203 84 1.2396979841 2 0 0 0 0  
YX7122 ENR J617 205 83 1.1902529855 3 0 0 0 0  
YX7123 ENR J617 215 99 1.2347826173 3 0 0 0 0  
YX7124 ENR J617 190 64 1.1466527665 4 0 0 0 0  
YX7125 ENR J617 185 66 1.2785884334 4 0 0 0 0  
YX7126 ENR J617 188 67 1.2382042899 3 0 0 0 0  
YX7127 ENR J617 190 66 1.1824856654 3 0 0 0 4  
YX7128 ENR J617 170 46 1.1416750024 3 0 0 0 0  
YX7129 ENR J617 185 68 1.3173335374 3 0 0 0 0  
YX7130 ENR J617 205 81 1.1615721907 3 0 0 0 0  
YX7131 ENR J617 205 82 1.1759125881 3 0 0 0 0  
YX7132 ENR J617 175 48 1.094308455 4 0 0 0 0  
YX7133 ENR J617 155 35 1.1386655167 3 0 0 0 0  
YX7134 ENR J617 192 65 1.1293817265 4 0 0 1 1  
YX7135 ENR J617 170 48 1.191313046 3 0 0 1 1  
YX7136 ENR J617 207 90 1.2544385658 3 0 0 0 0  
YX7137 ENR J617 200 84 1.2949750432 2 0 0 0 0  
YX7138 ENR J617 215 94 1.1724198588 4 0 0 0 0  
YX7139 ENR J617 235 137 1.3167148412 2 0 0 2 4  
YX7140 ENR J617 245 149 1.2674465139 2 0 0 0 2  
YX7141 ENR J617 205 92 1.3193165622 3 0 0 0 0  
YX7142 ENR J617 205 88 1.2619549726 4 0 0 0 0  
YX7143 ENR J617 190 66 1.1824856654 2 0 0 0 0  
YX7144 ENR J617 175 50 1.1399046406 3 0 0 0 0  
YX7145 ENR J617 180 61 1.2805053434 3 0 0 0 0  
YX7146 ENR J617 195 74 1.2286560074 4 0 0 0 0  
YX7147 ENR J617 225 123 1.3427969106 3 1 1 1 1  
YX7148 ENR J617 145 31 1.2261777953 1 0 0 0 0  
YX7149 ENR J617 176 52 1.1658729522 3 0 0 0 0  
YX7150 ENR J617 180 53 1.1125702164 0 0 0 0 0  
YX7151 ENR J617 157 43 1.3473563516 1 0 0 0 0  
YX7152 ENR J617 175 55 1.2538951046 1 0 0 0 0  
YX7153 ENR J617 212 91 1.1827074155 3 1 0 1 1  
YX7154 ENR J617 240 137 1.2379457949 1 0 0 0 0  
YX7155 ENR J617 242 147 1.2963978808 3 0 0 0 0  
YX7156 ENR J617 208 92 1.2643352778 3 0 0 0 3  
YX7157 ENR J617 192 72 1.2510074509 0 0 0 0 0  
YX7158 ENR J617 205 78 1.1185509984 3 1 0 0 0  
YX7159 ENR J617 . . . 2 0 0 0 0  
YX7160 ENR J617 200 75 1.1562277172 2 0 0 0 0  
YX7161 ENR J617 197 76 1.2246938857 1 0 0 0 2  
YX7162 ENR J617 197 67 1.0796643466 1 0 0 0 0  
YX7163 ENR J617 232 123 1.2275107826 0 0 0 0 3  
YX7164 ENR J617 188 64 1.1827623068 1 0 0 0 0  
YX7165 ENR J617 175 50 1.1399046406 1 0 0 0 0  
YX7166 ENR J617 185 60 1.1623531213 3 0 0 0 1  
YX7167 ENR J617 175 51 1.1627027334 3 0 0 0 0  
YX7168 ENR J617 175 55 1.2538951046 0 0 0 0 0  
YX7169 ENR J617 169 48 1.2120853242 4 0 0 0 0  
YX7170 ENR J617 192 70 1.2162572439 3 0 0 0 0  
YX7171 ENR J617 250 159 1.2747731247 3 0 0 0 0  
YX7172 ENR J617 230 123 1.2590487666 1 0 0 0 0  
YX7173 ENR J617 200 87 1.3412241519 3 0 0 0 0  
YX7174 ENR J617 223 110 1.2327057916 3 0 0 3 2  
YX7175 ENR J617 235 126 1.2109932116 3 0 0 0 0  
YX7176 ENR J617 215 95 1.1848924105 1 0 0 0 2  
YX7177 ENR J617 249 142 1.1519251422 2 0 0 0 0  
YX7178 ENR J617 230 120 1.2283402601 3 0 0 0 1  
YX7179 ENR J617 212 97 1.2606881242 3 0 0 0 2  
YX7180 ENR J617 203 78 1.1511481281 3 0 0 0 0  
YX7181 ENR J617 238 112 1.0371642496 3 0 0 0 0  
YX7182 ENR J617 195 81 1.3448802243 1 0 0 0 0  
YX7183 ENR J617 192 77 1.3378829683 2 0 0 0 0  
YX7184 ENR J617 190 74 1.3258172612 1 0 0 0 0  
YX7185 ENR J617 189 66 1.2009110732 1 0 0 0 2  
YX7186 ENR J617 208 90 1.2368497283 3 0 0 0 0  
YX7187 ENR J617 168 47 1.2076516039 0 0 0 0 0  
YX7188 ENR J617 185 66 1.2785884334 3 0 0 0 0  
YX7189 ENR J617 190 67 1.2004021149 3 0 0 0 0  
YX7190 ENR J617 203 84 1.2396979841 1 0 0 0 0  
YX7191 ENR J617 168 52 1.3361251787 0 0 0 0 0  
YX7192 ENR J617 152 38 1.3091273132 0 0 0 0 0  
YX7193 ENR J617 168 45 1.1562621739 4 0 0 0 0  
YX7194 ENR J617 158 41 1.2610101781 0 0 0 0 0  
YX7195 ENR J617 213 93 1.1921494712 3 0 0 0 0  
YX7196 ENR J617 230 122 1.2488125977 2 0 0 0 0  
YX7197 ENR J617 172 50 1.1991448729 0 0 0 0 0  
YX7198 ENR J617 212 95 1.2346945546 4 0 0 0 3  
YX7199 ENR J617 182 68 1.3819735974 1 0 0 0 0  
YX7200 ENR J617 195 75 1.245259467 1 0 0 0 0  
YX7201 ENR J617 192 70 1.2162572439 0 0 0 0 0  
YX7202 ENR J617 192 78 1.3552580718 1 0 0 0 3  
YX7203 ENR J617 190 64 1.1466527665 1 0 0 0 3  
YX7204 ENR J617 187 72 1.3515639185 1 0 0 0 0  
YX7205 ENR J617 205 89 1.27629537 1 0 0 0 0  
YX7206 ENR J617 202 88 1.3176593851 1 0 0 1 1  
YX7207 ENR J617 198 73 1.1590277993 1 0 0 2 1  
YX7208 ENR J617 197 79 1.2730370654 2 0 0 0 0  
YX7209 ENR J617 215 96 1.1973649622 1 0 0 1 1  
YX7210 ENR J617 178 58 1.2580485074 1 0 0 0 0  
YX7211 ENR J617 205 88 1.2619549726 1 0 0 1 1  
YX7212 ENR J617 185 67 1.2979609854 2 0 0 0 0  
YX7213 ENR J617 190 71 1.2720679128 1 0 0 0 0  
YX7214 ENR J617 195 77 1.2784663861 1 0 0 0 0  
YX7215 ENR J617 175 54 1.2310970118 3 0 0 0 0  
YX7216 ENR J617 175 56 1.2766931974 1 0 0 0 0  
YX7217 ENR J617 182 56 1.1380959037 1 0 0 0 0  
YX7218 ENR J617 165 45 1.2189462545 0 0 0 1 2  
YX7219 ENR J617 172 49 1.1751619754 3 0 0 0 0  
YX7220 ENR J617 158 37 1.1379847949 1 0 0 0 0  
YX7221 ENR J617 158 37 1.1379847949 1 0 0 0 0  
YX7222 ENR J617 152 32 1.1024230006 1 0 0 0 0  
YX7223 ENR J617 195 76 1.2618629265 3 0 0 0 0  
YX7224 ENR J617 230 126 1.2897572731 2 0 0 0 1  
YX7225 ENR J617 225 106 1.1572070937 3 0 0 0 0  
YX7226 ENR J617 226 103 1.1099399878 1 0 0 0 0  
YX7227 ENR J617 235 130 1.2494374406 3 0 0 0 0  
YX7228 ENR J617 195 76 1.2618629265 3 0 0 0 1  
YX7229 ENR J617 185 63 1.2204707773 4 0 0 0 0  
YX7230 ENR J617 230 129 1.3204657796 1 0 0 0 0  
YX7231 ENR J617 165 45 1.2189462545 0 0 0 0 0  
YX7232 ENR J617 215 103 1.284672824 2 0 0 0 0  
YX7233 ENR J617 182 63 1.2803578917 0 0 0 0 0  
YX7234 ENR J617 175 51 1.1627027334 0 0 0 0 0  
YX7235 ENR J617 182 58 1.178742186 2 0 0 0 0  
YX7236 ENR J617 182 58 1.178742186 3 0 0 0 0  
YX7237 ENR J617 158 41 1.2610101781 3 0 0 0 0  
YX7238 ENR J617 175 55 1.2538951046 3 0 0 0 0  
YX7239 ENR J617 165 45 1.2189462545 3 0 0 0 0  
YX7240 ENR J617 155 34 1.1061322163 1 0 0 0 0  
YX7241 ENR J617 215 96 1.1973649622 3 0 0 0 1  
YX7242 ENR J617 220 104 1.212648362 3 0 0 1 1  
YX7243 ENR J617 192 72 1.2510074509 0 0 0 0 0  
YX7244 ENR J617 182 58 1.178742186 2 0 0 0 0  
YX7245 ENR J617 187 61 1.1450749865 3 0 0 0 2  
YX7246 ENR J617 215 95 1.1848924105 3 0 0 0 0  
YX7247 ENR J617 228 115 1.2076712809 2 0 0 0 0  
YX7248 ENR J617 220 105 1.2243084424 0 0 0 0 0  
YX7249 ENR J617 215 101 1.2597277206 0 0 0 0 0  
YX7250 ENR J618 185 60 1.1623531213 2 0 0 0 0  
YX7251 ENR J618 218 105 1.2575109424 3 0 0 0 0  
YX7252 ENR J618 182 57 1.1584190448 0 0 0 0 0  
YX7253 ENR J618 198 76 1.2066590787 2 0 0 0 0  
YX7254 ENR J618 162 40 1.1433547457 0 0 0 0 0  
YX7255 ENR J618 202 82 1.2278189725 3 0 0 0 0  
YX7256 ENR J618 200 79 1.2178931954 3 0 0 0 0  
YX7257 ENR J618 182 57 1.1584190448 0 0 0 0 0  
YX7258 ENR J618 212 93 1.208700985 3 1 1 0 0  
YX7259 ENR J618 170 45 1.1168559806 2 0 0 0 0  
YX7260 ENR J618 185 60 1.1623531213 4 0 0 0 0  
YX7261 ENR J618 192 67 1.1641319335 3 0 0 0 0  
YX7262 ENR J618 225 105 1.1462900456 3 0 0 0 1  
YX7263 ENR J618 210 91 1.2160147945 3 0 0 2 2  
YX7264 ENR J618 172 53 1.2710935652 0 0 0 0 0  
YX7265 ENR J618 175 54 1.2310970118 1 0 0 0 0  
YX7266 ENR J618 182 57 1.1584190448 0 0 0 0 0  
YX7267 ENR J618 202 84 1.2577657767 1 0 0 0 0  
YX7268 ENR J618 182 63 1.2803578917 1 0 0 0 0  
YX7269 ENR J618 175 55 1.2538951046 1 0 0 0 0  
YX7270 ENR J618 160 41 1.2153806216 1 0 0 0 0  
YX7271 ENR J618 178 57 1.2363580159 3 0 0 0 0  
YX7272 ENR J618 187 52 0.9761294967 3 0 0 0 0  
YX7273 ENR J618 195 74 1.2286560074 1 0 0 0 0  
YX7274 ENR J618 182 56 1.1380959037 3 0 0 0 0  
YX7275 ENR J618 145 29 1.1470695505 0 0 0 0 0  
YX7276 ENR J618 145 28 1.107515428 1 0 0 0 0  
YX7277 ENR J618 198 78 1.238413265 3 0 0 0 0  
YX7278 ENR J618 192 76 1.3205078649 3 0 0 0 0  
YX7279 ENR J618 192 76 1.3205078649 1 0 0 0 0  
YX7280 ENR J618 210 88 1.1759263947 0 0 0 0 0  
YX7281 ENR J618 202 82 1.2278189725 1 0 0 0 0  
YX7282 ENR J618 195 78 1.2950698456 1 0 0 0 0  
YX7283 ENR J618 195 74 1.2286560074 3 0 0 0 0  
YX7284 ENR J618 207 91 1.268376772 3 0 0 0 0  
YX7285 ENR J618 192 75 1.3031327614 3 0 0 0 0  
YX7286 ENR J618 185 67 1.2979609854 3 0 0 1 0  
YX7287 ENR J618 205 88 1.2619549726 2 0 0 0 0  
YX7288 ENR J618 162 45 1.2862740889 0 0 0 0 0  
YX7289 ENR J618 189 69 1.2554979401 0 0 0 0 0  
YX7290 ENR J618 195 78 1.2950698456 1 0 0 0 0  
YX7291 ENR J618 172 52 1.2471106678 3 0 0 0 0  
YX7292 ENR J618 170 51 1.2657701114 3 0 0 0 0  
YX7293 ENR J618 175 51 1.1627027334 3 0 0 0 0  
YX7294 ENR J618 150 39 1.3967452979 0 0 0 0 0  
YX7295 ENR J618 160 43 1.2746674812 0 0 0 0 0  
YX7296 ENR J618 245 147 1.250433809 1 1 1 0 0  
YX7297 ENR J618 218 99 1.1856531742 1 0 0 0 0  
YX7298 ENR J618 196 69 1.1285967665 1 0 0 0 0  
YX7299 ENR J618 212 97 1.2606881242 3 0 0 0 0  
YX7300 ENR J618 205 82 1.1759125881 3 0 0 0 0  
YX7301 ENR J618 205 81 1.1615721907 3 0 0 0 0  
YX7302 ENR J618 185 60 1.1623531213 2 0 0 0 0  
YX7303 ENR J618 209 90 1.2195901023 3 0 0 0 0  
YX7304 ENR J618 198 72 1.1431507062 3 0 0 0 0  
YX7305 ENR J618 192 70 1.2162572439 3 0 0 0 0  
YX7306 ENR J618 198 81 1.2860445444 0 0 0 0 0  
YX7307 ENR J618 192 74 1.2857576579 1 0 0 0 0  
YX7308 ENR J618 212 90 1.1697106307 3 0 0 1 0  
YX7309 ENR J618 172 48 1.151179078 1 0 0 0 0  
YX7310 ENR J618 218 102 1.2215820583 1 0 0 1 1  
YX7311 ENR J618 145 35 1.384394285 0 0 0 0 0  
YX7312 ENR J618 141 39 1.6743745219 1 0 0 0 0  
YX7313 ENR J618 205 88 1.2619549726 1 0 0 0 0  
YX7314 ENR J618 212 99 1.2866816937 0 0 0 0 0  
YX7315 ENR J618 205 91 1.3049761648 3 0 0 0 0  
YX7316 ENR J618 187 67 1.257705313 3 0 0 0 0  
YX7317 ENR J618 225 112 1.222709382 3 1 1 0 0  
YX7318 ENR J618 218 98 1.1736768796 0 0 0 0 0  
YX7319 ENR J618 195 77 1.2784663861 1 0 0 0 0  
YX7320 ENR J618 202 78 1.1679253641 1 0 0 0 0  
YX7321 ENR J618 202 121 1.8117816546 2 0 0 0 0  
YX7322 ENR J618 210 90 1.2026519945 1 0 0 0 0  
YX7323 ENR J618 205 88 1.2619549726 1 0 0 0 0  
YX7324 ENR J618 208 84 1.1543930797 3 0 0 0 0  
YX7325 ENR J618 200 79 1.2178931954 1 0 0 0 0  
YX7326 ENR J618 192 72 1.2510074509 0 0 0 0 0  
YX7327 ENR J618 182 67 1.3616504562 0 0 0 0 0  
YX7328 ENR J618 178 55 1.1929770328 3 0 0 0 0  
YX7329 ENR J618 199 78 1.2202676241 0 0 0 0 0  
YX7330 ENR J618 167 45 1.176666132 1 0 0 0 0  
YX7331 ENR J618 162 43 1.2291063516 1 1 1 0 0  
YX7332 ENR J618 222 111 1.2604010713 1 0 0 0 0  
YX7333 ENR J618 208 90 1.2368497283 1 0 0 2 0  
YX7334 ENR J618 218 96 1.1497242902 3 0 0 1 1  
YX7335 ENR J618 195 71 1.1788456287 1 0 0 1 0  
YX7336 ENR J618 215 114 1.4218708926 1 1 1 0 0  
YX7337 ENR J618 217 97 1.1774560732 1 0 0 1 0  
YX7338 ENR J618 205 82 1.1759125881 3 0 0 0 0  
YX7339 ENR J618 212 83 1.0787331372 3 0 3 0 3  
YX7340 ENR J618 195 76 1.2618629265 1 0 0 3 0  
YX7341 ENR J618 175 65 1.4818760328 1 0 0 0 0  
YX7342 ENR J618 192 73 1.2683825544 3 0 0 0 0  
YX7343 ENR J618 176 57 1.2779761206 1 1 0 0 0  
YX7344 ENR J618 170 49 1.2161320678 3 0 0 0 0  
YX7345 ENR J618 185 64 1.2398433294 1 0 0 0 0  
YX7346 ENR J618 182 59 1.1990653271 3 0 0 0 0  
YX7347 ENR J618 165 44 1.19185856 1 0 0 0 0  
YX7348 ENR J618 157 37 1.1593531398 1 0 0 0 0  
YX7349 ENR J618 132 23 1.197970759 1 0 0 0 0  
YX7350 ENR J618 205 82 1.1759125881 1 0 0 0 0  
YX7351 ENR J618 218 108 1.2934398264 1 1 0 1 0  
YX7352 ENR J618 233 132 1.3008316128 1 0 0 1 0  
YX7353 ENR J618 199 79 1.2359120808 1 0 0 0 0  
YX7354 ENR J618 218 111 1.3293687105 3 0 0 0 0  
YX7355 ENR J618 230 122 1.2488125977 1 0 0 0 0  
YX7356 ENR J618 175 57 1.2994912903 1 1 1 0 0  
YX7357 ENR J618 198 84 1.3336758239 1 0 0 0 0  
YX7358 ENR J618 202 82 1.2278189725 2 0 0 1 0  
YX7359 ENR J618 190 70 1.2541514633 1 0 0 0 0  
YX7360 ENR J618 190 69 1.2362350139 1 0 0 0 0  
YX7361 ENR J618 190 62 1.1108198675 1 0 0 0 0  
YX7362 ENR J618 185 61 1.1817256733 1 0 0 0 0  
YX7363 ENR J618 170 49 1.2161320678 0 0 0 0 0  
YX7364 ENR J618 175 52 1.1855008262 4 0 0 0 0  
YX7365 ENR J618 182 62 1.2600347505 4 0 0 0 0  
YX7366 ENR J618 152 33 1.1368737194 3 0 0 0 0  
YX7367 ENR J618 168 54 1.3875146087 1 0 0 0 0  
YX7368 ENR J618 210 88 1.1759263947 3 0 0 2 0  
YX7369 ENR J618 210 97 1.2961915941 1 1 0 2 0  
YX7370 ENR J618 202 87 1.302685983 1 0 0 0 0  
YX7371 ENR J618 218 108 1.2934398264 1 0 0 0 0  
YX7372 ENR J618 230 129 1.3204657796 1 0 0 2 0  
YX7373 ENR J618 210 98 1.309554394 2 0 0 1 2  
YX7374 ENR J618 220 108 1.2592886837 3 0 0 0 0  
YX7375 ENR J618 195 75 1.245259467 0 0 0 0 0  
YX7376 ENR J618 182 65 1.3210041739 1 0 0 0 0  
YX7377 ENR J618 145 32 1.2657319178 1 0 0 0 0 
YX7378 ENR J618 195 73 1.2120525478 1 0 0 0 0  
YX7379 ENR J618 228 127 1.3336891536 2 0 0 2 2  
YX7380 ENR J618 202 80 1.1978721683 1 0 0 0 0  
YX7381 ENR J618 192 70 1.2162572439 2 0 0 0 0  
YX7382 ENR J618 178 60 1.3014294904 1 0 0 0 0  
YX7383 ENR J618 185 69 1.3367060895 4 0 0 0 0  
YX7384 ENR J618 175 53 1.208298919 1 0 0 0 0  
YX7385 ENR J618 190 67 1.2004021149 2 0 0 0 0  
YX7386 ENR J618 174 56 1.2983109786 3 0 0 0 0  
YX7387 ENR J618 197 75 1.2085794925 3 0 0 0 0  
YX7388 ENR J618 182 60 1.2193884683 3 0 0 0 0  
YX7389 ENR J618 190 68 1.2183185644 3 0 0 0 0  
YX7390 ENR J618 175 53 1.208298919 1 0 0 0 0  
YX7391 ENR J618 162 43 1.2291063516 2 0 0 0 0  
YX7392 ENR J618 145 32 1.2657319178 2 0 0 0 0  
YX7393 ENR J618 205 88 1.2619549726 1 0 0 1 0  
YX7394 ENR J618 235 124 1.1917710972 1 0 0 2 2  
YX7395 ENR J618 210 95 1.2694659942 3 0 0 1 1  
YX7396 ENR J618 192 67 1.1641319335 3 0 0 0 0  
YX7397 ENR J618 215 100 1.247255169 3 0 0 0 0  
YX7398 ENR J618 185 61 1.1817256733 3 0 0 1 0  
YX7399 ENR J618 212 104 1.3516656177 1 0 0 2 0  
YX7400 ENR J618 200 82 1.2641423041 3 0 0 1 0  
YX7401 ENR J618 212 94 1.2216977698 1 0 0 0 0  
YX7402 ENR J618 182 59 1.1990653271 1 0 0 0 0  
YX7403 ENR J618 175 53 1.208298919 3 0 0 0 0  
YX7404 ENR J618 228 121 1.2706802173 2 0 0 0 0  
YX7405 ENR J618 190 65 1.164569216 3 0 0 0 0  
YX7406 ENR J618 192 76 1.3205078649 3 0 0 0 0  
YX7407 ENR J618 175 59 1.3450874759 1 0 0 3 0  
YX7408 ENR J618 185 64 1.2398433294 4 0 0 0 0  
YX7409 ENR J618 182 59 1.1990653271 1 0 0 0 0  
YX7410 ENR J618 185 67 1.2979609854 2 0 0 3 0  
YX7411 ENR J618 190 71 1.2720679128 3 0 0 0 0  
YX7412 ENR J618 182 63 1.2803578917 3 0 0 0 0  
YX7413 ENR J618 182 57 1.1584190448 1 0 0 0 0  
YX7414 ENR J618 175 52 1.1855008262 1 0 0 0 0  
YX7415 ENR J618 175 53 1.208298919 3 0 0 0 0  
YX7416 ENR J618 141 25 1.0733170012 1 0 0 0 0  
YX7417 ENR J618 152 36 1.2402258757 0 0 0 0 0  
YX7418 ENR J618 215 99 1.2347826173 2 0 0 1 0  
YX7419 ENR J618 192 67 1.1641319335 3 0 0 0 0  
YX7420 ENR J618 202 85 1.2727391788 3 0 0 0 0  
YX7421 ENR J618 230 118 1.2078679224 3 0 0 0 0  
YX7422 ENR J618 175 55 1.2538951046 3 0 0 0 0  
YX7423 ENR J618 202 80 1.1978721683 3 0 0 0 0  
YX7424 ENR J618 205 84 1.2045933829 3 0 0 0 0  
YX7425 ENR J618 225 110 1.2008752859 1 0 0 2 2  
YX7426 ENR J618 175 82 1.8694436105 0 0 0 0 0  
YX7427 ENR J618 195 72 1.1954490883 3 0 0 0 0  
YX7428 ENR J618 185 65 1.2592158814 1 0 0 0 0  
YX7429 ENR J618 205 74 1.0611894088 3 0 0 0 0  
YX7430 ENR J618 185 64 1.2398433294 1 0 0 0 0  
YX7431 ENR J618 182 62 1.2600347505 3 0 0 1 1  
YX7432 ENR J618 192 72 1.2510074509 2 0 0 0 0  
YX7433 ENR J618 160 41 1.2153806216 0 0 0 0 0  
YX7434 ENR J618 162 46 1.3148579575 3 0 0 0 0  
YX7435 ENR J618 165 39 1.0564200872 1 0 0 0 0  
YX7436 ENR J618 155 34 1.1061322163 1 0 0 0 0  
YX7437 ENR J618 220 99 1.15434796 1 0 0 0 0  
YX7438 ENR J618 215 99 1.2347826173 3 0 0 0 0  
YX7439 ENR J618 187 64 1.2013901498 3 0 0 1 1  
YX7440 ENR J618 218 97 1.1617005849 2 0 0 0 0  
YX7441 ENR J618 205 87 1.2476145752 3 0 0 0 0  
YX7442 ENR J618 218 107 1.2814635318 2 0 0 2 0  
YX7443 ENR J618 198 80 1.2701674513 2 1 1 0 0  
YX7444 ENR J618 219 106 1.2525775074 1 0 0 0 0  
YX7445 ENR J618 205 87 1.2476145752 3 0 0 3 0  
YX7446 ENR J618 185 67 1.2979609854 1 0 0 0 0  
YX7447 ENR J618 158 38 1.1687411407 3 0 0 0 0  
YX7448 ENR J618 210 86 1.1492007948 3 0 0 2 2  
YX7449 ENR J618 182 61 1.2397116094 2 0 0 0 0  
YX7450 ENR J618 172 46 1.103213283 2 0 0 0 0  
YX7451 ENR J618 165 44 1.19185856 3 0 0 0 0  
YX7452 ENR J618 171 47 1.1466193182 3 0 0 0 0  
YX7453 ENR J618 175 55 1.2538951046 1 0 0 0 0  
YX7454 ENR J618 155 37 1.2037321177 1 0 0 0 0  
YX7455 ENR J618 210 93 1.2427403943 0 0 0 0 0  
YX7456 ENR J618 212 99 1.2866816937 3 0 0 3 0  
YX7457 ENR J618 220 99 1.15434796 3 0 0 0 0  
YX7458 ENR J618 205 80 1.1472317932 3 0 0 1 0  
YX7459 ENR J618 208 92 1.2643352778 1 0 0 0 2  
YX7460 ENR J618 200 81 1.2487259345 1 0 0 0 0  
YX7461 ENR J618 202 79 1.1828987662 3 0 0 0 0  
YX7462 ENR J618 190 67 1.2004021149 3 0 0 0 0  
YX7463 ENR J618 187 65 1.2201618709 3 0 0 0 0  
YX7464 ENR J618 185 65 1.2592158814 3 0 0 0 0  
YX7465 ENR J618 175 53 1.208298919 3 0 0 0 0  
YX7466 ENR J618 160 44 1.304310911 2 0 0 0 0  
YX7467 ENR J618 223 138 1.5464854477 3 0 0 0 1  
YX7468 ENR J618 250 160 1.2827905657 3 0 0 0 0  
YX7469 ENR J618 205 86 1.2332741777 1 0 0 0 2  
YX7470 ENR J618 215 98 1.2223100656 3 0 0 1 1  
YX7471 ENR J618 208 84 1.1543930797 3 0 0 1 0  
YX7472 ENR J618 200 73 1.125394978 3 0 0 1 1  
YX7473 ENR J618 195 73 1.2120525478 0 0 0 0 0  
YX7474 ENR J618 218 99 1.1856531742 3 0 0 0 0  
YX7475 ENR J618 205 86 1.2332741777 1 0 0 0 0  
YX7476 ENR J618 197 74 1.1924650992 3 0 0 0 0  
YX7477 ENR J618 218 93 1.1137954061 1 0 0 0 0  
YX7478 ENR J618 200 79 1.2178931954 0 0 0 0 0  
YX7479 ENR J618 185 67 1.2979609854 1 0 0 0 0  
YX7480 ENR J618 205 80 1.1472317932 3 0 0 0 0  
YX7481 ENR J618 185 64 1.2398433294 0 0 0 0 0  
YX7482 ENR J618 186 64 1.2204136246 3 0 0 0 0  
YX7483 ENR J618 165 48 1.3002093381 3 0 0 0 0  
YX7484 ENR J618 170 49 1.2161320678 0 0 0 0 0  
YX7485 ENR J618 150 37 1.3251173339 1 0 0 0 0  
YX7486 ENR J618 145 32 1.2657319178 1 0 0 0 0  
YX7487 ENR J618 210 92 1.2293775944 1 0 0 0 0  
YX7488 ENR J618 242 142 1.2523027148 4 0 0 0 0  
YX7489 ENR J618 210 94 1.2561031943 3 0 0 0 0  
YX7490 ENR J618 225 119 1.2991287183 3 0 0 0 0  
YX7491 ENR J618 220 107 1.2476286033 1 0 0 0 0  
YX7492 ENR J618 198 74 1.1749048925 1 0 0 0 0  
YX7493 ENR J618 195 77 1.2784663861 3 1 0 2 2  
YX7494 ENR J618 182 64 1.3006810328 0 0 0 0 0  
YX7495 ENR J618 202 83 1.2427923746 1 0 0 0 0  
YX7496 ENR J618 192 74 1.2857576579 3 0 0 0 0  
YX7497 ENR J618 205 90 1.2906357674 3 0 0 0 4  
YX7498 ENR J618 192 69 1.1988821405 1 0 0 0 0  
YX7499 ENR J618 180 59 1.2385215616 1 0 0 0 0  
YX7500 ENR J619 215 105 1.3096179274 2 0 0 0 0  
YX7501 ENR J619 165 47 1.2731216436 0 0 0 0 0  
YX7502 ENR J619 238 135 1.2501533366 3 0 0 0 0  
YX7503 ENR J619 185 60 1.1623531213 3 0 0 0 0  
YX7504 ENR J619 225 113 1.23362643 3 0 0 0 0  
YX7505 ENR J619 182 58 1.178742186 1 0 0 0 0  
YX7506 ENR J619 218 104 1.2455346477 3 0 0 0 0  
YX7507 ENR J619 202 84 1.2577657767 4 0 0 0 0  
YX7508 ENR J619 202 84 1.2577657767 4 0 0 0 0  
YX7509 ENR J619 175 58 1.3222893831 3 0 0 0 0  
YX7510 ENR J619 205 120 1.7208476899 2 0 0 0 3  
YX7511 ENR J619 175 54 1.2310970118 2 0 0 0 0  
YX7512 ENR J619 195 83 1.3780871434 4 0 0 0 0  
YX7513 ENR J619 150 34 1.2176753879 0 0 0 0 0  
YX7514 ENR J619 185 67 1.2979609854 4 0 0 0 0  
YX7515 ENR J619 182 65 1.3210041739 0 0 0 0 0  
YX7516 ENR J619 225 115 1.2554605261 3 0 0 0 0  
YX7517 ENR J619 230 134 1.3716466238 1 0 0 0 0  
YX7518 ENR J619 235 134 1.2878816695 3 0 0 0 0  
YX7519 ENR J619 185 64 1.2398433294 4 0 0 0 0  
YX7520 ENR J619 175 59 1.3450874759 3 0 0 0 0  
YX7521 ENR J619 202 78 1.1679253641 3 0 0 0 0  
YX7522 ENR J619 165 47 1.2731216436 4 0 0 0 0  
YX7523 ENR J619 200 84 1.2949750432 3 0 0 0 0  
YX7524 ENR J619 222 105 1.1922712837 2 0 0 0 0  
YX7525 ENR J619 245 153 1.3014719237 3 0 0 0 0  
YX7526 ENR J619 185 68 1.3173335374 2 0 0 0 0  
YX7527 ENR J619 185 70 1.3560786415 1 0 0 0 0  
YX7528 ENR J619 215 97 1.2098375139 3 0 0 0 0  
YX7529 ENR J619 192 74 1.2857576579 3 0 0 0 0  
YX7530 ENR J619 185 65 1.2592158814 2 0 0 0 0  
YX7531 ENR J619 167 47 1.2289624045 4 0 0 0 0  
YX7532 ENR J619 218 105 1.2575109424 3 0 0 0 0  
YX7533 ENR J619 188 69 1.275165612 3 0 0 0 0  
YX7534 ENR J619 198 80 1.2701674513 1 0 0 0 0  
YX7535 ENR J619 188 69 1.275165612 1 0 0 0 0  
YX7536 ENR J619 178 59 1.2797389989 1 0 0 0 0  
YX7537 ENR J619 170 46 1.1416750024 3 0 0 0 0  
YX7538 ENR J619 175 52 1.1855008262 3 0 0 0 0  
YX7539 ENR J619 147 30 1.1399386109 0 0 0 0 0  
YX7540 ENR J619 185 61 1.1817256733 1 0 0 0 0  
YX7541 ENR J619 210 99 1.322917194 1 0 0 0 0  
YX7542 ENR J619 225 113 1.23362643 1 0 0 0 0  
YX7543 ENR J619 230 123 1.2590487666 1 0 0 0 0  
YX7544 ENR J619 198 75 1.1907819856 1 0 0 0 0  
YX7545 ENR J619 192 74 1.2857576579 1 0 0 0 0  
YX7546 ENR J619 178 58 1.2580485074 1 0 0 0 0  
YX7547 ENR J619 200 80 1.233309565 1 0 0 0 1  
YX7548 ENR J619 182 61 1.2397116094 1 0 0 0 0  
YX7549 ENR J619 210 90 1.2026519945 1 0 0 0 0  
YX7550 ENR J619 178 58 1.2580485074 1 0 0 0 0  
YX7551 ENR J619 210 95 1.2694659942 3 0 0 0 0  
YX7552 ENR J619 205 81 1.1615721907 1 0 0 0 0  
YX7553 ENR J619 182 64 1.3006810328 1 0 0 0 0  
YX7554 ENR J619 185 65 1.2592158814 4 0 0 0 0  
YX7555 ENR J619 167 48 1.2551105408 2 0 0 0 0  
YX7556 ENR J619 165 46 1.246033949 1 0 0 0 0  
YX7557 ENR J619 178 50 1.0845245753 3 0 0 0 0  
YX7558 ENR J619 152 36 1.2402258757 3 0 0 0 0  
YX7559 ENR J619 142 28 1.1774790324 0 0 0 0 0  
YX7560 ENR J619 162 39 1.114770877 4 0 0 0 0  
YX7561 ENR J619 175 55 1.2538951046 3 0 0 0 0  
YX7562 ENR J619 175 51 1.1627027334 3 0 0 0 0  
YX7563 ENR J619 137 24 1.1210370856 2 0 0 0 0  
YX7564 ENR J619 215 91 1.1350022038 4 0 0 0 0  
YX7565 ENR J619 235 130 1.2494374406 2 0 0 0 0  
YX7566 ENR J619 197 78 1.2569226722 1 0 0 0 0  
YX7567 ENR J619 235 136 1.307103784 3 0 0 0 0  
YX7568 ENR J619 207 97 1.3520060098 2 0 0 1 1  
YX7569 ENR J619 237 132 1.2375457909 3 0 0 0 0  
YX7570 ENR J619 212 93 1.208700985 1 0 0 0 0  
YX7571 ENR J619 208 87 1.195621404 1 0 0 0 0  
YX7572 ENR J619 182 64 1.3006810328 0 0 0 0 0  
YX7573 ENR J619 164 41 1.1305541849 0 0 0 0 0  
YX7574 ENR J619 230 124 1.2692849354 4 0 0 0 0  
YX7575 ENR J619 212 96 1.2476913394 4 0 0 0 0  
YX7576 ENR J619 202 78 1.1679253641 4 0 0 0 0  
YX7577 ENR J619 215 105 1.3096179274 1 0 0 0 0  
YX7578 ENR J619 182 61 1.2397116094 3 0 0 0 0  
YX7579 ENR J619 192 77 1.3378829683 2 0 0 0 0  
YX7580 ENR J619 185 62 1.2010982253 3 0 0 0 0  
YX7581 ENR J619 165 48 1.3002093381 2 0 0 0 0  
YX7582 ENR J619 175 50 1.1399046406 3 0 0 0 0  
YX7583 ENR J619 187 64 1.2013901498 1 0 0 0 1  
YX7584 ENR J619 185 61 1.1817256733 4 0 0 0 0  
YX7585 ENR J619 225 112 1.222709382 3 0 0 0 0  
YX7586 ENR J619 195 77 1.2784663861 1 0 0 0 0  
YX7587 ENR J619 175 55 1.2538951046 4 0 0 0 0  
YX7588 ENR J619 165 45 1.2189462545 3 0 0 0 0  
YX7589 ENR J619 192 67 1.1641319335 3 0 0 0 0  
YX7590 ENR J619 192 69 1.1988821405 1 0 0 0 0  
YX7591 ENR J619 205 87 1.2476145752 1 0 0 0 0  
YX7592 ENR J619 218 99 1.1856531742 1 0 0 0 0  
YX7593 ENR J619 202 89 1.3326327872 1 0 0 0 0  
YX7594 ENR J619 205 85 1.2189337803 1 0 0 0 0  
YX7595 ENR J619 208 96 1.3193063768 3 0 0 0 0  
YX7596 ENR J619 195 79 1.3116733052 1 0 0 0 0  
YX7597 ENR J619 175 59 1.3450874759 1 0 0 1 0  
YX7598 ENR J619 170 46 1.1416750024 1 0 0 0 0  
YX7599 ENR J619 168 48 1.2333463188 1 0 0 0 0  
YX7600 ENR J619 200 84 1.2949750432 0 0 0 0 0  
YX7601 ENR J619 225 112 1.222709382 3 0 0 1 0  
YX7602 ENR J619 200 85 1.3103914128 1 0 0 0 0  
YX7603 ENR J619 218 113 1.3533212999 1 0 0 0 0  
YX7604 ENR J619 182 61 1.2397116094 1 0 0 0 0  
YX7605 ENR J619 172 47 1.1271961805 3 0 0 0 0  
YX7606 ENR J619 178 51 1.1062150668 2 0 0 0 0  
YX7607 ENR J619 232 113 1.127713158 3 0 0 0 0  
YX7608 ENR J619 205 82 1.1759125881 0 0 0 0 0  
YX7609 ENR J619 212 99 1.2866816937 1 0 0 0 0  
YX7610 ENR J619 162 42 1.200522483 0 0 0 0 0  
YX7611 ENR J619 208 90 1.2368497283 3 0 0 0 0  
YX7612 ENR J619 245 146 1.2419274566 2 0 0 1 0  
YX7613 ENR J619 175 51 1.1627027334 1 0 0 0 0  
YX7614 ENR J619 195 71 1.1788456287 1 0 0 0 0  
YX7615 ENR J619 205 87 1.2476145752 3 0 0 0 0  
YX7616 ENR J619 205 83 1.1902529855 3 0 0 0 0  
YX7617 ENR J619 215 104 1.2971453757 0 0 0 0 0  
YX7618 ENR J619 195 75 1.245259467 1 0 0 0 0  
YX7619 ENR J619 185 62 1.2010982253 3 0 0 0 0  
YX7620 ENR J619 205 84 1.2045933829 1 0 0 0 0  
YX7621 ENR J619 175 51 1.1627027334 3 0 0 0 0  
YX7622 ENR J619 165 47 1.2731216436 1 0 0 0 0  
YX7623 ENR J619 165 47 1.2731216436 1 0 0 0 0  
YX7624 ENR J619 175 52 1.1855008262 3 0 0 0 0  
YX7625 ENR J619 187 66 1.2389335919 4 0 0 0 0  
YX7626 ENR J619 250 150 1.2026161554 3 0 0 0 0  
YX7627 ENR J619 195 73 1.2120525478 1 0 0 0 0  
YX7628 ENR J619 192 72 1.2510074509 1 0 0 0 0  
YX7629 ENR J619 155 35 1.1386655167 1 0 0 0 0  
YX7630 ENR J619 200 85 1.3103914128 3 0 0 0 0  
YX7631 ENR J619 142 28 1.1774790324 3 0 0 0 0  
YX7632 ENR J619 200 77 1.1870604563 2 0 0 0 0  
YX7633 ENR J619 210 90 1.2026519945 3 0 0 0 0  
YX7634 ENR J619 208 92 1.2643352778 1 0 0 0 0  
YX7635 ENR J619 198 82 1.3019216376 1 0 0 0 0  
YX7636 ENR J619 208 86 1.1818786293 3 0 0 0 0  
YX7637 ENR J619 165 48 1.3002093381 0 0 0 0 0  
YX7638 ENR J619 212 90 1.1697106307 3 0 0 0 0  
YX7639 ENR J619 225 116 1.2663775742 2 0 0 1 1  
YX7640 ENR J619 210 87 1.1625635947 3 0 0 0 0  
YX7641 ENR J619 210 93 1.2427403943 3 0 0 0 0  
YX7642 ENR J619 198 80 1.2701674513 1 0 0 0 0  
YX7643 ENR J619 185 63 1.2204707773 4 0 2 1 1  
YX7644 ENR J619 179 58 1.2375666937 3 0 0 0 0  
YX7645 ENR J619 190 70 1.2541514633 1 0 0 0 0  
YX7646 ENR J619 185 63 1.2204707773 1 0 0 0 0  
YX7647 ENR J619 168 44 1.1305674589 1 0 0 0 0  
YX7648 ENR J619 165 44 1.19185856 1 0 0 0 0  
YX7649 ENR J619 175 52 1.1855008262 1 0 0 0 0  
YX7650 ENR J619 185 65 1.2592158814 1 0 0 0 0  
YX7651 ENR J619 185 61 1.1817256733 3 0 0 0 0  
YX7652 ENR J619 230 129 1.3204657796 2 0 0 0 0  
YX7653 ENR J619 215 102 1.2722002723 3 0 0 0 0  
YX7654 ENR J619 262 174 1.2159800919 1 0 0 0 0  
YX7655 ENR J619 200 85 1.3103914128 1 0 0 0 0  
YX7656 ENR J619 242 142 1.2523027148 1 0 0 1 1  
YX7657 ENR J619 218 110 1.3173924158 1 0 0 0 0  
YX7658 ENR J619 195 83 1.3780871434 1 0 0 0 0  
YX7659 ENR J619 255 168 1.2710029339 3 0 0 0 0  
YX7660 ENR J619 198 81 1.2860445444 1 0 0 0 0  
YX7661 ENR J619 225 116 1.2663775742 1 0 0 0 0  
YX7662 ENR J619 208 89 1.2231069535 1 0 0 1 0  
YX7663 ENR J619 192 72 1.2510074509 3 0 0 0 0  
YX7664 ENR J619 175 56 1.2766931974 1 0 0 0 0  
YX7665 ENR J619 162 40 1.1433547457 1 0 0 0 0  
YX7666 ENR J619 259 174 1.2577112323 1 0 0 0 0  
YX7667 ENR J619 218 99 1.1856531742 2 0 0 0 0  
YX7668 ENR J619 202 86 1.2877125809 1 0 0 0 0  
YX7669 ENR J619 215 90 1.1225296521 3 0 0 0 0  
YX7670 ENR J619 240 145 1.3102346004 2 0 0 0 0  
YX7671 ENR J619 222 108 1.2263361775 1 0 0 0 0  
YX7672 ENR J619 202 84 1.2577657767 2 0 0 0 0  
YX7673 ENR J619 220 105 1.2243084424 3 0 0 0 0  
YX7674 ENR J619 208 88 1.2093641788 3 0 0 0 0  
YX7675 ENR J619 185 63 1.2204707773 3 0 0 0 0  
YX7676 ENR J619 205 79 1.1328913958 1 0 0 0 0  
YX7677 ENR J619 182 58 1.178742186 4 0 0 0 0  
YX7678 ENR J619 192 72 1.2510074509 4 0 0 0 0  
YX7679 ENR J619 185 68 1.3173335374 1 0 0 0 0  
YX7680 ENR J619 210 90 1.2026519945 1 0 0 0 0  
YX7681 ENR J619 192 73 1.2683825544 1 0 0 0 0  
YX7682 ENR J619 245 152 1.2929655713 3 0 0 0 0  
YX7683 ENR J619 230 124 1.2692849354 3 0 0 0 0  
YX7684 ENR J619 228 112 1.1761668127 1 0 0 0 0  
YX7685 ENR J619 199 81 1.2672009943 1 0 0 0 0  
YX7686 ENR J619 198 81 1.2860445444 1 0 0 1 1  
YX7687 ENR J619 210 92 1.2293775944 3 0 0 0 0  
YX7688 ENR J619 175 54 1.2310970118 3 0 0 0 0  
YX7689 ENR J619 182 64 1.3006810328 1 0 0 0 0  
YX7690 ENR J619 182 58 1.178742186 1 0 0 0 0  
YX7691 ENR J619 172 52 1.2471106678 3 0 0 0 0  
YX7692 ENR J619 168 52 1.3361251787 3 0 0 0 0  
YX7693 ENR J619 178 61 1.3231199819 1 0 0 0 0  
YX7694 ENR J619 168 48 1.2333463188 2 0 0 0 0  
YX7695 ENR J619 158 39 1.1994974865 4 0 0 0 0  
YX7696 ENR J619 199 81 1.2672009943 2 0 0 0 0  
YX7697 ENR J619 198 78 1.238413265 2 0 0 0 0  
YX7698 ENR J619 215 104 1.2971453757 1 0 0 0 0  
YX7699 ENR J619 242 149 1.3140359472 3 0 0 0 0  
YX7700 ENR J619 228 117 1.2286742597 3 0 0 1 1  
YX7701 ENR J619 245 144 1.2249147517 1 0 0 0 0  
YX7702 ENR J619 198 77 1.2225361719 1 0 0 0 0  
YX7703 ENR J619 200 80 1.233309565 3 0 0 0 0  
YX7704 ENR J619 210 90 1.2026519945 1 0 0 0 0  
YX7705 ENR J619 220 103 1.2009882816 3 0 0 0 0  
YX7706 ENR J619 220 112 1.3059290053 1 0 0 1 0  
YX7707 ENR J619 175 59 1.3450874759 3 0 0 0 0  
YX7708 ENR J619 175 55 1.2538951046 4 0 0 0 0  
YX7709 ENR J619 218 105 1.2575109424 1 0 0 1 0  
YX7710 ENR J619 195 70 1.1622421692 3 0 0 0 0  
YX7711 ENR J619 168 49 1.2590410338 1 0 0 0 0  
YX7712 ENR J619 165 41 1.1105954763 3 0 0 0 0  
YX7713 ENR J619 158 35 1.0764721033 1 0 0 0 0  
YX7714 ENR J619 142 29 1.219531855 0 0 0 0 0  
YX7715 ENR J619 155 38 1.2362654182 1 0 0 0 0  
YX7716 ENR J619 225 104 1.1353729975 3 0 0 0 0  
YX7717 ENR J619 192 75 1.3031327614 2 0 0 0 0  
YX7718 ENR J619 238 104 0.9630810889 1 0 0 0 0  
YX7719 ENR J619 230 118 1.2078679224 3 0 0 0 0  
YX7720 ENR J619 210 97 1.2961915941 3 0 0 0 0  
YX7721 ENR J619 170 51 1.2657701114 3 0 0 0 0  
YX7722 ENR J619 190 71 1.2720679128 1 0 0 0 0  
YX7723 ENR J619 200 82 1.2641423041 3 0 0 0 0  
YX7724 ENR J619 175 55 1.2538951046 1 0 0 0 0  
YX7725 ENR J619 185 62 1.2010982253 1 0 0 0 0  
YX7726 ENR J619 187 67 1.257705313 3 0 0 0 0  
YX7727 ENR J619 172 52 1.2471106678 1 0 0 0 0  
YX7728 ENR J619 170 47 1.1664940242 1 0 0 1 1  
YX7729 ENR J619 172 51 1.2231277703 3 0 0 0 0  
YX7730 ENR J619 162 48 1.3720256948 3 0 0 0 0  
YX7731 ENR J619 218 99 1.1856531742 4 0 0 0 0  
YX7732 ENR J619 222 99 1.124141496 3 0 0 0 0  
YX7733 ENR J619 228 118 1.2391757491 1 0 0 0 0  
YX7734 ENR J619 200 88 1.3566405215 1 0 0 0 0  
YX7735 ENR J619 198 80 1.2701674513 1 0 0 1 1  
YX7736 ENR J619 175 57 1.2994912903 1 0 0 0 0  
YX7737 ENR J619 237 129 1.2094197502 1 0 0 0 0  
YX7738 ENR J619 195 76 1.2618629265 2 0 0 0 0  
YX7739 ENR J619 232 155 1.5468631813 3 0 0 1 1  
YX7740 ENR J619 220 116 1.3525693269 1 0 0 0 0  
YX7741 ENR J619 218 98 1.1736768796 2 0 0 0 0  
YX7742 ENR J619 250 162 1.2988254478 1 0 0 0 0  
YX7743 ENR J619 198 78 1.238413265 1 0 0 0 0  
YX7744 ENR J619 205 93 1.3336569597 0 0 0 0 0  
YX7745 ENR J619 182 66 1.3413273151 1 0 0 0 0  
YX7746 ENR J619 185 63 1.2204707773 3 0 0 0 0  
YX7747 ENR J619 187 64 1.2013901498 1 0 0 0 0  
YX7749 ENR J619 152 36 1.2402258757 2 0 0 1 1  
YX7750 ENR J620 190 72 1.2899843623 0 0 0 0 0  
YX7751 ENR J620 222 113 1.2831110005 2 0 0 0 0  
YX7752 ENR J620 200 91 1.4028896302 2 0 0 0 0  
YX7753 ENR J620 218 120 1.4371553627 2 0 0 0 0  
YX7754 ENR J620 176 57 1.2779761206 0 0 0 0 0  
YX7755 ENR J620 165 49 1.3272970327 1 0 0 0 0  
YX7756 ENR J620 195 77 1.2784663861 0 0 0 0 0  
YX7757 ENR J620 170 46 1.1416750024 2 0 0 0 0  
YX7758 ENR J620 248 151 1.2394628732 3 0 0 0 0  
YX7759 ENR J620 190 75 1.3437337107 2 0 0 0 0  
YX7760 ENR J620 172 51 1.2231277703 3 0 0 0 0  
YX7761 ENR J620 190 70 1.2541514633 3 0 0 0 0  
YX7762 ENR J620 188 68 1.256684951 0 0 0 0 0  
YX7763 ENR J620 210 96 1.2828287942 0 0 0 0 0  
YX7764 ENR J620 195 74 1.2286560074 3 0 0 0 0  
YX7765 ENR J620 190 70 1.2541514633 3 0 0 0 0  
YX7766 ENR J620 140 31 1.3589596105 0 0 0 0 0  
YX7767 ENR J620 140 29 1.2712847969 0 0 0 0 0  
YX7768 ENR J620 190 67 1.2004021149 0 0 0 0 0  
YX7769 ENR J620 182 61 1.2397116094 3 0 0 0 0  
YX7770 ENR J620 185 61 1.1817256733 3 0 0 0 0  
YX7771 ENR J620 155 40 1.3013320191 0 0 0 0 0  
YX7772 ENR J620 156 39 1.245115197 4 0 0 0 0  
YX7773 ENR J620 150 33 1.1818614059 3 0 0 0 0  
YX7774 ENR J620 208 81 1.1131647555 0 0 0 0 0  
YX7775 ENR J620 199 81 1.2672009943 0 0 0 0 0  
YX7776 ENR J620 165 48 1.3002093381 2 0 0 0 0  
YX7777 ENR J620 205 96 1.3766781519 2 0 0 0 0  
YX7778 ENR J620 205 96 1.3766781519 0 0 0 0 0  
YX7779 ENR J620 180 56 1.175545889 3 0 0 0 0  
YX7780 ENR J620 210 92 1.2293775944 4 0 0 0 0  
YX7781 ENR J620 180 60 1.2595134525 4 0 0 0 0  
YX7782 ENR J620 210 96 1.2828287942 4 0 0 0 0  
YX7783 ENR J620 230 120 1.2283402601 3 0 0 0 0  
YX7784 ENR J620 180 58 1.2175296707 4 0 0 0 0  
YX7785 ENR J620 180 58 1.2175296707 3 0 0 0 0  
YX7786 ENR J620 215 115 1.4343434443 2 0 0 0 0  
YX7787 ENR J620 191 75 1.3232243902 0 0 0 0 0  
YX7788 ENR J620 178 69 1.4966439139 3 0 0 0 0  
YX7789 ENR J620 170 54 1.3402271767 0 0 0 0 0  
YX7790 ENR J620 225 114 1.2445434781 0 0 0 0 0  
YX7791 ENR J620 210 98 1.309554394 2 0 0 0 0  
YX7792 ENR J620 190 66 1.1824856654 4 0 0 0 0  
YX7793 ENR J620 185 66 1.2785884334 4 0 0 0 0  
YX7794 ENR J620 162 47 1.3434418262 3 0 0 0 0  
YX7795 ENR J620 195 77 1.2784663861 4 0 0 0 0  
YX7796 ENR J620 172 53 1.2710935652 4 0 0 0 0  
YX7797 ENR J620 150 38 1.3609313159 0 0 0 0 0  
YX7798 ENR J620 162 44 1.2576902203 0 0 0 0 0  
YX7799 ENR J620 170 54 1.3402271767 4 0 0 0 0  
YX7800 ENR J620 165 46 1.246033949 4 0 0 0 0  
YX7801 ENR J620 128 28 1.5959997547 0 0 0 0 0  
YX7802 ENR J620 125 20 1.2220350364 0 0 0 0 0  
YX7803 ENR J620 128 21 1.196999816 0 0 0 0 0  
YX7804 ENR J620 120 18 1.2395711339 0 0 0 0 0  
YX7805 ENR J620 215 103 1.284672824 0 0 0 0 0  
YX7806 ENR J620 220 104 1.212648362 0 0 0 0 0  
YX7807 ENR J620 185 65 1.2592158814 2 0 0 0 0  
YX7808 ENR J620 180 61 1.2805053434 3 0 0 0 0  
YX7809 ENR J620 205 86 1.2332741777 3 0 0 0 0  
YX7810 ENR J620 210 102 1.3630055938 3 0 0 0 0  
YX7811 ENR J620 225 116 1.2663775742 3 0 0 0 0  
YX7812 ENR J620 210 104 1.3897311937 4 0 0 0 0  
YX7813 ENR J620 215 106 1.3220904791 3 0 0 0 3  
YX7814 ENR J620 200 87 1.3412241519 2 0 0 0 0  
YX7815 ENR J620 245 155 1.3184846286 0 0 0 0 0  
YX7816 ENR J620 190 72 1.2899843623 3 0 0 0 0  
YX7817 ENR J620 185 66 1.2785884334 3 0 0 0 0  
YX7818 ENR J620 180 59 1.2385215616 4 0 0 0 0  
YX7819 ENR J620 195 79 1.3116733052 4 0 0 0 0  
YX7820 ENR J620 165 49 1.3272970327 3 0 0 0 0  
YX7821 ENR J620 180 58 1.2175296707 4 0 0 0 0  
YX7822 ENR J620 195 78 1.2950698456 0 0 0 0 0  
YX7823 ENR J620 160 48 1.4228846302 0 0 0 0 0  
YX7824 ENR J620 188 72 1.3306075952 0 0 0 0 0  
YX7825 ENR J620 185 71 1.3754511935 3 0 0 0 0  
YX7826 ENR J620 185 66 1.2785884334 3 0 0 0 0  
YX7827 ENR J620 195 82 1.3614836839 0 0 0 0 0  
YX7828 ENR J620 175 56 1.2766931974 0 0 0 0 0  
YX7829 ENR J620 190 69 1.2362350139 3 0 0 0 0  
YX7830 ENR J620 173 52 1.2261066883 2 0 0 0 0  
YX7831 ENR J620 185 67 1.2979609854 3 0 0 0 0  
YX7832 ENR J620 195 74 1.2286560074 3 0 0 0 0  
YX7833 ENR J620 172 52 1.2471106678 4 0 0 0 0  
YX7834 ENR J620 170 53 1.3154081549 2 0 0 0 0  
YX7835 ENR J620 165 44 1.19185856 2 0 0 0 0  
YX7836 ENR J620 200 86 1.3258077823 0 0 0 0 0  
YX7837 ENR J620 178 62 1.3448104734 0 0 0 0 0  
YX7838 ENR J620 215 104 1.2971453757 0 0 0 0 0  
YX7839 ENR J620 180 63 1.3224891251 0 0 0 0 0  
YX7840 ENR J620 190 75 1.3437337107 3 0 0 0 0  
YX7841 ENR J620 188 73 1.3490882562 3 0 0 0 0  
YX7842 ENR J620 160 43 1.2746674812 2 0 0 0 0  
YX7843 ENR J620 182 64 1.3006810328 0 0 0 0 0  
YX7844 ENR J620 188 64 1.1827623068 4 0 0 0 0  
YX7845 ENR J620 222 113 1.2831110005 3 0 0 0 0  
YX7846 ENR J620 200 84 1.2949750432 3 0 0 0 0  
YX7847 ENR J620 205 92 1.3193165622 3 0 0 0 0  
YX7848 ENR J620 210 93 1.2427403943 3 0 0 0 0  
YX7849 ENR J620 200 81 1.2487259345 2 0 0 0 0  
YX7850 ENR J620 195 84 1.394690603 0 0 0 0 0  
YX7851 ENR J620 210 99 1.322917194 1 0 0 0 0  
YX7852 ENR J620 180 61 1.2805053434 2 0 0 0 0  
YX7853 ENR J620 210 101 1.3496427939 0 0 0 0 0  
YX7854 ENR J620 180 67 1.4064566886 0 0 0 0 0  
YX7855 ENR J620 190 69 1.2362350139 0 0 0 0 0  
YX7856 ENR J620 220 105 1.2243084424 4 0 0 0 0  
YX7857 ENR J620 185 66 1.2785884334 4 0 0 0 0  
YX7858 ENR J620 205 85 1.2189337803 4 0 0 0 0  
YX7859 ENR J620 180 64 1.343481016 3 0 0 0 0  
YX7860 ENR J620 230 117 1.1976317536 3 0 0 0 0  
YX7861 ENR J620 230 116 1.1873955847 3 0 0 0 0  
YX7862 ENR J620 180 64 1.343481016 3 0 0 0 0  
YX7863 ENR J620 155 41 1.3338653196 4 0 0 0 0  
YX7864 ENR J620 175 57 1.2994912903 3 0 0 0 0  
YX7865 ENR J620 185 69 1.3367060895 3 0 0 0 0  
YX7866 ENR J620 192 76 1.3205078649 4 0 0 0 0  
YX7867 ENR J620 190 69 1.2362350139 2 0 0 0 0  
YX7868 ENR J620 190 70 1.2541514633 0 0 0 0 0  
YX7869 ENR J620 182 62 1.2600347505 3 0 0 0 0  
YX7870 ENR J620 180 64 1.343481016 2 0 0 0 0  
YX7871 ENR J620 170 55 1.3650461985 0 0 0 0 0  
YX7872 ENR J620 132 27 1.4063134997 0 0 0 0 0  
YX7873 ENR J620 174 52 1.2055744801 2 0 0 0 0  
YX7874 ENR J620 184 64 1.2596902054 4 0 0 0 0  
YX7875 ENR J620 200 83 1.2795586737 2 0 0 0 0  
YX7876 ENR J620 173 57 1.3440015622 2 0 0 0 0  
YX7877 ENR J620 199 84 1.3141343644 2 0 0 0 0  
YX7878 ENR J620 205 91 1.3049761648 0 0 0 0 0  
YX7879 ENR J620 195 78 1.2950698456 2 0 0 0 2  
YX7880 ENR J620 200 76 1.1716440867 2 0 0 2 0  
YX7881 ENR J620 170 47 1.1664940242 2 0 0 0 0  
YX7882 ENR J620 160 45 1.3339543408 2 0 0 0 0  
YX7883 ENR J620 165 50 1.3543847272 0 0 0 0 0  
YX7884 ENR J620 220 109 1.2709487641 0 0 0 0 0  
YX7885 ENR J620 182 64 1.3006810328 2 0 0 0 0  
YX7886 ENR J620 210 99 1.322917194 2 0 0 0 0  
YX7887 ENR J620 200 82 1.2641423041 4 0 0 0 0  
YX7888 ENR J620 200 81 1.2487259345 2 0 0 0 0  
YX7889 ENR J620 185 68 1.3173335374 4 0 0 0 0  
YX7890 ENR J620 195 82 1.3614836839 4 0 0 0 0  
YX7891 ENR J620 228 121 1.2706802173 3 0 0 0 0  
YX7892 ENR J620 184 68 1.3384208433 4 0 0 0 0  
YX7893 ENR J620 190 71 1.2720679128 4 0 0 0 0  
YX7894 ENR J620 184 66 1.2990555243 4 0 0 0 0  
YX7895 ENR J620 164 54 1.489022585 4 0 0 0 0  
YX7896 ENR J620 200 82 1.2641423041 2 0 0 0 0  
YX7897 ENR J620 170 49 1.2161320678 4 0 0 0 0  
YX7898 ENR J620 200 79 1.2178931954 2 0 0 0 0  
YX7899 ENR J620 185 64 1.2398433294 1 0 0 0 0  
YX7900 ENR J620 220 111 1.2942689249 3 0 0 0 0  
YX7901 ENR J620 175 58 1.3222893831 3 0 0 0 0  
YX7902 ENR J620 190 76 1.3616501602 0 0 0 0 0  
YX7903 ENR J620 195 78 1.2950698456 3 0 0 0 0  
YX7904 ENR J620 205 89 1.27629537 3 0 0 0 0  
YX7905 ENR J620 210 93 1.2427403943 3 0 0 2 0  
YX7906 ENR J620 190 71 1.2720679128 3 0 0 0 0  
YX7907 ENR J620 200 77 1.1870604563 3 0 0 0 0  
YX7908 ENR J620 190 73 1.3079008118 0 0 0 0 0  
YX7909 ENR J620 190 72 1.2899843623 0 0 0 0 0  
YX7910 ENR J620 195 74 1.2286560074 0 0 0 0 0  
YX7911 ENR J620 185 68 1.3173335374 0 0 0 0 0  
YX7912 ENR J620 185 65 1.2592158814 2 0 0 0 0  
YX7913 ENR J620 190 77 1.3795666097 3 0 0 0 0  
YX7914 ENR J620 175 57 1.2994912903 2 0 0 0 0  
YX7915 ENR J620 220 109 1.2709487641 2 0 0 0 0  
YX7916 ENR J620 180 64 1.343481016 3 0 0 0 0  
YX7917 ENR J620 175 57 1.2994912903 2 0 0 0 0  
YX7918 ENR J620 128 22 1.2539998073 0 0 0 0 0  
YX7919 ENR J620 225 119 1.2991287183 3 0 0 0 0  
YX7920 ENR J620 188 58 1.0718783405 3 0 0 0 0  
YX7921 ENR J620 205 99 1.4196993441 0 0 0 0 0  
YX7922 ENR J620 185 72 1.3948237455 1 0 0 0 0  
YX7923 ENR J620 185 66 1.2785884334 3 0 0 0 0  
YX7924 ENR J620 190 75 1.3437337107 3 0 0 0 0  
YX7925 ENR J620 195 76 1.2618629265 2 0 0 0 0  
YX7926 ENR J620 175 60 1.3678855687 3 0 0 0 0  
YX7927 ENR J620 145 32 1.2657319178 2 0 0 0 0  
YX7928 ENR J620 140 28 1.2274473901 0 0 0 0 0  
YX7929 ENR J620 150 37 1.3251173339 2 0 0 0 0  
YX7930 ENR J620 200 76 1.1716440867 4 0 0 0 0  
YX7931 ENR J620 199 77 1.2046231674 2 0 0 0 0  
YX7932 ENR J620 200 86 1.3258077823 2 0 0 0 0  
YX7933 ENR J620 200 88 1.3566405215 3 0 0 0 0  
YX7934 ENR J620 185 68 1.3173335374 0 0 0 0 0  
YX7935 ENR J620 225 118 1.2882116703 3 0 0 0 0  
YX7936 ENR J620 228 118 1.2391757491 4 0 0 0 0  
YX7937 ENR J620 178 64 1.3881914564 3 0 0 0 0  
YX7938 ENR J620 200 81 1.2487259345 3 0 0 0 0  
YX7939 ENR J620 210 94 1.2561031943 2 0 0 0 0  
YX7940 ENR J620 190 72 1.2899843623 3 0 0 0 0  
YX7941 ENR J620 182 63 1.2803578917 3 0 0 0 0  
YX7942 ENR J620 173 54 1.2732646378 3 0 0 0 0  
YX7943 ENR J620 195 82 1.3614836839 3 0 0 0 0  
YX7944 ENR J620 215 107 1.3345630308 2 0 0 0 0  
YX7945 ENR J620 195 75 1.245259467 3 0 0 0 0  
YX7946 ENR J620 204 92 1.3383553422 3 0 0 0 0  
YX7947 ENR J620 211 100 1.317808808 2 0 0 0 0  
YX7948 ENR J620 190 73 1.3079008118 2 0 0 0 0  
YX7949 ENR J620 200 84 1.2949750432 2 0 0 0 0  
YX7950 ENR J620 183 68 1.3599633975 3 0 0 0 0  
YX7951 ENR J620 190 72 1.2899843623 2 0 0 0 0  
YX7952 ENR J620 177 61 1.3451420975 3 0 0 0 0  
YX7953 ENR J620 205 92 1.3193165622 2 0 0 0 0  
YX7954 ENR J620 175 63 1.4362798471 1 0 0 0 0  
YX7955 ENR J620 225 115 1.2554605261 0 0 0 0 0  
YX7956 ENR J620 210 95 1.2694659942 0 0 0 0 0  
YX7957 ENR J620 170 60 1.4891413075 0 0 0 0 0  
YX7958 ENR J620 200 86 1.3258077823 0 0 0 0 0  
YX7959 ENR J620 200 88 1.3566405215 2 0 0 0 0  
YX7960 ENR J620 185 67 1.2979609854 0 0 0 0 0  
YX7961 ENR J620 185 65 1.2592158814 3 0 0 0 0  
YX7962 ENR J620 175 59 1.3450874759 0 0 0 0 0  
YX7963 ENR J620 175 54 1.2310970118 2 0 0 0 0  
YX7964 ENR J620 140 30 1.3151222037 0 0 0 0 0  
YX7965 ENR J620 140 31 1.3589596105 0 0 0 0 0  
YX7966 ENR J620 215 107 1.3345630308 2 0 0 0 0  
YX7967 ENR J620 220 106 1.2359685228 3 0 0 0 0  
YX7968 ENR J620 220 114 1.3292491661 2 0 0 0 0  
YX7969 ENR J620 192 71 1.2336323474 3 0 0 0 0  
YX7970 ENR J620 165 49 1.3272970327 2 0 0 0 0  
YX7971 ENR J620 180 58 1.2175296707 3 0 0 0 0  
YX7972 ENR J620 175 54 1.2310970118 3 0 0 0 0  
YX7973 ENR J620 165 49 1.3272970327 2 0 0 0 0  
YX7974 ENR J620 175 51 1.1627027334 3 0 0 0 0  
YX7975 ENR J620 160 47 1.3932412004 0 0 0 0 0 male
YX7976 ENR J620 200 86 1.3258077823 0 0 0 0 0  
YX7977 ENR J620 210 95 1.2694659942 2 0 0 0 0  
YX7978 ENR J620 194 75 1.2641604373 4 0 0 0 0  
YX7979 ENR J620 195 81 1.3448802243 4 0 0 0 0  
YX7980 ENR J620 174 53 1.2287586048 2 0 0 0 0  
YX7981 ENR J620 178 58 1.2580485074 2 0 0 0 0  
YX7982 ENR J620 180 63 1.3224891251 3 0 0 0 0  
YX7983 ENR J620 195 78 1.2950698456 2 0 0 0 0  
YX7984 ENR J620 205 95 1.3623377545 2 0 0 0 0  
YX7985 ENR J620 180 64 1.343481016 2 0 0 0 0  
YX7986 ENR J620 200 87 1.3412241519 2 0 0 0 0  
YX7987 ENR J620 180 62 1.3014972342 3 0 0 0 0  
YX7988 ENR J620 170 51 1.2657701114 0 0 0 0 0  
YX7989 ENR J620 185 67 1.2979609854 4 0 0 0 0  
YX7990 ENR J620 210 92 1.2293775944 2 0 0 0 0  
YX7991 ENR J620 185 67 1.2979609854 3 0 0 0 0  
YX7992 ENR J620 192 76 1.3205078649 3 0 0 0 0  
YX7993 ENR J620 180 66 1.3854647977 2 0 0 0 0  
YX7994 ENR J620 161 46 1.3389304392 2 0 0 0 0  
YX7995 ENR J620 180 62 1.3014972342 0 0 0 0 0  
YX7996 ENR J620 180 60 1.2595134525 3 0 0 0 0  
YX7997 ENR J620 175 59 1.3450874759 2 0 0 0 0  
YX7998 ENR J620 170 53 1.3154081549 2 0 0 0 0  
YX7999 ENR J620 175 58 1.3222893831 2 0 0 0 0  
