# Supplementary material for: The effects of environmental enrichment on hatchery-performance, smolt migration and capture rates in landlocked Atlantic salmon
Source: PLoS One. 2021 Dec 2;16(12):e0260944. doi: 10.1371/journal.pone.0260944 (PMC8638868; doi:10.1371/journal.pone.0260944)
Supplement: S1 Data — (ZIP) [file pone.0260944.s004.zip › 2-yo_salmon_recaptures_Lake_Höytiäinen.txt]

TAG fish_length_at_release fish_wt_at_release REARING_METHOD RELESE_PLACE fish_CF_at_release RELEASE_YEAR RELEASE_AGE CAPTURE_DATE CAPTURE_DAYS_FROM_RELEASE CAPTURE_MONTHS_FROM_RELEASE CAPTURE_MONTH CAPTURE_YEAR FISH_LENGTH_AT_CAPTURE FISH_WT_AT_CAPTURE SEX FISHING_CATEGORY GEAR GILLNET_MESHSIZE;
YX4000 182 55 STD Kontioniemi 1.12 2011 2 10/26/2012 525 17 Oct 2 610 2250 . 0   .
YX4001 202 81 STD Kontioniemi 1.21 . . . . .   . . . . .   .
YX4002 182 60 STD Kontioniemi 1.22 . . . . .   . . . . .   .
YX4003 187 66 STD Kontioniemi 1.24 . . . . .   . . . . .   .
YX4004 198 76 STD Kontioniemi 1.21 . . . . .   . . . . .   .
YX4005 228 109 STD Kontioniemi 1.14 . . . . .   . . . . .   .
YX4006 182 58 STD Kontioniemi 1.18 . . . . .   . . . . .   .
YX4007 225 103 STD Kontioniemi 1.12 . . . . .   . . . . .   .
YX4008 202 76 STD Kontioniemi 1.14 . . . . .   . . . . .   .
YX4009 195 68 STD Kontioniemi 1.13 . . . . .   . . . . .   .
YX4010 195 73 STD Kontioniemi 1.21 2011 2 10/13/2012 512 17 Oct 2 510 1300 . 0   .
YX4011 185 64 STD Kontioniemi 1.24 2011 2 10/01/2012 500 17 Oct 2 520 1726 . 2 gillnet>40mm 55
YX4012 202 81 STD Kontioniemi 1.21 . . . . .   . . . . .   .
YX4013 185 64 STD Kontioniemi 1.24 . . . . .   . . . . .   .
YX4014 192 75 STD Kontioniemi 1.30 . . . . .   . . . . .   .
YX4015 182 57 STD Kontioniemi 1.16 . . . . .   . . . . .   .
YX4016 192 69 STD Kontioniemi 1.20 2011 2 09/22/2012 491 16 Sep 2 560 1890 . 1 trolling .
YX4017 178 51 STD Kontioniemi 1.11 . . . . .   . . . . .   .
YX4018 185 63 STD Kontioniemi 1.22 . . . . .   . . . . .   .
YX4019 172 49 STD Kontioniemi 1.18 . . . . .   . . . . .   .
YX4020 180 57 STD Kontioniemi 1.20 . . . . .   . . . . .   .
YX4021 202 82 STD Kontioniemi 1.23 . . . . .   . . . . .   .
YX4022 190 68 STD Kontioniemi 1.22 2011 2 10/20/2012 519 17 Oct 2 620 2455 . 1 trolling .
YX4023 192 69 STD Kontioniemi 1.20 . . . . .   . . . . .   .
YX4024 210 81 STD Kontioniemi 1.08 2011 2 05/18/2014 1094 36 May 4 660 2700 . 2 fyke .
YX4025 182 61 STD Kontioniemi 1.24 . . . . .   . . . . .   .
YX4026 185 65 STD Kontioniemi 1.26 . . . . .   . . . . .   .
YX4027 187 57 STD Kontioniemi 1.07 . . . . .   . . . . .   .
YX4028 195 74 STD Kontioniemi 1.23 . . . . .   . . . . .   .
YX4029 175 50 STD Kontioniemi 1.14 . . . . .   . . . . .   .
YX4030 195 67 STD Kontioniemi 1.11 . . . . .   . . . . .   .
YX4031 200 76 STD Kontioniemi 1.17 . . . . .   . . . . .   .
YX4032 172 51 STD Kontioniemi 1.22 . . . . .   . . . . .   .
YX4033 182 60 STD Kontioniemi 1.22 . . . . .   . . . . .   .
YX4034 168 40 STD Kontioniemi 1.03 . . . . .   . . . . .   .
YX4035 178 55 STD Kontioniemi 1.19 . . . . .   . . . . .   .
YX4036 192 68 STD Kontioniemi 1.18 . . . . .   . . . . .   .
YX4037 205 83 STD Kontioniemi 1.19 2011 2 10/23/2012 522 17 Oct 2 600 1900 . 1 trolling .
YX4038 218 92 STD Kontioniemi 1.10 . . . . .   . . . . .   .
YX4039 198 77 STD Kontioniemi 1.22 . . . . .   . . . . .   .
YX4040 192 67 STD Kontioniemi 1.16 . . . . .   . . . . .   .
YX4041 192 67 STD Kontioniemi 1.16 . . . . .   . . . . .   .
YX4042 190 66 STD Kontioniemi 1.18 . . . . .   . . . . .   .
YX4043 157 37 STD Kontioniemi 1.16 . . . . .   . . . . .   .
YX4044 205 87 STD Kontioniemi 1.25 2011 2 02/17/2012 273 9 Feb 2 430 900 1 2 gillnet>40mm 60
YX4045 212 88 STD Kontioniemi 1.14 . . . . .   . . . . .   .
YX4046 175 52 STD Kontioniemi 1.19 . . . . .   . . . . .   .
YX4047 178 53 STD Kontioniemi 1.15 . . . . .   . . . . .   .
YX4048 185 57 STD Kontioniemi 1.10 . . . . .   . . . . .   .
YX4049 175 52 STD Kontioniemi 1.19 . . . . .   . . . . .   .
YX4050 185 56 STD Kontioniemi 1.08 . . . . .   . . . . .   .
YX4052 189 67 STD Kontioniemi 1.22 . . . . .   . . . . .   .
YX4053 205 82 STD Kontioniemi 1.18 . . . . .   . . . . .   .
YX4054 178 50 STD Kontioniemi 1.08 . . . . .   . . . . .   .
YX4055 182 62 STD Kontioniemi 1.26 . . . . .   . . . . .   .
YX4056 205 78 STD Kontioniemi 1.12 2011 2 08/14/2011 86 3 Aug 1 320 385 . 2 gillnet>40mm 55
YX4057 202 83 STD Kontioniemi 1.24 . . . . .   . . . . .   .
YX4058 218 98 STD Kontioniemi 1.17 . . . . .   . . . . .   .
YX4059 215 93 STD Kontioniemi 1.16 . . . . .   . . . . .   .
YX4060 182 57 STD Kontioniemi 1.16 . . . . .   . . . . .   .
YX4061 223 101 STD Kontioniemi 1.13 . . . . .   . . . . .   .
YX4062 198 77 STD Kontioniemi 1.22 . . . . .   . . . . .   .
YX4063 185 61 STD Kontioniemi 1.18 . . . . .   . . . . .   .
YX4064 208 84 STD Kontioniemi 1.15 . . . . .   . . . . .   .
YX4065 182 57 STD Kontioniemi 1.16 . . . . .   . . . . .   .
YX4066 182 61 STD Kontioniemi 1.24 . . . . .   . . . . .   .
YX4067 178 54 STD Kontioniemi 1.17 . . . . .   . . . . .   .
YX4068 192 71 STD Kontioniemi 1.23 . . . . .   . . . . .   .
YX4069 212 92 STD Kontioniemi 1.20 . . . . .   . . . . .   .
YX4070 189 67 STD Kontioniemi 1.22 2011 2 08/29/2011 101 3 Aug 1 320 300 . 2 gillnet>40mm 50
YX4071 188 67 STD Kontioniemi 1.24 . . . . .   . . . . .   .
YX4072 195 72 STD Kontioniemi 1.20 . . . . .   . . . . .   .
YX4073 185 62 STD Kontioniemi 1.20 . . . . .   . . . . .   .
YX4074 178 53 STD Kontioniemi 1.15 . . . . .   . . . . .   .
YX4075 182 56 STD Kontioniemi 1.14 . . . . .   . . . . .   .
YX4076 175 82 STD Kontioniemi 1.87 . . . . .   . . . . .   .
YX4077 192 70 STD Kontioniemi 1.22 . . . . .   . . . . .   .
YX4078 204 82 STD Kontioniemi 1.19 . . . . .   . . . . .   .
YX4079 199 75 STD Kontioniemi 1.17 2011 2 09/22/2012 491 16 Sep 2 540 1400 . 1 spinning .
YX4080 188 65 STD Kontioniemi 1.20 . . . . .   . . . . .   .
YX4081 172 49 STD Kontioniemi 1.18 . . . . .   . . . . .   .
YX4082 188 69 STD Kontioniemi 1.28 . . . . .   . . . . .   .
YX4083 178 56 STD Kontioniemi 1.21 . . . . .   . . . . .   .
YX4084 182 56 STD Kontioniemi 1.14 . . . . .   . . . . .   .
YX4085 190 69 STD Kontioniemi 1.24 2011 2 10/17/2012 516 17 Oct 2 505 1790 . 2 gillnet .
YX4086 172 53 STD Kontioniemi 1.27 . . . . .   . . . . .   .
YX4087 158 40 STD Kontioniemi 1.23 . . . . .   . . . . .   .
YX4088 163 46 STD Kontioniemi 1.29 . . . . .   . . . . .   .
YX4089 165 43 STD Kontioniemi 1.16 . . . . .   . . . . .   .
YX4090 182 60 STD Kontioniemi 1.22 . . . . .   . . . . .   .
YX4091 178 54 STD Kontioniemi 1.17 . . . . .   . . . . .   .
YX4092 208 82 STD Kontioniemi 1.13 . . . . .   . . . . .   .
YX4093 186 63 STD Kontioniemi 1.20 . . . . .   . . . . .   .
YX4094 210 85 STD Kontioniemi 1.14 . . . . .   . . . . .   .
YX4095 225 104 STD Kontioniemi 1.14 . . . . .   . . . . .   .
YX4096 192 66 STD Kontioniemi 1.15 2011 2 12/10/2012 570 19 Dec 2 580 2079 . 2 gillnet>40mm 60
YX4097 205 85 STD Kontioniemi 1.22 2011 2 11/04/2012 534 18 Nov 2 590 2130 . 1 trolling .
YX4098 235 166 STD Kontioniemi 1.60 . . . . .   . . . . .   .
YX4099 180 65 STD Kontioniemi 1.36 . . . . .   . . . . .   .
YX4100 180 55 STD Kontioniemi 1.15 . . . . .   . . . . .   .
YX4101 180 59 STD Kontioniemi 1.24 . . . . .   . . . . .   .
YX4102 180 58 STD Kontioniemi 1.22 . . . . .   . . . . .   .
YX4103 178 56 STD Kontioniemi 1.21 . . . . .   . . . . .   .
YX4104 172 52 STD Kontioniemi 1.25 . . . . .   . . . . .   .
YX4105 141 28 STD Kontioniemi 1.20 . . . . .   . . . . .   .
YX4106 220 98 STD Kontioniemi 1.14 . . . . .   . . . . .   .
YX4107 202 75 STD Kontioniemi 1.12 2011 2 09/22/2012 491 16 Sep 2 500 1400 . 1 spinning .
YX4108 208 88 STD Kontioniemi 1.21 . . . . .   . . . . .   .
YX4109 207 83 STD Kontioniemi 1.16 2011 2 03/18/2013 668 22 Mar 3 500 800 . 2 gillnet>40mm 55
YX4110 195 71 STD Kontioniemi 1.18 . . . . .   . . . . .   .
YX4111 198 70 STD Kontioniemi 1.11 . . . . .   . . . . .   .
YX4112 198 75 STD Kontioniemi 1.19 2011 2 08/15/2012 453 15 Aug 2 540 1520 . 1 spinning .
YX4113 190 65 STD Kontioniemi 1.16 . . . . .   . . . . .   .
YX4114 208 88 STD Kontioniemi 1.21 . . . . .   . . . . .   .
YX4115 197 74 STD Kontioniemi 1.19 2011 2 08/23/2012 461 15 Aug 2 530 1600 2 2 gillnet>40mm 55
YX4116 178 60 STD Kontioniemi 1.30 . . . . .   . . . . .   .
YX4117 199 74 STD Kontioniemi 1.16 . . . . .   . . . . .   .
YX4118 185 65 STD Kontioniemi 1.26 . . . . .   . . . . .   .
YX4119 232 118 STD Kontioniemi 1.18 2011 2 08/20/2012 458 15 Aug 2 510 990 . 2 gillnet>40mm 55
YX4120 218 101 STD Kontioniemi 1.21 2011 2 09/13/2012 482 16 Sep 2 520 1220 . 1 trolling .
YX4121 182 59 STD Kontioniemi 1.20 . . . . .   . . . . .   .
YX4122 199 70 STD Kontioniemi 1.10 . . . . .   . . . . .   .
YX4123 197 74 STD Kontioniemi 1.19 . . . . .   . . . . .   .
YX4124 185 60 STD Kontioniemi 1.16 . . . . .   . . . . .   .
YX4125 195 75 STD Kontioniemi 1.25 2011 2 10/26/2012 525 17 Oct 2 540 1500 . 1 trolling .
YX4126 175 54 STD Kontioniemi 1.23 . . . . .   . . . . .   .
YX4127 188 67 STD Kontioniemi 1.24 . . . . .   . . . . .   .
YX4128 190 67 STD Kontioniemi 1.20 . . . . .   . . . . .   .
YX4129 185 58 STD Kontioniemi 1.12 . . . . .   . . . . .   .
YX4130 178 58 STD Kontioniemi 1.26 . . . . .   . . . . .   .
YX4131 193 68 STD Kontioniemi 1.16 2011 2 07/04/2012 411 14 Jul 2 510 . . 1 trolling .
YX4131 193 68 STD Kontioniemi 1.16 2011 2 10/26/2012 525 17 Oct 2 570 1900 . 1 spinning .
YX4132 171 48 STD Kontioniemi 1.17 . . . . .   . . . . .   .
YX4133 172 51 STD Kontioniemi 1.22 . . . . .   . . . . .   .
YX4134 152 38 STD Kontioniemi 1.31 . . . . .   . . . . .   .
YX4135 225 105 STD Kontioniemi 1.15 . . . . .   . . . . .   .
YX4136 185 63 STD Kontioniemi 1.22 . . . . .   . . . . .   .
YX4137 228 115 STD Kontioniemi 1.21 2011 2 11/13/2011 177 6 Nov 1 470 1040 . 2 gillnet>40mm 55
YX4138 210 91 STD Kontioniemi 1.22 2011 2 05/15/2013 726 24 May 3 540 1760 . 2 gillnet>40mm 55
YX4139 201 77 STD Kontioniemi 1.17 2011 2 10/06/2012 505 17 Oct 2 530 . . 1 trolling .
YX4140 195 71 STD Kontioniemi 1.18 . . . . .   . . . . .   .
YX4141 212 96 STD Kontioniemi 1.25 . . . . .   . . . . .   .
YX4142 182 61 STD Kontioniemi 1.24 . . . . .   . . . . .   .
YX4143 191 64 STD Kontioniemi 1.13 . . . . .   . . . . .   .
YX4144 190 65 STD Kontioniemi 1.16 . . . . .   . . . . .   .
YX4145 175 53 STD Kontioniemi 1.21 . . . . .   . . . . .   .
YX4146 185 58 STD Kontioniemi 1.12 . . . . .   . . . . .   .
YX4147 168 47 STD Kontioniemi 1.21 . . . . .   . . . . .   .
YX4148 222 99 STD Kontioniemi 1.12 . . . . .   . . . . .   .
YX4149 190 64 STD Kontioniemi 1.15 . . . . .   . . . . .   .
YX4150 190 64 STD Kontioniemi 1.15 . . . . .   . . . . .   .
YX4151 199 74 STD Kontioniemi 1.16 . . . . .   . . . . .   .
YX4152 202 79 STD Kontioniemi 1.18 . . . . .   . . . . .   .
YX4153 190 65 STD Kontioniemi 1.16 . . . . .   . . . . .   .
YX4154 223 101 STD Kontioniemi 1.13 . . . . .   . . . . .   .
YX4155 207 85 STD Kontioniemi 1.18 . . . . .   . . . . .   .
YX4156 185 61 STD Kontioniemi 1.18 . . . . .   . . . . .   .
YX4157 212 93 STD Kontioniemi 1.21 2011 2 06/01/2014 1108 37 Jun 4 650 3800 2 1 trolling .
YX4158 189 60 STD Kontioniemi 1.09 . . . . .   . . . . .   .
YX4159 188 65 STD Kontioniemi 1.20 . . . . .   . . . . .   .
YX4160 199 72 STD Kontioniemi 1.13 2011 2 10/22/2012 521 17 Oct 2 560 1600 . 1 spinning .
YX4161 182 55 STD Kontioniemi 1.12 . . . . .   . . . . .   .
YX4162 215 97 STD Kontioniemi 1.21 2011 2 11/07/2011 171 6 Nov 1 530 1730 . 2 gillnet>40mm 60
YX4163 198 73 STD Kontioniemi 1.16 . . . . .   . . . . .   .
YX4164 167 47 STD Kontioniemi 1.23 . . . . .   . . . . .   .
YX4165 185 59 STD Kontioniemi 1.14 . . . . .   . . . . .   .
YX4166 169 47 STD Kontioniemi 1.19 . . . . .   . . . . .   .
YX4167 145 31 STD Kontioniemi 1.23 . . . . .   . . . . .   .
YX4168 218 94 STD Kontioniemi 1.13 . . . . .   . . . . .   .
YX4169 199 79 STD Kontioniemi 1.24 . . . . .   . . . . .   .
YX4170 188 67 STD Kontioniemi 1.24 . . . . .   . . . . .   .
YX4171 185 60 STD Kontioniemi 1.16 . . . . .   . . . . .   .
YX4172 210 93 STD Kontioniemi 1.24 . . . . .   . . . . .   .
YX4173 198 77 STD Kontioniemi 1.22 . . . . .   . . . . .   .
YX4174 215 98 STD Kontioniemi 1.22 . . . . .   . . . . .   .
YX4175 207 81 STD Kontioniemi 1.13 . . . . .   . . . . .   .
YX4176 200 82 STD Kontioniemi 1.26 . . . . .   . . . . .   .
YX4177 195 74 STD Kontioniemi 1.23 . . . . .   . . . . .   .
YX4178 225 108 STD Kontioniemi 1.18 . . . . .   . . . . .   .
YX4179 189 69 STD Kontioniemi 1.26 . . . . .   . . . . .   .
YX4180 185 65 STD Kontioniemi 1.26 . . . . .   . . . . .   .
YX4181 205 88 STD Kontioniemi 1.26 . . . . .   . . . . .   .
YX4182 198 77 STD Kontioniemi 1.22 . . . . .   . . . . .   .
YX4183 175 58 STD Kontioniemi 1.32 . . . . .   . . . . .   .
YX4184 192 73 STD Kontioniemi 1.27 . . . . .   . . . . .   .
YX4185 190 63 STD Kontioniemi 1.13 . . . . .   . . . . .   .
YX4186 205 79 STD Kontioniemi 1.13 . . . . .   . . . . .   .
YX4187 188 63 STD Kontioniemi 1.16 . . . . .   . . . . .   .
YX4188 180 56 STD Kontioniemi 1.18 . . . . .   . . . . .   .
YX4189 209 84 STD Kontioniemi 1.14 . . . . .   . . . . .   .
YX4190 215 93 STD Kontioniemi 1.16 2011 2 07/08/2012 415 14 Jul 2 530 1300 . 1 spinning .
YX4191 190 68 STD Kontioniemi 1.22 . . . . .   . . . . .   .
YX4192 190 63 STD Kontioniemi 1.13 . . . . .   . . . . .   .
YX4193 158 37 STD Kontioniemi 1.14 . . . . .   . . . . .   .
YX4194 198 77 STD Kontioniemi 1.22 2011 2 11/15/2012 545 18 Nov 2 620 2100 . 2 gillnet>40mm 65
YX4195 220 107 STD Kontioniemi 1.25 . . . . .   . . . . .   .
YX4196 175 49 STD Kontioniemi 1.12 . . . . .   . . . . .   .
YX4197 192 71 STD Kontioniemi 1.23 . . . . .   . . . . .   .
YX4198 195 71 STD Kontioniemi 1.18 . . . . .   . . . . .   .
YX4199 185 58 STD Kontioniemi 1.12 . . . . .   . . . . .   .
YX4200 169 47 STD Kontioniemi 1.19 . . . . .   . . . . .   .
YX4201 182 56 STD Kontioniemi 1.14 . . . . .   . . . . .   .
YX4202 170 46 STD Kontioniemi 1.14 . . . . .   . . . . .   .
YX4203 205 85 STD Kontioniemi 1.22 . . . . .   . . . . .   .
YX4204 230 116 STD Kontioniemi 1.19 . . . . .   . . . . .   .
YX4205 207 87 STD Kontioniemi 1.21 . . . . .   . . . . .   .
YX4206 230 137 STD Kontioniemi 1.40 . . . . .   . . . . .   .
YX4207 205 86 STD Kontioniemi 1.23 2011 2 08/11/2011 83 3 Aug 1 310 330 . 2 gillnet>40mm 55
YX4208 215 99 STD Kontioniemi 1.23 . . . . .   . . . . .   .
YX4209 190 66 STD Kontioniemi 1.18 . . . . .   . . . . .   .
YX4210 188 65 STD Kontioniemi 1.20 . . . . .   . . . . .   .
YX4211 212 87 STD Kontioniemi 1.13 . . . . .   . . . . .   .
YX4212 195 71 STD Kontioniemi 1.18 . . . . .   . . . . .   .
YX4213 158 38 STD Kontioniemi 1.17 . . . . .   . . . . .   .
YX4214 185 63 STD Kontioniemi 1.22 . . . . .   . . . . .   .
YX4215 178 55 STD Kontioniemi 1.19 . . . . .   . . . . .   .
YX4216 175 53 STD Kontioniemi 1.21 . . . . .   . . . . .   .
YX4217 158 39 STD Kontioniemi 1.20 . . . . .   . . . . .   .
YX4218 218 96 STD Kontioniemi 1.15 . . . . .   . . . . .   .
YX4219 200 79 STD Kontioniemi 1.22 . . . . .   . . . . .   .
YX4220 225 108 STD Kontioniemi 1.18 2011 2 12/14/2013 939 31 Dec 3 640 . 2 2 gillnet>40mm 60
YX4221 218 101 STD Kontioniemi 1.21 . . . . .   . . . . .   .
YX4222 220 99 STD Kontioniemi 1.15 2011 2 10/31/2013 895 29 Oct 3 680 3040 2 1 trolling .
YX4223 190 66 STD Kontioniemi 1.18 . . . . .   . . . . .   .
YX4224 192 68 STD Kontioniemi 1.18 . . . . .   . . . . .   .
YX4225 205 82 STD Kontioniemi 1.18 2011 2 09/26/2012 495 16 Sep 2 540 1520 . 0   .
YX4226 208 83 STD Kontioniemi 1.14 2011 2 07/23/2011 64 2 Jul 1 260 220 . 2 gillnet>40mm 55
YX4227 210 86 STD Kontioniemi 1.15 2011 2 11/16/2011 180 6 Nov 1 470 990 . 2 gillnet>40mm 55
YX4228 195 69 STD Kontioniemi 1.15 . . . . .   . . . . .   .
YX4229 190 69 STD Kontioniemi 1.24 . . . . .   . . . . .   .
YX4230 205 84 STD Kontioniemi 1.20 . . . . .   . . . . .   .
YX4231 190 67 STD Kontioniemi 1.20 . . . . .   . . . . .   .
YX4232 178 53 STD Kontioniemi 1.15 . . . . .   . . . . .   .
YX4233 170 49 STD Kontioniemi 1.22 . . . . .   . . . . .   .
YX4234 208 83 STD Kontioniemi 1.14 . . . . .   . . . . .   .
YX4235 222 101 STD Kontioniemi 1.15 . . . . .   . . . . .   .
YX4236 202 84 STD Kontioniemi 1.26 . . . . .   . . . . .   .
YX4237 182 61 STD Kontioniemi 1.24 . . . . .   . . . . .   .
YX4238 198 73 STD Kontioniemi 1.16 . . . . .   . . . . .   .
YX4239 208 85 STD Kontioniemi 1.17 . . . . .   . . . . .   .
YX4240 212 83 STD Kontioniemi 1.08 . . . . .   . . . . .   .
YX4241 185 59 STD Kontioniemi 1.14 . . . . .   . . . . .   .
YX4242 190 76 STD Kontioniemi 1.36 . . . . .   . . . . .   .
YX4243 208 87 STD Kontioniemi 1.20 . . . . .   . . . . .   .
YX4244 180 57 STD Kontioniemi 1.20 . . . . .   . . . . .   .
YX4245 192 67 STD Kontioniemi 1.16 . . . . .   . . . . .   .
YX4246 175 54 STD Kontioniemi 1.23 . . . . .   . . . . .   .
YX4247 182 60 STD Kontioniemi 1.22 . . . . .   . . . . .   .
YX4248 185 65 STD Kontioniemi 1.26 2011 2 09/20/2012 489 16 Sep 2 550 . . 1 trolling .
YX4249 185 63 STD Kontioniemi 1.22 . . . . .   . . . . .   .
YX4250 220 99 STD Kontioniemi 1.15 . . . . .   . . . . .   .
YX4251 192 71 STD Kontioniemi 1.23 . . . . .   . . . . .   .
YX4252 202 72 STD Kontioniemi 1.08 . . . . .   . . . . .   .
YX4253 190 61 STD Kontioniemi 1.09 . . . . .   . . . . .   .
YX4254 175 48 STD Kontioniemi 1.09 . . . . .   . . . . .   .
YX4255 170 44 STD Kontioniemi 1.09 . . . . .   . . . . .   .
YX4256 222 98 STD Kontioniemi 1.11 . . . . .   . . . . .   .
YX4257 182 55 STD Kontioniemi 1.12 2011 2 05/05/2013 716 24 May 3 590 1760 . 0   .
YX4258 198 73 STD Kontioniemi 1.16 . . . . .   . . . . .   .
YX4259 195 64 STD Kontioniemi 1.06 . . . . .   . . . . .   .
YX4260 183 63 STD Kontioniemi 1.26 . . . . .   . . . . .   .
YX4261 192 67 STD Kontioniemi 1.16 2011 2 10/01/2012 500 17 Oct 2 560 1760 . 2 gillnet>40mm 55
YX4262 199 75 STD Kontioniemi 1.17 2011 2 08/12/2012 450 15 Aug 2 540 1360 . 1 trolling .
YX4263 178 55 STD Kontioniemi 1.19 . . . . .   . . . . .   .
YX4264 202 77 STD Kontioniemi 1.15 . . . . .   . . . . .   .
YX4265 185 59 STD Kontioniemi 1.14 . . . . .   . . . . .   .
YX4266 185 56 STD Kontioniemi 1.08 . . . . .   . . . . .   .
YX4267 185 62 STD Kontioniemi 1.20 . . . . .   . . . . .   .
YX4268 185 61 STD Kontioniemi 1.18 . . . . .   . . . . .   .
YX4269 175 55 STD Kontioniemi 1.25 . . . . .   . . . . .   .
YX4270 142 27 STD Kontioniemi 1.14 . . . . .   . . . . .   .
YX4271 205 88 STD Kontioniemi 1.26 . . . . .   . . . . .   .
YX4272 198 74 STD Kontioniemi 1.17 . . . . .   . . . . .   .
YX4273 . . STD Kontioniemi . . . . . .   . . . . .   .
YX4274 220 90 STD Kontioniemi 1.05 . . . . .   . . . . .   .
YX4275 208 86 STD Kontioniemi 1.18 . . . . .   . . . . .   .
YX4276 198 75 STD Kontioniemi 1.19 . . . . .   . . . . .   .
YX4277 223 102 STD Kontioniemi 1.14 . . . . .   . . . . .   .
YX4278 190 65 STD Kontioniemi 1.16 . . . . .   . . . . .   .
YX4279 210 88 STD Kontioniemi 1.18 . . . . .   . . . . .   .
YX4280 222 102 STD Kontioniemi 1.16 . . . . .   . . . . .   .
YX4281 225 109 STD Kontioniemi 1.19 2011 2 09/15/2012 484 16 Sep 2 500 1100 . 2 gillnet>40mm 55
YX4282 208 84 STD Kontioniemi 1.15 2011 2 08/03/2012 441 15 Aug 2 510 1320 . 2 gillnet>40mm 55
YX4283 182 59 STD Kontioniemi 1.20 . . . . .   . . . . .   .
YX4284 208 81 STD Kontioniemi 1.11 . . . . .   . . . . .   .
YX4285 202 79 STD Kontioniemi 1.18 . . . . .   . . . . .   .
YX4286 200 74 STD Kontioniemi 1.14 . . . . .   . . . . .   .
YX4287 208 87 STD Kontioniemi 1.20 2011 2 09/17/2011 120 4 Sep 1 320 275 . 2 gillnet>40mm 55
YX4288 185 57 STD Kontioniemi 1.10 . . . . .   . . . . .   .
YX4289 187 58 STD Kontioniemi 1.09 . . . . .   . . . . .   .
YX4290 178 53 STD Kontioniemi 1.15 . . . . .   . . . . .   .
YX4291 178 52 STD Kontioniemi 1.13 . . . . .   . . . . .   .
YX4292 169 44 STD Kontioniemi 1.11 . . . . .   . . . . .   .
YX4293 180 56 STD Kontioniemi 1.18 . . . . .   . . . . .   .
YX4294 202 73 STD Kontioniemi 1.09 2011 2 11/07/2011 171 6 Nov 1 360 . . 1 spinning .
YX4295 212 93 STD Kontioniemi 1.21 . . . . .   . . . . .   .
YX4296 220 95 STD Kontioniemi 1.11 . . . . .   . . . . .   .
YX4297 202 66 STD Kontioniemi 0.99 . . . . .   . . . . .   .
YX4298 155 36 STD Kontioniemi 1.17 . . . . .   . . . . .   .
YX4299 200 74 STD Kontioniemi 1.14 . . . . .   . . . . .   .
YX4300 208 82 STD Kontioniemi 1.13 2011 2 10/16/2011 149 5 Oct 1 320 605 . 2 gillnet>40mm 55
YX4301 222 93 STD Kontioniemi 1.06 2011 2 10/03/2012 502 17 Oct 2 580 1950 . 1 trolling .
YX4302 181 54 STD Kontioniemi 1.12 . . . . .   . . . . .   .
YX4303 181 53 STD Kontioniemi 1.09 . . . . .   . . . . .   .
YX4304 202 81 STD Kontioniemi 1.21 2011 2 07/04/2012 411 14 Jul 2 510 1300 . 1 spinning .
YX4305 185 59 STD Kontioniemi 1.14 . . . . .   . . . . .   .
YX4306 218 102 STD Kontioniemi 1.22 . . . . .   . . . . .   .
YX4307 178 51 STD Kontioniemi 1.11 . . . . .   . . . . .   .
YX4308 182 58 STD Kontioniemi 1.18 . . . . .   . . . . .   .
YX4309 197 74 STD Kontioniemi 1.19 . . . . .   . . . . .   .
YX4310 190 58 STD Kontioniemi 1.04 . . . . .   . . . . .   .
YX4311 190 67 STD Kontioniemi 1.20 . . . . .   . . . . .   .
YX4312 192 71 STD Kontioniemi 1.23 . . . . .   . . . . .   .
YX4313 185 62 STD Kontioniemi 1.20 . . . . .   . . . . .   .
YX4314 192 68 STD Kontioniemi 1.18 . . . . .   . . . . .   .
YX4315 190 66 STD Kontioniemi 1.18 . . . . .   . . . . .   .
YX4316 182 56 STD Kontioniemi 1.14 . . . . .   . . . . .   .
YX4317 152 35 STD Kontioniemi 1.21 . . . . .   . . . . .   .
YX4318 172 48 STD Kontioniemi 1.15 . . . . .   . . . . .   .
YX4319 210 90 STD Kontioniemi 1.20 . . . . .   . . . . .   .
YX4320 231 111 STD Kontioniemi 1.12 . . . . .   . . . . .   .
YX4321 200 77 STD Kontioniemi 1.19 . . . . .   . . . . .   .
YX4322 200 78 STD Kontioniemi 1.20 . . . . .   . . . . .   .
YX4323 221 99 STD Kontioniemi 1.14 . . . . .   . . . . .   .
YX4324 218 97 STD Kontioniemi 1.16 . . . . .   . . . . .   .
YX4325 168 88 STD Kontioniemi 2.26 . . . . .   . . . . .   .
YX4326 232 177 STD Kontioniemi 1.77 . . . . .   . . . . .   .
YX4327 210 74 STD Kontioniemi 0.99 2011 2 12/12/2012 572 19 Dec 2 620 2390 . 2 gillnet>40mm 55
YX4328 181 66 STD Kontioniemi 1.36 . . . . .   . . . . .   .
YX4329 192 72 STD Kontioniemi 1.25 . . . . .   . . . . .   .
YX4330 192 64 STD Kontioniemi 1.11 . . . . .   . . . . .   .
YX4331 187 62 STD Kontioniemi 1.16 . . . . .   . . . . .   .
YX4332 172 45 STD Kontioniemi 1.08 . . . . .   . . . . .   .
YX4333 175 58 STD Kontioniemi 1.32 . . . . .   . . . . .   .
YX4334 165 44 STD Kontioniemi 1.19 . . . . .   . . . . .   .
YX4335 195 73 STD Kontioniemi 1.21 . . . . .   . . . . .   .
YX4336 215 93 STD Kontioniemi 1.16 . . . . .   . . . . .   .
YX4337 195 76 STD Kontioniemi 1.26 . . . . .   . . . . .   .
YX4338 182 64 STD Kontioniemi 1.30 . . . . .   . . . . .   .
YX4339 204 82 STD Kontioniemi 1.19 2011 2 09/22/2012 491 16 Sep 2 600 2080 . 0   .
YX4340 198 76 STD Kontioniemi 1.21 . . . . .   . . . . .   .
YX4341 182 61 STD Kontioniemi 1.24 . . . . .   . . . . .   .
YX4342 185 58 STD Kontioniemi 1.12 2011 2 09/03/2012 472 16 Sep 2 520 . . 1 trolling .
YX4343 190 64 STD Kontioniemi 1.15 . . . . .   . . . . .   .
YX4344 175 57 STD Kontioniemi 1.30 . . . . .   . . . . .   .
YX4345 192 67 STD Kontioniemi 1.16 . . . . .   . . . . .   .
YX4346 192 70 STD Kontioniemi 1.22 . . . . .   . . . . .   .
YX4347 197 79 STD Kontioniemi 1.27 . . . . .   . . . . .   .
YX4348 190 70 STD Kontioniemi 1.25 2011 2 09/03/2012 472 16 Sep 2 560 2090 . 2 gillnet>40mm 55
YX4349 215 91 STD Kontioniemi 1.14 2011 2 08/04/2011 76 3 Aug 1 320 330 . 2 gillnet>40mm 55
YX4350 179 55 STD Kontioniemi 1.17 . . . . .   . . . . .   .
YX4351 170 42 STD Kontioniemi 1.04 2011 2 08/01/2012 439 15 Aug 2 530 1320 . 1 spinning .
YX4352 172 47 STD Kontioniemi 1.13 . . . . .   . . . . .   .
YX4353 145 31 STD Kontioniemi 1.23 . . . . .   . . . . .   .
YX4354 200 79 STD Kontioniemi 1.22 . . . . .   . . . . .   .
YX4355 205 84 STD Kontioniemi 1.20 . . . . .   . . . . .   .
YX4356 215 92 STD Kontioniemi 1.15 . . . . .   . . . . .   .
YX4357 195 71 STD Kontioniemi 1.18 . . . . .   . . . . .   .
YX4358 195 75 STD Kontioniemi 1.25 . . . . .   . . . . .   .
YX4359 225 117 STD Kontioniemi 1.28 . . . . .   . . . . .   .
YX4360 225 102 STD Kontioniemi 1.11 . . . . .   . . . . .   .
YX4361 212 85 STD Kontioniemi 1.10 . . . . .   . . . . .   .
YX4362 182 60 STD Kontioniemi 1.22 . . . . .   . . . . .   .
YX4363 195 69 STD Kontioniemi 1.15 . . . . .   . . . . .   .
YX4364 185 95 STD Kontioniemi 1.84 . . . . .   . . . . .   .
YX4365 192 68 STD Kontioniemi 1.18 . . . . .   . . . . .   .
YX4366 197 73 STD Kontioniemi 1.18 . . . . .   . . . . .   .
YX4367 182 51 STD Kontioniemi 1.04 . . . . .   . . . . .   .
YX4368 230 113 STD Kontioniemi 1.16 2011 2 09/20/2011 123 4 Sep 1 400 550 . 2 gillnet>40mm 45
YX4369 200 79 STD Kontioniemi 1.22 . . . . .   . . . . .   .
YX4370 225 113 STD Kontioniemi 1.23 . . . . .   . . . . .   .
YX4371 205 85 STD Kontioniemi 1.22 . . . . .   . . . . .   .
YX4372 188 64 STD Kontioniemi 1.18 . . . . .   . . . . .   .
YX4373 195 74 STD Kontioniemi 1.23 . . . . .   . . . . .   .
YX4374 192 68 STD Kontioniemi 1.18 . . . . .   . . . . .   .
YX4375 182 57 STD Kontioniemi 1.16 . . . . .   . . . . .   .
YX4376 185 64 STD Kontioniemi 1.24 . . . . .   . . . . .   .
YX4377 220 98 STD Kontioniemi 1.14 2011 2 09/16/2011 119 4 Sep 1 380 440 . 2 gillnet>40mm 55
YX4378 197 68 STD Kontioniemi 1.10 . . . . .   . . . . .   .
YX4379 198 75 STD Kontioniemi 1.19 . . . . .   . . . . .   .
YX4380 215 88 STD Kontioniemi 1.10 . . . . .   . . . . .   .
YX4381 182 60 STD Kontioniemi 1.22 . . . . .   . . . . .   .
YX4382 185 63 STD Kontioniemi 1.22 . . . . .   . . . . .   .
YX4383 185 58 STD Kontioniemi 1.12 2011 2 07/12/2013 784 26 Jul 3 570 1870 . 2 gillnet>40mm 55
YX4384 179 68 STD Kontioniemi 1.45 . . . . .   . . . . .   .
YX4385 192 69 STD Kontioniemi 1.20 . . . . .   . . . . .   .
YX4386 182 53 STD Kontioniemi 1.08 . . . . .   . . . . .   .
YX4387 185 54 STD Kontioniemi 1.05 2011 2 09/16/2012 485 16 Sep 2 590 1970 . 1 trolling .
YX4388 212 89 STD Kontioniemi 1.16 . . . . .   . . . . .   .
YX4389 178 51 STD Kontioniemi 1.11 . . . . .   . . . . .   .
YX4390 185 58 STD Kontioniemi 1.12 . . . . .   . . . . .   .
YX4391 158 36 STD Kontioniemi 1.11 2011 2 12/18/2012 578 19 Dec 2 580 1880 . 2 gillnet>40mm 55
YX4392 208 83 STD Kontioniemi 1.14 . . . . .   . . . . .   .
YX4393 198 78 STD Kontioniemi 1.24 . . . . .   . . . . .   .
YX4394 212 97 STD Kontioniemi 1.26 2011 2 08/04/2012 442 15 Aug 2 540 1450 . 1 trolling .
YX4395 215 93 STD Kontioniemi 1.16 . . . . .   . . . . .   .
YX4396 200 79 STD Kontioniemi 1.22 . . . . .   . . . . .   .
YX4397 188 62 STD Kontioniemi 1.15 . . . . .   . . . . .   .
YX4398 220 101 STD Kontioniemi 1.18 . . . . .   . . . . .   .
YX4399 170 51 STD Kontioniemi 1.27 . . . . .   . . . . .   .
YX4400 175 53 STD Kontioniemi 1.21 . . . . .   . . . . .   .
YX4401 192 68 STD Kontioniemi 1.18 . . . . .   . . . . .   .
YX4402 190 60 STD Kontioniemi 1.07 2011 2 11/10/2013 905 30 Nov 3 690 3950 2 1 trolling .
YX4403 195 67 STD Kontioniemi 1.11 . . . . .   . . . . .   .
YX4404 220 93 STD Kontioniemi 1.08 . . . . .   . . . . .   .
YX4405 170 45 STD Kontioniemi 1.12 . . . . .   . . . . .   .
YX4406 165 37 STD Kontioniemi 1.00 . . . . .   . . . . .   .
YX4407 178 51 STD Kontioniemi 1.11 . . . . .   . . . . .   .
YX4408 155 34 STD Kontioniemi 1.11 . . . . .   . . . . .   .
YX4409 190 62 STD Kontioniemi 1.11 . . . . .   . . . . .   .
YX4410 202 79 STD Kontioniemi 1.18 2011 2 11/04/2012 534 18 Nov 2 560 2050 . 2 gillnet>40mm 55
YX4411 215 87 STD Kontioniemi 1.09 . . . . .   . . . . .   .
YX4412 235 115 STD Kontioniemi 1.11 . . . . .   . . . . .   .
YX4413 205 75 STD Kontioniemi 1.08 2011 2 07/09/2012 416 14 Jul 2 430 605 . 2 gillnet>40mm 55
YX4414 205 78 STD Kontioniemi 1.12 . . . . .   . . . . .   .
YX4415 206 89 STD Kontioniemi 1.26 . . . . .   . . . . .   .
YX4416 218 99 STD Kontioniemi 1.19 . . . . .   . . . . .   .
YX4417 200 81 STD Kontioniemi 1.25 . . . . .   . . . . .   .
YX4418 215 88 STD Kontioniemi 1.10 . . . . .   . . . . .   .
YX4419 195 71 STD Kontioniemi 1.18 . . . . .   . . . . .   .
YX4420 198 75 STD Kontioniemi 1.19 . . . . .   . . . . .   .
YX4421 198 80 STD Kontioniemi 1.27 . . . . .   . . . . .   .
YX4422 199 74 STD Kontioniemi 1.16 . . . . .   . . . . .   .
YX4423 205 70 STD Kontioniemi 1.00 . . . . .   . . . . .   .
YX4424 178 52 STD Kontioniemi 1.13 . . . . .   . . . . .   .
YX4425 175 51 STD Kontioniemi 1.16 . . . . .   . . . . .   .
YX4426 201 73 STD Kontioniemi 1.11 . . . . .   . . . . .   .
YX4427 192 66 STD Kontioniemi 1.15 . . . . .   . . . . .   .
YX4428 172 47 STD Kontioniemi 1.13 . . . . .   . . . . .   .
YX4429 162 43 STD Kontioniemi 1.23 . . . . .   . . . . .   .
YX4430 225 108 STD Kontioniemi 1.18 . . . . .   . . . . .   .
YX4431 192 66 STD Kontioniemi 1.15 . . . . .   . . . . .   .
YX4432 201 73 STD Kontioniemi 1.11 . . . . .   . . . . .   .
YX4433 205 83 STD Kontioniemi 1.19 2011 2 10/10/2012 509 17 Oct 2 600 2293 . 2 gillnet>40mm 55
YX4434 201 74 STD Kontioniemi 1.12 . . . . .   . . . . .   .
YX4435 210 85 STD Kontioniemi 1.14 . . . . .   . . . . .   .
YX4436 202 77 STD Kontioniemi 1.15 . . . . .   . . . . .   .
YX4437 192 65 STD Kontioniemi 1.13 . . . . .   . . . . .   .
YX4438 197 67 STD Kontioniemi 1.08 . . . . .   . . . . .   .
YX4439 188 60 STD Kontioniemi 1.11 . . . . .   . . . . .   .
YX4440 188 61 STD Kontioniemi 1.13 . . . . .   . . . . .   .
YX4441 172 46 STD Kontioniemi 1.10 . . . . .   . . . . .   .
YX4442 182 56 STD Kontioniemi 1.14 . . . . .   . . . . .   .
YX4443 195 76 STD Kontioniemi 1.26 2011 2 10/06/2011 139 5 Oct 1 370 490 . 2 gillnet 65
YX4444 182 58 STD Kontioniemi 1.18 . . . . .   . . . . .   .
YX4445 215 86 STD Kontioniemi 1.07 . . . . .   . . . . .   .
YX4446 202 83 STD Kontioniemi 1.24 . . . . .   . . . . .   .
YX4447 200 83 STD Kontioniemi 1.28 . . . . .   . . . . .   .
YX4448 192 69 STD Kontioniemi 1.20 . . . . .   . . . . .   .
YX4449 202 82 STD Kontioniemi 1.23 . . . . .   . . . . .   .
YX4450 195 75 STD Kontioniemi 1.25 2011 2 08/21/2011 93 3 Aug 1 300 250 . 2 gillnet .
YX4451 182 58 STD Kontioniemi 1.18 . . . . .   . . . . .   .
YX4452 195 70 STD Kontioniemi 1.16 . . . . .   . . . . .   .
YX4453 198 73 STD Kontioniemi 1.16 . . . . .   . . . . .   .
YX4454 188 65 STD Kontioniemi 1.20 . . . . .   . . . . .   .
YX4455 195 77 STD Kontioniemi 1.28 . . . . .   . . . . .   .
YX4456 205 83 STD Kontioniemi 1.19 . . . . .   . . . . .   .
YX4457 210 88 STD Kontioniemi 1.18 . . . . .   . . . . .   .
YX4458 190 68 STD Kontioniemi 1.22 . . . . .   . . . . .   .
YX4459 195 73 STD Kontioniemi 1.21 2011 2 08/11/2012 449 15 Aug 2 545 1540 . 1 trolling .
YX4460 198 75 STD Kontioniemi 1.19 . . . . .   . . . . .   .
YX4461 200 80 STD Kontioniemi 1.23 . . . . .   . . . . .   .
YX4462 195 67 STD Kontioniemi 1.11 2011 2 09/18/2012 487 16 Sep 2 610 2020 . 1 trolling .
YX4463 198 75 STD Kontioniemi 1.19 . . . . .   . . . . .   .
YX4464 175 51 STD Kontioniemi 1.16 . . . . .   . . . . .   .
YX4465 192 67 STD Kontioniemi 1.16 . . . . .   . . . . .   .
YX4466 180 56 STD Kontioniemi 1.18 . . . . .   . . . . .   .
YX4467 188 65 STD Kontioniemi 1.20 . . . . .   . . . . .   .
YX4468 175 49 STD Kontioniemi 1.12 . . . . .   . . . . .   .
YX4469 187 63 STD Kontioniemi 1.18 . . . . .   . . . . .   .
YX4470 180 51 STD Kontioniemi 1.07 . . . . .   . . . . .   .
YX4471 185 58 STD Kontioniemi 1.12 . . . . .   . . . . .   .
YX4472 178 49 STD Kontioniemi 1.06 . . . . .   . . . . .   .
YX4473 180 59 STD Kontioniemi 1.24 . . . . .   . . . . .   .
YX4474 142 36 STD Kontioniemi 1.51 . . . . .   . . . . .   .
YX4475 175 49 STD Kontioniemi 1.12 . . . . .   . . . . .   .
YX4476 168 41 STD Kontioniemi 1.05 . . . . .   . . . . .   .
YX4477 225 107 STD Kontioniemi 1.17 . . . . .   . . . . .   .
YX4478 210 83 STD Kontioniemi 1.11 . . . . .   . . . . .   .
YX4479 190 66 STD Kontioniemi 1.18 . . . . .   . . . . .   .
YX4480 220 102 STD Kontioniemi 1.19 . . . . .   . . . . .   .
YX4481 180 56 STD Kontioniemi 1.18 . . . . .   . . . . .   .
YX4482 215 90 STD Kontioniemi 1.12 . . . . .   . . . . .   .
YX4483 220 101 STD Kontioniemi 1.18 2011 2 06/15/2012 392 13 Jun 2 430 605 . 2 gillnet>40mm 55
YX4484 202 85 STD Kontioniemi 1.27 2011 2 10/28/2012 527 17 Oct 2 530 1430 . 2 gillnet>40mm 55
YX4485 212 82 STD Kontioniemi 1.07 . . . . .   . . . . .   .
YX4486 200 80 STD Kontioniemi 1.23 . . . . .   . . . . .   .
YX4487 175 54 STD Kontioniemi 1.23 . . . . .   . . . . .   .
YX4488 185 62 STD Kontioniemi 1.20 . . . . .   . . . . .   .
YX4489 175 51 STD Kontioniemi 1.16 . . . . .   . . . . .   .
YX4490 182 58 STD Kontioniemi 1.18 2011 2 07/08/2012 415 14 Jul 2 520 1200 . 1 spinning .
YX4491 158 38 STD Kontioniemi 1.17 . . . . .   . . . . .   .
YX4492 190 68 STD Kontioniemi 1.22 . . . . .   . . . . .   .
YX4493 172 47 STD Kontioniemi 1.13 . . . . .   . . . . .   .
YX4494 200 81 STD Kontioniemi 1.25 . . . . .   . . . . .   .
YX4495 192 67 STD Kontioniemi 1.16 . . . . .   . . . . .   .
YX4496 195 72 STD Kontioniemi 1.20 . . . . .   . . . . .   .
YX4497 232 118 STD Kontioniemi 1.18 . . . . .   . . . . .   .
YX4498 203 80 STD Kontioniemi 1.18 2011 2 11/04/2011 168 6 Nov 1 390 720 . 2 gillnet27-40mm 27
YX4499 205 84 STD Kontioniemi 1.20 . . . . .   . . . . .   .
YX4500 175 52 STD Kontioniemi 1.19 . . . . .   . . . . .   .
YX4501 200 73 STD Kontioniemi 1.13 2011 2 09/26/2012 495 16 Sep 2 540 1640 2 1 spinning .
YX4502 180 64 STD Kontioniemi 1.34 . . . . .   . . . . .   .
YX4503 220 109 STD Kontioniemi 1.27 . . . . .   . . . . .   .
YX4504 190 69 STD Kontioniemi 1.24 . . . . .   . . . . .   .
YX4505 171 48 STD Kontioniemi 1.17 . . . . .   . . . . .   .
YX4506 209 82 STD Kontioniemi 1.11 . . . . .   . . . . .   .
YX4507 181 58 STD Kontioniemi 1.20 2011 2 03/13/2014 1028 34 Mar 4 760 4510 1 2 gillnet>40mm 55
YX4508 205 81 STD Kontioniemi 1.16 . . . . .   . . . . .   .
YX4509 188 66 STD Kontioniemi 1.22 . . . . .   . . . . .   .
YX4510 210 91 STD Kontioniemi 1.22 . . . . .   . . . . .   .
YX4511 208 86 STD Kontioniemi 1.18 . . . . .   . . . . .   .
YX4512 220 105 STD Kontioniemi 1.22 . . . . .   . . . . .   .
YX4513 222 111 STD Kontioniemi 1.26 2011 2 07/25/2011 66 2 Jul 1 310 385 . 2 gillnet>40mm 55
YX4514 211 91 STD Kontioniemi 1.20 2011 2 07/05/2013 777 26 Jul 3 540 1320 . 2 gillnet>40mm 55
YX4515 193 73 STD Kontioniemi 1.25 . . . . .   . . . . .   .
YX4516 165 45 STD Kontioniemi 1.22 . . . . .   . . . . .   .
YX4517 185 65 STD Kontioniemi 1.26 2011 2 08/04/2011 76 3 Aug 1 270 220 . 2 gillnet>40mm 55
YX4518 190 73 STD Kontioniemi 1.31 . . . . .   . . . . .   .
YX4519 190 75 STD Kontioniemi 1.34 . . . . .   . . . . .   .
YX4520 175 47 STD Kontioniemi 1.07 . . . . .   . . . . .   .
YX4521 166 44 STD Kontioniemi 1.17 . . . . .   . . . . .   .
YX4522 208 90 STD Kontioniemi 1.24 . . . . .   . . . . .   .
YX4523 215 102 STD Kontioniemi 1.27 2011 2 10/18/2012 517 17 Oct 2 560 . . 1 spinning .
YX4524 200 79 STD Kontioniemi 1.22 . . . . .   . . . . .   .
YX4525 187 65 STD Kontioniemi 1.22 . . . . .   . . . . .   .
YX4526 180 59 STD Kontioniemi 1.24 . . . . .   . . . . .   .
YX4527 242 140 STD Kontioniemi 1.23 . . . . .   . . . . .   .
YX4528 185 66 STD Kontioniemi 1.28 . . . . .   . . . . .   .
YX4529 198 81 STD Kontioniemi 1.29 . . . . .   . . . . .   .
YX4530 175 49 STD Kontioniemi 1.12 . . . . .   . . . . .   .
YX4531 200 70 STD Kontioniemi 1.08 . . . . .   . . . . .   .
YX4532 180 54 STD Kontioniemi 1.13 . . . . .   . . . . .   .
YX4533 227 114 STD Kontioniemi 1.21 . . . . .   . . . . .   .
YX4534 200 80 STD Kontioniemi 1.23 2011 2 10/01/2012 500 17 Oct 2 590 1750 . 1 trolling .
YX4535 180 56 STD Kontioniemi 1.18 . . . . .   . . . . .   .
YX4536 172 47 STD Kontioniemi 1.13 . . . . .   . . . . .   .
YX4537 205 72 STD Kontioniemi 1.03 . . . . .   . . . . .   .
YX4538 175 51 STD Kontioniemi 1.16 . . . . .   . . . . .   .
YX4539 165 42 STD Kontioniemi 1.14 . . . . .   . . . . .   .
YX4540 185 59 STD Kontioniemi 1.14 . . . . .   . . . . .   .
YX4541 190 68 STD Kontioniemi 1.22 2011 2 11/29/2011 193 6 Nov 1 410 700 . 2 gillnet>40mm 60
YX4542 202 81 STD Kontioniemi 1.21 . . . . .   . . . . .   .
YX4543 240 133 STD Kontioniemi 1.20 . . . . .   . . . . .   .
YX4544 200 78 STD Kontioniemi 1.20 . . . . .   . . . . .   .
YX4545 195 72 STD Kontioniemi 1.20 . . . . .   . . . . .   .
YX4546 172 50 STD Kontioniemi 1.20 . . . . .   . . . . .   .
YX4547 193 71 STD Kontioniemi 1.21 . . . . .   . . . . .   .
YX4548 190 63 STD Kontioniemi 1.13 . . . . .   . . . . .   .
YX4549 230 120 STD Kontioniemi 1.23 . . . . .   . . . . .   .
YX4550 190 59 STD Kontioniemi 1.06 . . . . .   . . . . .   .
YX4551 175 53 STD Kontioniemi 1.21 2011 2 09/13/2012 482 16 Sep 2 560 1600 . 1 trolling .
YX4552 200 71 STD Kontioniemi 1.09 2011 2 05/11/2013 722 24 May 3 510 1100 2 2 gillnet>40mm 45
YX4553 192 70 STD Kontioniemi 1.22 . . . . .   . . . . .   .
YX4554 165 44 STD Kontioniemi 1.19 . . . . .   . . . . .   .
YX4555 162 42 STD Kontioniemi 1.20 . . . . .   . . . . .   .
YX4556 175 52 STD Kontioniemi 1.19 . . . . .   . . . . .   .
YX4557 191 69 STD Kontioniemi 1.22 . . . . .   . . . . .   .
YX4558 179 53 STD Kontioniemi 1.13 . . . . .   . . . . .   .
YX4559 180 58 STD Kontioniemi 1.22 2011 2 09/09/2011 112 4 Sep 1 330 350 . 2 gillnet27-40mm 35
YX4560 185 72 STD Kontioniemi 1.39 . . . . .   . . . . .   .
YX4561 203 84 STD Kontioniemi 1.24 . . . . .   . . . . .   .
YX4562 188 63 STD Kontioniemi 1.16 . . . . .   . . . . .   .
YX4563 210 91 STD Kontioniemi 1.22 . . . . .   . . . . .   .
YX4564 192 73 STD Kontioniemi 1.27 . . . . .   . . . . .   .
YX4565 200 76 STD Kontioniemi 1.17 . . . . .   . . . . .   .
YX4566 218 98 STD Kontioniemi 1.17 2011 2 09/26/2012 495 16 Sep 2 570 1650 . 1 spinning .
YX4567 170 45 STD Kontioniemi 1.12 . . . . .   . . . . .   .
YX4568 205 88 STD Kontioniemi 1.26 . . . . .   . . . . .   .
YX4569 180 61 STD Kontioniemi 1.28 . . . . .   . . . . .   .
YX4570 170 51 STD Kontioniemi 1.27 . . . . .   . . . . .   .
YX4571 157 38 STD Kontioniemi 1.19 2011 2 06/05/2012 382 13 Jun 2 500 1200 . 0   .
YX4572 175 52 STD Kontioniemi 1.19 . . . . .   . . . . .   .
YX4573 213 94 STD Kontioniemi 1.20 . . . . .   . . . . .   .
YX4574 240 125 STD Kontioniemi 1.13 2011 2 10/06/2012 505 17 Oct 2 590 1600 . 1 spinning .
YX4575 178 55 STD Kontioniemi 1.19 . . . . .   . . . . .   .
YX4576 188 65 STD Kontioniemi 1.20 . . . . .   . . . . .   .
YX4577 185 64 STD Kontioniemi 1.24 . . . . .   . . . . .   .
YX4578 200 82 STD Kontioniemi 1.26 2011 2 09/21/2012 490 16 Sep 2 580 1760 . 1 spinning .
YX4579 195 73 STD Kontioniemi 1.21 . . . . .   . . . . .   .
YX4580 190 70 STD Kontioniemi 1.25 . . . . .   . . . . .   .
YX4581 175 57 STD Kontioniemi 1.30 . . . . .   . . . . .   .
YX4582 192 67 STD Kontioniemi 1.16 . . . . .   . . . . .   .
YX4583 183 67 STD Kontioniemi 1.34 . . . . .   . . . . .   .
YX4584 179 57 STD Kontioniemi 1.22 . . . . .   . . . . .   .
YX4585 185 65 STD Kontioniemi 1.26 . . . . .   . . . . .   .
YX4586 196 76 STD Kontioniemi 1.24 . . . . .   . . . . .   .
YX4587 194 73 STD Kontioniemi 1.23 2011 2 10/26/2012 525 17 Oct 2 580 2100 . 1 trolling .
YX4588 192 71 STD Kontioniemi 1.23 . . . . .   . . . . .   .
YX4589 200 76 STD Kontioniemi 1.17 . . . . .   . . . . .   .
YX4590 185 61 STD Kontioniemi 1.18 . . . . .   . . . . .   .
YX4591 185 63 STD Kontioniemi 1.22 . . . . .   . . . . .   .
YX4592 181 56 STD Kontioniemi 1.16 . . . . .   . . . . .   .
YX4593 212 91 STD Kontioniemi 1.18 . . . . .   . . . . .   .
YX4594 222 114 STD Kontioniemi 1.29 2011 2 10/04/2011 137 5 Oct 1 400 440 . 2 gillnet>40mm 55
YX4595 185 64 STD Kontioniemi 1.24 . . . . .   . . . . .   .
YX4596 182 58 STD Kontioniemi 1.18 2011 2 11/08/2012 538 18 Nov 2 570 2000 . 1 trolling .
YX4597 195 81 STD Kontioniemi 1.34 . . . . .   . . . . .   .
YX4598 189 66 STD Kontioniemi 1.20 . . . . .   . . . . .   .
YX4599 189 68 STD Kontioniemi 1.24 . . . . .   . . . . .   .
YX4600 186 64 STD Kontioniemi 1.22 2011 2 08/15/2012 453 15 Aug 2 420 . . 1 trolling .
YX4601 188 71 STD Kontioniemi 1.31 . . . . .   . . . . .   .
YX4602 220 103 STD Kontioniemi 1.20 . . . . .   . . . . .   .
YX4603 189 66 STD Kontioniemi 1.20 . . . . .   . . . . .   .
YX4604 235 124 STD Kontioniemi 1.19 2011 2 10/07/2011 140 5 Oct 1 420 770 . 2 gillnet>40mm 55
YX4605 194 71 STD Kontioniemi 1.20 . . . . .   . . . . .   .
YX4606 201 74 STD Kontioniemi 1.12 . . . . .   . . . . .   .
YX4607 164 43 STD Kontioniemi 1.19 . . . . .   . . . . .   .
YX4608 212 91 STD Kontioniemi 1.18 . . . . .   . . . . .   .
YX4609 196 77 STD Kontioniemi 1.26 . . . . .   . . . . .   .
YX4610 195 67 STD Kontioniemi 1.11 . . . . .   . . . . .   .
YX4611 175 52 STD Kontioniemi 1.19 . . . . .   . . . . .   .
YX4612 167 46 STD Kontioniemi 1.20 . . . . .   . . . . .   .
YX4613 195 65 STD Kontioniemi 1.08 . . . . .   . . . . .   .
YX4614 195 75 STD Kontioniemi 1.25 . . . . .   . . . . .   .
YX4615 185 64 STD Kontioniemi 1.24 . . . . .   . . . . .   .
YX4616 210 90 STD Kontioniemi 1.20 . . . . .   . . . . .   .
YX4617 194 73 STD Kontioniemi 1.23 2011 2 10/21/2011 154 5 Oct 1 390 660 . 2 gillnet>40mm 55
YX4618 220 102 STD Kontioniemi 1.19 . . . . .   . . . . .   .
YX4619 180 56 STD Kontioniemi 1.18 . . . . .   . . . . .   .
YX4620 186 60 STD Kontioniemi 1.14 . . . . .   . . . . .   .
YX4621 232 117 STD Kontioniemi 1.17 2011 2 11/19/2012 549 18 Nov 2 630 2700 . 2 gillnet .
YX4622 190 66 STD Kontioniemi 1.18 . . . . .   . . . . .   .
YX4623 205 80 STD Kontioniemi 1.15 . . . . .   . . . . .   .
YX4624 205 83 STD Kontioniemi 1.19 . . . . .   . . . . .   .
YX4625 180 57 STD Kontioniemi 1.20 . . . . .   . . . . .   .
YX4626 184 61 STD Kontioniemi 1.20 . . . . .   . . . . .   .
YX4627 195 72 STD Kontioniemi 1.20 . . . . .   . . . . .   .
YX4628 190 65 STD Kontioniemi 1.16 . . . . .   . . . . .   .
YX4629 154 35 STD Kontioniemi 1.16 . . . . .   . . . . .   .
YX4630 200 79 STD Kontioniemi 1.22 . . . . .   . . . . .   .
YX4631 200 81 STD Kontioniemi 1.25 . . . . .   . . . . .   .
YX4632 186 66 STD Kontioniemi 1.26 . . . . .   . . . . .   .
YX4633 175 55 STD Kontioniemi 1.25 . . . . .   . . . . .   .
YX4634 210 88 STD Kontioniemi 1.18 . . . . .   . . . . .   .
YX4635 205 79 STD Kontioniemi 1.13 . . . . .   . . . . .   .
YX4636 235 119 STD Kontioniemi 1.14 . . . . .   . . . . .   .
YX4637 208 81 STD Kontioniemi 1.11 2011 2 09/14/2012 483 16 Sep 2 600 2100 . 0   .
YX4638 213 85 STD Kontioniemi 1.09 . . . . .   . . . . .   .
YX4639 180 57 STD Kontioniemi 1.20 . . . . .   . . . . .   .
YX4640 212 91 STD Kontioniemi 1.18 . . . . .   . . . . .   .
YX4641 210 95 STD Kontioniemi 1.27 . . . . .   . . . . .   .
YX4642 181 62 STD Kontioniemi 1.28 . . . . .   . . . . .   .
YX4643 180 57 STD Kontioniemi 1.20 . . . . .   . . . . .   .
YX4644 225 114 STD Kontioniemi 1.24 . . . . .   . . . . .   .
YX4645 225 110 STD Kontioniemi 1.20 . . . . .   . . . . .   .
YX4646 178 60 STD Kontioniemi 1.30 . . . . .   . . . . .   .
YX4647 192 73 STD Kontioniemi 1.27 . . . . .   . . . . .   .
YX4648 230 117 STD Kontioniemi 1.20 2011 2 10/20/2011 153 5 Oct 1 . . . 0   .
YX4649 220 110 STD Kontioniemi 1.28 . . . . .   . . . . .   .
YX4650 181 58 STD Kontioniemi 1.20 2011 2 10/26/2011 159 5 Oct 1 350 . . 1 spinning .
YX4651 200 78 STD Kontioniemi 1.20 . . . . .   . . . . .   .
YX4652 190 68 STD Kontioniemi 1.22 . . . . .   . . . . .   .
YX4653 175 59 STD Kontioniemi 1.35 . . . . .   . . . . .   .
YX4654 181 62 STD Kontioniemi 1.28 . . . . .   . . . . .   .
YX4655 185 64 STD Kontioniemi 1.24 . . . . .   . . . . .   .
YX4656 145 34 STD Kontioniemi 1.34 . . . . .   . . . . .   .
YX4657 208 90 STD Kontioniemi 1.24 . . . . .   . . . . .   .
YX4658 190 70 STD Kontioniemi 1.25 . . . . .   . . . . .   .
YX4659 195 75 STD Kontioniemi 1.25 2011 2 10/13/2012 512 17 Oct 2 570 1720 . 1 spinning .
YX4660 190 72 STD Kontioniemi 1.29 2011 2 07/19/2012 426 14 Jul 2 470 550 . 2 gillnet>40mm 55
YX4661 173 52 STD Kontioniemi 1.23 . . . . .   . . . . .   .
YX4662 215 98 STD Kontioniemi 1.22 . . . . .   . . . . .   .
YX4663 185 64 STD Kontioniemi 1.24 . . . . .   . . . . .   .
YX4664 165 46 STD Kontioniemi 1.25 2011 2 09/22/2012 491 16 Sep 2 550 . . 1 spinning .
YX4665 210 87 STD Kontioniemi 1.16 . . . . .   . . . . .   .
YX4666 215 99 STD Kontioniemi 1.23 . . . . .   . . . . .   .
YX4667 225 119 STD Kontioniemi 1.30 2011 2 11/16/2011 180 6 Nov 1 470 1100 . 2 gillnet>40mm 55
YX4668 230 115 STD Kontioniemi 1.18 . . . . .   . . . . .   .
YX4669 220 112 STD Kontioniemi 1.31 . . . . .   . . . . .   .
YX4670 202 81 STD Kontioniemi 1.21 . . . . .   . . . . .   .
YX4671 200 98 STD Kontioniemi 1.51 . . . . .   . . . . .   .
YX4672 218 102 STD Kontioniemi 1.22 . . . . .   . . . . .   .
YX4673 194 77 STD Kontioniemi 1.30 . . . . .   . . . . .   .
YX4674 200 85 STD Kontioniemi 1.31 . . . . .   . . . . .   .
YX4675 165 45 STD Kontioniemi 1.22 . . . . .   . . . . .   .
YX4676 180 61 STD Kontioniemi 1.28 . . . . .   . . . . .   .
YX4677 193 70 STD Kontioniemi 1.20 2011 2 10/09/2012 508 17 Oct 2 580 . . 1 trolling .
YX4678 201 77 STD Kontioniemi 1.17 . . . . .   . . . . .   .
YX4679 168 49 STD Kontioniemi 1.26 . . . . .   . . . . .   .
YX4680 180 59 STD Kontioniemi 1.24 . . . . .   . . . . .   .
YX4681 180 56 STD Kontioniemi 1.18 . . . . .   . . . . .   .
YX4682 165 46 STD Kontioniemi 1.25 . . . . .   . . . . .   .
YX4683 185 65 STD Kontioniemi 1.26 . . . . .   . . . . .   .
YX4684 185 64 STD Kontioniemi 1.24 . . . . .   . . . . .   .
YX4685 178 58 STD Kontioniemi 1.26 . . . . .   . . . . .   .
YX4686 185 62 STD Kontioniemi 1.20 . . . . .   . . . . .   .
YX4687 212 94 STD Kontioniemi 1.22 . . . . .   . . . . .   .
YX4688 205 87 STD Kontioniemi 1.25 . . . . .   . . . . .   .
YX4689 207 85 STD Kontioniemi 1.18 2011 2 10/12/2012 511 17 Oct 2 . . . 0   .
YX4690 220 110 STD Kontioniemi 1.28 . . . . .   . . . . .   .
YX4691 185 61 STD Kontioniemi 1.18 . . . . .   . . . . .   .
YX4692 195 70 STD Kontioniemi 1.16 . . . . .   . . . . .   .
YX4693 191 67 STD Kontioniemi 1.18 . . . . .   . . . . .   .
YX4694 180 55 STD Kontioniemi 1.15 . . . . .   . . . . .   .
YX4695 185 64 STD Kontioniemi 1.24 . . . . .   . . . . .   .
YX4696 155 41 STD Kontioniemi 1.33 2011 2 11/10/2012 540 18 Nov 2 550 1320 . 2 gillnet>40mm 55
YX4697 182 59 STD Kontioniemi 1.20 . . . . .   . . . . .   .
YX4698 180 55 STD Kontioniemi 1.15 . . . . .   . . . . .   .
YX4699 221 99 STD Kontioniemi 1.14 . . . . .   . . . . .   .
YX4700 225 112 STD Kontioniemi 1.22 . . . . .   . . . . .   .
YX4701 185 63 STD Kontioniemi 1.22 . . . . .   . . . . .   .
YX4702 175 54 STD Kontioniemi 1.23 . . . . .   . . . . .   .
YX4703 190 64 STD Kontioniemi 1.15 . . . . .   . . . . .   .
YX4704 170 47 STD Kontioniemi 1.17 . . . . .   . . . . .   .
YX4705 195 72 STD Kontioniemi 1.20 . . . . .   . . . . .   .
YX4706 210 81 STD Kontioniemi 1.08 2011 2 12/15/2012 575 19 Dec 2 540 2060 . 2 gillnet>40mm 65
YX4707 180 57 STD Kontioniemi 1.20 . . . . .   . . . . .   .
YX4708 175 50 STD Kontioniemi 1.14 . . . . .   . . . . .   .
YX4709 190 68 STD Kontioniemi 1.22 . . . . .   . . . . .   .
YX4710 165 42 STD Kontioniemi 1.14 . . . . .   . . . . .   .
YX4712 205 82 STD Kontioniemi 1.18 . . . . .   . . . . .   .
YX4713 182 62 STD Kontioniemi 1.26 . . . . .   . . . . .   .
YX4714 175 54 STD Kontioniemi 1.23 . . . . .   . . . . .   .
YX4715 205 91 STD Kontioniemi 1.30 . . . . .   . . . . .   .
YX4716 185 64 STD Kontioniemi 1.24 . . . . .   . . . . .   .
YX4717 218 108 STD Kontioniemi 1.29 2011 2 09/04/2011 107 4 Sep 1 350 515 . 2 gillnet>40mm 55
YX4718 210 92 STD Kontioniemi 1.23 . . . . .   . . . . .   .
YX4719 170 45 STD Kontioniemi 1.12 . . . . .   . . . . .   .
YX4720 230 116 STD Kontioniemi 1.19 . . . . .   . . . . .   .
YX4721 195 75 STD Kontioniemi 1.25 . . . . .   . . . . .   .
YX4722 235 132 STD Kontioniemi 1.27 . . . . .   . . . . .   .
YX4723 235 125 STD Kontioniemi 1.20 . . . . .   . . . . .   .
YX4724 210 86 STD Kontioniemi 1.15 . . . . .   . . . . .   .
YX4725 195 73 STD Kontioniemi 1.21 . . . . .   . . . . .   .
YX4726 218 97 STD Kontioniemi 1.16 . . . . .   . . . . .   .
YX4727 190 62 STD Kontioniemi 1.11 . . . . .   . . . . .   .
YX4728 190 73 STD Kontioniemi 1.31 . . . . .   . . . . .   .
YX4729 201 82 STD Kontioniemi 1.25 . . . . .   . . . . .   .
YX4730 210 92 STD Kontioniemi 1.23 2011 2 09/30/2012 499 16 Sep 2 540 1320 . 2 gillnet>40mm 55
YX4731 200 81 STD Kontioniemi 1.25 2011 2 09/11/2011 114 4 Sep 1 360 330 . 2 gillnet>40mm 55
YX4732 185 62 STD Kontioniemi 1.20 . . . . .   . . . . .   .
YX4733 191 70 STD Kontioniemi 1.24 2011 2 06/05/2014 1112 37 Jun 4 720 4200 . 1 spinning .
YX4734 215 96 STD Kontioniemi 1.20 2011 2 08/14/2012 452 15 Aug 2 530 1400 . 1 spinning .
YX4735 165 44 STD Kontioniemi 1.19 2011 2 12/19/2012 579 19 Dec 2 550 1518 . 2 gillnet>40mm 55
YX4736 180 59 STD Kontioniemi 1.24 . . . . .   . . . . .   .
YX4737 205 79 STD Kontioniemi 1.13 . . . . .   . . . . .   .
YX4738 225 112 STD Kontioniemi 1.22 . . . . .   . . . . .   .
YX4739 182 58 STD Kontioniemi 1.18 . . . . .   . . . . .   .
YX4740 220 104 STD Kontioniemi 1.21 2011 2 10/09/2012 508 17 Oct 2 . . . 1 trolling .
YX4741 220 105 STD Kontioniemi 1.22 . . . . .   . . . . .   .
YX4742 215 98 STD Kontioniemi 1.22 . . . . .   . . . . .   .
YX4743 230 123 STD Kontioniemi 1.26 . . . . .   . . . . .   .
YX4744 205 86 STD Kontioniemi 1.23 . . . . .   . . . . .   .
YX4745 198 75 STD Kontioniemi 1.19 . . . . .   . . . . .   .
YX4746 190 61 STD Kontioniemi 1.09 . . . . .   . . . . .   .
YX4747 190 64 STD Kontioniemi 1.15 . . . . .   . . . . .   .
YX4748 182 57 STD Kontioniemi 1.16 . . . . .   . . . . .   .
YX4749 175 56 STD Kontioniemi 1.28 . . . . .   . . . . .   .
YX4750 222 104 STD Kontioniemi 1.18 2011 2 04/15/2012 331 11 Apr 2 470 2200 . 1 trolling .
YX4751 230 121 STD Kontioniemi 1.24 . . . . .   . . . . .   .
YX4752 235 123 STD Kontioniemi 1.18 . . . . .   . . . . .   .
YX4753 212 99 STD Kontioniemi 1.29 . . . . .   . . . . .   .
YX4754 212 91 STD Kontioniemi 1.18 . . . . .   . . . . .   .
YX4755 228 115 STD Kontioniemi 1.21 2011 2 10/15/2011 148 5 Oct 1 340 440 . 2 gillnet>40mm 55
YX4756 222 107 STD Kontioniemi 1.21 . . . . .   . . . . .   .
YX4757 221 105 STD Kontioniemi 1.21 . . . . .   . . . . .   .
YX4758 202 79 STD Kontioniemi 1.18 2011 2 10/22/2012 521 17 Oct 2 530 1380 . 2 gillnet>40mm .
YX4759 205 87 STD Kontioniemi 1.25 . . . . .   . . . . .   .
YX4760 195 74 STD Kontioniemi 1.23 . . . . .   . . . . .   .
YX4761 175 52 STD Kontioniemi 1.19 . . . . .   . . . . .   .
YX4762 195 75 STD Kontioniemi 1.25 . . . . .   . . . . .   .
YX4763 175 58 STD Kontioniemi 1.32 . . . . .   . . . . .   .
YX4764 185 65 STD Kontioniemi 1.26 . . . . .   . . . . .   .
YX4765 177 55 STD Kontioniemi 1.21 . . . . .   . . . . .   .
YX4766 215 94 STD Kontioniemi 1.17 . . . . .   . . . . .   .
YX4767 191 67 STD Kontioniemi 1.18 . . . . .   . . . . .   .
YX4768 178 55 STD Kontioniemi 1.19 2011 2 09/05/2011 108 4 Sep 1 350 400 . 2 gillnet<27mm .
YX4769 152 37 STD Kontioniemi 1.27 . . . . .   . . . . .   .
YX4770 182 54 STD Kontioniemi 1.10 . . . . .   . . . . .   .
YX4771 198 69 STD Kontioniemi 1.10 . . . . .   . . . . .   .
YX4772 180 57 STD Kontioniemi 1.20 2011 2 10/12/2013 876 29 Oct 3 630 3050 . 1 trolling .
YX4773 230 117 STD Kontioniemi 1.20 . . . . .   . . . . .   .
YX4774 220 93 STD Kontioniemi 1.08 2011 2 10/15/2011 148 5 Oct 1 400 715 . 2 gillnet>40mm 55
YX4775 198 63 STD Kontioniemi 1.00 . . . . .   . . . . .   .
YX4776 163 43 STD Kontioniemi 1.21 . . . . .   . . . . .   .
YX4777 215 96 STD Kontioniemi 1.20 . . . . .   . . . . .   .
YX4778 218 93 STD Kontioniemi 1.11 . . . . .   . . . . .   .
YX4779 222 102 STD Kontioniemi 1.16 . . . . .   . . . . .   .
YX4780 185 60 STD Kontioniemi 1.16 . . . . .   . . . . .   .
YX4781 210 85 STD Kontioniemi 1.14 . . . . .   . . . . .   .
YX4782 195 68 STD Kontioniemi 1.13 . . . . .   . . . . .   .
YX4783 208 87 STD Kontioniemi 1.20 . . . . .   . . . . .   .
YX4784 205 79 STD Kontioniemi 1.13 . . . . .   . . . . .   .
YX4785 182 56 STD Kontioniemi 1.14 . . . . .   . . . . .   .
YX4786 190 64 STD Kontioniemi 1.15 . . . . .   . . . . .   .
YX4787 178 50 STD Kontioniemi 1.08 . . . . .   . . . . .   .
YX4788 177 54 STD Kontioniemi 1.19 2011 2 10/26/2012 525 17 Oct 2 600 2190 . 1 trolling .
YX4789 165 42 STD Kontioniemi 1.14 . . . . .   . . . . .   .
YX4790 202 75 STD Kontioniemi 1.12 . . . . .   . . . . .   .
YX4791 230 104 STD Kontioniemi 1.06 . . . . .   . . . . .   .
YX4792 182 63 STD Kontioniemi 1.28 . . . . .   . . . . .   .
YX4793 215 92 STD Kontioniemi 1.15 . . . . .   . . . . .   .
YX4794 240 124 STD Kontioniemi 1.12 . . . . .   . . . . .   .
YX4795 228 114 STD Kontioniemi 1.20 . . . . .   . . . . .   .
YX4797 195 73 STD Kontioniemi 1.21 . . . . .   . . . . .   .
YX4798 182 58 STD Kontioniemi 1.18 . . . . .   . . . . .   .
YX4799 225 88 STD Kontioniemi 0.96 . . . . .   . . . . .   .
YX4800 205 79 STD Kontioniemi 1.13 . . . . .   . . . . .   .
YX4801 221 96 STD Kontioniemi 1.10 . . . . .   . . . . .   .
YX4802 182 56 STD Kontioniemi 1.14 . . . . .   . . . . .   .
YX4803 195 72 STD Kontioniemi 1.20 . . . . .   . . . . .   .
YX4804 230 118 STD Kontioniemi 1.21 . . . . .   . . . . .   .
YX4805 205 82 STD Kontioniemi 1.18 . . . . .   . . . . .   .
YX4806 189 59 STD Kontioniemi 1.07 . . . . .   . . . . .   .
YX4807 210 88 STD Kontioniemi 1.18 . . . . .   . . . . .   .
YX4808 195 72 STD Kontioniemi 1.20 . . . . .   . . . . .   .
YX4809 185 59 STD Kontioniemi 1.14 . . . . .   . . . . .   .
YX4810 185 61 STD Kontioniemi 1.18 . . . . .   . . . . .   .
YX4811 195 67 STD Kontioniemi 1.11 . . . . .   . . . . .   .
YX4812 182 59 STD Kontioniemi 1.20 . . . . .   . . . . .   .
YX4813 175 53 STD Kontioniemi 1.21 . . . . .   . . . . .   .
YX4814 195 69 STD Kontioniemi 1.15 . . . . .   . . . . .   .
YX4815 165 45 STD Kontioniemi 1.22 . . . . .   . . . . .   .
YX4816 192 78 STD Kontioniemi 1.36 2011 2 10/26/2012 525 17 Oct 2 580 1820 . 2 gillnet>40mm 55
YX4817 215 89 STD Kontioniemi 1.11 . . . . .   . . . . .   .
YX4818 208 88 STD Kontioniemi 1.21 . . . . .   . . . . .   .
YX4819 192 72 STD Kontioniemi 1.25 . . . . .   . . . . .   .
YX4820 182 58 STD Kontioniemi 1.18 . . . . .   . . . . .   .
YX4821 199 69 STD Kontioniemi 1.08 . . . . .   . . . . .   .
YX4822 240 122 STD Kontioniemi 1.10 . . . . .   . . . . .   .
YX4823 190 65 STD Kontioniemi 1.16 . . . . .   . . . . .   .
YX4824 218 99 STD Kontioniemi 1.19 . . . . .   . . . . .   .
YX4825 199 64 STD Kontioniemi 1.00 . . . . .   . . . . .   .
YX4826 190 66 STD Kontioniemi 1.18 . . . . .   . . . . .   .
YX4827 190 64 STD Kontioniemi 1.15 . . . . .   . . . . .   .
YX4828 215 98 STD Kontioniemi 1.22 . . . . .   . . . . .   .
YX4829 172 66 STD Kontioniemi 1.58 . . . . .   . . . . .   .
YX4830 192 66 STD Kontioniemi 1.15 . . . . .   . . . . .   .
YX4831 192 62 STD Kontioniemi 1.08 . . . . .   . . . . .   .
YX4832 192 67 STD Kontioniemi 1.16 . . . . .   . . . . .   .
YX4833 192 68 STD Kontioniemi 1.18 2011 2 07/05/2013 777 26 Jul 3 500 990 . 2 gillnet>40mm 55
YX4834 192 65 STD Kontioniemi 1.13 . . . . .   . . . . .   .
YX4835 193 63 STD Kontioniemi 1.08 . . . . .   . . . . .   .
YX4836 182 60 STD Kontioniemi 1.22 . . . . .   . . . . .   .
YX4837 185 59 STD Kontioniemi 1.14 . . . . .   . . . . .   .
YX4838 169 41 STD Kontioniemi 1.04 2011 2 11/06/2012 536 18 Nov 2 530 1100 . 2 gillnet>40mm 55
YX4839 165 39 STD Kontioniemi 1.06 . . . . .   . . . . .   .
YX4840 169 41 STD Kontioniemi 1.04 . . . . .   . . . . .   .
YX4841 168 43 STD Kontioniemi 1.10 . . . . .   . . . . .   .
YX4842 148 28 STD Kontioniemi 1.04 . . . . .   . . . . .   .
YX4843 226 101 STD Kontioniemi 1.09 . . . . .   . . . . .   .
YX4844 172 49 STD Kontioniemi 1.18 . . . . .   . . . . .   .
YX4845 209 87 STD Kontioniemi 1.18 . . . . .   . . . . .   .
YX4846 213 91 STD Kontioniemi 1.17 . . . . .   . . . . .   .
YX4847 210 84 STD Kontioniemi 1.12 . . . . .   . . . . .   .
YX4848 200 75 STD Kontioniemi 1.16 . . . . .   . . . . .   .
YX4849 233 123 STD Kontioniemi 1.21 . . . . .   . . . . .   .
YX4850 172 46 STD Kontioniemi 1.10 . . . . .   . . . . .   .
YX4851 222 108 STD Kontioniemi 1.23 . . . . .   . . . . .   .
YX4852 200 79 STD Kontioniemi 1.22 2011 2 07/17/2012 424 14 Jul 2 520 1100 . 2 gillnet>40mm 55
YX4853 188 64 STD Kontioniemi 1.18 . . . . .   . . . . .   .
YX4854 225 108 STD Kontioniemi 1.18 . . . . .   . . . . .   .
YX4855 190 69 STD Kontioniemi 1.24 . . . . .   . . . . .   .
YX4856 175 55 STD Kontioniemi 1.25 . . . . .   . . . . .   .
YX4857 198 72 STD Kontioniemi 1.14 . . . . .   . . . . .   .
YX4858 220 97 STD Kontioniemi 1.13 . . . . .   . . . . .   .
YX4859 205 83 STD Kontioniemi 1.19 . . . . .   . . . . .   .
YX4860 188 63 STD Kontioniemi 1.16 . . . . .   . . . . .   .
YX4861 195 72 STD Kontioniemi 1.20 . . . . .   . . . . .   .
YX4862 195 69 STD Kontioniemi 1.15 . . . . .   . . . . .   .
YX4863 190 64 STD Kontioniemi 1.15 . . . . .   . . . . .   .
YX4864 172 47 STD Kontioniemi 1.13 . . . . .   . . . . .   .
YX4865 182 55 STD Kontioniemi 1.12 . . . . .   . . . . .   .
YX4866 165 39 STD Kontioniemi 1.06 . . . . .   . . . . .   .
YX4867 170 46 STD Kontioniemi 1.14 . . . . .   . . . . .   .
YX4868 162 42 STD Kontioniemi 1.20 . . . . .   . . . . .   .
YX4869 209 82 STD Kontioniemi 1.11 . . . . .   . . . . .   .
YX4870 207 82 STD Kontioniemi 1.14 . . . . .   . . . . .   .
YX4871 218 103 STD Kontioniemi 1.23 2011 2 07/18/2012 425 14 Jul 2 520 1100 . 2 gillnet>40mm 55
YX4872 222 99 STD Kontioniemi 1.12 . . . . .   . . . . .   .
YX4873 228 109 STD Kontioniemi 1.14 . . . . .   . . . . .   .
YX4874 198 73 STD Kontioniemi 1.16 . . . . .   . . . . .   .
YX4875 195 73 STD Kontioniemi 1.21 . . . . .   . . . . .   .
YX4876 170 49 STD Kontioniemi 1.22 . . . . .   . . . . .   .
YX4877 210 83 STD Kontioniemi 1.11 . . . . .   . . . . .   .
YX4878 195 69 STD Kontioniemi 1.15 . . . . .   . . . . .   .
YX4879 222 106 STD Kontioniemi 1.20 . . . . .   . . . . .   .
YX4880 212 87 STD Kontioniemi 1.13 . . . . .   . . . . .   .
YX4881 230 113 STD Kontioniemi 1.16 . . . . .   . . . . .   .
YX4882 240 125 STD Kontioniemi 1.13 . . . . .   . . . . .   .
YX4883 200 68 STD Kontioniemi 1.05 . . . . .   . . . . .   .
YX4884 222 99 STD Kontioniemi 1.12 . . . . .   . . . . .   .
YX4885 198 67 STD Kontioniemi 1.06 . . . . .   . . . . .   .
YX4886 205 79 STD Kontioniemi 1.13 . . . . .   . . . . .   .
YX4887 200 77 STD Kontioniemi 1.19 . . . . .   . . . . .   .
YX4888 204 84 STD Kontioniemi 1.22 . . . . .   . . . . .   .
YX4889 222 101 STD Kontioniemi 1.15 . . . . .   . . . . .   .
YX4890 165 39 STD Kontioniemi 1.06 . . . . .   . . . . .   .
YX4891 175 67 STD Kontioniemi 1.53 . . . . .   . . . . .   .
YX4892 182 58 STD Kontioniemi 1.18 2011 2 12/23/2012 583 19 Dec 2 560 1870 . 2 gillnet>40mm 55
YX4893 159 35 STD Kontioniemi 1.06 . . . . .   . . . . .   .
YX4894 198 70 STD Kontioniemi 1.11 . . . . .   . . . . .   .
YX4895 219 98 STD Kontioniemi 1.16 2011 2 08/21/2011 93 3 Aug 1 310 330 . 2 gillnet>40mm 55
YX4896 229 108 STD Kontioniemi 1.12 . . . . .   . . . . .   .
YX4897 195 66 STD Kontioniemi 1.10 2011 2 11/01/2012 531 18 Nov 2 570 2100 . 1 trolling .
YX4898 218 89 STD Kontioniemi 1.07 2011 2 09/19/2011 122 4 Sep 1 330 418 . 2 gillnet>40mm 55
YX4899 232 113 STD Kontioniemi 1.13 . . . . .   . . . . .   .
YX4900 212 86 STD Kontioniemi 1.12 2011 2 11/19/2011 183 6 Nov 1 390 600 . 2 gillnet .
YX4901 202 79 STD Kontioniemi 1.18 . . . . .   . . . . .   .
YX4902 165 45 STD Kontioniemi 1.22 . . . . .   . . . . .   .
YX4903 185 60 STD Kontioniemi 1.16 . . . . .   . . . . .   .
YX4904 200 74 STD Kontioniemi 1.14 . . . . .   . . . . .   .
YX4905 195 73 STD Kontioniemi 1.21 . . . . .   . . . . .   .
YX4906 190 67 STD Kontioniemi 1.20 . . . . .   . . . . .   .
YX4907 170 47 STD Kontioniemi 1.17 . . . . .   . . . . .   .
YX4908 177 54 STD Kontioniemi 1.19 . . . . .   . . . . .   .
YX4909 172 49 STD Kontioniemi 1.18 . . . . .   . . . . .   .
YX4910 172 49 STD Kontioniemi 1.18 . . . . .   . . . . .   .
YX4911 162 36 STD Kontioniemi 1.03 . . . . .   . . . . .   .
YX4912 175 49 STD Kontioniemi 1.12 . . . . .   . . . . .   .
YX4913 165 41 STD Kontioniemi 1.11 . . . . .   . . . . .   .
YX4914 157 34 STD Kontioniemi 1.07 . . . . .   . . . . .   .
YX4915 202 80 STD Kontioniemi 1.20 . . . . .   . . . . .   .
YX4916 200 76 STD Kontioniemi 1.17 . . . . .   . . . . .   .
YX4917 205 82 STD Kontioniemi 1.18 2011 2 10/23/2012 522 17 Oct 2 620 2150 . 0   .
YX4918 202 78 STD Kontioniemi 1.17 . . . . .   . . . . .   .
YX4919 175 48 STD Kontioniemi 1.09 . . . . .   . . . . .   .
YX4920 218 92 STD Kontioniemi 1.10 . . . . .   . . . . .   .
YX4921 195 69 STD Kontioniemi 1.15 . . . . .   . . . . .   .
YX4922 215 98 STD Kontioniemi 1.22 . . . . .   . . . . .   .
YX4923 198 73 STD Kontioniemi 1.16 2011 2 11/13/2011 177 6 Nov 1 400 600 . 2 gillnet>40mm 60
YX4924 198 70 STD Kontioniemi 1.11 . . . . .   . . . . .   .
YX4925 192 62 STD Kontioniemi 1.08 . . . . .   . . . . .   .
YX4926 199 68 STD Kontioniemi 1.06 . . . . .   . . . . .   .
YX4927 182 57 STD Kontioniemi 1.16 . . . . .   . . . . .   .
YX4928 190 60 STD Kontioniemi 1.07 . . . . .   . . . . .   .
YX4929 168 43 STD Kontioniemi 1.10 . . . . .   . . . . .   .
YX4930 185 57 STD Kontioniemi 1.10 . . . . .   . . . . .   .
YX4931 189 64 STD Kontioniemi 1.16 . . . . .   . . . . .   .
YX4932 158 37 STD Kontioniemi 1.14 . . . . .   . . . . .   .
YX4933 162 39 STD Kontioniemi 1.11 . . . . .   . . . . .   .
YX4934 149 29 STD Kontioniemi 1.06 . . . . .   . . . . .   .
YX4935 192 69 STD Kontioniemi 1.20 . . . . .   . . . . .   .
YX4936 215 92 STD Kontioniemi 1.15 . . . . .   . . . . .   .
YX4937 208 82 STD Kontioniemi 1.13 . . . . .   . . . . .   .
YX4938 225 101 STD Kontioniemi 1.10 . . . . .   . . . . .   .
YX4939 218 97 STD Kontioniemi 1.16 . . . . .   . . . . .   .
YX4940 204 78 STD Kontioniemi 1.13 2011 2 07/23/2011 64 2 Jul 1 300 330 . 2 gillnet>40mm 55
YX4941 222 106 STD Kontioniemi 1.20 2011 2 07/31/2011 72 2 Jul 1 390 410 . 2 gillnet>40mm 45
YX4942 192 66 STD Kontioniemi 1.15 2011 2 08/24/2011 96 3 Aug 1 300 330 . 2 gillnet>40mm 55
YX4943 197 73 STD Kontioniemi 1.18 . . . . .   . . . . .   .
YX4944 222 99 STD Kontioniemi 1.12 . . . . .   . . . . .   .
YX4945 230 116 STD Kontioniemi 1.19 . . . . .   . . . . .   .
YX4946 208 84 STD Kontioniemi 1.15 . . . . .   . . . . .   .
YX4947 198 72 STD Kontioniemi 1.14 . . . . .   . . . . .   .
YX4948 200 74 STD Kontioniemi 1.14 . . . . .   . . . . .   .
YX4949 203 77 STD Kontioniemi 1.14 . . . . .   . . . . .   .
YX4950 192 65 STD Kontioniemi 1.13 . . . . .   . . . . .   .
YX4951 190 66 STD Kontioniemi 1.18 . . . . .   . . . . .   .
YX4952 190 68 STD Kontioniemi 1.22 . . . . .   . . . . .   .
YX4953 185 59 STD Kontioniemi 1.14 . . . . .   . . . . .   .
YX4954 185 58 STD Kontioniemi 1.12 . . . . .   . . . . .   .
YX4955 172 47 STD Kontioniemi 1.13 . . . . .   . . . . .   .
YX4956 150 38 STD Kontioniemi 1.36 . . . . .   . . . . .   .
YX4957 205 69 STD Kontioniemi 0.99 . . . . .   . . . . .   .
YX4958 218 79 STD Kontioniemi 0.95 . . . . .   . . . . .   .
YX4959 218 107 STD Kontioniemi 1.28 . . . . .   . . . . .   .
YX4960 225 101 STD Kontioniemi 1.10 . . . . .   . . . . .   .
YX4961 192 69 STD Kontioniemi 1.20 . . . . .   . . . . .   .
YX4962 228 104 STD Kontioniemi 1.09 . . . . .   . . . . .   .
YX4963 205 79 STD Kontioniemi 1.13 . . . . .   . . . . .   .
YX4964 215 84 STD Kontioniemi 1.05 . . . . .   . . . . .   .
YX4965 208 79 STD Kontioniemi 1.09 . . . . .   . . . . .   .
YX4966 218 96 STD Kontioniemi 1.15 . . . . .   . . . . .   .
YX4967 172 39 STD Kontioniemi 0.94 . . . . .   . . . . .   .
YX4968 185 55 STD Kontioniemi 1.07 . . . . .   . . . . .   .
YX4969 195 69 STD Kontioniemi 1.15 . . . . .   . . . . .   .
YX4970 185 56 STD Kontioniemi 1.08 . . . . .   . . . . .   .
YX4971 188 63 STD Kontioniemi 1.16 . . . . .   . . . . .   .
YX4972 182 52 STD Kontioniemi 1.06 . . . . .   . . . . .   .
YX4973 162 38 STD Kontioniemi 1.09 . . . . .   . . . . .   .
YX4974 170 39 STD Kontioniemi 0.97 . . . . .   . . . . .   .
YX4975 155 31 STD Kontioniemi 1.01 . . . . .   . . . . .   .
YX4976 133 19 STD Kontioniemi 0.97 . . . . .   . . . . .   .
YX4977 132 20 STD Kontioniemi 1.04 . . . . .   . . . . .   .
YX4978 212 89 STD Kontioniemi 1.16 . . . . .   . . . . .   .
YX4979 210 84 STD Kontioniemi 1.12 . . . . .   . . . . .   .
YX4980 188 60 STD Kontioniemi 1.11 . . . . .   . . . . .   .
YX4981 205 77 STD Kontioniemi 1.10 . . . . .   . . . . .   .
YX4982 182 56 STD Kontioniemi 1.14 . . . . .   . . . . .   .
YX4983 178 48 STD Kontioniemi 1.04 2011 2 10/03/2012 502 17 Oct 2 600 2090 . 2 gillnet>40mm 55
YX4984 182 55 STD Kontioniemi 1.12 . . . . .   . . . . .   .
YX4985 188 58 STD Kontioniemi 1.07 . . . . .   . . . . .   .
YX4986 178 51 STD Kontioniemi 1.11 . . . . .   . . . . .   .
YX4987 178 51 STD Kontioniemi 1.11 . . . . .   . . . . .   .
YX4988 150 28 STD Kontioniemi 1.00 . . . . .   . . . . .   .
YX4989 158 36 STD Kontioniemi 1.11 . . . . .   . . . . .   .
YX4990 158 33 STD Kontioniemi 1.01 . . . . .   . . . . .   .
YX4991 140 26 STD Kontioniemi 1.14 . . . . .   . . . . .   .
YX4992 192 68 STD Kontioniemi 1.18 2011 2 10/12/2011 145 5 Oct 1 370 440 . 2 gillnet>40mm 55
YX4993 215 95 STD Kontioniemi 1.18 . . . . .   . . . . .   .
YX4994 235 115 STD Kontioniemi 1.11 2011 2 07/06/2012 413 14 Jul 2 580 990 . 2 gillnet>40mm 55
YX4995 190 67 STD Kontioniemi 1.20 . . . . .   . . . . .   .
YX4996 195 71 STD Kontioniemi 1.18 . . . . .   . . . . .   .
YX4997 172 52 STD Kontioniemi 1.25 . . . . .   . . . . .   .
YX4998 170 48 STD Kontioniemi 1.19 . . . . .   . . . . .   .
YX4999 175 55 STD Kontioniemi 1.25 . . . . .   . . . . .   .
YX5000 208 87 ENR Kontioniemi 1.20 2011 2 10/07/2011 140 5 Oct 1 370 770 . 2 gillnet>40mm 55
YX5001 130 20 ENR Kontioniemi 1.09 . . . . .   . . . . .   .
YX5002 212 88 ENR Kontioniemi 1.14 2011 2 12/12/2012 572 19 Dec 2 570 1320 . 2 gillnet>40mm 55
YX5003 181 61 ENR Kontioniemi 1.26 . . . . .   . . . . .   .
YX5004 194 71 ENR Kontioniemi 1.20 . . . . .   . . . . .   .
YX5005 204 83 ENR Kontioniemi 1.21 . . . . .   . . . . .   .
YX5006 186 61 ENR Kontioniemi 1.16 . . . . .   . . . . .   .
YX5007 217 98 ENR Kontioniemi 1.19 . . . . .   . . . . .   .
YX5008 170 47 ENR Kontioniemi 1.17 . . . . .   . . . . .   .
YX5009 193 70 ENR Kontioniemi 1.20 . . . . .   . . . . .   .
YX5010 193 69 ENR Kontioniemi 1.18 . . . . .   . . . . .   .
YX5011 185 59 ENR Kontioniemi 1.14 . . . . .   . . . . .   .
YX5012 243 140 ENR Kontioniemi 1.22 . . . . .   . . . . .   .
YX5013 175 51 ENR Kontioniemi 1.16 . . . . .   . . . . .   .
YX5014 180 57 ENR Kontioniemi 1.20 . . . . .   . . . . .   .
YX5015 210 98 ENR Kontioniemi 1.31 . . . . .   . . . . .   .
YX5016 190 63 ENR Kontioniemi 1.13 . . . . .   . . . . .   .
YX5017 193 71 ENR Kontioniemi 1.21 . . . . .   . . . . .   .
YX5018 190 67 ENR Kontioniemi 1.20 . . . . .   . . . . .   .
YX5019 131 20 ENR Kontioniemi 1.07 . . . . .   . . . . .   .
YX5020 222 102 ENR Kontioniemi 1.16 . . . . .   . . . . .   .
YX5021 209 86 ENR Kontioniemi 1.17 . . . . .   . . . . .   .
YX5022 181 56 ENR Kontioniemi 1.16 2011 2 04/16/2013 697 23 Apr 3 575 1750 . 2 gillnet>40mm 60
YX5023 198 73 ENR Kontioniemi 1.16 . . . . .   . . . . .   .
YX5024 184 59 ENR Kontioniemi 1.16 . . . . .   . . . . .   .
YX5025 183 58 ENR Kontioniemi 1.16 . . . . .   . . . . .   .
YX5026 185 60 ENR Kontioniemi 1.16 . . . . .   . . . . .   .
YX5027 165 41 ENR Kontioniemi 1.11 . . . . .   . . . . .   .
YX5028 183 61 ENR Kontioniemi 1.22 . . . . .   . . . . .   .
YX5029 203 82 ENR Kontioniemi 1.21 . . . . .   . . . . .   .
YX5030 174 52 ENR Kontioniemi 1.21 . . . . .   . . . . .   .
YX5031 188 68 ENR Kontioniemi 1.26 . . . . .   . . . . .   .
YX5032 208 86 ENR Kontioniemi 1.18 2011 2 08/15/2012 453 15 Aug 2 530 1650 . 2 gillnet>40mm 55
YX5033 164 46 ENR Kontioniemi 1.27 . . . . .   . . . . .   .
YX5034 188 64 ENR Kontioniemi 1.18 . . . . .   . . . . .   .
YX5035 197 76 ENR Kontioniemi 1.22 . . . . .   . . . . .   .
YX5036 191 63 ENR Kontioniemi 1.11 . . . . .   . . . . .   .
YX5037 250 158 ENR Kontioniemi 1.27 . . . . .   . . . . .   .
YX5038 207 82 ENR Kontioniemi 1.14 . . . . .   . . . . .   .
YX5039 173 50 ENR Kontioniemi 1.18 . . . . .   . . . . .   .
YX5040 193 69 ENR Kontioniemi 1.18 . . . . .   . . . . .   .
YX5041 195 74 ENR Kontioniemi 1.23 . . . . .   . . . . .   .
YX5042 190 63 ENR Kontioniemi 1.13 . . . . .   . . . . .   .
YX5043 181 58 ENR Kontioniemi 1.20 . . . . .   . . . . .   .
YX5044 199 80 ENR Kontioniemi 1.25 . . . . .   . . . . .   .
YX5045 177 58 ENR Kontioniemi 1.28 . . . . .   . . . . .   .
YX5046 180 56 ENR Kontioniemi 1.18 . . . . .   . . . . .   .
YX5047 153 37 ENR Kontioniemi 1.25 . . . . .   . . . . .   .
YX5048 198 78 ENR Kontioniemi 1.24 . . . . .   . . . . .   .
YX5049 179 53 ENR Kontioniemi 1.13 . . . . .   . . . . .   .
YX5050 200 77 ENR Kontioniemi 1.19 . . . . .   . . . . .   .
YX5051 186 62 ENR Kontioniemi 1.18 . . . . .   . . . . .   .
YX5052 206 84 ENR Kontioniemi 1.19 2011 2 10/12/2012 511 17 Oct 2 . . . 0   .
YX5053 191 65 ENR Kontioniemi 1.15 . . . . .   . . . . .   .
YX5054 223 114 ENR Kontioniemi 1.28 . . . . .   . . . . .   .
YX5055 196 69 ENR Kontioniemi 1.13 2011 2 01/23/2013 614 20 Jan 3 560 1780 . 2 gillnet>40mm 65
YX5056 197 74 ENR Kontioniemi 1.19 . . . . .   . . . . .   .
YX5057 182 57 ENR Kontioniemi 1.16 . . . . .   . . . . .   .
YX5058 181 59 ENR Kontioniemi 1.22 . . . . .   . . . . .   .
YX5059 190 72 ENR Kontioniemi 1.29 . . . . .   . . . . .   .
YX5060 199 75 ENR Kontioniemi 1.17 . . . . .   . . . . .   .
YX5061 155 36 ENR Kontioniemi 1.17 . . . . .   . . . . .   .
YX5062 212 87 ENR Kontioniemi 1.13 2011 2 12/26/2013 951 31 Dec 3 670 3600 . 2 gillnet>40mm 60
YX5063 225 114 ENR Kontioniemi 1.24 2011 2 08/10/2011 82 3 Aug 1 320 330 . 2 gillnet>40mm 55
YX5064 218 102 ENR Kontioniemi 1.22 . . . . .   . . . . .   .
YX5065 168 47 ENR Kontioniemi 1.21 . . . . .   . . . . .   .
YX5066 194 73 ENR Kontioniemi 1.23 . . . . .   . . . . .   .
YX5067 137 18 ENR Kontioniemi 0.84 . . . . .   . . . . .   .
YX5068 187 58 ENR Kontioniemi 1.09 . . . . .   . . . . .   .
YX5069 190 67 ENR Kontioniemi 1.20 . . . . .   . . . . .   .
YX5070 198 57 ENR Kontioniemi 0.90 . . . . .   . . . . .   .
YX5071 169 43 ENR Kontioniemi 1.09 . . . . .   . . . . .   .
YX5072 206 85 ENR Kontioniemi 1.20 . . . . .   . . . . .   .
YX5073 213 102 ENR Kontioniemi 1.31 . . . . .   . . . . .   .
YX5074 231 123 ENR Kontioniemi 1.24 2011 2 05/14/2012 360 12 May 2 480 1100 . 2 gillnet>40mm 55
YX5075 204 83 ENR Kontioniemi 1.21 . . . . .   . . . . .   .
YX5076 167 43 ENR Kontioniemi 1.12 . . . . .   . . . . .   .
YX5077 178 56 ENR Kontioniemi 1.21 . . . . .   . . . . .   .
YX5078 184 63 ENR Kontioniemi 1.24 2011 2 10/08/2011 141 5 Oct 1 . . . 0   .
YX5079 200 76 ENR Kontioniemi 1.17 . . . . .   . . . . .   .
YX5080 153 35 ENR Kontioniemi 1.18 . . . . .   . . . . .   .
YX5081 171 50 ENR Kontioniemi 1.22 . . . . .   . . . . .   .
YX5082 200 77 ENR Kontioniemi 1.19 . . . . .   . . . . .   .
YX5083 213 104 ENR Kontioniemi 1.33 2011 2 12/20/2012 580 19 Dec 2 560 1800 2 2 gillnet>40mm 65
YX5084 195 74 ENR Kontioniemi 1.23 . . . . .   . . . . .   .
YX5085 221 108 ENR Kontioniemi 1.24 . . . . .   . . . . .   .
YX5086 210 94 ENR Kontioniemi 1.26 2011 2 09/22/2012 491 16 Sep 2 600 2100 . 1 spinning .
YX5087 183 58 ENR Kontioniemi 1.16 2011 2 05/22/2014 1098 36 May 4 730 4000 . 1 spinning .
YX5088 191 69 ENR Kontioniemi 1.22 . . . . .   . . . . .   .
YX5089 201 84 ENR Kontioniemi 1.28 2011 2 10/16/2011 149 5 Oct 1 . . . 1 spinning .
YX5090 158 38 ENR Kontioniemi 1.17 . . . . .   . . . . .   .
YX5091 180 56 ENR Kontioniemi 1.18 . . . . .   . . . . .   .
YX5092 172 48 ENR Kontioniemi 1.15 . . . . .   . . . . .   .
YX5093 191 69 ENR Kontioniemi 1.22 . . . . .   . . . . .   .
YX5094 201 80 ENR Kontioniemi 1.22 2011 2 01/21/2012 246 8 Jan 2 400 845 . 2 gillnet>40mm 55
YX5095 192 73 ENR Kontioniemi 1.27 2011 2 11/25/2012 555 18 Nov 2 620 2200 . 1 trolling .
YX5096 205 80 ENR Kontioniemi 1.15 . . . . .   . . . . .   .
YX5097 237 132 ENR Kontioniemi 1.24 . . . . .   . . . . .   .
YX5098 203 87 ENR Kontioniemi 1.28 2011 2 08/18/2011 90 3 Aug 1 300 275 . 2 gillnet>40mm 55
YX5099 209 93 ENR Kontioniemi 1.26 . . . . .   . . . . .   .
YX5100 208 87 ENR Kontioniemi 1.20 . . . . .   . . . . .   .
YX5101 200 80 ENR Kontioniemi 1.23 2011 2 08/16/2011 88 3 Aug 1 320 330 . 2 gillnet>40mm 55
YX5102 204 73 ENR Kontioniemi 1.06 2011 2 08/06/2011 78 3 Aug 1 320 220 . 2 gillnet>40mm 55
YX5103 195 72 ENR Kontioniemi 1.20 . . . . .   . . . . .   .
YX5104 175 53 ENR Kontioniemi 1.21 . . . . .   . . . . .   .
YX5105 173 50 ENR Kontioniemi 1.18 . . . . .   . . . . .   .
YX5106 185 62 ENR Kontioniemi 1.20 . . . . .   . . . . .   .
YX5107 186 67 ENR Kontioniemi 1.28 2011 2 11/02/2011 166 6 Nov 1 420 660 . 2 gillnet>40mm 55
YX5108 232 125 ENR Kontioniemi 1.25 . . . . .   . . . . .   .
YX5109 177 56 ENR Kontioniemi 1.23 . . . . .   . . . . .   .
YX5110 193 70 ENR Kontioniemi 1.20 2011 2 12/27/2012 587 19 Dec 2 610 3100 . 2 gillnet>40mm 55
YX5111 200 78 ENR Kontioniemi 1.20 . . . . .   . . . . .   .
YX5112 187 62 ENR Kontioniemi 1.16 . . . . .   . . . . .   .
YX5113 190 66 ENR Kontioniemi 1.18 . . . . .   . . . . .   .
YX5114 179 40 ENR Kontioniemi 0.85 . . . . .   . . . . .   .
YX5116 197 69 ENR Kontioniemi 1.11 2011 2 08/26/2012 464 15 Aug 2 510 1470 2 2 gillnet>40mm 65
YX5117 189 66 ENR Kontioniemi 1.20 . . . . .   . . . . .   .
YX5118 195 73 ENR Kontioniemi 1.21 . . . . .   . . . . .   .
YX5119 191 69 ENR Kontioniemi 1.22 . . . . .   . . . . .   .
YX5120 210 90 ENR Kontioniemi 1.20 . . . . .   . . . . .   .
YX5121 202 76 ENR Kontioniemi 1.14 . . . . .   . . . . .   .
YX5122 205 78 ENR Kontioniemi 1.12 . . . . .   . . . . .   .
YX5123 212 92 ENR Kontioniemi 1.20 2011 2 07/30/2012 437 14 Jul 2 510 1280 . 1 spinning .
YX5124 186 62 ENR Kontioniemi 1.18 . . . . .   . . . . .   .
YX5125 217 98 ENR Kontioniemi 1.19 . . . . .   . . . . .   .
YX5126 220 105 ENR Kontioniemi 1.22 . . . . .   . . . . .   .
YX5127 250 154 ENR Kontioniemi 1.23 2011 2 09/10/2011 113 4 Sep 1 410 . . 1 trolling .
YX5128 186 59 ENR Kontioniemi 1.13 2011 2 09/26/2012 495 16 Sep 2 550 1570 . 1 spinning .
YX5129 178 50 ENR Kontioniemi 1.08 2011 2 11/09/2011 173 6 Nov 1 380 495 . 2 gillnet>40mm 55
YX5130 176 52 ENR Kontioniemi 1.17 . . . . .   . . . . .   .
YX5131 242 136 ENR Kontioniemi 1.20 . . . . .   . . . . .   .
YX5132 179 53 ENR Kontioniemi 1.13 . . . . .   . . . . .   .
YX5133 189 70 ENR Kontioniemi 1.27 . . . . .   . . . . .   .
YX5134 218 133 ENR Kontioniemi 1.59 . . . . .   . . . . .   .
YX5135 223 115 ENR Kontioniemi 1.29 2011 2 10/24/2011 157 5 Oct 1 435 780 . 2 gillnet<27mm .
YX5136 194 72 ENR Kontioniemi 1.21 . . . . .   . . . . .   .
YX5137 223 105 ENR Kontioniemi 1.18 . . . . .   . . . . .   .
YX5138 185 59 ENR Kontioniemi 1.14 . . . . .   . . . . .   .
YX5139 178 54 ENR Kontioniemi 1.17 . . . . .   . . . . .   .
YX5140 206 84 ENR Kontioniemi 1.19 . . . . .   . . . . .   .
YX5141 173 48 ENR Kontioniemi 1.13 . . . . .   . . . . .   .
YX5142 208 80 ENR Kontioniemi 1.10 . . . . .   . . . . .   .
YX5143 205 87 ENR Kontioniemi 1.25 . . . . .   . . . . .   .
YX5144 194 75 ENR Kontioniemi 1.26 . . . . .   . . . . .   .
YX5145 210 92 ENR Kontioniemi 1.23 2011 2 08/12/2012 450 15 Aug 2 540 1300 . 1 spinning .
YX5146 218 96 ENR Kontioniemi 1.15 . . . . .   . . . . .   .
YX5147 208 89 ENR Kontioniemi 1.22 2011 2 10/12/2012 511 17 Oct 2 555 . . 1 trolling .
YX5148 210 92 ENR Kontioniemi 1.23 . . . . .   . . . . .   .
YX5149 238 133 ENR Kontioniemi 1.23 2011 2 10/18/2011 151 5 Oct 1 620 2800 2 2 gillnet .
YX5150 171 49 ENR Kontioniemi 1.20 2011 2 11/25/2011 189 6 Nov 1 430 720 . 2 gillnet>40mm 55
YX5151 178 60 ENR Kontioniemi 1.30 . . . . .   . . . . .   .
YX5152 146 32 ENR Kontioniemi 1.24 . . . . .   . . . . .   .
YX5153 191 63 ENR Kontioniemi 1.11 . . . . .   . . . . .   .
YX5154 190 70 ENR Kontioniemi 1.25 . . . . .   . . . . .   .
YX5155 189 70 ENR Kontioniemi 1.27 2011 2 10/15/2012 514 17 Oct 2 520 1430 . 2 gillnet>40mm 65
YX5156 197 69 ENR Kontioniemi 1.11 . . . . .   . . . . .   .
YX5157 190 66 ENR Kontioniemi 1.18 . . . . .   . . . . .   .
YX5158 183 63 ENR Kontioniemi 1.26 . . . . .   . . . . .   .
YX5159 127 20 ENR Kontioniemi 1.17 . . . . .   . . . . .   .
YX5160 219 99 ENR Kontioniemi 1.17 . . . . .   . . . . .   .
YX5161 202 86 ENR Kontioniemi 1.29 . . . . .   . . . . .   .
YX5162 218 103 ENR Kontioniemi 1.23 . . . . .   . . . . .   .
YX5163 200 78 ENR Kontioniemi 1.20 2011 2 10/05/2011 138 5 Oct 1 370 440 . 2 gillnet>40mm 55
YX5164 240 136 ENR Kontioniemi 1.23 . . . . .   . . . . .   .
YX5165 192 70 ENR Kontioniemi 1.22 . . . . .   . . . . .   .
YX5166 241 144 ENR Kontioniemi 1.29 2011 2 11/16/2013 911 30 Nov 3 710 3800 . 2 gillnet>40mm 60
YX5167 226 113 ENR Kontioniemi 1.22 . . . . .   . . . . .   .
YX5168 224 108 ENR Kontioniemi 1.19 2011 2 09/22/2012 491 16 Sep 2 550 1380 . 1 trolling .
YX5169 160 39 ENR Kontioniemi 1.16 . . . . .   . . . . .   .
YX5170 181 59 ENR Kontioniemi 1.22 2011 2 12/05/2011 199 7 Dec 1 400 . . 1 spinning .
YX5170 181 59 ENR Kontioniemi 1.22 2011 2 09/13/2012 482 16 Sep 2 620 2530 . 1 trolling .
YX5171 170 48 ENR Kontioniemi 1.19 . . . . .   . . . . .   .
YX5172 132 20 ENR Kontioniemi 1.04 . . . . .   . . . . .   .
YX5173 227 116 ENR Kontioniemi 1.23 . . . . .   . . . . .   .
YX5174 168 49 ENR Kontioniemi 1.26 . . . . .   . . . . .   .
YX5175 198 77 ENR Kontioniemi 1.22 . . . . .   . . . . .   .
YX5176 220 93 ENR Kontioniemi 1.08 . . . . .   . . . . .   .
YX5177 184 62 ENR Kontioniemi 1.22 . . . . .   . . . . .   .
YX5178 246 142 ENR Kontioniemi 1.19 . . . . .   . . . . .   .
YX5179 221 102 ENR Kontioniemi 1.17 2011 2 07/13/2013 785 26 Jul 3 660 . . 1 trolling .
YX5180 166 42 ENR Kontioniemi 1.12 2011 2 08/16/2012 454 15 Aug 2 500 1100 . 2 gillnet>40mm 55
YX5181 170 49 ENR Kontioniemi 1.22 2011 2 10/16/2011 149 5 Oct 1 . . . 1 spinning .
YX5182 178 58 ENR Kontioniemi 1.26 . . . . .   . . . . .   .
YX5183 156 37 ENR Kontioniemi 1.18 . . . . .   . . . . .   .
YX5184 192 70 ENR Kontioniemi 1.22 . . . . .   . . . . .   .
YX5185 190 68 ENR Kontioniemi 1.22 . . . . .   . . . . .   .
YX5186 230 120 ENR Kontioniemi 1.23 2011 2 11/20/2012 550 18 Nov 2 630 2112 2 2 gillnet>40mm 60
YX5187 186 63 ENR Kontioniemi 1.20 . . . . .   . . . . .   .
YX5188 196 71 ENR Kontioniemi 1.16 2011 2 10/11/2012 510 17 Oct 2 550 1700 . 1 trolling .
YX5189 191 70 ENR Kontioniemi 1.24 . . . . .   . . . . .   .
YX5190 196 73 ENR Kontioniemi 1.19 . . . . .   . . . . .   .
YX5191 201 117 ENR Kontioniemi 1.78 2011 2 09/16/2012 485 16 Sep 2 550 1540 . 2 gillnet>40mm 55
YX5192 220 93 ENR Kontioniemi 1.08 . . . . .   . . . . .   .
YX5193 216 99 ENR Kontioniemi 1.22 . . . . .   . . . . .   .
YX5194 168 46 ENR Kontioniemi 1.18 . . . . .   . . . . .   .
YX5195 182 61 ENR Kontioniemi 1.24 . . . . .   . . . . .   .
YX5196 126 18 ENR Kontioniemi 1.07 . . . . .   . . . . .   .
YX5197 180 58 ENR Kontioniemi 1.22 . . . . .   . . . . .   .
YX5198 186 61 ENR Kontioniemi 1.16 . . . . .   . . . . .   .
YX5199 192 67 ENR Kontioniemi 1.16 . . . . .   . . . . .   .
YX5200 204 86 ENR Kontioniemi 1.25 . . . . .   . . . . .   .
YX5201 206 85 ENR Kontioniemi 1.20 2011 2 10/16/2011 149 5 Oct 1 . . . 1 spinning .
YX5202 210 89 ENR Kontioniemi 1.19 . . . . .   . . . . .   .
YX5203 202 86 ENR Kontioniemi 1.29 . . . . .   . . . . .   .
YX5204 190 72 ENR Kontioniemi 1.29 . . . . .   . . . . .   .
YX5205 245 146 ENR Kontioniemi 1.24 . . . . .   . . . . .   .
YX5206 185 65 ENR Kontioniemi 1.26 . . . . .   . . . . .   .
YX5207 195 70 ENR Kontioniemi 1.16 . . . . .   . . . . .   .
YX5208 200 83 ENR Kontioniemi 1.28 . . . . .   . . . . .   .
YX5209 220 95 ENR Kontioniemi 1.11 . . . . .   . . . . .   .
YX5210 184 67 ENR Kontioniemi 1.32 . . . . .   . . . . .   .
YX5211 250 157 ENR Kontioniemi 1.26 2011 2 10/03/2013 867 29 Oct 3 550 990 . 2 gillnet>40mm 55
YX5212 185 60 ENR Kontioniemi 1.16 . . . . .   . . . . .   .
YX5213 180 58 ENR Kontioniemi 1.22 . . . . .   . . . . .   .
YX5215 165 46 ENR Kontioniemi 1.25 . . . . .   . . . . .   .
YX5216 220 103 ENR Kontioniemi 1.20 . . . . .   . . . . .   .
YX5217 166 46 ENR Kontioniemi 1.22 . . . . .   . . . . .   .
YX5218 225 115 ENR Kontioniemi 1.26 . . . . .   . . . . .   .
YX5219 215 94 ENR Kontioniemi 1.17 . . . . .   . . . . .   .
YX5220 180 60 ENR Kontioniemi 1.26 . . . . .   . . . . .   .
YX5221 175 57 ENR Kontioniemi 1.30 . . . . .   . . . . .   .
YX5222 166 39 ENR Kontioniemi 1.04 . . . . .   . . . . .   .
YX5223 185 60 ENR Kontioniemi 1.16 . . . . .   . . . . .   .
YX5224 190 70 ENR Kontioniemi 1.25 . . . . .   . . . . .   .
YX5225 199 76 ENR Kontioniemi 1.19 . . . . .   . . . . .   .
YX5226 181 58 ENR Kontioniemi 1.20 . . . . .   . . . . .   .
YX5227 178 55 ENR Kontioniemi 1.19 2011 2 10/17/2011 150 5 Oct 1 . . . 0   .
YX5228 142 28 ENR Kontioniemi 1.18 . . . . .   . . . . .   .
YX5229 135 24 ENR Kontioniemi 1.17 . . . . .   . . . . .   .
YX5230 185 63 ENR Kontioniemi 1.22 . . . . .   . . . . .   .
YX5231 235 130 ENR Kontioniemi 1.25 2011 2 07/29/2012 436 14 Jul 2 515 1200 . 1 trolling .
YX5232 215 101 ENR Kontioniemi 1.26 . . . . .   . . . . .   .
YX5233 199 76 ENR Kontioniemi 1.19 . . . . .   . . . . .   .
YX5234 206 86 ENR Kontioniemi 1.22 . . . . .   . . . . .   .
YX5235 205 89 ENR Kontioniemi 1.28 . . . . .   . . . . .   .
YX5236 228 122 ENR Kontioniemi 1.28 . . . . .   . . . . .   .
YX5237 208 94 ENR Kontioniemi 1.29 . . . . .   . . . . .   .
YX5238 200 81 ENR Kontioniemi 1.25 . . . . .   . . . . .   .
YX5239 203 86 ENR Kontioniemi 1.27 . . . . .   . . . . .   .
YX5240 205 89 ENR Kontioniemi 1.28 . . . . .   . . . . .   .
YX5241 186 68 ENR Kontioniemi 1.30 . . . . .   . . . . .   .
YX5242 125 22 ENR Kontioniemi 1.34 . . . . .   . . . . .   .
YX5243 126 23 ENR Kontioniemi 1.37 . . . . .   . . . . .   .
YX5244 210 97 ENR Kontioniemi 1.30 . . . . .   . . . . .   .
YX5245 190 75 ENR Kontioniemi 1.34 . . . . .   . . . . .   .
YX5246 180 57 ENR Kontioniemi 1.20 . . . . .   . . . . .   .
YX5247 200 82 ENR Kontioniemi 1.26 2011 2 06/27/2012 404 13 Jun 2 510 990 . 2 gillnet>40mm 55
YX5248 185 63 ENR Kontioniemi 1.22 . . . . .   . . . . .   .
YX5249 190 65 ENR Kontioniemi 1.16 . . . . .   . . . . .   .
YX5250 200 79 ENR Kontioniemi 1.22 . . . . .   . . . . .   .
YX5251 205 80 ENR Kontioniemi 1.15 . . . . .   . . . . .   .
YX5252 230 117 ENR Kontioniemi 1.20 . . . . .   . . . . .   .
YX5253 235 127 ENR Kontioniemi 1.22 2011 2 10/16/2013 880 29 Oct 3 660 2750 . 2 gillnet>40mm 55
YX5254 215 99 ENR Kontioniemi 1.23 . . . . .   . . . . .   .
YX5255 205 87 ENR Kontioniemi 1.25 . . . . .   . . . . .   .
YX5256 220 109 ENR Kontioniemi 1.27 . . . . .   . . . . .   .
YX5257 215 103 ENR Kontioniemi 1.28 . . . . .   . . . . .   .
YX5258 180 58 ENR Kontioniemi 1.22 . . . . .   . . . . .   .
YX5259 206 87 ENR Kontioniemi 1.23 . . . . .   . . . . .   .
YX5260 195 79 ENR Kontioniemi 1.31 . . . . .   . . . . .   .
YX5261 232 132 ENR Kontioniemi 1.32 . . . . .   . . . . .   .
YX5262 183 63 ENR Kontioniemi 1.26 . . . . .   . . . . .   .
YX5263 205 85 ENR Kontioniemi 1.22 . . . . .   . . . . .   .
YX5264 210 95 ENR Kontioniemi 1.27 . . . . .   . . . . .   .
YX5265 169 50 ENR Kontioniemi 1.26 . . . . .   . . . . .   .
YX5266 175 56 ENR Kontioniemi 1.28 . . . . .   . . . . .   .
YX5267 160 42 ENR Kontioniemi 1.25 . . . . .   . . . . .   .
YX5268 192 71 ENR Kontioniemi 1.23 . . . . .   . . . . .   .
YX5269 190 73 ENR Kontioniemi 1.31 . . . . .   . . . . .   .
YX5270 225 116 ENR Kontioniemi 1.27 2011 2 07/09/2012 416 14 Jul 2 520 1375 . 2 gillnet>40mm 55
YX5271 184 64 ENR Kontioniemi 1.26 . . . . .   . . . . .   .
YX5272 193 73 ENR Kontioniemi 1.25 . . . . .   . . . . .   .
YX5273 214 98 ENR Kontioniemi 1.24 . . . . .   . . . . .   .
YX5274 194 78 ENR Kontioniemi 1.31 2011 2 10/16/2011 149 5 Oct 1 . . . 1 spinning .
YX5275 175 52 ENR Kontioniemi 1.19 . . . . .   . . . . .   .
YX5276 175 53 ENR Kontioniemi 1.21 . . . . .   . . . . .   .
YX5277 199 80 ENR Kontioniemi 1.25 . . . . .   . . . . .   .
YX5278 225 112 ENR Kontioniemi 1.22 . . . . .   . . . . .   .
YX5279 175 57 ENR Kontioniemi 1.30 . . . . .   . . . . .   .
YX5280 195 72 ENR Kontioniemi 1.20 . . . . .   . . . . .   .
YX5281 206 91 ENR Kontioniemi 1.29 . . . . .   . . . . .   .
YX5282 185 63 ENR Kontioniemi 1.22 . . . . .   . . . . .   .
YX5283 170 52 ENR Kontioniemi 1.29 . . . . .   . . . . .   .
YX5284 168 48 ENR Kontioniemi 1.23 . . . . .   . . . . .   .
YX5285 145 31 ENR Kontioniemi 1.23 . . . . .   . . . . .   .
YX5286 132 24 ENR Kontioniemi 1.25 . . . . .   . . . . .   .
YX5287 196 75 ENR Kontioniemi 1.23 . . . . .   . . . . .   .
YX5288 222 107 ENR Kontioniemi 1.21 . . . . .   . . . . .   .
YX5289 222 97 ENR Kontioniemi 1.10 . . . . .   . . . . .   .
YX5290 199 75 ENR Kontioniemi 1.17 2011 2 06/23/2012 400 13 Jun 2 480 880 . 2 gillnet>40mm 55
YX5291 230 122 ENR Kontioniemi 1.25 . . . . .   . . . . .   .
YX5292 215 100 ENR Kontioniemi 1.25 . . . . .   . . . . .   .
YX5293 215 106 ENR Kontioniemi 1.32 2011 2 11/21/2011 185 6 Nov 1 370 550 . 2 gillnet>40mm 55
YX5294 195 78 ENR Kontioniemi 1.30 . . . . .   . . . . .   .
YX5295 195 77 ENR Kontioniemi 1.28 . . . . .   . . . . .   .
YX5296 250 159 ENR Kontioniemi 1.27 . . . . .   . . . . .   .
YX5297 165 53 ENR Kontioniemi 1.44 . . . . .   . . . . .   .
YX5298 210 100 ENR Kontioniemi 1.34 . . . . .   . . . . .   .
YX5299 200 79 ENR Kontioniemi 1.22 . . . . .   . . . . .   .
YX5300 185 62 ENR Kontioniemi 1.20 . . . . .   . . . . .   .
YX5301 180 63 ENR Kontioniemi 1.32 . . . . .   . . . . .   .
YX5302 186 68 ENR Kontioniemi 1.30 . . . . .   . . . . .   .
YX5303 193 72 ENR Kontioniemi 1.23 . . . . .   . . . . .   .
YX5304 170 51 ENR Kontioniemi 1.27 . . . . .   . . . . .   .
YX5305 183 66 ENR Kontioniemi 1.32 . . . . .   . . . . .   .
YX5306 175 53 ENR Kontioniemi 1.21 . . . . .   . . . . .   .
YX5307 138 26 ENR Kontioniemi 1.19 . . . . .   . . . . .   .
YX5308 168 47 ENR Kontioniemi 1.21 . . . . .   . . . . .   .
YX5309 192 69 ENR Kontioniemi 1.20 . . . . .   . . . . .   .
YX5310 190 69 ENR Kontioniemi 1.24 . . . . .   . . . . .   .
YX5311 195 77 ENR Kontioniemi 1.28 . . . . .   . . . . .   .
YX5312 222 114 ENR Kontioniemi 1.29 2011 2 10/17/2011 150 5 Oct 1 . . . 0   .
YX5313 170 50 ENR Kontioniemi 1.24 . . . . .   . . . . .   .
YX5314 185 63 ENR Kontioniemi 1.22 2011 2 10/28/2012 527 17 Oct 2 590 1850 . 1 spinning .
YX5315 200 83 ENR Kontioniemi 1.28 . . . . .   . . . . .   .
YX5316 200 76 ENR Kontioniemi 1.17 . . . . .   . . . . .   .
YX5317 200 81 ENR Kontioniemi 1.25 2011 2 11/12/2011 176 6 Nov 1 390 440 . 2 gillnet>40mm 55
YX5318 225 110 ENR Kontioniemi 1.20 . . . . .   . . . . .   .
YX5319 202 79 ENR Kontioniemi 1.18 2011 2 09/08/2011 111 4 Sep 1 310 450 . 2 gillnet>40mm 55
YX5320 192 71 ENR Kontioniemi 1.23 . . . . .   . . . . .   .
YX5321 165 46 ENR Kontioniemi 1.25 . . . . .   . . . . .   .
YX5322 200 80 ENR Kontioniemi 1.23 2011 2 10/11/2012 510 17 Oct 2 610 . . 1 trolling .
YX5323 171 47 ENR Kontioniemi 1.15 . . . . .   . . . . .   .
YX5324 197 79 ENR Kontioniemi 1.27 . . . . .   . . . . .   .
YX5325 150 34 ENR Kontioniemi 1.22 . . . . .   . . . . .   .
YX5326 230 124 ENR Kontioniemi 1.27 . . . . .   . . . . .   .
YX5327 228 119 ENR Kontioniemi 1.25 . . . . .   . . . . .   .
YX5328 190 72 ENR Kontioniemi 1.29 . . . . .   . . . . .   .
YX5329 242 135 ENR Kontioniemi 1.19 . . . . .   . . . . .   .
YX5330 195 78 ENR Kontioniemi 1.30 . . . . .   . . . . .   .
YX5331 185 63 ENR Kontioniemi 1.22 . . . . .   . . . . .   .
YX5332 205 84 ENR Kontioniemi 1.20 . . . . .   . . . . .   .
YX5333 191 75 ENR Kontioniemi 1.32 . . . . .   . . . . .   .
YX5334 199 78 ENR Kontioniemi 1.22 . . . . .   . . . . .   .
YX5335 175 54 ENR Kontioniemi 1.23 2011 2 09/12/2012 481 16 Sep 2 550 1720 . 1 spinning .
YX5336 190 74 ENR Kontioniemi 1.33 . . . . .   . . . . .   .
YX5337 175 56 ENR Kontioniemi 1.28 . . . . .   . . . . .   .
YX5338 175 50 ENR Kontioniemi 1.14 . . . . .   . . . . .   .
YX5339 175 55 ENR Kontioniemi 1.25 . . . . .   . . . . .   .
YX5340 160 39 ENR Kontioniemi 1.16 . . . . .   . . . . .   .
YX5341 174 52 ENR Kontioniemi 1.21 . . . . .   . . . . .   .
YX5342 130 23 ENR Kontioniemi 1.25 . . . . .   . . . . .   .
YX5343 195 75 ENR Kontioniemi 1.25 2011 2 12/16/2012 576 19 Dec 2 550 1950 . 2 gillnet>40mm 55
YX5344 225 116 ENR Kontioniemi 1.27 2011 2 10/17/2011 150 5 Oct 1 420 880 . 2 gillnet>40mm 55
YX5345 210 93 ENR Kontioniemi 1.24 . . . . .   . . . . .   .
YX5346 240 138 ENR Kontioniemi 1.25 . . . . .   . . . . .   .
YX5347 203 87 ENR Kontioniemi 1.28 . . . . .   . . . . .   .
YX5348 242 137 ENR Kontioniemi 1.21 2011 2 10/04/2012 503 17 Oct 2 610 2890 2 2 gillnet>40mm 50
YX5349 235 127 ENR Kontioniemi 1.22 2011 2 10/03/2012 502 17 Oct 2 600 . . 1 spinning .
YX5350 184 61 ENR Kontioniemi 1.20 . . . . .   . . . . .   .
YX5351 172 53 ENR Kontioniemi 1.27 . . . . .   . . . . .   .
YX5352 230 113 ENR Kontioniemi 1.16 2011 2 08/08/2011 80 3 Aug 1 335 300 . 2 gillnet .
YX5353 210 87 ENR Kontioniemi 1.16 . . . . .   . . . . .   .
YX5354 185 66 ENR Kontioniemi 1.28 . . . . .   . . . . .   .
YX5355 170 50 ENR Kontioniemi 1.24 . . . . .   . . . . .   .
YX5356 193 70 ENR Kontioniemi 1.20 . . . . .   . . . . .   .
YX5357 195 71 ENR Kontioniemi 1.18 . . . . .   . . . . .   .
YX5358 186 75 ENR Kontioniemi 1.43 . . . . .   . . . . .   .
YX5359 192 79 ENR Kontioniemi 1.37 2011 2 08/22/2012 460 15 Aug 2 530 1260 . 1 trolling .
YX5360 180 56 ENR Kontioniemi 1.18 . . . . .   . . . . .   .
YX5361 200 79 ENR Kontioniemi 1.22 2011 2 07/28/2012 435 14 Jul 2 530 1350 . 1 spinning .
YX5362 190 70 ENR Kontioniemi 1.25 . . . . .   . . . . .   .
YX5363 194 74 ENR Kontioniemi 1.25 2011 2 10/18/2012 517 17 Oct 2 510 1350 . 1 trolling .
YX5364 196 75 ENR Kontioniemi 1.23 . . . . .   . . . . .   .
YX5365 212 94 ENR Kontioniemi 1.22 . . . . .   . . . . .   .
YX5366 205 84 ENR Kontioniemi 1.20 . . . . .   . . . . .   .
YX5367 175 56 ENR Kontioniemi 1.28 . . . . .   . . . . .   .
YX5368 215 108 ENR Kontioniemi 1.35 . . . . .   . . . . .   .
YX5369 212 102 ENR Kontioniemi 1.33 . . . . .   . . . . .   .
YX5370 200 86 ENR Kontioniemi 1.33 . . . . .   . . . . .   .
YX5371 220 107 ENR Kontioniemi 1.25 . . . . .   . . . . .   .
YX5372 185 61 ENR Kontioniemi 1.18 . . . . .   . . . . .   .
YX5373 204 78 ENR Kontioniemi 1.13 . . . . .   . . . . .   .
YX5374 215 102 ENR Kontioniemi 1.27 . . . . .   . . . . .   .
YX5375 215 108 ENR Kontioniemi 1.35 . . . . .   . . . . .   .
YX5376 235 129 ENR Kontioniemi 1.24 . . . . .   . . . . .   .
YX5377 175 56 ENR Kontioniemi 1.28 . . . . .   . . . . .   .
YX5378 192 74 ENR Kontioniemi 1.29 . . . . .   . . . . .   .
YX5379 185 67 ENR Kontioniemi 1.30 . . . . .   . . . . .   .
YX5380 180 57 ENR Kontioniemi 1.20 . . . . .   . . . . .   .
YX5381 195 77 ENR Kontioniemi 1.28 . . . . .   . . . . .   .
YX5382 185 67 ENR Kontioniemi 1.30 . . . . .   . . . . .   .
YX5383 194 71 ENR Kontioniemi 1.20 . . . . .   . . . . .   .
YX5384 175 52 ENR Kontioniemi 1.19 . . . . .   . . . . .   .
YX5385 170 43 ENR Kontioniemi 1.07 . . . . .   . . . . .   .
YX5386 161 41 ENR Kontioniemi 1.19 . . . . .   . . . . .   .
YX5387 130 23 ENR Kontioniemi 1.25 . . . . .   . . . . .   .
YX5388 220 97 ENR Kontioniemi 1.13 . . . . .   . . . . .   .
YX5389 210 94 ENR Kontioniemi 1.26 . . . . .   . . . . .   .
YX5390 190 80 ENR Kontioniemi 1.43 . . . . .   . . . . .   .
YX5392 190 70 ENR Kontioniemi 1.25 . . . . .   . . . . .   .
YX5393 230 117 ENR Kontioniemi 1.20 2011 2 09/12/2012 481 16 Sep 2 610 2310 . 2 gillnet>40mm 55
YX5394 132 45 ENR Kontioniemi 2.34 . . . . .   . . . . .   .
YX5395 202 88 ENR Kontioniemi 1.32 2011 2 02/26/2012 282 9 Jan 2 450 850 . 2 gillnet>40mm .
YX5396 220 105 ENR Kontioniemi 1.22 . . . . .   . . . . .   .
YX5397 185 73 ENR Kontioniemi 1.41 . . . . .   . . . . .   .
YX5398 185 64 ENR Kontioniemi 1.24 2011 2 08/04/2011 76 3 Aug 1 260 275 . 2 gillnet>40mm 55
YX5399 165 42 ENR Kontioniemi 1.14 . . . . .   . . . . .   .
YX5400 209 89 ENR Kontioniemi 1.21 . . . . .   . . . . .   .
YX5401 185 61 ENR Kontioniemi 1.18 . . . . .   . . . . .   .
YX5402 186 67 ENR Kontioniemi 1.28 . . . . .   . . . . .   .
YX5403 163 45 ENR Kontioniemi 1.26 . . . . .   . . . . .   .
YX5404 185 73 ENR Kontioniemi 1.41 . . . . .   . . . . .   .
YX5405 175 52 ENR Kontioniemi 1.19 . . . . .   . . . . .   .
YX5406 200 79 ENR Kontioniemi 1.22 . . . . .   . . . . .   .
YX5407 190 72 ENR Kontioniemi 1.29 . . . . .   . . . . .   .
YX5408 195 77 ENR Kontioniemi 1.28 . . . . .   . . . . .   .
YX5409 205 81 ENR Kontioniemi 1.16 . . . . .   . . . . .   .
YX5410 175 55 ENR Kontioniemi 1.25 . . . . .   . . . . .   .
YX5411 185 63 ENR Kontioniemi 1.22 . . . . .   . . . . .   .
YX5412 172 52 ENR Kontioniemi 1.25 . . . . .   . . . . .   .
YX5413 188 71 ENR Kontioniemi 1.31 . . . . .   . . . . .   .
YX5414 175 52 ENR Kontioniemi 1.19 . . . . .   . . . . .   .
YX5415 155 35 ENR Kontioniemi 1.14 . . . . .   . . . . .   .
YX5416 137 26 ENR Kontioniemi 1.21 . . . . .   . . . . .   .
YX5417 195 73 ENR Kontioniemi 1.21 . . . . .   . . . . .   .
YX5418 215 104 ENR Kontioniemi 1.30 . . . . .   . . . . .   .
YX5419 190 68 ENR Kontioniemi 1.22 . . . . .   . . . . .   .
YX5420 179 57 ENR Kontioniemi 1.22 . . . . .   . . . . .   .
YX5421 225 116 ENR Kontioniemi 1.27 . . . . .   . . . . .   .
YX5422 196 76 ENR Kontioniemi 1.24 . . . . .   . . . . .   .
YX5423 191 73 ENR Kontioniemi 1.29 . . . . .   . . . . .   .
YX5424 200 83 ENR Kontioniemi 1.28 . . . . .   . . . . .   .
YX5425 185 65 ENR Kontioniemi 1.26 . . . . .   . . . . .   .
YX5426 196 79 ENR Kontioniemi 1.29 . . . . .   . . . . .   .
YX5427 210 91 ENR Kontioniemi 1.22 . . . . .   . . . . .   .
YX5428 176 53 ENR Kontioniemi 1.19 . . . . .   . . . . .   .
YX5429 175 55 ENR Kontioniemi 1.25 . . . . .   . . . . .   .
YX5430 188 63 ENR Kontioniemi 1.16 . . . . .   . . . . .   .
YX5431 224 110 ENR Kontioniemi 1.22 . . . . .   . . . . .   .
YX5432 200 82 ENR Kontioniemi 1.26 2011 2 09/10/2011 113 4 Sep 1 350 440 . 2 gillnet>40mm 55
YX5433 200 75 ENR Kontioniemi 1.16 . . . . .   . . . . .   .
YX5434 190 71 ENR Kontioniemi 1.27 . . . . .   . . . . .   .
YX5435 180 56 ENR Kontioniemi 1.18 . . . . .   . . . . .   .
YX5436 194 71 ENR Kontioniemi 1.20 . . . . .   . . . . .   .
YX5437 190 65 ENR Kontioniemi 1.16 . . . . .   . . . . .   .
YX5438 205 86 ENR Kontioniemi 1.23 . . . . .   . . . . .   .
YX5439 186 66 ENR Kontioniemi 1.26 2011 2 10/06/2012 505 17 Oct 2 540 . . 0   .
YX5440 203 83 ENR Kontioniemi 1.22 . . . . .   . . . . .   .
YX5441 220 105 ENR Kontioniemi 1.22 . . . . .   . . . . .   .
YX5442 230 120 ENR Kontioniemi 1.23 . . . . .   . . . . .   .
YX5443 185 59 ENR Kontioniemi 1.14 . . . . .   . . . . .   .
YX5444 200 79 ENR Kontioniemi 1.22 . . . . .   . . . . .   .
YX5445 175 53 ENR Kontioniemi 1.21 . . . . .   . . . . .   .
YX5446 171 48 ENR Kontioniemi 1.17 . . . . .   . . . . .   .
YX5447 176 62 ENR Kontioniemi 1.39 . . . . .   . . . . .   .
YX5448 188 65 ENR Kontioniemi 1.20 . . . . .   . . . . .   .
YX5449 170 49 ENR Kontioniemi 1.22 . . . . .   . . . . .   .
YX5450 130 20 ENR Kontioniemi 1.09 . . . . .   . . . . .   .
YX5451 135 24 ENR Kontioniemi 1.17 . . . . .   . . . . .   .
YX5452 183 65 ENR Kontioniemi 1.30 . . . . .   . . . . .   .
YX5453 165 47 ENR Kontioniemi 1.27 . . . . .   . . . . .   .
YX5454 185 67 ENR Kontioniemi 1.30 . . . . .   . . . . .   .
YX5455 230 118 ENR Kontioniemi 1.21 . . . . .   . . . . .   .
YX5456 185 67 ENR Kontioniemi 1.30 . . . . .   . . . . .   .
YX5457 195 72 ENR Kontioniemi 1.20 . . . . .   . . . . .   .
YX5458 195 71 ENR Kontioniemi 1.18 . . . . .   . . . . .   .
YX5459 185 69 ENR Kontioniemi 1.34 . . . . .   . . . . .   .
YX5460 224 118 ENR Kontioniemi 1.31 . . . . .   . . . . .   .
YX5461 215 100 ENR Kontioniemi 1.25 . . . . .   . . . . .   .
YX5462 209 108 ENR Kontioniemi 1.46 . . . . .   . . . . .   .
YX5463 200 84 ENR Kontioniemi 1.29 . . . . .   . . . . .   .
YX5464 190 69 ENR Kontioniemi 1.24 . . . . .   . . . . .   .
YX5465 168 53 ENR Kontioniemi 1.36 . . . . .   . . . . .   .
YX5466 195 75 ENR Kontioniemi 1.25 . . . . .   . . . . .   .
YX5467 193 78 ENR Kontioniemi 1.33 . . . . .   . . . . .   .
YX5468 176 59 ENR Kontioniemi 1.32 . . . . .   . . . . .   .
YX5469 190 72 ENR Kontioniemi 1.29 . . . . .   . . . . .   .
YX5470 198 78 ENR Kontioniemi 1.24 . . . . .   . . . . .   .
YX5471 190 74 ENR Kontioniemi 1.33 . . . . .   . . . . .   .
YX5472 185 63 ENR Kontioniemi 1.22 . . . . .   . . . . .   .
YX5473 170 48 ENR Kontioniemi 1.19 . . . . .   . . . . .   .
YX5474 165 47 ENR Kontioniemi 1.27 . . . . .   . . . . .   .
YX5475 160 42 ENR Kontioniemi 1.25 . . . . .   . . . . .   .
YX5476 220 110 ENR Kontioniemi 1.28 . . . . .   . . . . .   .
YX5477 222 108 ENR Kontioniemi 1.23 2011 2 09/22/2012 491 16 Sep 2 560 1700 . 1 trolling .
YX5478 215 98 ENR Kontioniemi 1.22 . . . . .   . . . . .   .
YX5479 222 104 ENR Kontioniemi 1.18 2011 2 11/23/2012 553 18 Nov 2 590 2670 . 2 gillnet>40mm 60
YX5480 205 85 ENR Kontioniemi 1.22 . . . . .   . . . . .   .
YX5481 210 94 ENR Kontioniemi 1.26 . . . . .   . . . . .   .
YX5482 232 129 ENR Kontioniemi 1.29 . . . . .   . . . . .   .
YX5483 195 78 ENR Kontioniemi 1.30 2011 2 09/22/2012 491 16 Sep 2 560 1650 . 1 spinning .
YX5484 220 109 ENR Kontioniemi 1.27 . . . . .   . . . . .   .
YX5485 200 82 ENR Kontioniemi 1.26 . . . . .   . . . . .   .
YX5486 195 72 ENR Kontioniemi 1.20 . . . . .   . . . . .   .
YX5487 188 69 ENR Kontioniemi 1.28 . . . . .   . . . . .   .
YX5488 215 98 ENR Kontioniemi 1.22 . . . . .   . . . . .   .
YX5489 175 57 ENR Kontioniemi 1.30 . . . . .   . . . . .   .
YX5490 167 47 ENR Kontioniemi 1.23 . . . . .   . . . . .   .
YX5491 185 66 ENR Kontioniemi 1.28 . . . . .   . . . . .   .
YX5492 189 69 ENR Kontioniemi 1.26 . . . . .   . . . . .   .
YX5493 167 50 ENR Kontioniemi 1.31 2011 2 11/09/2013 904 30 Nov 3 690 3890 . 1 trolling .
YX5494 175 59 ENR Kontioniemi 1.35 . . . . .   . . . . .   .
YX5495 202 80 ENR Kontioniemi 1.20 . . . . .   . . . . .   .
YX5496 190 74 ENR Kontioniemi 1.33 . . . . .   . . . . .   .
YX5497 178 59 ENR Kontioniemi 1.28 . . . . .   . . . . .   .
YX5498 161 44 ENR Kontioniemi 1.28 . . . . .   . . . . .   .
YX5499 167 45 ENR Kontioniemi 1.18 . . . . .   . . . . .   .
YX5500 198 74 ENR Kontioniemi 1.17 . . . . .   . . . . .   .
YX5501 194 73 ENR Kontioniemi 1.23 . . . . .   . . . . .   .
YX5502 184 66 ENR Kontioniemi 1.30 . . . . .   . . . . .   .
YX5503 190 67 ENR Kontioniemi 1.20 . . . . .   . . . . .   .
YX5504 180 64 ENR Kontioniemi 1.34 . . . . .   . . . . .   .
YX5505 150 38 ENR Kontioniemi 1.36 . . . . .   . . . . .   .
YX5506 180 62 ENR Kontioniemi 1.30 . . . . .   . . . . .   .
YX5507 155 40 ENR Kontioniemi 1.30 . . . . .   . . . . .   .
YX5508 200 82 ENR Kontioniemi 1.26 . . . . .   . . . . .   .
YX5509 170 54 ENR Kontioniemi 1.34 . . . . .   . . . . .   .
YX5510 150 37 ENR Kontioniemi 1.33 . . . . .   . . . . .   .
YX5511 185 65 ENR Kontioniemi 1.26 . . . . .   . . . . .   .
YX5512 182 57 ENR Kontioniemi 1.16 . . . . .   . . . . .   .
YX5513 172 55 ENR Kontioniemi 1.32 . . . . .   . . . . .   .
YX5514 175 55 ENR Kontioniemi 1.25 . . . . .   . . . . .   .
YX5515 212 100 ENR Kontioniemi 1.30 . . . . .   . . . . .   .
YX5516 162 46 ENR Kontioniemi 1.31 . . . . .   . . . . .   .
YX5517 200 79 ENR Kontioniemi 1.22 . . . . .   . . . . .   .
YX5518 160 44 ENR Kontioniemi 1.30 . . . . .   . . . . .   .
YX5519 185 71 ENR Kontioniemi 1.38 . . . . .   . . . . .   .
YX5520 170 41 ENR Kontioniemi 1.02 . . . . .   . . . . .   .
YX5521 176 58 ENR Kontioniemi 1.30 . . . . .   . . . . .   .
YX5522 150 34 ENR Kontioniemi 1.22 . . . . .   . . . . .   .
YX5523 178 56 ENR Kontioniemi 1.21 . . . . .   . . . . .   .
YX5524 170 53 ENR Kontioniemi 1.32 . . . . .   . . . . .   .
YX5525 156 43 ENR Kontioniemi 1.37 . . . . .   . . . . .   .
YX5526 170 50 ENR Kontioniemi 1.24 . . . . .   . . . . .   .
YX5527 178 55 ENR Kontioniemi 1.19 . . . . .   . . . . .   .
YX5528 140 29 ENR Kontioniemi 1.27 . . . . .   . . . . .   .
YX5529 120 15 ENR Kontioniemi 1.03 . . . . .   . . . . .   .
YX5530 225 112 ENR Kontioniemi 1.22 . . . . .   . . . . .   .
YX5531 210 105 ENR Kontioniemi 1.40 . . . . .   . . . . .   .
YX5532 170 49 ENR Kontioniemi 1.22 . . . . .   . . . . .   .
YX5533 180 57 ENR Kontioniemi 1.20 . . . . .   . . . . .   .
YX5534 195 75 ENR Kontioniemi 1.25 . . . . .   . . . . .   .
YX5535 190 68 ENR Kontioniemi 1.22 . . . . .   . . . . .   .
YX5536 219 118 ENR Kontioniemi 1.39 . . . . .   . . . . .   .
YX5537 229 114 ENR Kontioniemi 1.18 . . . . .   . . . . .   .
YX5538 173 53 ENR Kontioniemi 1.25 . . . . .   . . . . .   .
YX5539 235 138 ENR Kontioniemi 1.33 2011 2 06/08/2013 750 25 Jun 3 550 1980 . 2 gillnet>40mm 55
YX5540 240 143 ENR Kontioniemi 1.29 2011 2 12/12/2011 206 7 Dec 1 470 990 . 2 gillnet>40mm 55
YX5541 190 75 ENR Kontioniemi 1.34 . . . . .   . . . . .   .
YX5542 185 70 ENR Kontioniemi 1.36 . . . . .   . . . . .   .
YX5543 200 80 ENR Kontioniemi 1.23 2011 2 11/03/2011 167 6 Nov 1 390 650 . 2 gillnet>40mm 60
YX5544 170 51 ENR Kontioniemi 1.27 . . . . .   . . . . .   .
YX5545 170 54 ENR Kontioniemi 1.34 . . . . .   . . . . .   .
YX5546 185 66 ENR Kontioniemi 1.28 2011 2 01/04/2013 595 20 Jan 3 530 1700 1 2 gillnet>40mm 65
YX5547 184 63 ENR Kontioniemi 1.24 . . . . .   . . . . .   .
YX5548 172 52 ENR Kontioniemi 1.25 . . . . .   . . . . .   .
YX5549 191 71 ENR Kontioniemi 1.25 . . . . .   . . . . .   .
YX5550 170 50 ENR Kontioniemi 1.24 . . . . .   . . . . .   .
YX5551 192 75 ENR Kontioniemi 1.30 . . . . .   . . . . .   .
YX5552 150 34 ENR Kontioniemi 1.22 2011 2 08/28/2012 466 15 Aug 2 480 880 . 2 gillnet>40mm 55
YX5553 173 56 ENR Kontioniemi 1.32 . . . . .   . . . . .   .
YX5554 215 94 ENR Kontioniemi 1.17 2011 2 09/18/2012 487 16 Sep 2 570 1940 . 2 gillnet .
YX5555 240 139 ENR Kontioniemi 1.26 . . . . .   . . . . .   .
YX5556 188 69 ENR Kontioniemi 1.28 . . . . .   . . . . .   .
YX5557 215 100 ENR Kontioniemi 1.25 . . . . .   . . . . .   .
YX5558 185 68 ENR Kontioniemi 1.32 . . . . .   . . . . .   .
YX5559 190 73 ENR Kontioniemi 1.31 . . . . .   . . . . .   .
YX5560 230 129 ENR Kontioniemi 1.32 2011 2 08/12/2012 450 15 Aug 2 650 2500 2 1 trolling .
YX5561 200 85 ENR Kontioniemi 1.31 . . . . .   . . . . .   .
YX5562 220 102 ENR Kontioniemi 1.19 . . . . .   . . . . .   .
YX5563 192 73 ENR Kontioniemi 1.27 . . . . .   . . . . .   .
YX5564 168 52 ENR Kontioniemi 1.34 . . . . .   . . . . .   .
YX5565 175 56 ENR Kontioniemi 1.28 . . . . .   . . . . .   .
YX5566 175 59 ENR Kontioniemi 1.35 . . . . .   . . . . .   .
YX5567 185 72 ENR Kontioniemi 1.39 2011 2 08/13/2011 85 3 Aug 1 300 250 . 2 gillnet>40mm 55
YX5568 195 78 ENR Kontioniemi 1.30 2011 2 10/23/2012 522 17 Oct 2 620 2200 . 1 trolling .
YX5569 200 83 ENR Kontioniemi 1.28 . . . . .   . . . . .   .
YX5570 190 75 ENR Kontioniemi 1.34 . . . . .   . . . . .   .
YX5571 220 114 ENR Kontioniemi 1.33 . . . . .   . . . . .   .
YX5572 185 63 ENR Kontioniemi 1.22 . . . . .   . . . . .   .
YX5573 200 76 ENR Kontioniemi 1.17 . . . . .   . . . . .   .
YX5574 174 58 ENR Kontioniemi 1.34 . . . . .   . . . . .   .
YX5575 190 70 ENR Kontioniemi 1.25 . . . . .   . . . . .   .
YX5576 160 41 ENR Kontioniemi 1.22 . . . . .   . . . . .   .
YX5577 185 63 ENR Kontioniemi 1.22 . . . . .   . . . . .   .
YX5578 150 32 ENR Kontioniemi 1.15 . . . . .   . . . . .   .
YX5579 170 44 ENR Kontioniemi 1.09 . . . . .   . . . . .   .
YX5580 155 34 ENR Kontioniemi 1.11 . . . . .   . . . . .   .
YX5581 135 24 ENR Kontioniemi 1.17 . . . . .   . . . . .   .
YX5582 130 23 ENR Kontioniemi 1.25 . . . . .   . . . . .   .
YX5583 135 22 ENR Kontioniemi 1.07 . . . . .   . . . . .   .
YX5584 185 63 ENR Kontioniemi 1.22 . . . . .   . . . . .   .
YX5585 180 55 ENR Kontioniemi 1.15 . . . . .   . . . . .   .
YX5586 180 63 ENR Kontioniemi 1.32 . . . . .   . . . . .   .
YX5587 175 57 ENR Kontioniemi 1.30 . . . . .   . . . . .   .
YX5588 168 43 ENR Kontioniemi 1.10 2011 2 07/01/2012 408 14 Jul 2 470 715 . 2 gillnet>40mm 55
YX5589 203 90 ENR Kontioniemi 1.33 . . . . .   . . . . .   .
YX5590 190 71 ENR Kontioniemi 1.27 . . . . .   . . . . .   .
YX5591 181 68 ENR Kontioniemi 1.40 . . . . .   . . . . .   .
YX5592 234 141 ENR Kontioniemi 1.37 2011 2 10/05/2012 504 17 Oct 2 570 1750 . 0   .
YX5593 170 51 ENR Kontioniemi 1.27 . . . . .   . . . . .   .
YX5594 185 63 ENR Kontioniemi 1.22 . . . . .   . . . . .   .
YX5595 230 125 ENR Kontioniemi 1.28 . . . . .   . . . . .   .
YX5596 175 51 ENR Kontioniemi 1.16 . . . . .   . . . . .   .
YX5597 209 85 ENR Kontioniemi 1.15 . . . . .   . . . . .   .
YX5598 175 57 ENR Kontioniemi 1.30 . . . . .   . . . . .   .
YX5599 200 79 ENR Kontioniemi 1.22 2011 2 06/26/2014 1133 37 Jun 4 700 3820 . 1 trolling .
YX5600 190 63 ENR Kontioniemi 1.13 . . . . .   . . . . .   .
YX5601 185 65 ENR Kontioniemi 1.26 . . . . .   . . . . .   .
YX5602 155 41 ENR Kontioniemi 1.33 . . . . .   . . . . .   .
YX5603 170 48 ENR Kontioniemi 1.19 . . . . .   . . . . .   .
YX5604 197 76 ENR Kontioniemi 1.22 . . . . .   . . . . .   .
YX5605 160 41 ENR Kontioniemi 1.22 . . . . .   . . . . .   .
YX5606 180 63 ENR Kontioniemi 1.32 . . . . .   . . . . .   .
YX5607 235 129 ENR Kontioniemi 1.24 . . . . .   . . . . .   .
YX5608 205 85 ENR Kontioniemi 1.22 . . . . .   . . . . .   .
YX5609 222 111 ENR Kontioniemi 1.26 2011 2 12/09/2012 569 19 Dec 2 630 2600 . 2 gillnet>40mm 60
YX5610 205 88 ENR Kontioniemi 1.26 . . . . .   . . . . .   .
YX5611 205 86 ENR Kontioniemi 1.23 . . . . .   . . . . .   .
YX5612 195 76 ENR Kontioniemi 1.26 . . . . .   . . . . .   .
YX5613 210 87 ENR Kontioniemi 1.16 2011 2 09/26/2012 495 16 Sep 2 580 1950 2 1 spinning .
YX5614 255 156 ENR Kontioniemi 1.18 . . . . .   . . . . .   .
YX5615 185 64 ENR Kontioniemi 1.24 . . . . .   . . . . .   .
YX5616 175 55 ENR Kontioniemi 1.25 . . . . .   . . . . .   .
YX5617 220 111 ENR Kontioniemi 1.29 . . . . .   . . . . .   .
YX5618 175 52 ENR Kontioniemi 1.19 . . . . .   . . . . .   .
YX5619 170 50 ENR Kontioniemi 1.24 . . . . .   . . . . .   .
YX5620 200 88 ENR Kontioniemi 1.36 . . . . .   . . . . .   .
YX5621 185 70 ENR Kontioniemi 1.36 . . . . .   . . . . .   .
YX5622 165 48 ENR Kontioniemi 1.30 . . . . .   . . . . .   .
YX5623 225 115 ENR Kontioniemi 1.26 . . . . .   . . . . .   .
YX5624 165 51 ENR Kontioniemi 1.38 . . . . .   . . . . .   .
YX5625 175 54 ENR Kontioniemi 1.23 . . . . .   . . . . .   .
YX5626 185 65 ENR Kontioniemi 1.26 . . . . .   . . . . .   .
YX5627 185 67 ENR Kontioniemi 1.30 . . . . .   . . . . .   .
YX5628 198 82 ENR Kontioniemi 1.30 . . . . .   . . . . .   .
YX5629 180 59 ENR Kontioniemi 1.24 . . . . .   . . . . .   .
YX5630 210 90 ENR Kontioniemi 1.20 . . . . .   . . . . .   .
YX5631 175 53 ENR Kontioniemi 1.21 . . . . .   . . . . .   .
YX5632 180 57 ENR Kontioniemi 1.20 2011 2 09/29/2012 498 16 Sep 2 530 1400 . 1 spinning .
YX5633 195 78 ENR Kontioniemi 1.30 . . . . .   . . . . .   .
YX5634 174 46 ENR Kontioniemi 1.07 . . . . .   . . . . .   .
YX5635 205 92 ENR Kontioniemi 1.32 2011 2 08/29/2011 101 3 Aug 1 310 330 . 2 gillnet>40mm 55
YX5636 140 27 ENR Kontioniemi 1.18 . . . . .   . . . . .   .
YX5637 180 55 ENR Kontioniemi 1.15 . . . . .   . . . . .   .
YX5638 184 65 ENR Kontioniemi 1.28 . . . . .   . . . . .   .
YX5639 220 107 ENR Kontioniemi 1.25 2011 2 08/24/2013 827 27 Aug 3 580 2090 . 2 gillnet>40mm 55
YX5640 230 127 ENR Kontioniemi 1.30 2011 2 10/09/2011 142 5 Oct 1 410 700 . 1 spinning .
YX5641 193 76 ENR Kontioniemi 1.30 . . . . .   . . . . .   .
YX5642 185 65 ENR Kontioniemi 1.26 . . . . .   . . . . .   .
YX5643 185 67 ENR Kontioniemi 1.30 . . . . .   . . . . .   .
YX5644 195 80 ENR Kontioniemi 1.33 . . . . .   . . . . .   .
YX5645 190 73 ENR Kontioniemi 1.31 . . . . .   . . . . .   .
YX5646 210 96 ENR Kontioniemi 1.28 . . . . .   . . . . .   .
YX5647 235 128 ENR Kontioniemi 1.23 2011 2 10/10/2012 509 17 Oct 2 580 2100 2 1   .
YX5648 185 67 ENR Kontioniemi 1.30 . . . . .   . . . . .   .
YX5649 180 62 ENR Kontioniemi 1.30 . . . . .   . . . . .   .
YX5650 225 102 ENR Kontioniemi 1.11 . . . . .   . . . . .   .
YX5651 172 51 ENR Kontioniemi 1.22 2011 2 07/13/2012 420 14 Jul 2 500 1100 . 2 gillnet>40mm 55
YX5652 161 40 ENR Kontioniemi 1.16 . . . . .   . . . . .   .
YX5653 202 84 ENR Kontioniemi 1.26 . . . . .   . . . . .   .
YX5654 185 68 ENR Kontioniemi 1.32 . . . . .   . . . . .   .
YX5655 195 81 ENR Kontioniemi 1.34 2011 2 11/24/2012 554 18 Nov 2 600 2200 . 1 trolling .
YX5656 190 75 ENR Kontioniemi 1.34 . . . . .   . . . . .   .
YX5657 180 61 ENR Kontioniemi 1.28 2011 2 11/02/2013 897 30 Nov 3 640 2800 1 1 trolling .
YX5658 155 39 ENR Kontioniemi 1.27 . . . . .   . . . . .   .
YX5659 185 64 ENR Kontioniemi 1.24 . . . . .   . . . . .   .
YX5660 200 85 ENR Kontioniemi 1.31 . . . . .   . . . . .   .
YX5661 200 83 ENR Kontioniemi 1.28 . . . . .   . . . . .   .
YX5662 185 61 ENR Kontioniemi 1.18 . . . . .   . . . . .   .
YX5663 178 58 ENR Kontioniemi 1.26 . . . . .   . . . . .   .
YX5664 185 67 ENR Kontioniemi 1.30 . . . . .   . . . . .   .
YX5665 180 61 ENR Kontioniemi 1.28 . . . . .   . . . . .   .
YX5666 155 39 ENR Kontioniemi 1.27 . . . . .   . . . . .   .
YX5667 165 46 ENR Kontioniemi 1.25 . . . . .   . . . . .   .
YX5668 160 39 ENR Kontioniemi 1.16 . . . . .   . . . . .   .
YX5669 202 83 ENR Kontioniemi 1.24 . . . . .   . . . . .   .
YX5670 165 48 ENR Kontioniemi 1.30 . . . . .   . . . . .   .
YX5671 130 23 ENR Kontioniemi 1.25 . . . . .   . . . . .   .
YX5672 210 91 ENR Kontioniemi 1.22 . . . . .   . . . . .   .
YX5673 121 19 ENR Kontioniemi 1.28 . . . . .   . . . . .   .
YX5674 120 16 ENR Kontioniemi 1.10 . . . . .   . . . . .   .
YX5675 230 113 ENR Kontioniemi 1.16 . . . . .   . . . . .   .
YX5676 230 124 ENR Kontioniemi 1.27 . . . . .   . . . . .   .
YX5677 200 79 ENR Kontioniemi 1.22 . . . . .   . . . . .   .
YX5678 235 137 ENR Kontioniemi 1.32 . . . . .   . . . . .   .
YX5679 200 83 ENR Kontioniemi 1.28 . . . . .   . . . . .   .
YX5680 205 87 ENR Kontioniemi 1.25 . . . . .   . . . . .   .
YX5681 185 69 ENR Kontioniemi 1.34 2011 2 09/07/2012 476 16 Sep 2 570 2170 . 2 gillnet>40mm 55
YX5682 170 47 ENR Kontioniemi 1.17 . . . . .   . . . . .   .
YX5683 175 58 ENR Kontioniemi 1.32 . . . . .   . . . . .   .
YX5684 235 113 ENR Kontioniemi 1.09 . . . . .   . . . . .   .
YX5685 173 53 ENR Kontioniemi 1.25 . . . . .   . . . . .   .
YX5686 213 105 ENR Kontioniemi 1.35 . . . . .   . . . . .   .
YX5687 210 97 ENR Kontioniemi 1.30 . . . . .   . . . . .   .
YX5688 190 67 ENR Kontioniemi 1.20 . . . . .   . . . . .   .
YX5689 205 87 ENR Kontioniemi 1.25 . . . . .   . . . . .   .
YX5690 180 59 ENR Kontioniemi 1.24 . . . . .   . . . . .   .
YX5691 190 68 ENR Kontioniemi 1.22 . . . . .   . . . . .   .
YX5692 200 84 ENR Kontioniemi 1.29 . . . . .   . . . . .   .
YX5693 220 103 ENR Kontioniemi 1.20 . . . . .   . . . . .   .
YX5694 174 58 ENR Kontioniemi 1.34 . . . . .   . . . . .   .
YX5695 193 72 ENR Kontioniemi 1.23 2011 2 10/17/2011 150 5 Oct 1 350 330 . 2 gillnet>40mm 55
YX5696 202 89 ENR Kontioniemi 1.33 . . . . .   . . . . .   .
YX5697 245 150 ENR Kontioniemi 1.28 . . . . .   . . . . .   .
YX5698 182 59 ENR Kontioniemi 1.20 . . . . .   . . . . .   .
YX5699 205 88 ENR Kontioniemi 1.26 . . . . .   . . . . .   .
YX5700 165 46 ENR Kontioniemi 1.25 . . . . .   . . . . .   .
YX5701 230 119 ENR Kontioniemi 1.22 . . . . .   . . . . .   .
YX5702 215 96 ENR Kontioniemi 1.20 . . . . .   . . . . .   .
YX5703 173 53 ENR Kontioniemi 1.25 . . . . .   . . . . .   .
YX5704 185 66 ENR Kontioniemi 1.28 . . . . .   . . . . .   .
YX5705 210 99 ENR Kontioniemi 1.32 . . . . .   . . . . .   .
YX5706 200 83 ENR Kontioniemi 1.28 2011 2 10/27/2012 526 17 Oct 2 610 2100 . 1 trolling .
YX5707 190 64 ENR Kontioniemi 1.15 . . . . .   . . . . .   .
YX5708 160 43 ENR Kontioniemi 1.27 . . . . .   . . . . .   .
YX5709 203 83 ENR Kontioniemi 1.22 . . . . .   . . . . .   .
YX5710 175 52 ENR Kontioniemi 1.19 . . . . .   . . . . .   .
YX5711 170 50 ENR Kontioniemi 1.24 . . . . .   . . . . .   .
YX5712 170 49 ENR Kontioniemi 1.22 . . . . .   . . . . .   .
YX5713 180 62 ENR Kontioniemi 1.30 . . . . .   . . . . .   .
YX5714 192 69 ENR Kontioniemi 1.20 . . . . .   . . . . .   .
YX5715 174 52 ENR Kontioniemi 1.21 . . . . .   . . . . .   .
YX5716 174 49 ENR Kontioniemi 1.14 . . . . .   . . . . .   .
YX5717 159 41 ENR Kontioniemi 1.24 . . . . .   . . . . .   .
YX5718 170 50 ENR Kontioniemi 1.24 . . . . .   . . . . .   .
YX5719 130 23 ENR Kontioniemi 1.25 . . . . .   . . . . .   .
YX5720 122 18 ENR Kontioniemi 1.18 . . . . .   . . . . .   .
YX5721 222 112 ENR Kontioniemi 1.27 . . . . .   . . . . .   .
YX5722 220 118 ENR Kontioniemi 1.38 2011 2 10/19/2011 152 5 Oct 1 400 880 . 2 gillnet>40mm 55
YX5723 185 68 ENR Kontioniemi 1.32 . . . . .   . . . . .   .
YX5724 185 64 ENR Kontioniemi 1.24 . . . . .   . . . . .   .
YX5725 195 80 ENR Kontioniemi 1.33 . . . . .   . . . . .   .
YX5726 160 42 ENR Kontioniemi 1.25 . . . . .   . . . . .   .
YX5727 180 64 ENR Kontioniemi 1.34 . . . . .   . . . . .   .
YX5728 225 121 ENR Kontioniemi 1.32 . . . . .   . . . . .   .
YX5729 175 54 ENR Kontioniemi 1.23 . . . . .   . . . . .   .
YX5730 230 120 ENR Kontioniemi 1.23 . . . . .   . . . . .   .
YX5731 205 86 ENR Kontioniemi 1.23 . . . . .   . . . . .   .
YX5732 215 97 ENR Kontioniemi 1.21 . . . . .   . . . . .   .
YX5733 215 101 ENR Kontioniemi 1.26 . . . . .   . . . . .   .
YX5734 199 86 ENR Kontioniemi 1.35 . . . . .   . . . . .   .
YX5735 180 64 ENR Kontioniemi 1.34 . . . . .   . . . . .   .
YX5736 175 58 ENR Kontioniemi 1.32 . . . . .   . . . . .   .
YX5737 158 41 ENR Kontioniemi 1.26 . . . . .   . . . . .   .
YX5738 154 39 ENR Kontioniemi 1.29 . . . . .   . . . . .   .
YX5739 120 20 ENR Kontioniemi 1.38 . . . . .   . . . . .   .
YX5740 120 17 ENR Kontioniemi 1.17 . . . . .   . . . . .   .
YX5741 121 19 ENR Kontioniemi 1.28 . . . . .   . . . . .   .
YX5742 120 16 ENR Kontioniemi 1.10 . . . . .   . . . . .   .
YX5743 204 83 ENR Kontioniemi 1.21 . . . . .   . . . . .   .
YX5744 205 85 ENR Kontioniemi 1.22 . . . . .   . . . . .   .
YX5745 196 79 ENR Kontioniemi 1.29 . . . . .   . . . . .   .
YX5746 200 85 ENR Kontioniemi 1.31 . . . . .   . . . . .   .
YX5747 185 69 ENR Kontioniemi 1.34 . . . . .   . . . . .   .
YX5748 225 118 ENR Kontioniemi 1.29 2011 2 07/19/2012 426 14 Jul 2 600 1300 1 1 spinning .
YX5749 200 79 ENR Kontioniemi 1.22 . . . . .   . . . . .   .
YX5750 222 98 ENR Kontioniemi 1.11 . . . . .   . . . . .   .
YX5751 180 58 ENR Kontioniemi 1.22 . . . . .   . . . . .   .
YX5752 216 87 ENR Kontioniemi 1.07 . . . . .   . . . . .   .
YX5753 168 48 ENR Kontioniemi 1.23 . . . . .   . . . . .   .
YX5754 192 66 ENR Kontioniemi 1.15 . . . . .   . . . . .   .
YX5755 175 54 ENR Kontioniemi 1.23 . . . . .   . . . . .   .
YX5756 200 79 ENR Kontioniemi 1.22 . . . . .   . . . . .   .
YX5757 185 63 ENR Kontioniemi 1.22 . . . . .   . . . . .   .
YX5758 182 58 ENR Kontioniemi 1.18 . . . . .   . . . . .   .
YX5759 182 59 ENR Kontioniemi 1.20 . . . . .   . . . . .   .
YX5760 192 69 ENR Kontioniemi 1.20 . . . . .   . . . . .   .
YX5761 185 63 ENR Kontioniemi 1.22 . . . . .   . . . . .   .
YX5763 198 73 ENR Kontioniemi 1.16 . . . . .   . . . . .   .
YX5764 192 66 ENR Kontioniemi 1.15 . . . . .   . . . . .   .
YX5765 218 99 ENR Kontioniemi 1.19 . . . . .   . . . . .   .
YX5766 190 70 ENR Kontioniemi 1.25 2011 2 10/13/2012 512 17 Oct 2 570 1800 . 0   .
YX5767 222 101 ENR Kontioniemi 1.15 2011 2 10/08/2012 507 17 Oct 2 570 1440 . 0   .
YX5768 222 114 ENR Kontioniemi 1.29 . . . . .   . . . . .   .
YX5769 185 62 ENR Kontioniemi 1.20 . . . . .   . . . . .   .
YX5770 197 71 ENR Kontioniemi 1.14 . . . . .   . . . . .   .
YX5771 222 105 ENR Kontioniemi 1.19 . . . . .   . . . . .   .
YX5772 192 69 ENR Kontioniemi 1.20 . . . . .   . . . . .   .
YX5773 178 54 ENR Kontioniemi 1.17 . . . . .   . . . . .   .
YX5774 179 56 ENR Kontioniemi 1.19 . . . . .   . . . . .   .
YX5775 192 66 ENR Kontioniemi 1.15 . . . . .   . . . . .   .
YX5776 178 58 ENR Kontioniemi 1.26 . . . . .   . . . . .   .
YX5777 150 36 ENR Kontioniemi 1.29 . . . . .   . . . . .   .
YX5778 172 52 ENR Kontioniemi 1.25 . . . . .   . . . . .   .
YX5779 132 23 ENR Kontioniemi 1.20 . . . . .   . . . . .   .
YX5780 185 61 ENR Kontioniemi 1.18 . . . . .   . . . . .   .
YX5781 185 67 ENR Kontioniemi 1.30 . . . . .   . . . . .   .
YX5782 232 122 ENR Kontioniemi 1.22 . . . . .   . . . . .   .
YX5783 230 117 ENR Kontioniemi 1.20 . . . . .   . . . . .   .
YX5784 198 77 ENR Kontioniemi 1.22 . . . . .   . . . . .   .
YX5785 182 60 ENR Kontioniemi 1.22 . . . . .   . . . . .   .
YX5786 218 94 ENR Kontioniemi 1.13 2011 2 09/30/2012 499 16 Sep 2 575 1618 . 0   .
YX5787 175 54 ENR Kontioniemi 1.23 . . . . .   . . . . .   .
YX5788 178 52 ENR Kontioniemi 1.13 . . . . .   . . . . .   .
YX5789 182 58 ENR Kontioniemi 1.18 . . . . .   . . . . .   .
YX5790 172 51 ENR Kontioniemi 1.22 . . . . .   . . . . .   .
YX5791 198 74 ENR Kontioniemi 1.17 . . . . .   . . . . .   .
YX5792 182 60 ENR Kontioniemi 1.22 . . . . .   . . . . .   .
YX5793 162 41 ENR Kontioniemi 1.17 . . . . .   . . . . .   .
YX5794 162 43 ENR Kontioniemi 1.23 . . . . .   . . . . .   .
YX5795 172 49 ENR Kontioniemi 1.18 . . . . .   . . . . .   .
YX5796 162 43 ENR Kontioniemi 1.23 . . . . .   . . . . .   .
YX5798 155 39 ENR Kontioniemi 1.27 . . . . .   . . . . .   .
YX5799 150 34 ENR Kontioniemi 1.22 . . . . .   . . . . .   .
YX5800 218 110 ENR Kontioniemi 1.32 . . . . .   . . . . .   .
YX5801 165 46 ENR Kontioniemi 1.25 . . . . .   . . . . .   .
YX5802 205 91 ENR Kontioniemi 1.30 . . . . .   . . . . .   .
YX5803 192 76 ENR Kontioniemi 1.32 . . . . .   . . . . .   .
YX5804 182 61 ENR Kontioniemi 1.24 . . . . .   . . . . .   .
YX5805 210 90 ENR Kontioniemi 1.20 2011 2 07/24/2012 431 14 Jul 2 . 1250 . 0   .
YX5806 208 88 ENR Kontioniemi 1.21 2011 2 10/24/2011 157 5 Oct 1 400 750 . 2 v.27-40mm 35
YX5807 182 64 ENR Kontioniemi 1.30 . . . . .   . . . . .   .
YX5808 222 104 ENR Kontioniemi 1.18 . . . . .   . . . . .   .
YX5809 202 86 ENR Kontioniemi 1.29 . . . . .   . . . . .   .
YX5810 205 89 ENR Kontioniemi 1.28 2011 2 06/09/2012 386 13 Jun 2 410 . . 1 trolling .
YX5811 188 70 ENR Kontioniemi 1.29 . . . . .   . . . . .   .
YX5812 182 64 ENR Kontioniemi 1.30 . . . . .   . . . . .   .
YX5813 192 76 ENR Kontioniemi 1.32 . . . . .   . . . . .   .
YX5814 195 75 ENR Kontioniemi 1.25 . . . . .   . . . . .   .
YX5815 182 65 ENR Kontioniemi 1.32 . . . . .   . . . . .   .
YX5816 190 68 ENR Kontioniemi 1.22 . . . . .   . . . . .   .
YX5817 195 70 ENR Kontioniemi 1.16 2011 2 09/24/2011 127 4 Sep 1 340 390 . 2 gillnet>40mm 55
YX5818 182 59 ENR Kontioniemi 1.20 . . . . .   . . . . .   .
YX5819 175 58 ENR Kontioniemi 1.32 . . . . .   . . . . .   .
YX5820 175 54 ENR Kontioniemi 1.23 . . . . .   . . . . .   .
YX5821 178 58 ENR Kontioniemi 1.26 2011 2 10/24/2011 157 5 Oct 1 450 370 . 2 gillnet<27mm .
YX5822 182 62 ENR Kontioniemi 1.26 . . . . .   . . . . .   .
YX5823 155 43 ENR Kontioniemi 1.40 . . . . .   . . . . .   .
YX5824 152 36 ENR Kontioniemi 1.24 . . . . .   . . . . .   .
YX5825 195 74 ENR Kontioniemi 1.23 . . . . .   . . . . .   .
YX5826 162 45 ENR Kontioniemi 1.29 . . . . .   . . . . .   .
YX5827 222 97 ENR Kontioniemi 1.10 . . . . .   . . . . .   .
YX5828 247 146 ENR Kontioniemi 1.21 . . . . .   . . . . .   .
YX5829 175 54 ENR Kontioniemi 1.23 . . . . .   . . . . .   .
YX5830 192 67 ENR Kontioniemi 1.16 . . . . .   . . . . .   .
YX5831 192 69 ENR Kontioniemi 1.20 . . . . .   . . . . .   .
YX5832 198 74 ENR Kontioniemi 1.17 . . . . .   . . . . .   .
YX5833 198 78 ENR Kontioniemi 1.24 . . . . .   . . . . .   .
YX5834 187 58 ENR Kontioniemi 1.09 . . . . .   . . . . .   .
YX5835 190 66 ENR Kontioniemi 1.18 . . . . .   . . . . .   .
YX5836 223 115 ENR Kontioniemi 1.29 . . . . .   . . . . .   .
YX5837 172 49 ENR Kontioniemi 1.18 2011 2 12/12/2012 572 19 Dec 2 570 2090 . 2 gillnet>40mm 55
YX5838 185 61 ENR Kontioniemi 1.18 . . . . .   . . . . .   .
YX5839 172 51 ENR Kontioniemi 1.22 . . . . .   . . . . .   .
YX5840 182 59 ENR Kontioniemi 1.20 . . . . .   . . . . .   .
YX5841 182 54 ENR Kontioniemi 1.10 2011 2 12/09/2012 569 19 Dec 2 575 2250 . 2 gillnet>40mm 60
YX5842 186 56 ENR Kontioniemi 1.07 . . . . .   . . . . .   .
YX5843 178 48 ENR Kontioniemi 1.04 . . . . .   . . . . .   .
YX5844 185 61 ENR Kontioniemi 1.18 . . . . .   . . . . .   .
YX5845 178 49 ENR Kontioniemi 1.06 . . . . .   . . . . .   .
YX5846 185 58 ENR Kontioniemi 1.12 . . . . .   . . . . .   .
YX5847 185 59 ENR Kontioniemi 1.14 . . . . .   . . . . .   .
YX5848 172 45 ENR Kontioniemi 1.08 . . . . .   . . . . .   .
YX5849 172 44 ENR Kontioniemi 1.06 . . . . .   . . . . .   .
YX5850 148 31 ENR Kontioniemi 1.15 . . . . .   . . . . .   .
YX5851 175 . ENR Kontioniemi . . . . . .   . . . . .   .
YX5852 195 74 ENR Kontioniemi 1.23 . . . . .   . . . . .   .
YX5853 190 68 ENR Kontioniemi 1.22 . . . . .   . . . . .   .
YX5854 190 72 ENR Kontioniemi 1.29 . . . . .   . . . . .   .
YX5855 210 97 ENR Kontioniemi 1.30 . . . . .   . . . . .   .
YX5856 210 88 ENR Kontioniemi 1.18 . . . . .   . . . . .   .
YX5857 195 75 ENR Kontioniemi 1.25 . . . . .   . . . . .   .
YX5858 180 55 ENR Kontioniemi 1.15 . . . . .   . . . . .   .
YX5859 198 73 ENR Kontioniemi 1.16 . . . . .   . . . . .   .
YX5860 205 87 ENR Kontioniemi 1.25 . . . . .   . . . . .   .
YX5861 182 57 ENR Kontioniemi 1.16 . . . . .   . . . . .   .
YX5862 210 95 ENR Kontioniemi 1.27 . . . . .   . . . . .   .
YX5863 192 66 ENR Kontioniemi 1.15 . . . . .   . . . . .   .
YX5864 205 77 ENR Kontioniemi 1.10 2011 2 02/11/2012 267 9 Jan 2 440 950 . 2 gillnet>40mm 55
YX5865 175 55 ENR Kontioniemi 1.25 . . . . .   . . . . .   .
YX5866 222 96 ENR Kontioniemi 1.09 . . . . .   . . . . .   .
YX5867 230 113 ENR Kontioniemi 1.16 2011 2 07/15/2012 422 14 Jul 2 540 . 2 1 spinning .
YX5868 210 88 ENR Kontioniemi 1.18 2011 2 10/01/2012 500 17 Oct 2 520 1250 . 1 trolling .
YX5869 192 68 ENR Kontioniemi 1.18 . . . . .   . . . . .   .
YX5870 192 68 ENR Kontioniemi 1.18 . . . . .   . . . . .   .
YX5871 185 58 ENR Kontioniemi 1.12 . . . . .   . . . . .   .
YX5872 170 48 ENR Kontioniemi 1.19 . . . . .   . . . . .   .
YX5873 162 44 ENR Kontioniemi 1.26 . . . . .   . . . . .   .
YX5874 185 65 ENR Kontioniemi 1.26 . . . . .   . . . . .   .
YX5875 175 49 ENR Kontioniemi 1.12 . . . . .   . . . . .   .
YX5876 170 49 ENR Kontioniemi 1.22 . . . . .   . . . . .   .
YX5877 158 40 ENR Kontioniemi 1.23 . . . . .   . . . . .   .
YX5878 161 40 ENR Kontioniemi 1.16 . . . . .   . . . . .   .
YX5879 185 58 ENR Kontioniemi 1.12 . . . . .   . . . . .   .
YX5880 200 77 ENR Kontioniemi 1.19 . . . . .   . . . . .   .
YX5881 178 56 ENR Kontioniemi 1.21 . . . . .   . . . . .   .
YX5882 240 128 ENR Kontioniemi 1.16 . . . . .   . . . . .   .
YX5883 195 74 ENR Kontioniemi 1.23 . . . . .   . . . . .   .
YX5884 178 58 ENR Kontioniemi 1.26 . . . . .   . . . . .   .
YX5885 208 88 ENR Kontioniemi 1.21 . . . . .   . . . . .   .
YX5886 212 95 ENR Kontioniemi 1.23 . . . . .   . . . . .   .
YX5887 238 135 ENR Kontioniemi 1.25 . . . . .   . . . . .   .
YX5888 205 87 ENR Kontioniemi 1.25 . . . . .   . . . . .   .
YX5889 208 87 ENR Kontioniemi 1.20 . . . . .   . . . . .   .
YX5890 195 74 ENR Kontioniemi 1.23 2011 2 01/21/2012 246 8 Jan 2 400 700 . 2 gillnet>40mm 55
YX5891 215 94 ENR Kontioniemi 1.17 . . . . .   . . . . .   .
YX5892 205 83 ENR Kontioniemi 1.19 . . . . .   . . . . .   .
YX5893 182 58 ENR Kontioniemi 1.18 . . . . .   . . . . .   .
YX5894 178 60 ENR Kontioniemi 1.30 . . . . .   . . . . .   .
YX5895 195 73 ENR Kontioniemi 1.21 . . . . .   . . . . .   .
YX5896 190 62 ENR Kontioniemi 1.11 . . . . .   . . . . .   .
YX5897 182 57 ENR Kontioniemi 1.16 . . . . .   . . . . .   .
YX5898 192 67 ENR Kontioniemi 1.16 . . . . .   . . . . .   .
YX5899 185 60 ENR Kontioniemi 1.16 . . . . .   . . . . .   .
YX5900 195 72 ENR Kontioniemi 1.20 2011 2 03/06/2013 656 22 Mar 3 601 2210 2 2 gillnet>40mm 55
YX5901 170 49 ENR Kontioniemi 1.22 . . . . .   . . . . .   .
YX5902 172 52 ENR Kontioniemi 1.25 . . . . .   . . . . .   .
YX5903 225 116 ENR Kontioniemi 1.27 . . . . .   . . . . .   .
YX5904 192 71 ENR Kontioniemi 1.23 . . . . .   . . . . .   .
YX5905 228 110 ENR Kontioniemi 1.16 . . . . .   . . . . .   .
YX5906 188 71 ENR Kontioniemi 1.31 . . . . .   . . . . .   .
YX5907 232 115 ENR Kontioniemi 1.15 . . . . .   . . . . .   .
YX5908 222 103 ENR Kontioniemi 1.17 2011 2 10/09/2012 508 17 Oct 2 560 1320 . 2 gillnet>40mm 55
YX5909 202 78 ENR Kontioniemi 1.17 . . . . .   . . . . .   .
YX5910 198 71 ENR Kontioniemi 1.13 . . . . .   . . . . .   .
YX5911 218 97 ENR Kontioniemi 1.16 . . . . .   . . . . .   .
YX5912 208 84 ENR Kontioniemi 1.15 . . . . .   . . . . .   .
YX5913 198 70 ENR Kontioniemi 1.11 . . . . .   . . . . .   .
YX5914 238 118 ENR Kontioniemi 1.09 2011 2 08/31/2011 103 3 Aug 1 370 660 . 2 gillnet>40mm 55
YX5915 199 78 ENR Kontioniemi 1.22 . . . . .   . . . . .   .
YX5916 215 102 ENR Kontioniemi 1.27 . . . . .   . . . . .   .
YX5917 215 97 ENR Kontioniemi 1.21 2011 2 11/15/2012 545 18 Nov 2 520 1630 . 2 gillnet>40mm 55
YX5918 185 62 ENR Kontioniemi 1.20 . . . . .   . . . . .   .
YX5919 202 82 ENR Kontioniemi 1.23 2011 2 10/12/2012 511 17 Oct 2 . . . 0   .
YX5920 200 77 ENR Kontioniemi 1.19 2011 2 10/13/2012 512 17 Oct 2 620 2300 . 1 spinning .
YX5921 169 47 ENR Kontioniemi 1.19 . . . . .   . . . . .   .
YX5922 192 67 ENR Kontioniemi 1.16 2011 2 07/01/2011 42 2 Jul 1 260 220 . 2 gillnet>40mm 55
YX5923 182 54 ENR Kontioniemi 1.10 . . . . .   . . . . .   .
YX5924 185 59 ENR Kontioniemi 1.14 . . . . .   . . . . .   .
YX5925 192 67 ENR Kontioniemi 1.16 2011 2 04/09/2013 690 23 Apr 3 650 2400 . 2 gillnet>40mm 55
YX5926 182 57 ENR Kontioniemi 1.16 . . . . .   . . . . .   .
YX5927 175 51 ENR Kontioniemi 1.16 2011 2 11/16/2012 546 18 Nov 2 480 1050 . 2 gillnet>40mm 50
YX5928 182 58 ENR Kontioniemi 1.18 2011 2 07/25/2012 432 14 Jul 2 510 1210 . 2 gillnet>40mm 55
YX5929 195 75 ENR Kontioniemi 1.25 . . . . .   . . . . .   .
YX5930 179 54 ENR Kontioniemi 1.15 . . . . .   . . . . .   .
YX5931 170 49 ENR Kontioniemi 1.22 . . . . .   . . . . .   .
YX5932 185 62 ENR Kontioniemi 1.20 . . . . .   . . . . .   .
YX5933 150 33 ENR Kontioniemi 1.18 . . . . .   . . . . .   .
YX5934 152 36 ENR Kontioniemi 1.24 . . . . .   . . . . .   .
YX5935 182 63 ENR Kontioniemi 1.28 . . . . .   . . . . .   .
YX5936 187 64 ENR Kontioniemi 1.20 . . . . .   . . . . .   .
YX5937 210 97 ENR Kontioniemi 1.30 . . . . .   . . . . .   .
YX5938 198 72 ENR Kontioniemi 1.14 . . . . .   . . . . .   .
YX5939 228 119 ENR Kontioniemi 1.25 . . . . .   . . . . .   .
YX5940 185 59 ENR Kontioniemi 1.14 . . . . .   . . . . .   .
YX5941 202 86 ENR Kontioniemi 1.29 . . . . .   . . . . .   .
YX5942 155 38 ENR Kontioniemi 1.24 . . . . .   . . . . .   .
YX5943 210 92 ENR Kontioniemi 1.23 . . . . .   . . . . .   .
YX5944 202 119 ENR Kontioniemi 1.78 . . . . .   . . . . .   .
YX5945 178 56 ENR Kontioniemi 1.21 . . . . .   . . . . .   .
YX5946 230 115 ENR Kontioniemi 1.18 . . . . .   . . . . .   .
YX5947 201 79 ENR Kontioniemi 1.20 2011 2 09/15/2012 484 16 Sep 2 520 1550 . 2 gillnet>40mm 55
YX5948 222 101 ENR Kontioniemi 1.15 2011 2 10/20/2012 519 17 Oct 2 590 1980 . 1 trolling .
YX5949 222 99 ENR Kontioniemi 1.12 . . . . .   . . . . .   .
YX5950 190 67 ENR Kontioniemi 1.20 . . . . .   . . . . .   .
YX5951 185 62 ENR Kontioniemi 1.20 . . . . .   . . . . .   .
YX5952 195 74 ENR Kontioniemi 1.23 . . . . .   . . . . .   .
YX5953 215 97 ENR Kontioniemi 1.21 . . . . .   . . . . .   .
YX5954 202 78 ENR Kontioniemi 1.17 2011 2 08/23/2014 1191 38 Aug 4 570 1210 . 2 gillnet>40mm 55
YX5955 205 77 ENR Kontioniemi 1.10 . . . . .   . . . . .   .
YX5956 207 84 ENR Kontioniemi 1.17 . . . . .   . . . . .   .
YX5957 197 71 ENR Kontioniemi 1.14 2011 2 05/31/2013 742 24 May 3 630 2330 . 1 trolling .
YX5958 185 60 ENR Kontioniemi 1.16 . . . . .   . . . . .   .
YX5959 172 48 ENR Kontioniemi 1.15 2011 2 10/10/2012 509 17 Oct 2 580 2000 . 2 gillnet>40mm 55
YX5960 178 53 ENR Kontioniemi 1.15 . . . . .   . . . . .   .
YX5961 182 55 ENR Kontioniemi 1.12 . . . . .   . . . . .   .
YX5962 175 54 ENR Kontioniemi 1.23 . . . . .   . . . . .   .
YX5963 182 61 ENR Kontioniemi 1.24 . . . . .   . . . . .   .
YX5964 170 49 ENR Kontioniemi 1.22 . . . . .   . . . . .   .
YX5965 138 26 ENR Kontioniemi 1.19 . . . . .   . . . . .   .
YX5966 130 21 ENR Kontioniemi 1.14 . . . . .   . . . . .   .
YX5967 215 92 ENR Kontioniemi 1.15 2011 2 11/03/2011 167 6 Nov 1 410 660 . 2 gillnet>40mm 55
YX5968 222 102 ENR Kontioniemi 1.16 . . . . .   . . . . .   .
YX5969 192 67 ENR Kontioniemi 1.16 . . . . .   . . . . .   .
YX5970 205 83 ENR Kontioniemi 1.19 . . . . .   . . . . .   .
YX5971 190 66 ENR Kontioniemi 1.18 2011 2 09/07/2011 110 4 Sep 1 310 260 . 2 gillnet>40mm 65
YX5972 198 73 ENR Kontioniemi 1.16 2011 2 06/08/2013 750 25 Jun 3 560 1830 . 2 gillnet>40mm 60
YX5973 225 106 ENR Kontioniemi 1.16 . . . . .   . . . . .   .
YX5974 185 67 ENR Kontioniemi 1.30 . . . . .   . . . . .   .
YX5975 185 63 ENR Kontioniemi 1.22 . . . . .   . . . . .   .
YX5976 198 73 ENR Kontioniemi 1.16 . . . . .   . . . . .   .
YX5977 195 74 ENR Kontioniemi 1.23 . . . . .   . . . . .   .
YX5978 195 73 ENR Kontioniemi 1.21 2011 2 12/31/2012 591 19 Dec 2 590 1770 . 2 gillnet>40mm 65
YX5979 185 65 ENR Kontioniemi 1.26 . . . . .   . . . . .   .
YX5980 182 59 ENR Kontioniemi 1.20 2011 2 09/21/2013 855 28 Sep 3 605 2160 1 1 trolling .
YX5981 178 51 ENR Kontioniemi 1.11 . . . . .   . . . . .   .
YX5982 172 49 ENR Kontioniemi 1.18 . . . . .   . . . . .   .
YX5983 158 35 ENR Kontioniemi 1.08 . . . . .   . . . . .   .
YX5984 185 64 ENR Kontioniemi 1.24 . . . . .   . . . . .   .
YX5985 240 123 ENR Kontioniemi 1.11 2011 2 08/11/2011 83 3 Aug 1 310 385 . 2 gillnet>40mm 55
YX5986 159 39 ENR Kontioniemi 1.18 . . . . .   . . . . .   .
YX5987 197 74 ENR Kontioniemi 1.19 . . . . .   . . . . .   .
YX5988 202 93 ENR Kontioniemi 1.39 2011 2 07/04/2013 776 26 Jul 3 550 1670 . 0   .
YX5989 212 88 ENR Kontioniemi 1.14 . . . . .   . . . . .   .
YX5990 192 69 ENR Kontioniemi 1.20 . . . . .   . . . . .   .
YX5991 258 169 ENR Kontioniemi 1.24 . . . . .   . . . . .   .
YX5992 192 70 ENR Kontioniemi 1.22 . . . . .   . . . . .   .
YX5993 198 77 ENR Kontioniemi 1.22 2011 2 11/18/2011 182 6 Nov 1 400 400 . 2 gillnet>40mm 55
YX5994 225 113 ENR Kontioniemi 1.23 . . . . .   . . . . .   .
YX5995 198 75 ENR Kontioniemi 1.19 . . . . .   . . . . .   .
YX5996 178 58 ENR Kontioniemi 1.26 . . . . .   . . . . .   .
YX5997 182 57 ENR Kontioniemi 1.16 . . . . .   . . . . .   .
YX5998 140 26 ENR Kontioniemi 1.14 . . . . .   . . . . .   .
YX5999 130 21 ENR Kontioniemi 1.14 . . . . .   . . . . .   .
YX6000 200 72 STD Saunasaari 1.11 . . . . .   . . . . .   .
YX6001 185 58 STD Saunasaari 1.12 . . . . .   . . . . .   .
YX6002 188 52 STD Saunasaari 0.96 . . . . .   . . . . .   .
YX6003 186 63 STD Saunasaari 1.20 . . . . .   . . . . .   .
YX6004 216 96 STD Saunasaari 1.18 . . . . .   . . . . .   .
YX6005 194 69 STD Saunasaari 1.16 . . . . .   . . . . .   .
YX6006 171 47 STD Saunasaari 1.15 . . . . .   . . . . .   .
YX6007 176 54 STD Saunasaari 1.21 . . . . .   . . . . .   .
YX6009 155 40 STD Saunasaari 1.30 . . . . .   . . . . .   .
YX6011 195 68 STD Saunasaari 1.13 . . . . .   . . . . .   .
YX6012 191 65 STD Saunasaari 1.15 . . . . .   . . . . .   .
YX6013 180 57 STD Saunasaari 1.20 . . . . .   . . . . .   .
YX6014 190 66 STD Saunasaari 1.18 . . . . .   . . . . .   .
YX6015 210 84 STD Saunasaari 1.12 . . . . .   . . . . .   .
YX6016 185 40 STD Saunasaari 0.77 . . . . .   . . . . .   .
YX6018 210 95 STD Saunasaari 1.27 2011 2 10/28/2012 527 17 Oct 2 510 1300 . 1 spinning .
YX6019 178 58 STD Saunasaari 1.26 . . . . .   . . . . .   .
YX6020 225 99 STD Saunasaari 1.08 . . . . .   . . . . .   .
YX6021 188 64 STD Saunasaari 1.18 . . . . .   . . . . .   .
YX6022 205 79 STD Saunasaari 1.13 . . . . .   . . . . .   .
YX6023 178 54 STD Saunasaari 1.17 . . . . .   . . . . .   .
YX6024 188 65 STD Saunasaari 1.20 . . . . .   . . . . .   .
YX6025 195 71 STD Saunasaari 1.18 . . . . .   . . . . .   .
YX6026 194 70 STD Saunasaari 1.18 . . . . .   . . . . .   .
YX6027 200 83 STD Saunasaari 1.28 . . . . .   . . . . .   .
YX6028 195 74 STD Saunasaari 1.23 . . . . .   . . . . .   .
YX6029 222 109 STD Saunasaari 1.24 . . . . .   . . . . .   .
YX6030 190 70 STD Saunasaari 1.25 . . . . .   . . . . .   .
YX6031 190 65 STD Saunasaari 1.16 . . . . .   . . . . .   .
YX6032 175 53 STD Saunasaari 1.21 . . . . .   . . . . .   .
YX6033 185 59 STD Saunasaari 1.14 . . . . .   . . . . .   .
YX6034 174 55 STD Saunasaari 1.28 2011 2 05/31/2014 1107 36 May 4 760 5000 . 2 fyke .
YX6035 167 45 STD Saunasaari 1.18 2011 2 09/09/2012 478 16 Sep 2 520 1430 . 2 gillnet>40mm 55
YX6036 180 59 STD Saunasaari 1.24 . . . . .   . . . . .   .
YX6037 230 110 STD Saunasaari 1.13 . . . . .   . . . . .   .
YX6038 195 60 STD Saunasaari 1.00 . . . . .   . . . . .   .
YX6039 220 110 STD Saunasaari 1.28 . . . . .   . . . . .   .
YX6040 205 85 STD Saunasaari 1.22 . . . . .   . . . . .   .
YX6041 195 72 STD Saunasaari 1.20 2011 2 10/11/2011 144 5 Oct 1 360 440 . 2 gillnet>40mm 55
YX6042 202 80 STD Saunasaari 1.20 . . . . .   . . . . .   .
YX6043 210 93 STD Saunasaari 1.24 . . . . .   . . . . .   .
YX6044 196 73 STD Saunasaari 1.19 2011 2 01/01/2013 592 20 Jan 3 . . . 0   .
YX6045 194 73 STD Saunasaari 1.23 2011 2 10/01/2012 500 17 Oct 2 560 1850 . 1 trolling .
YX6046 205 89 STD Saunasaari 1.28 . . . . .   . . . . .   .
YX6047 200 79 STD Saunasaari 1.22 . . . . .   . . . . .   .
YX6048 193 69 STD Saunasaari 1.18 . . . . .   . . . . .   .
YX6049 185 62 STD Saunasaari 1.20 . . . . .   . . . . .   .
YX6050 180 58 STD Saunasaari 1.22 . . . . .   . . . . .   .
YX6051 178 57 STD Saunasaari 1.24 . . . . .   . . . . .   .
YX6052 218 97 STD Saunasaari 1.16 . . . . .   . . . . .   .
YX6053 220 105 STD Saunasaari 1.22 . . . . .   . . . . .   .
YX6054 210 88 STD Saunasaari 1.18 . . . . .   . . . . .   .
YX6055 230 119 STD Saunasaari 1.22 . . . . .   . . . . .   .
YX6056 210 101 STD Saunasaari 1.35 2011 2 11/26/2012 556 18 Nov 2 560 1940 . 2 gillnet>40mm 55
YX6057 205 85 STD Saunasaari 1.22 . . . . .   . . . . .   .
YX6058 195 72 STD Saunasaari 1.20 . . . . .   . . . . .   .
YX6059 185 61 STD Saunasaari 1.18 . . . . .   . . . . .   .
YX6060 178 52 STD Saunasaari 1.13 . . . . .   . . . . .   .
YX6061 193 68 STD Saunasaari 1.16 . . . . .   . . . . .   .
YX6062 180 55 STD Saunasaari 1.15 . . . . .   . . . . .   .
YX6063 191 70 STD Saunasaari 1.24 . . . . .   . . . . .   .
YX6064 180 57 STD Saunasaari 1.20 . . . . .   . . . . .   .
YX6065 183 57 STD Saunasaari 1.14 . . . . .   . . . . .   .
YX6066 199 75 STD Saunasaari 1.17 . . . . .   . . . . .   .
YX6067 185 61 STD Saunasaari 1.18 . . . . .   . . . . .   .
YX6068 199 73 STD Saunasaari 1.14 . . . . .   . . . . .   .
YX6069 160 41 STD Saunasaari 1.22 . . . . .   . . . . .   .
YX6071 194 70 STD Saunasaari 1.18 . . . . .   . . . . .   .
YX6072 210 90 STD Saunasaari 1.20 . . . . .   . . . . .   .
YX6073 180 55 STD Saunasaari 1.15 . . . . .   . . . . .   .
YX6074 180 54 STD Saunasaari 1.13 . . . . .   . . . . .   .
YX6076 200 78 STD Saunasaari 1.20 . . . . .   . . . . .   .
YX6077 213 90 STD Saunasaari 1.15 . . . . .   . . . . .   .
YX6078 202 80 STD Saunasaari 1.20 . . . . .   . . . . .   .
YX6079 182 59 STD Saunasaari 1.20 . . . . .   . . . . .   .
YX6080 200 76 STD Saunasaari 1.17 . . . . .   . . . . .   .
YX6081 195 71 STD Saunasaari 1.18 . . . . .   . . . . .   .
YX6082 195 76 STD Saunasaari 1.26 . . . . .   . . . . .   .
YX6083 229 113 STD Saunasaari 1.17 . . . . .   . . . . .   .
YX6084 225 113 STD Saunasaari 1.23 2011 2 08/02/2011 74 3 Aug 1 305 260 . 2 gillnet .
YX6085 176 52 STD Saunasaari 1.17 . . . . .   . . . . .   .
YX6086 225 114 STD Saunasaari 1.24 2011 2 07/24/2012 431 14 Jul 2 590 1720 . 1 trolling .
YX6087 190 65 STD Saunasaari 1.16 . . . . .   . . . . .   .
YX6088 185 61 STD Saunasaari 1.18 . . . . .   . . . . .   .
YX6089 188 66 STD Saunasaari 1.22 2011 2 09/22/2012 491 16 Sep 2 580 1800 . 1 spinning .
YX6090 175 45 STD Saunasaari 1.03 . . . . .   . . . . .   .
YX6092 185 63 STD Saunasaari 1.22 . . . . .   . . . . .   .
YX6093 210 89 STD Saunasaari 1.19 . . . . .   . . . . .   .
YX6094 178 55 STD Saunasaari 1.19 . . . . .   . . . . .   .
YX6096 209 85 STD Saunasaari 1.15 2011 2 10/21/2012 520 17 Oct 2 580 1800 . 1 trolling .
YX6097 195 71 STD Saunasaari 1.18 . . . . .   . . . . .   .
YX6098 200 81 STD Saunasaari 1.25 . . . . .   . . . . .   .
YX6099 176 58 STD Saunasaari 1.30 . . . . .   . . . . .   .
YX6100 225 102 STD Saunasaari 1.11 . . . . .   . . . . .   .
YX6101 195 73 STD Saunasaari 1.21 . . . . .   . . . . .   .
YX6102 180 60 STD Saunasaari 1.26 . . . . .   . . . . .   .
YX6103 195 71 STD Saunasaari 1.18 . . . . .   . . . . .   .
YX6104 200 83 STD Saunasaari 1.28 . . . . .   . . . . .   .
YX6106 180 51 STD Saunasaari 1.07 . . . . .   . . . . .   .
YX6107 150 30 STD Saunasaari 1.07 . . . . .   . . . . .   .
YX6108 183 59 STD Saunasaari 1.18 . . . . .   . . . . .   .
YX6109 199 76 STD Saunasaari 1.19 . . . . .   . . . . .   .
YX6110 200 75 STD Saunasaari 1.16 . . . . .   . . . . .   .
YX6111 210 92 STD Saunasaari 1.23 . . . . .   . . . . .   .
YX6112 210 91 STD Saunasaari 1.22 . . . . .   . . . . .   .
YX6113 190 70 STD Saunasaari 1.25 . . . . .   . . . . .   .
YX6114 212 90 STD Saunasaari 1.17 . . . . .   . . . . .   .
YX6115 205 78 STD Saunasaari 1.12 . . . . .   . . . . .   .
YX6116 165 48 STD Saunasaari 1.30 . . . . .   . . . . .   .
YX6117 180 57 STD Saunasaari 1.20 . . . . .   . . . . .   .
YX6119 185 61 STD Saunasaari 1.18 . . . . .   . . . . .   .
YX6120 190 67 STD Saunasaari 1.20 . . . . .   . . . . .   .
YX6121 175 53 STD Saunasaari 1.21 2011 2 09/22/2011 125 4 Sep 1 350 330 . 2 gillnet>40mm 55
YX6122 208 87 STD Saunasaari 1.20 . . . . .   . . . . .   .
YX6123 185 67 STD Saunasaari 1.30 . . . . .   . . . . .   .
YX6124 210 87 STD Saunasaari 1.16 . . . . .   . . . . .   .
YX6125 190 69 STD Saunasaari 1.24 2011 2 08/25/2012 463 15 Aug 2 520 1280 . 2 gillnet>40mm .
YX6126 210 93 STD Saunasaari 1.24 . . . . .   . . . . .   .
YX6127 195 72 STD Saunasaari 1.20 . . . . .   . . . . .   .
YX6128 235 125 STD Saunasaari 1.20 2011 2 10/12/2012 511 17 Oct 2 590 2100 . 1 trolling .
YX6129 185 65 STD Saunasaari 1.26 . . . . .   . . . . .   .
YX6130 190 68 STD Saunasaari 1.22 . . . . .   . . . . .   .
YX6131 190 65 STD Saunasaari 1.16 . . . . .   . . . . .   .
YX6132 190 69 STD Saunasaari 1.24 . . . . .   . . . . .   .
YX6133 200 71 STD Saunasaari 1.09 2011 2 10/30/2011 163 5 Oct 1 410 605 . 2 gillnet>40mm 55
YX6134 180 53 STD Saunasaari 1.11 . . . . .   . . . . .   .
YX6135 175 47 STD Saunasaari 1.07 . . . . .   . . . . .   .
YX6136 160 42 STD Saunasaari 1.25 . . . . .   . . . . .   .
YX6137 230 113 STD Saunasaari 1.16 . . . . .   . . . . .   .
YX6139 225 116 STD Saunasaari 1.27 . . . . .   . . . . .   .
YX6140 190 65 STD Saunasaari 1.16 . . . . .   . . . . .   .
YX6141 202 81 STD Saunasaari 1.21 . . . . .   . . . . .   .
YX6142 220 104 STD Saunasaari 1.21 . . . . .   . . . . .   .
YX6143 185 63 STD Saunasaari 1.22 . . . . .   . . . . .   .
YX6144 210 91 STD Saunasaari 1.22 . . . . .   . . . . .   .
YX6145 210 89 STD Saunasaari 1.19 . . . . .   . . . . .   .
YX6146 195 74 STD Saunasaari 1.23 . . . . .   . . . . .   .
YX6147 185 63 STD Saunasaari 1.22 . . . . .   . . . . .   .
YX6148 180 57 STD Saunasaari 1.20 . . . . .   . . . . .   .
YX6149 190 68 STD Saunasaari 1.22 . . . . .   . . . . .   .
YX6150 208 82 STD Saunasaari 1.13 . . . . .   . . . . .   .
YX6151 210 91 STD Saunasaari 1.22 2011 2 08/04/2011 76 3 Aug 1 280 240 . 2 gillnet .
YX6152 200 80 STD Saunasaari 1.23 . . . . .   . . . . .   .
YX6153 190 69 STD Saunasaari 1.24 . . . . .   . . . . .   .
YX6155 200 79 STD Saunasaari 1.22 . . . . .   . . . . .   .
YX6156 222 107 STD Saunasaari 1.21 . . . . .   . . . . .   .
YX6158 185 63 STD Saunasaari 1.22 . . . . .   . . . . .   .
YX6159 185 60 STD Saunasaari 1.16 . . . . .   . . . . .   .
YX6160 175 52 STD Saunasaari 1.19 . . . . .   . . . . .   .
YX6161 193 67 STD Saunasaari 1.15 . . . . .   . . . . .   .
YX6163 201 82 STD Saunasaari 1.25 2011 2 10/14/2014 1243 41 Oct 4 610 3980 2 2 gillnet>40mm 65
YX6164 185 60 STD Saunasaari 1.16 . . . . .   . . . . .   .
YX6165 175 50 STD Saunasaari 1.14 . . . . .   . . . . .   .
YX6166 175 55 STD Saunasaari 1.25 . . . . .   . . . . .   .
YX6167 202 78 STD Saunasaari 1.17 2011 2 11/07/2013 902 30 Nov 3 680 3630 2 1 spinning .
YX6168 165 43 STD Saunasaari 1.16 . . . . .   . . . . .   .
YX6169 170 52 STD Saunasaari 1.29 . . . . .   . . . . .   .
YX6170 218 101 STD Saunasaari 1.21 . . . . .   . . . . .   .
YX6171 190 70 STD Saunasaari 1.25 . . . . .   . . . . .   .
YX6173 188 67 STD Saunasaari 1.24 . . . . .   . . . . .   .
YX6174 201 79 STD Saunasaari 1.20 . . . . .   . . . . .   .
YX6175 190 69 STD Saunasaari 1.24 . . . . .   . . . . .   .
YX6176 180 61 STD Saunasaari 1.28 . . . . .   . . . . .   .
YX6177 175 54 STD Saunasaari 1.23 . . . . .   . . . . .   .
YX6178 190 70 STD Saunasaari 1.25 . . . . .   . . . . .   .
YX6179 180 58 STD Saunasaari 1.22 . . . . .   . . . . .   .
YX6180 155 36 STD Saunasaari 1.17 . . . . .   . . . . .   .
YX6181 200 78 STD Saunasaari 1.20 . . . . .   . . . . .   .
YX6182 208 86 STD Saunasaari 1.18 2011 2 12/10/2011 204 7 Dec 1 400 440 . 2 gillnet>40mm 55
YX6183 180 59 STD Saunasaari 1.24 2011 2 09/29/2012 498 16 Sep 2 550 1250 . 1 spinning .
YX6184 210 93 STD Saunasaari 1.24 . . . . .   . . . . .   .
YX6185 175 56 STD Saunasaari 1.28 . . . . .   . . . . .   .
YX6186 200 76 STD Saunasaari 1.17 . . . . .   . . . . .   .
YX6188 200 81 STD Saunasaari 1.25 . . . . .   . . . . .   .
YX6189 155 39 STD Saunasaari 1.27 . . . . .   . . . . .   .
YX6190 195 72 STD Saunasaari 1.20 . . . . .   . . . . .   .
YX6191 190 72 STD Saunasaari 1.29 . . . . .   . . . . .   .
YX6192 190 66 STD Saunasaari 1.18 . . . . .   . . . . .   .
YX6194 165 40 STD Saunasaari 1.08 . . . . .   . . . . .   .
YX6195 189 65 STD Saunasaari 1.18 . . . . .   . . . . .   .
YX6196 203 . STD Saunasaari . 2011 2 07/21/2012 428 14 Jul 2 500 1045 . 2 gillnet>40mm 55
YX6197 200 77 STD Saunasaari 1.19 . . . . .   . . . . .   .
YX6198 195 70 STD Saunasaari 1.16 . . . . .   . . . . .   .
YX6199 215 101 STD Saunasaari 1.26 . . . . .   . . . . .   .
YX6200 180 56 STD Saunasaari 1.18 . . . . .   . . . . .   .
YX6201 190 72 STD Saunasaari 1.29 . . . . .   . . . . .   .
YX6202 170 54 STD Saunasaari 1.34 . . . . .   . . . . .   .
YX6203 196 72 STD Saunasaari 1.18 . . . . .   . . . . .   .
YX6204 200 76 STD Saunasaari 1.17 . . . . .   . . . . .   .
YX6206 206 89 STD Saunasaari 1.26 . . . . .   . . . . .   .
YX6207 175 54 STD Saunasaari 1.23 . . . . .   . . . . .   .
YX6208 185 63 STD Saunasaari 1.22 . . . . .   . . . . .   .
YX6210 220 106 STD Saunasaari 1.24 . . . . .   . . . . .   .
YX6211 205 86 STD Saunasaari 1.23 . . . . .   . . . . .   .
YX6212 216 102 STD Saunasaari 1.26 . . . . .   . . . . .   .
YX6214 200 78 STD Saunasaari 1.20 . . . . .   . . . . .   .
YX6215 190 69 STD Saunasaari 1.24 . . . . .   . . . . .   .
YX6216 188 68 STD Saunasaari 1.26 . . . . .   . . . . .   .
YX6217 175 54 STD Saunasaari 1.23 . . . . .   . . . . .   .
YX6218 170 46 STD Saunasaari 1.14 2011 2 11/09/2011 173 6 Nov 1 335 350 . 2 gillnet .
YX6219 215 96 STD Saunasaari 1.20 . . . . .   . . . . .   .
YX6221 155 34 STD Saunasaari 1.11 . . . . .   . . . . .   .
YX6222 168 44 STD Saunasaari 1.13 . . . . .   . . . . .   .
YX6223 210 88 STD Saunasaari 1.18 . . . . .   . . . . .   .
YX6226 225 108 STD Saunasaari 1.18 2011 2 07/29/2013 801 26 Jul 3 610 2100 . 1 spinning .
YX6227 215 98 STD Saunasaari 1.22 . . . . .   . . . . .   .
YX6228 200 78 STD Saunasaari 1.20 . . . . .   . . . . .   .
YX6229 220 110 STD Saunasaari 1.28 . . . . .   . . . . .   .
YX6230 210 92 STD Saunasaari 1.23 . . . . .   . . . . .   .
YX6231 190 71 STD Saunasaari 1.27 . . . . .   . . . . .   .
YX6232 190 66 STD Saunasaari 1.18 . . . . .   . . . . .   .
YX6236 180 57 STD Saunasaari 1.20 . . . . .   . . . . .   .
YX6237 165 43 STD Saunasaari 1.16 . . . . .   . . . . .   .
YX6238 180 54 STD Saunasaari 1.13 . . . . .   . . . . .   .
YX6239 172 47 STD Saunasaari 1.13 . . . . .   . . . . .   .
YX6240 162 42 STD Saunasaari 1.20 . . . . .   . . . . .   .
YX6241 170 46 STD Saunasaari 1.14 . . . . .   . . . . .   .
YX6242 182 59 STD Saunasaari 1.20 . . . . .   . . . . .   .
YX6243 170 49 STD Saunasaari 1.22 . . . . .   . . . . .   .
YX6244 190 68 STD Saunasaari 1.22 2011 2 06/01/2012 378 13 Jun 2 440 . . 1 spinning .
YX6245 200 81 STD Saunasaari 1.25 . . . . .   . . . . .   .
YX6246 200 78 STD Saunasaari 1.20 . . . . .   . . . . .   .
YX6247 200 76 STD Saunasaari 1.17 . . . . .   . . . . .   .
YX6248 170 43 STD Saunasaari 1.07 . . . . .   . . . . .   .
YX6249 190 65 STD Saunasaari 1.16 . . . . .   . . . . .   .
YX6250 220 99 STD Saunasaari 1.15 2011 2 09/16/2012 485 16 Sep 2 580 1715 . 1 spinning .
YX6251 215 92 STD Saunasaari 1.15 . . . . .   . . . . .   .
YX6252 205 83 STD Saunasaari 1.19 . . . . .   . . . . .   .
YX6253 165 42 STD Saunasaari 1.14 . . . . .   . . . . .   .
YX6254 185 64 STD Saunasaari 1.24 2011 2 10/06/2012 505 17 Oct 2 620 2200 1 1 trolling .
YX6255 195 67 STD Saunasaari 1.11 2011 2 07/10/2012 417 14 Jul 2 480 1045 . 2 gillnet>40mm 55
YX6256 190 67 STD Saunasaari 1.20 . . . . .   . . . . .   .
YX6257 172 49 STD Saunasaari 1.18 . . . . .   . . . . .   .
YX6258 205 81 STD Saunasaari 1.16 2011 2 08/13/2012 451 15 Aug 2 500 1210 . 2 gillnet>40mm 55
YX6259 190 67 STD Saunasaari 1.20 . . . . .   . . . . .   .
YX6260 220 107 STD Saunasaari 1.25 . . . . .   . . . . .   .
YX6261 195 66 STD Saunasaari 1.10 . . . . .   . . . . .   .
YX6262 205 86 STD Saunasaari 1.23 2011 2 10/20/2012 519 17 Oct 2 620 2020 . 1 trolling .
YX6263 182 56 STD Saunasaari 1.14 . . . . .   . . . . .   .
YX6264 182 58 STD Saunasaari 1.18 . . . . .   . . . . .   .
YX6265 180 53 STD Saunasaari 1.11 2011 2 10/13/2014 1242 41 Oct 4 700 4000 2 2 gillnet>40mm 65
YX6266 195 69 STD Saunasaari 1.15 . . . . .   . . . . .   .
YX6267 182 60 STD Saunasaari 1.22 . . . . .   . . . . .   .
YX6268 154 38 STD Saunasaari 1.26 . . . . .   . . . . .   .
YX6269 178 53 STD Saunasaari 1.15 2011 2 07/09/2011 50 2 Jul 1 240 150 . 2 gillnet>40mm 55
YX6270 195 74 STD Saunasaari 1.23 2011 2 12/09/2012 569 19 Dec 2 550 1500 . 2 gillnet>40mm 55
YX6271 182 59 STD Saunasaari 1.20 . . . . .   . . . . .   .
YX6272 158 36 STD Saunasaari 1.11 . . . . .   . . . . .   .
YX6273 148 24 STD Saunasaari 0.89 . . . . .   . . . . .   .
YX6274 220 97 STD Saunasaari 1.13 . . . . .   . . . . .   .
YX6275 220 109 STD Saunasaari 1.27 . . . . .   . . . . .   .
YX6276 181 55 STD Saunasaari 1.14 . . . . .   . . . . .   .
YX6277 218 94 STD Saunasaari 1.13 . . . . .   . . . . .   .
YX6278 225 118 STD Saunasaari 1.29 . . . . .   . . . . .   .
YX6280 200 73 STD Saunasaari 1.13 . . . . .   . . . . .   .
YX6281 235 109 STD Saunasaari 1.05 2011 2 07/27/2014 1164 38 Jul 4 680 3360 2 1 trolling .
YX6283 213 88 STD Saunasaari 1.13 . . . . .   . . . . .   .
YX6284 200 76 STD Saunasaari 1.17 2011 2 09/09/2012 478 16 Sep 2 550 1630 2 1 trolling .
YX6285 200 75 STD Saunasaari 1.16 2011 2 09/15/2012 484 16 Sep 2 530 1760 . 2 gillnet>40mm 55
YX6286 175 59 STD Saunasaari 1.35 . . . . .   . . . . .   .
YX6287 205 85 STD Saunasaari 1.22 . . . . .   . . . . .   .
YX6288 188 65 STD Saunasaari 1.20 . . . . .   . . . . .   .
YX6289 170 43 STD Saunasaari 1.07 . . . . .   . . . . .   .
YX6290 165 46 STD Saunasaari 1.25 . . . . .   . . . . .   .
YX6291 175 50 STD Saunasaari 1.14 . . . . .   . . . . .   .
YX6292 190 69 STD Saunasaari 1.24 . . . . .   . . . . .   .
YX6293 180 56 STD Saunasaari 1.18 . . . . .   . . . . .   .
YX6294 205 85 STD Saunasaari 1.22 . . . . .   . . . . .   .
YX6295 175 53 STD Saunasaari 1.21 . . . . .   . . . . .   .
YX6296 210 85 STD Saunasaari 1.14 . . . . .   . . . . .   .
YX6297 175 58 STD Saunasaari 1.32 . . . . .   . . . . .   .
YX6298 175 52 STD Saunasaari 1.19 . . . . .   . . . . .   .
YX6299 165 46 STD Saunasaari 1.25 . . . . .   . . . . .   .
YX6300 200 82 STD Saunasaari 1.26 . . . . .   . . . . .   .
YX6301 200 78 STD Saunasaari 1.20 . . . . .   . . . . .   .
YX6302 190 64 STD Saunasaari 1.15 . . . . .   . . . . .   .
YX6303 200 79 STD Saunasaari 1.22 . . . . .   . . . . .   .
YX6304 175 52 STD Saunasaari 1.19 . . . . .   . . . . .   .
YX6305 195 74 STD Saunasaari 1.23 . . . . .   . . . . .   .
YX6306 175 49 STD Saunasaari 1.12 . . . . .   . . . . .   .
YX6307 175 50 STD Saunasaari 1.14 2011 2 12/09/2012 569 19 Dec 2 530 1685 . 2 gillnet>40mm 65
YX6308 220 98 STD Saunasaari 1.14 2011 2 10/08/2013 872 29 Oct 3 650 3400 2 2 gillnet>40mm 80
YX6309 220 100 STD Saunasaari 1.17 . . . . .   . . . . .   .
YX6310 190 63 STD Saunasaari 1.13 . . . . .   . . . . .   .
YX6311 195 70 STD Saunasaari 1.16 . . . . .   . . . . .   .
YX6312 210 90 STD Saunasaari 1.20 . . . . .   . . . . .   .
YX6313 200 81 STD Saunasaari 1.25 . . . . .   . . . . .   .
YX6314 193 69 STD Saunasaari 1.18 2011 2 11/15/2011 179 6 Nov 1 400 660 . 2 gillnet>40mm 55
YX6315 170 46 STD Saunasaari 1.14 . . . . .   . . . . .   .
YX6316 225 109 STD Saunasaari 1.19 2011 2 02/11/2012 267 9 Feb 2 470 870 . 2 gillnet>40mm 55
YX6317 225 110 STD Saunasaari 1.20 2011 2 01/26/2012 251 8 Jan 2 460 1200 2 2 gillnet>40mm 60
YX6318 195 67 STD Saunasaari 1.11 . . . . .   . . . . .   .
YX6319 185 65 STD Saunasaari 1.26 . . . . .   . . . . .   .
YX6320 178 52 STD Saunasaari 1.13 . . . . .   . . . . .   .
YX6321 185 66 STD Saunasaari 1.28 . . . . .   . . . . .   .
YX6322 180 58 STD Saunasaari 1.22 . . . . .   . . . . .   .
YX6323 220 97 STD Saunasaari 1.13 . . . . .   . . . . .   .
YX6324 215 89 STD Saunasaari 1.11 . . . . .   . . . . .   .
YX6325 190 62 STD Saunasaari 1.11 . . . . .   . . . . .   .
YX6326 195 74 STD Saunasaari 1.23 . . . . .   . . . . .   .
YX6327 170 49 STD Saunasaari 1.22 . . . . .   . . . . .   .
YX6328 205 77 STD Saunasaari 1.10 2011 2 11/12/2011 176 6 Nov 1 430 600 . 2 gillnet>40mm 55
YX6329 160 38 STD Saunasaari 1.13 . . . . .   . . . . .   .
YX6330 205 71 STD Saunasaari 1.02 . . . . .   . . . . .   .
YX6331 180 55 STD Saunasaari 1.15 . . . . .   . . . . .   .
YX6332 180 52 STD Saunasaari 1.09 . . . . .   . . . . .   .
YX6333 195 71 STD Saunasaari 1.18 . . . . .   . . . . .   .
YX6334 185 64 STD Saunasaari 1.24 . . . . .   . . . . .   .
YX6335 200 80 STD Saunasaari 1.23 . . . . .   . . . . .   .
YX6336 185 59 STD Saunasaari 1.14 . . . . .   . . . . .   .
YX6337 175 50 STD Saunasaari 1.14 2011 2 10/06/2011 139 5 Oct 1 350 400 . 2 gillnet 65
YX6338 161 36 STD Saunasaari 1.05 . . . . .   . . . . .   .
YX6339 205 88 STD Saunasaari 1.26 2011 2 06/27/2012 404 13 Jun 2 380 605 . 2 gillnet>40mm 55
YX6340 235 78 STD Saunasaari 0.75 . . . . .   . . . . .   .
YX6341 220 102 STD Saunasaari 1.19 . . . . .   . . . . .   .
YX6342 193 73 STD Saunasaari 1.25 . . . . .   . . . . .   .
YX6343 208 80 STD Saunasaari 1.10 . . . . .   . . . . .   .
YX6344 170 46 STD Saunasaari 1.14 . . . . .   . . . . .   .
YX6345 205 76 STD Saunasaari 1.09 . . . . .   . . . . .   .
YX6346 206 83 STD Saunasaari 1.17 . . . . .   . . . . .   .
YX6347 185 62 STD Saunasaari 1.20 . . . . .   . . . . .   .
YX6348 190 63 STD Saunasaari 1.13 . . . . .   . . . . .   .
YX6349 190 64 STD Saunasaari 1.15 . . . . .   . . . . .   .
YX6350 195 71 STD Saunasaari 1.18 2011 2 12/12/2012 572 19 Dec 2 570 1870 . 2 gillnet>40mm 55
YX6351 180 55 STD Saunasaari 1.15 . . . . .   . . . . .   .
YX6352 222 101 STD Saunasaari 1.15 . . . . .   . . . . .   .
YX6353 222 109 STD Saunasaari 1.24 . . . . .   . . . . .   .
YX6354 190 70 STD Saunasaari 1.25 . . . . .   . . . . .   .
YX6355 180 54 STD Saunasaari 1.13 . . . . .   . . . . .   .
YX6356 215 93 STD Saunasaari 1.16 . . . . .   . . . . .   .
YX6357 200 75 STD Saunasaari 1.16 . . . . .   . . . . .   .
YX6358 168 42 STD Saunasaari 1.08 . . . . .   . . . . .   .
YX6359 175 58 STD Saunasaari 1.32 . . . . .   . . . . .   .
YX6360 185 63 STD Saunasaari 1.22 . . . . .   . . . . .   .
YX6361 185 59 STD Saunasaari 1.14 2011 2 10/25/2011 158 5 Oct 1 370 480 . 2 gillnet<27mm .
YX6362 175 54 STD Saunasaari 1.23 2011 2 11/07/2011 171 6 Nov 1 410 1300 . 2 gillnet>40mm 55
YX6363 195 79 STD Saunasaari 1.31 . . . . .   . . . . .   .
YX6364 220 98 STD Saunasaari 1.14 . . . . .   . . . . .   .
YX6365 210 95 STD Saunasaari 1.27 . . . . .   . . . . .   .
YX6366 190 65 STD Saunasaari 1.16 . . . . .   . . . . .   .
YX6367 195 71 STD Saunasaari 1.18 2011 2 10/25/2012 524 17 Oct 2 620 . . 1 trolling .
YX6368 230 120 STD Saunasaari 1.23 . . . . .   . . . . .   .
YX6369 180 51 STD Saunasaari 1.07 . . . . .   . . . . .   .
YX6370 200 76 STD Saunasaari 1.17 . . . . .   . . . . .   .
YX6371 215 96 STD Saunasaari 1.20 . . . . .   . . . . .   .
YX6372 205 80 STD Saunasaari 1.15 . . . . .   . . . . .   .
YX6373 185 57 STD Saunasaari 1.10 2011 2 07/03/2012 410 14 Jul 2 450 616 . 2 gillnet>40mm 55
YX6374 175 51 STD Saunasaari 1.16 2011 2 09/21/2012 490 16 Sep 2 570 1700 . 1 trolling .
YX6375 195 68 STD Saunasaari 1.13 . . . . .   . . . . .   .
YX6376 200 78 STD Saunasaari 1.20 2011 2 10/24/2011 157 5 Oct 1 370 520 . 2 v.27-40mm 35
YX6377 210 83 STD Saunasaari 1.11 . . . . .   . . . . .   .
YX6378 200 79 STD Saunasaari 1.22 . . . . .   . . . . .   .
YX6379 190 59 STD Saunasaari 1.06 2011 2 10/03/2012 502 17 Oct 2 550 . . 1 spinning .
YX6380 215 89 STD Saunasaari 1.11 2011 2 07/04/2012 411 14 Jul 2 500 935 . 2 gillnet>40mm 55
YX6381 180 56 STD Saunasaari 1.18 . . . . .   . . . . .   .
YX6382 180 52 STD Saunasaari 1.09 . . . . .   . . . . .   .
YX6383 150 30 STD Saunasaari 1.07 . . . . .   . . . . .   .
YX6384 199 73 STD Saunasaari 1.14 . . . . .   . . . . .   .
YX6385 190 61 STD Saunasaari 1.09 . . . . .   . . . . .   .
YX6386 238 125 STD Saunasaari 1.16 2011 2 06/29/2011 40 1 Jun 1 280 220 . 2 gillnet>40mm 55
YX6387 205 87 STD Saunasaari 1.25 2011 2 10/13/2012 512 17 Oct 2 610 2100 . 1 trolling .
YX6388 228 116 STD Saunasaari 1.22 2011 2 02/27/2012 283 9 Feb 2 470 1250 . 2 gillnet>40mm 55
YX6389 180 56 STD Saunasaari 1.18 . . . . .   . . . . .   .
YX6390 191 67 STD Saunasaari 1.18 . . . . .   . . . . .   .
YX6391 183 55 STD Saunasaari 1.10 . . . . .   . . . . .   .
YX6392 170 44 STD Saunasaari 1.09 . . . . .   . . . . .   .
YX6393 191 65 STD Saunasaari 1.15 . . . . .   . . . . .   .
YX6394 178 56 STD Saunasaari 1.21 . . . . .   . . . . .   .
YX6395 205 81 STD Saunasaari 1.16 . . . . .   . . . . .   .
YX6396 195 73 STD Saunasaari 1.21 . . . . .   . . . . .   .
YX6397 180 58 STD Saunasaari 1.22 . . . . .   . . . . .   .
YX6398 192 70 STD Saunasaari 1.22 . . . . .   . . . . .   .
YX6399 182 60 STD Saunasaari 1.22 . . . . .   . . . . .   .
YX6400 160 40 STD Saunasaari 1.19 . . . . .   . . . . .   .
YX6401 145 24 STD Saunasaari 0.95 . . . . .   . . . . .   .
YX6402 210 86 STD Saunasaari 1.15 2011 2 09/17/2011 120 4 Sep 1 360 330 . 2 gillnet>40mm 55
YX6403 200 84 STD Saunasaari 1.29 . . . . .   . . . . .   .
YX6404 185 60 STD Saunasaari 1.16 . . . . .   . . . . .   .
YX6405 185 58 STD Saunasaari 1.12 . . . . .   . . . . .   .
YX6406 202 80 STD Saunasaari 1.20 . . . . .   . . . . .   .
YX6407 200 80 STD Saunasaari 1.23 . . . . .   . . . . .   .
YX6408 225 112 STD Saunasaari 1.22 2011 2 10/15/2011 148 5 Oct 1 370 300 . 2 gillnet>40mm 50
YX6409 190 66 STD Saunasaari 1.18 . . . . .   . . . . .   .
YX6410 175 53 STD Saunasaari 1.21 . . . . .   . . . . .   .
YX6411 195 72 STD Saunasaari 1.20 . . . . .   . . . . .   .
YX6412 203 87 STD Saunasaari 1.28 . . . . .   . . . . .   .
YX6413 200 78 STD Saunasaari 1.20 . . . . .   . . . . .   .
YX6414 170 51 STD Saunasaari 1.27 . . . . .   . . . . .   .
YX6415 180 56 STD Saunasaari 1.18 . . . . .   . . . . .   .
YX6416 165 41 STD Saunasaari 1.11 . . . . .   . . . . .   .
YX6417 180 59 STD Saunasaari 1.24 . . . . .   . . . . .   .
YX6418 192 66 STD Saunasaari 1.15 . . . . .   . . . . .   .
YX6419 195 75 STD Saunasaari 1.25 . . . . .   . . . . .   .
YX6420 195 73 STD Saunasaari 1.21 . . . . .   . . . . .   .
YX6421 200 78 STD Saunasaari 1.20 . . . . .   . . . . .   .
YX6422 195 76 STD Saunasaari 1.26 . . . . .   . . . . .   .
YX6423 210 85 STD Saunasaari 1.14 . . . . .   . . . . .   .
YX6424 180 54 STD Saunasaari 1.13 . . . . .   . . . . .   .
YX6425 162 38 STD Saunasaari 1.09 . . . . .   . . . . .   .
YX6426 195 70 STD Saunasaari 1.16 . . . . .   . . . . .   .
YX6427 180 55 STD Saunasaari 1.15 . . . . .   . . . . .   .
YX6428 195 75 STD Saunasaari 1.25 . . . . .   . . . . .   .
YX6429 190 69 STD Saunasaari 1.24 . . . . .   . . . . .   .
YX6430 190 61 STD Saunasaari 1.09 2011 2 05/25/2014 1101 36 May 4 690 3500 . 2 fyke .
YX6431 190 66 STD Saunasaari 1.18 . . . . .   . . . . .   .
YX6432 195 75 STD Saunasaari 1.25 . . . . .   . . . . .   .
YX6433 205 82 STD Saunasaari 1.18 . . . . .   . . . . .   .
YX6434 183 62 STD Saunasaari 1.24 . . . . .   . . . . .   .
YX6436 210 84 STD Saunasaari 1.12 2011 2 09/15/2012 484 16 Sep 2 600 1540 . 2 gillnet>40mm 55
YX6437 190 65 STD Saunasaari 1.16 . . . . .   . . . . .   .
YX6438 185 69 STD Saunasaari 1.34 . . . . .   . . . . .   .
YX6439 200 82 STD Saunasaari 1.26 2011 2 07/10/2011 51 2 Jul 1 270 165 . 2 gillnet>40mm 55
YX6440 175 53 STD Saunasaari 1.21 . . . . .   . . . . .   .
YX6441 210 88 STD Saunasaari 1.18 2011 2 10/13/2012 512 17 Oct 2 570 1960 . 1 spinning .
YX6443 200 74 STD Saunasaari 1.14 . . . . .   . . . . .   .
YX6445 205 82 STD Saunasaari 1.18 . . . . .   . . . . .   .
YX6446 194 71 STD Saunasaari 1.20 . . . . .   . . . . .   .
YX6448 185 62 STD Saunasaari 1.20 2011 2 09/14/2012 483 16 Sep 2 560 2000 . 2 gillnet .
YX6449 156 38 STD Saunasaari 1.21 . . . . .   . . . . .   .
YX6451 205 85 STD Saunasaari 1.22 . . . . .   . . . . .   .
YX6452 190 64 STD Saunasaari 1.15 . . . . .   . . . . .   .
YX6453 175 52 STD Saunasaari 1.19 . . . . .   . . . . .   .
YX6454 185 63 STD Saunasaari 1.22 2011 2 11/24/2012 554 18 Nov 2 590 2000 . 2 gillnet>40mm 60
YX6455 182 59 STD Saunasaari 1.20 . . . . .   . . . . .   .
YX6456 200 80 STD Saunasaari 1.23 . . . . .   . . . . .   .
YX6457 205 85 STD Saunasaari 1.22 . . . . .   . . . . .   .
YX6458 185 61 STD Saunasaari 1.18 . . . . .   . . . . .   .
YX6459 195 75 STD Saunasaari 1.25 . . . . .   . . . . .   .
YX6460 205 81 STD Saunasaari 1.16 . . . . .   . . . . .   .
YX6461 193 71 STD Saunasaari 1.21 . . . . .   . . . . .   .
YX6462 185 62 STD Saunasaari 1.20 . . . . .   . . . . .   .
YX6463 182 58 STD Saunasaari 1.18 . . . . .   . . . . .   .
YX6464 182 56 STD Saunasaari 1.14 . . . . .   . . . . .   .
YX6465 175 52 STD Saunasaari 1.19 . . . . .   . . . . .   .
YX6466 180 54 STD Saunasaari 1.13 . . . . .   . . . . .   .
YX6468 185 71 STD Saunasaari 1.38 . . . . .   . . . . .   .
YX6469 195 75 STD Saunasaari 1.25 . . . . .   . . . . .   .
YX6470 200 75 STD Saunasaari 1.16 . . . . .   . . . . .   .
YX6471 185 75 STD Saunasaari 1.45 . . . . .   . . . . .   .
YX6472 180 52 STD Saunasaari 1.09 . . . . .   . . . . .   .
YX6473 170 51 STD Saunasaari 1.27 . . . . .   . . . . .   .
YX6474 180 55 STD Saunasaari 1.15 . . . . .   . . . . .   .
YX6476 185 75 STD Saunasaari 1.45 . . . . .   . . . . .   .
YX6477 180 56 STD Saunasaari 1.18 . . . . .   . . . . .   .
YX6478 190 62 STD Saunasaari 1.11 . . . . .   . . . . .   .
YX6479 196 74 STD Saunasaari 1.21 . . . . .   . . . . .   .
YX6480 200 74 STD Saunasaari 1.14 . . . . .   . . . . .   .
YX6481 194 75 STD Saunasaari 1.26 . . . . .   . . . . .   .
YX6482 195 68 STD Saunasaari 1.13 . . . . .   . . . . .   .
YX6483 200 99 STD Saunasaari 1.53 . . . . .   . . . . .   .
YX6484 205 80 STD Saunasaari 1.15 . . . . .   . . . . .   .
YX6485 185 65 STD Saunasaari 1.26 . . . . .   . . . . .   .
YX6486 190 66 STD Saunasaari 1.18 . . . . .   . . . . .   .
YX6487 173 52 STD Saunasaari 1.23 2011 2 10/01/2012 500 17 Oct 2 530 1540 . 2 gillnet>40mm 55
YX6488 190 70 STD Saunasaari 1.25 2011 2 12/16/2012 576 19 Dec 2 530 1605 . 2 gillnet>40mm 65
YX6489 185 64 STD Saunasaari 1.24 . . . . .   . . . . .   .
YX6490 200 72 STD Saunasaari 1.11 . . . . .   . . . . .   .
YX6491 190 65 STD Saunasaari 1.16 . . . . .   . . . . .   .
YX6492 200 74 STD Saunasaari 1.14 . . . . .   . . . . .   .
YX6494 200 66 STD Saunasaari 1.02 . . . . .   . . . . .   .
YX6495 200 73 STD Saunasaari 1.13 2011 2 10/06/2011 139 5 Oct 1 360 410 . 2 gillnet 65
YX6496 175 59 STD Saunasaari 1.35 . . . . .   . . . . .   .
YX6497 215 94 STD Saunasaari 1.17 . . . . .   . . . . .   .
YX6498 185 62 STD Saunasaari 1.20 2011 2 09/03/2012 472 16 Sep 2 560 . . 1 trolling .
YX6499 170 48 STD Saunasaari 1.19 . . . . .   . . . . .   .
YX6500 189 61 STD Saunasaari 1.11 . . . . .   . . . . .   .
YX6501 201 76 STD Saunasaari 1.15 . . . . .   . . . . .   .
YX6502 170 47 STD Saunasaari 1.17 . . . . .   . . . . .   .
YX6503 205 83 STD Saunasaari 1.19 2011 2 10/14/2012 513 17 Oct 2 580 1950 . 1 trolling .
YX6504 195 69 STD Saunasaari 1.15 2011 2 09/08/2011 111 4 Sep 1 300 440 . 2 gillnet>40mm 55
YX6505 186 63 STD Saunasaari 1.20 . . . . .   . . . . .   .
YX6507 190 66 STD Saunasaari 1.18 . . . . .   . . . . .   .
YX6508 210 89 STD Saunasaari 1.19 . . . . .   . . . . .   .
YX6509 215 102 STD Saunasaari 1.27 2011 2 08/11/2012 449 15 Aug 2 600 1900 . 1 spinning .
YX6510 165 43 STD Saunasaari 1.16 . . . . .   . . . . .   .
YX6511 218 94 STD Saunasaari 1.13 . . . . .   . . . . .   .
YX6512 185 64 STD Saunasaari 1.24 2011 2 08/23/2011 95 3 Aug 1 200 . . 1 spinning .
YX6513 190 69 STD Saunasaari 1.24 . . . . .   . . . . .   .
YX6514 181 54 STD Saunasaari 1.12 . . . . .   . . . . .   .
YX6515 185 58 STD Saunasaari 1.12 . . . . .   . . . . .   .
YX6516 195 73 STD Saunasaari 1.21 . . . . .   . . . . .   .
YX6517 190 68 STD Saunasaari 1.22 . . . . .   . . . . .   .
YX6518 205 82 STD Saunasaari 1.18 . . . . .   . . . . .   .
YX6519 195 70 STD Saunasaari 1.16 . . . . .   . . . . .   .
YX6520 172 49 STD Saunasaari 1.18 . . . . .   . . . . .   .
YX6521 182 59 STD Saunasaari 1.20 2011 2 09/18/2012 487 16 Sep 2 410 825 . 2 gillnet>40mm 55
YX6522 230 111 STD Saunasaari 1.14 2011 2 10/17/2011 150 5 Oct 1 . . . 0   .
YX6523 230 120 STD Saunasaari 1.23 . . . . .   . . . . .   .
YX6524 202 80 STD Saunasaari 1.20 . . . . .   . . . . .   .
YX6525 205 86 STD Saunasaari 1.23 2011 2 12/12/2012 572 19 Dec 2 570 1430 . 2 gillnet>40mm 55
YX6527 202 80 STD Saunasaari 1.20 2011 2 11/04/2012 534 18 Nov 2 580 2160 . 1 spinning .
YX6528 222 101 STD Saunasaari 1.15 2011 2 10/26/2011 159 5 Oct 1 . . . 2 gillnet>40mm 60
YX6529 210 94 STD Saunasaari 1.26 . . . . .   . . . . .   .
YX6530 195 74 STD Saunasaari 1.23 . . . . .   . . . . .   .
YX6531 181 58 STD Saunasaari 1.20 . . . . .   . . . . .   .
YX6532 210 88 STD Saunasaari 1.18 . . . . .   . . . . .   .
YX6534 195 68 STD Saunasaari 1.13 . . . . .   . . . . .   .
YX6536 195 75 STD Saunasaari 1.25 2011 2 11/18/2012 548 18 Nov 2 610 2510 . 2 gillnet>40mm 65
YX6537 200 77 STD Saunasaari 1.19 . . . . .   . . . . .   .
YX6538 205 79 STD Saunasaari 1.13 2011 2 09/15/2012 484 16 Sep 2 540 . . 1 trolling .
YX6540 185 65 STD Saunasaari 1.26 . . . . .   . . . . .   .
YX6541 190 68 STD Saunasaari 1.22 2011 2 08/26/2011 98 3 Aug 1 310 330 . 2 gillnet>40mm 55
YX6542 202 81 STD Saunasaari 1.21 2011 2 11/16/2013 911 30 Nov 3 670 3710 . 1 spinning .
YX6543 181 59 STD Saunasaari 1.22 2011 2 10/21/2012 520 17 Oct 2 540 1420 . 0   .
YX6544 195 66 STD Saunasaari 1.10 . . . . .   . . . . .   .
YX6545 205 83 STD Saunasaari 1.19 . . . . .   . . . . .   .
YX6546 185 63 STD Saunasaari 1.22 . . . . .   . . . . .   .
YX6547 198 71 STD Saunasaari 1.13 . . . . .   . . . . .   .
YX6548 235 113 STD Saunasaari 1.09 2011 2 08/27/2011 99 3 Aug 1 320 330 . 2 gillnet>40mm 55
YX6549 215 99 STD Saunasaari 1.23 2011 2 11/14/2012 544 18 Nov 2 580 2050 . 2 gillnet>40mm 65
YX6550 170 47 STD Saunasaari 1.17 . . . . .   . . . . .   .
YX6551 197 73 STD Saunasaari 1.18 2011 2 11/24/2011 188 6 Nov 1 . . . 2 gillnet>40mm 55
YX6552 210 89 STD Saunasaari 1.19 2011 2 10/03/2012 502 17 Oct 2 570 1620 . 1 trolling .
YX6553 186 62 STD Saunasaari 1.18 . . . . .   . . . . .   .
YX6554 208 82 STD Saunasaari 1.13 . . . . .   . . . . .   .
YX6555 215 100 STD Saunasaari 1.25 . . . . .   . . . . .   .
YX6556 185 54 STD Saunasaari 1.05 . . . . .   . . . . .   .
YX6557 190 67 STD Saunasaari 1.20 . . . . .   . . . . .   .
YX6558 185 63 STD Saunasaari 1.22 2011 2 10/08/2012 507 17 Oct 2 570 2000 . 1 spinning .
YX6559 155 38 STD Saunasaari 1.24 . . . . .   . . . . .   .
YX6560 190 64 STD Saunasaari 1.15 . . . . .   . . . . .   .
YX6561 200 80 STD Saunasaari 1.23 2011 2 07/18/2011 59 2 Jul 1 . 240 . 2 gillnet>40mm 60
YX6562 195 70 STD Saunasaari 1.16 . . . . .   . . . . .   .
YX6564 211 94 STD Saunasaari 1.24 . . . . .   . . . . .   .
YX6566 225 109 STD Saunasaari 1.19 2011 2 02/07/2012 263 9 Feb 2 430 885 . 2 gillnet>40mm 55
YX6567 235 117 STD Saunasaari 1.12 . . . . .   . . . . .   .
YX6568 175 55 STD Saunasaari 1.25 . . . . .   . . . . .   .
YX6570 190 67 STD Saunasaari 1.20 . . . . .   . . . . .   .
YX6571 194 74 STD Saunasaari 1.25 . . . . .   . . . . .   .
YX6572 195 70 STD Saunasaari 1.16 . . . . .   . . . . .   .
YX6573 210 94 STD Saunasaari 1.26 . . . . .   . . . . .   .
YX6574 210 86 STD Saunasaari 1.15 . . . . .   . . . . .   .
YX6575 175 54 STD Saunasaari 1.23 . . . . .   . . . . .   .
YX6576 200 69 STD Saunasaari 1.06 . . . . .   . . . . .   .
YX6577 200 83 STD Saunasaari 1.28 . . . . .   . . . . .   .
YX6578 190 67 STD Saunasaari 1.20 . . . . .   . . . . .   .
YX6579 205 83 STD Saunasaari 1.19 . . . . .   . . . . .   .
YX6580 200 76 STD Saunasaari 1.17 . . . . .   . . . . .   .
YX6581 200 78 STD Saunasaari 1.20 . . . . .   . . . . .   .
YX6582 230 121 STD Saunasaari 1.24 2011 2 11/21/2011 185 6 Nov 1 480 1155 . 2 gillnet>40mm 55
YX6583 172 51 STD Saunasaari 1.22 . . . . .   . . . . .   .
YX6584 200 81 STD Saunasaari 1.25 . . . . .   . . . . .   .
YX6585 190 65 STD Saunasaari 1.16 . . . . .   . . . . .   .
YX6586 210 91 STD Saunasaari 1.22 . . . . .   . . . . .   .
YX6587 205 80 STD Saunasaari 1.15 . . . . .   . . . . .   .
YX6588 155 33 STD Saunasaari 1.07 . . . . .   . . . . .   .
YX6589 185 58 STD Saunasaari 1.12 . . . . .   . . . . .   .
YX6590 200 77 STD Saunasaari 1.19 . . . . .   . . . . .   .
YX6591 230 125 STD Saunasaari 1.28 . . . . .   . . . . .   .
YX6592 225 114 STD Saunasaari 1.24 . . . . .   . . . . .   .
YX6593 . 69 STD Saunasaari . . . . . .   . . . . .   .
YX6594 200 78 STD Saunasaari 1.20 . . . . .   . . . . .   .
YX6595 160 43 STD Saunasaari 1.27 . . . . .   . . . . .   .
YX6596 200 83 STD Saunasaari 1.28 . . . . .   . . . . .   .
YX6597 185 65 STD Saunasaari 1.26 . . . . .   . . . . .   .
YX6598 172 50 STD Saunasaari 1.20 . . . . .   . . . . .   .
YX6599 238 130 STD Saunasaari 1.20 . . . . .   . . . . .   .
YX6600 190 67 STD Saunasaari 1.20 2011 2 06/06/2012 383 13 Jun 2 420 . . 1 trolling .
YX6601 220 100 STD Saunasaari 1.17 . . . . .   . . . . .   .
YX6602 190 69 STD Saunasaari 1.24 . . . . .   . . . . .   .
YX6603 150 34 STD Saunasaari 1.22 . . . . .   . . . . .   .
YX6605 210 92 STD Saunasaari 1.23 . . . . .   . . . . .   .
YX6606 185 61 STD Saunasaari 1.18 . . . . .   . . . . .   .
YX6607 190 64 STD Saunasaari 1.15 . . . . .   . . . . .   .
YX6608 200 84 STD Saunasaari 1.29 . . . . .   . . . . .   .
YX6610 180 58 STD Saunasaari 1.22 . . . . .   . . . . .   .
YX6611 225 108 STD Saunasaari 1.18 2011 2 07/01/2011 42 2 Jul 1 290 230 . 2 gillnet>40mm 55
YX6612 195 72 STD Saunasaari 1.20 . . . . .   . . . . .   .
YX6613 210 87 STD Saunasaari 1.16 . . . . .   . . . . .   .
YX6614 190 67 STD Saunasaari 1.20 . . . . .   . . . . .   .
YX6615 194 73 STD Saunasaari 1.23 . . . . .   . . . . .   .
YX6616 180 60 STD Saunasaari 1.26 . . . . .   . . . . .   .
YX6617 165 43 STD Saunasaari 1.16 . . . . .   . . . . .   .
YX6618 160 39 STD Saunasaari 1.16 . . . . .   . . . . .   .
YX6619 214 98 STD Saunasaari 1.24 . . . . .   . . . . .   .
YX6620 190 66 STD Saunasaari 1.18 . . . . .   . . . . .   .
YX6621 200 73 STD Saunasaari 1.13 . . . . .   . . . . .   .
YX6622 240 127 STD Saunasaari 1.15 . . . . .   . . . . .   .
YX6624 190 68 STD Saunasaari 1.22 . . . . .   . . . . .   .
YX6625 210 93 STD Saunasaari 1.24 . . . . .   . . . . .   .
YX6626 195 73 STD Saunasaari 1.21 2011 2 07/16/2012 423 14 Jul 2 470 770 . 2 gillnet>40mm 55
YX6628 205 77 STD Saunasaari 1.10 . . . . .   . . . . .   .
YX6629 215 91 STD Saunasaari 1.14 . . . . .   . . . . .   .
YX6630 205 81 STD Saunasaari 1.16 . . . . .   . . . . .   .
YX6631 195 70 STD Saunasaari 1.16 . . . . .   . . . . .   .
YX6632 178 57 STD Saunasaari 1.24 . . . . .   . . . . .   .
YX6633 204 82 STD Saunasaari 1.19 2011 2 10/15/2012 514 17 Oct 2 560 1700 . 1 spinning .
YX6634 174 50 STD Saunasaari 1.16 . . . . .   . . . . .   .
YX6636 202 79 STD Saunasaari 1.18 . . . . .   . . . . .   .
YX6637 180 58 STD Saunasaari 1.22 2011 2 08/04/2012 442 15 Aug 2 500 1210 . 2 gillnet>40mm 55
YX6638 200 75 STD Saunasaari 1.16 . . . . .   . . . . .   .
YX6639 182 60 STD Saunasaari 1.22 . . . . .   . . . . .   .
YX6640 175 53 STD Saunasaari 1.21 . . . . .   . . . . .   .
YX6641 195 76 STD Saunasaari 1.26 2011 2 09/22/2012 491 16 Sep 2 530 1600 1 0   .
YX6642 200 76 STD Saunasaari 1.17 . . . . .   . . . . .   .
YX6643 190 64 STD Saunasaari 1.15 . . . . .   . . . . .   .
YX6644 190 68 STD Saunasaari 1.22 . . . . .   . . . . .   .
YX6645 175 54 STD Saunasaari 1.23 . . . . .   . . . . .   .
YX6646 215 97 STD Saunasaari 1.21 . . . . .   . . . . .   .
YX6647 210 86 STD Saunasaari 1.15 2011 2 07/19/2012 426 14 Jul 2 500 1045 . 2 gillnet>40mm 55
YX6648 170 47 STD Saunasaari 1.17 . . . . .   . . . . .   .
YX6649 192 73 STD Saunasaari 1.27 . . . . .   . . . . .   .
YX6650 220 109 STD Saunasaari 1.27 2011 2 07/26/2012 433 14 Jul 2 530 1450 . 1 trolling .
YX6651 185 62 STD Saunasaari 1.20 . . . . .   . . . . .   .
YX6652 185 64 STD Saunasaari 1.24 . . . . .   . . . . .   .
YX6653 190 63 STD Saunasaari 1.13 . . . . .   . . . . .   .
YX6654 170 45 STD Saunasaari 1.12 2011 2 10/26/2013 890 29 Oct 3 680 3400 . 1 spinning .
YX6655 150 39 STD Saunasaari 1.40 . . . . .   . . . . .   .
YX6656 170 35 STD Saunasaari 0.87 . . . . .   . . . . .   .
YX6657 185 57 STD Saunasaari 1.10 . . . . .   . . . . .   .
YX6659 175 53 STD Saunasaari 1.21 . . . . .   . . . . .   .
YX6660 206 87 STD Saunasaari 1.23 . . . . .   . . . . .   .
YX6661 192 71 STD Saunasaari 1.23 . . . . .   . . . . .   .
YX6662 210 88 STD Saunasaari 1.18 . . . . .   . . . . .   .
YX6664 210 91 STD Saunasaari 1.22 . . . . .   . . . . .   .
YX6665 190 73 STD Saunasaari 1.31 . . . . .   . . . . .   .
YX6667 160 42 STD Saunasaari 1.25 . . . . .   . . . . .   .
YX6668 228 104 STD Saunasaari 1.09 . . . . .   . . . . .   .
YX6669 185 70 STD Saunasaari 1.36 . . . . .   . . . . .   .
YX6670 185 64 STD Saunasaari 1.24 . . . . .   . . . . .   .
YX6671 185 65 STD Saunasaari 1.26 . . . . .   . . . . .   .
YX6672 199 77 STD Saunasaari 1.20 . . . . .   . . . . .   .
YX6673 182 63 STD Saunasaari 1.28 . . . . .   . . . . .   .
YX6674 232 121 STD Saunasaari 1.21 . . . . .   . . . . .   .
YX6675 180 60 STD Saunasaari 1.26 . . . . .   . . . . .   .
YX6676 190 70 STD Saunasaari 1.25 . . . . .   . . . . .   .
YX6677 180 57 STD Saunasaari 1.20 . . . . .   . . . . .   .
YX6679 200 71 STD Saunasaari 1.09 2011 2 07/05/2013 777 26 Jul 3 620 2710 . 0   .
YX6680 215 97 STD Saunasaari 1.21 . . . . .   . . . . .   .
YX6681 235 124 STD Saunasaari 1.19 . . . . .   . . . . .   .
YX6682 190 68 STD Saunasaari 1.22 . . . . .   . . . . .   .
YX6683 202 81 STD Saunasaari 1.21 . . . . .   . . . . .   .
YX6684 205 82 STD Saunasaari 1.18 . . . . .   . . . . .   .
YX6685 215 95 STD Saunasaari 1.18 . . . . .   . . . . .   .
YX6686 200 73 STD Saunasaari 1.13 . . . . .   . . . . .   .
YX6688 220 109 STD Saunasaari 1.27 . . . . .   . . . . .   .
YX6689 203 80 STD Saunasaari 1.18 . . . . .   . . . . .   .
YX6691 204 71 STD Saunasaari 1.03 2011 2 12/14/2011 208 7 Dec 1 410 880 . 2 gillnet>40mm 55
YX6693 215 93 STD Saunasaari 1.16 . . . . .   . . . . .   .
YX6694 195 65 STD Saunasaari 1.08 . . . . .   . . . . .   .
YX6695 190 66 STD Saunasaari 1.18 . . . . .   . . . . .   .
YX6696 190 67 STD Saunasaari 1.20 . . . . .   . . . . .   .
YX6697 190 63 STD Saunasaari 1.13 . . . . .   . . . . .   .
YX6698 185 60 STD Saunasaari 1.16 . . . . .   . . . . .   .
YX6699 200 79 STD Saunasaari 1.22 . . . . .   . . . . .   .
YX6700 230 114 STD Saunasaari 1.17 2011 2 06/30/2011 41 1 Jun 1 280 . . 1 spinning .
YX6701 195 70 STD Saunasaari 1.16 . . . . .   . . . . .   .
YX6702 222 104 STD Saunasaari 1.18 2011 2 10/11/2012 510 17 Oct 2 610 . . 1 trolling .
YX6703 210 95 STD Saunasaari 1.27 . . . . .   . . . . .   .
YX6704 185 58 STD Saunasaari 1.12 . . . . .   . . . . .   .
YX6705 210 84 STD Saunasaari 1.12 . . . . .   . . . . .   .
YX6706 183 61 STD Saunasaari 1.22 . . . . .   . . . . .   .
YX6707 195 72 STD Saunasaari 1.20 . . . . .   . . . . .   .
YX6709 205 85 STD Saunasaari 1.22 . . . . .   . . . . .   .
YX6710 200 82 STD Saunasaari 1.26 2011 2 10/25/2012 524 17 Oct 2 570 1950 2 1 spinning .
YX6711 205 84 STD Saunasaari 1.20 . . . . .   . . . . .   .
YX6712 199 80 STD Saunasaari 1.25 . . . . .   . . . . .   .
YX6713 210 91 STD Saunasaari 1.22 . . . . .   . . . . .   .
YX6714 210 92 STD Saunasaari 1.23 2011 2 11/19/2011 183 6 Nov 1 420 . . 1 spinning .
YX6714 210 92 STD Saunasaari 1.23 2011 2 10/25/2012 524 17 Oct 2 570 1700 . 1 spinning .
YX6715 210 80 STD Saunasaari 1.07 . . . . .   . . . . .   .
YX6716 195 76 STD Saunasaari 1.26 . . . . .   . . . . .   .
YX6718 205 82 STD Saunasaari 1.18 . . . . .   . . . . .   .
YX6719 200 82 STD Saunasaari 1.26 . . . . .   . . . . .   .
YX6720 215 99 STD Saunasaari 1.23 . . . . .   . . . . .   .
YX6721 195 73 STD Saunasaari 1.21 . . . . .   . . . . .   .
YX6722 215 90 STD Saunasaari 1.12 2011 2 07/11/2014 1148 38 Jul 4 690 3971 . 2 fyke .
YX6724 215 94 STD Saunasaari 1.17 2011 2 11/18/2011 182 6 Nov 1 470 . . 1 spinning .
YX6725 180 53 STD Saunasaari 1.11 . . . . .   . . . . .   .
YX6726 230 109 STD Saunasaari 1.12 . . . . .   . . . . .   .
YX6727 180 54 STD Saunasaari 1.13 . . . . .   . . . . .   .
YX6728 185 61 STD Saunasaari 1.18 . . . . .   . . . . .   .
YX6729 195 71 STD Saunasaari 1.18 . . . . .   . . . . .   .
YX6730 170 51 STD Saunasaari 1.27 . . . . .   . . . . .   .
YX6731 212 98 STD Saunasaari 1.27 . . . . .   . . . . .   .
YX6732 193 72 STD Saunasaari 1.23 . . . . .   . . . . .   .
YX6734 195 69 STD Saunasaari 1.15 . . . . .   . . . . .   .
YX6735 191 62 STD Saunasaari 1.09 2011 2 05/17/2012 363 12 May 2 390 605 . 2 gillnet>40mm 55
YX6738 185 56 STD Saunasaari 1.08 . . . . .   . . . . .   .
YX6739 210 91 STD Saunasaari 1.22 . . . . .   . . . . .   .
YX6740 220 102 STD Saunasaari 1.19 . . . . .   . . . . .   .
YX6741 210 91 STD Saunasaari 1.22 . . . . .   . . . . .   .
YX6742 194 75 STD Saunasaari 1.26 . . . . .   . . . . .   .
YX6743 225 114 STD Saunasaari 1.24 . . . . .   . . . . .   .
YX6744 215 99 STD Saunasaari 1.23 . . . . .   . . . . .   .
YX6745 200 82 STD Saunasaari 1.26 . . . . .   . . . . .   .
YX6746 210 88 STD Saunasaari 1.18 2011 2 08/13/2011 85 3 Aug 1 320 300 . 2 gillnet .
YX6747 193 71 STD Saunasaari 1.21 . . . . .   . . . . .   .
YX6749 185 62 STD Saunasaari 1.20 . . . . .   . . . . .   .
YX6750 192 68 STD Saunasaari 1.18 . . . . .   . . . . .   .
YX6751 232 127 STD Saunasaari 1.27 2011 2 10/25/2012 524 17 Oct 2 610 2200 . 1 trolling .
YX6753 156 39 STD Saunasaari 1.25 . . . . .   . . . . .   .
YX6754 200 79 STD Saunasaari 1.22 . . . . .   . . . . .   .
YX6757 192 67 STD Saunasaari 1.16 . . . . .   . . . . .   .
YX6758 185 64 STD Saunasaari 1.24 . . . . .   . . . . .   .
YX6759 205 87 STD Saunasaari 1.25 . . . . .   . . . . .   .
YX6760 172 50 STD Saunasaari 1.20 . . . . .   . . . . .   .
YX6761 208 87 STD Saunasaari 1.20 . . . . .   . . . . .   .
YX6762 172 52 STD Saunasaari 1.25 2011 2 09/11/2011 114 4 Sep 1 320 330 . 2 gillnet>40mm 55
YX6763 217 94 STD Saunasaari 1.14 . . . . .   . . . . .   .
YX6764 157 37 STD Saunasaari 1.16 . . . . .   . . . . .   .
YX6765 185 58 STD Saunasaari 1.12 . . . . .   . . . . .   .
YX6766 185 63 STD Saunasaari 1.22 . . . . .   . . . . .   .
YX6767 200 82 STD Saunasaari 1.26 2011 2 12/26/2012 586 19 Dec 2 530 1680 . 2 gillnet>40mm 55
YX6768 208 90 STD Saunasaari 1.24 . . . . .   . . . . .   .
YX6769 178 58 STD Saunasaari 1.26 2011 2 09/16/2012 485 16 Sep 2 540 1700 . 1 spinning .
YX6770 185 61 STD Saunasaari 1.18 . . . . .   . . . . .   .
YX6771 192 75 STD Saunasaari 1.30 . . . . .   . . . . .   .
YX6772 175 53 STD Saunasaari 1.21 . . . . .   . . . . .   .
YX6773 182 62 STD Saunasaari 1.26 2011 2 01/24/2014 980 32 Jan 4 600 2340 . 2 gillnet>40mm 55
YX6774 172 50 STD Saunasaari 1.20 . . . . .   . . . . .   .
YX6775 223 103 STD Saunasaari 1.15 2011 2 08/29/2012 467 15 Aug 2 540 1540 2 1 spinning .
YX6776 182 65 STD Saunasaari 1.32 . . . . .   . . . . .   .
YX6777 200 82 STD Saunasaari 1.26 . . . . .   . . . . .   .
YX6778 222 105 STD Saunasaari 1.19 2011 2 09/06/2011 109 4 Sep 1 330 350 . 2 gillnet>40mm 55
YX6779 230 117 STD Saunasaari 1.20 . . . . .   . . . . .   .
YX6780 215 93 STD Saunasaari 1.16 . . . . .   . . . . .   .
YX6781 195 76 STD Saunasaari 1.26 . . . . .   . . . . .   .
YX6782 185 67 STD Saunasaari 1.30 . . . . .   . . . . .   .
YX6783 182 57 STD Saunasaari 1.16 . . . . .   . . . . .   .
YX6784 198 76 STD Saunasaari 1.21 . . . . .   . . . . .   .
YX6785 192 70 STD Saunasaari 1.22 . . . . .   . . . . .   .
YX6786 192 69 STD Saunasaari 1.20 . . . . .   . . . . .   .
YX6787 200 75 STD Saunasaari 1.16 . . . . .   . . . . .   .
YX6788 140 27 STD Saunasaari 1.18 . . . . .   . . . . .   .
YX6789 177 55 STD Saunasaari 1.21 . . . . .   . . . . .   .
YX6790 192 71 STD Saunasaari 1.23 2011 2 06/25/2011 36 1 Jun 1 200 . . 1 spinning .
YX6791 198 82 STD Saunasaari 1.30 2011 2 07/30/2012 437 14 Jul 2 510 1320 . 2 gillnet>40mm 55
YX6792 175 55 STD Saunasaari 1.25 . . . . .   . . . . .   .
YX6793 175 52 STD Saunasaari 1.19 . . . . .   . . . . .   .
YX6794 155 40 STD Saunasaari 1.30 . . . . .   . . . . .   .
YX6795 152 39 STD Saunasaari 1.34 . . . . .   . . . . .   .
YX6796 172 49 STD Saunasaari 1.18 . . . . .   . . . . .   .
YX6797 202 78 STD Saunasaari 1.17 2011 2 11/01/2013 896 30 Nov 3 570 2200 . 2 fyke .
YX6798 198 75 STD Saunasaari 1.19 . . . . .   . . . . .   .
YX6801 247 87 STD Saunasaari 0.72 . . . . .   . . . . .   .
YX6802 215 90 STD Saunasaari 1.12 . . . . .   . . . . .   .
YX6803 225 110 STD Saunasaari 1.20 . . . . .   . . . . .   .
YX6804 175 52 STD Saunasaari 1.19 . . . . .   . . . . .   .
YX6805 200 78 STD Saunasaari 1.20 . . . . .   . . . . .   .
YX6806 220 105 STD Saunasaari 1.22 . . . . .   . . . . .   .
YX6807 215 109 STD Saunasaari 1.36 . . . . .   . . . . .   .
YX6809 222 102 STD Saunasaari 1.16 . . . . .   . . . . .   .
YX6810 205 87 STD Saunasaari 1.25 . . . . .   . . . . .   .
YX6811 192 64 STD Saunasaari 1.11 . . . . .   . . . . .   .
YX6812 182 61 STD Saunasaari 1.24 . . . . .   . . . . .   .
YX6813 187 62 STD Saunasaari 1.16 . . . . .   . . . . .   .
YX6814 192 69 STD Saunasaari 1.20 2011 2 10/25/2011 158 5 Oct 1 400 750 . 2 gillnet>40mm 55
YX6815 190 69 STD Saunasaari 1.24 . . . . .   . . . . .   .
YX6816 180 55 STD Saunasaari 1.15 . . . . .   . . . . .   .
YX6817 175 51 STD Saunasaari 1.16 . . . . .   . . . . .   .
YX6818 165 45 STD Saunasaari 1.22 . . . . .   . . . . .   .
YX6820 182 62 STD Saunasaari 1.26 . . . . .   . . . . .   .
YX6821 205 86 STD Saunasaari 1.23 2011 2 11/11/2013 906 30 Nov 3 650 3100 . 2 gillnet>40mm 60
YX6822 200 73 STD Saunasaari 1.13 2011 2 12/17/2012 577 19 Dec 2 610 2350 . 2 gillnet>40mm 70
YX6823 205 86 STD Saunasaari 1.23 . . . . .   . . . . .   .
YX6824 155 36 STD Saunasaari 1.17 . . . . .   . . . . .   .
YX6825 219 110 STD Saunasaari 1.30 2011 2 08/11/2012 449 15 Aug 2 550 1520 . 1 trolling .
YX6826 232 121 STD Saunasaari 1.21 . . . . .   . . . . .   .
YX6827 190 67 STD Saunasaari 1.20 . . . . .   . . . . .   .
YX6828 187 63 STD Saunasaari 1.18 . . . . .   . . . . .   .
YX6829 192 66 STD Saunasaari 1.15 . . . . .   . . . . .   .
YX6830 215 101 STD Saunasaari 1.26 . . . . .   . . . . .   .
YX6831 192 70 STD Saunasaari 1.22 . . . . .   . . . . .   .
YX6832 210 93 STD Saunasaari 1.24 2011 2 10/04/2012 503 17 Oct 2 630 2100 . 1 trolling .
YX6833 185 59 STD Saunasaari 1.14 . . . . .   . . . . .   .
YX6834 190 66 STD Saunasaari 1.18 . . . . .   . . . . .   .
YX6835 185 61 STD Saunasaari 1.18 . . . . .   . . . . .   .
YX6836 182 56 STD Saunasaari 1.14 . . . . .   . . . . .   .
YX6837 182 60 STD Saunasaari 1.22 . . . . .   . . . . .   .
YX6838 178 59 STD Saunasaari 1.28 . . . . .   . . . . .   .
YX6839 182 61 STD Saunasaari 1.24 . . . . .   . . . . .   .
YX6840 175 54 STD Saunasaari 1.23 . . . . .   . . . . .   .
YX6841 175 52 STD Saunasaari 1.19 . . . . .   . . . . .   .
YX6842 175 48 STD Saunasaari 1.09 . . . . .   . . . . .   .
YX6843 142 28 STD Saunasaari 1.18 . . . . .   . . . . .   .
YX6844 190 68 STD Saunasaari 1.22 . . . . .   . . . . .   .
YX6845 222 106 STD Saunasaari 1.20 . . . . .   . . . . .   .
YX6846 215 89 STD Saunasaari 1.11 . . . . .   . . . . .   .
YX6847 228 113 STD Saunasaari 1.19 2011 2 09/09/2011 112 4 Sep 1 410 570 . 2 gillnet .
YX6848 188 68 STD Saunasaari 1.26 . . . . .   . . . . .   .
YX6850 208 79 STD Saunasaari 1.09 . . . . .   . . . . .   .
YX6851 178 54 STD Saunasaari 1.17 . . . . .   . . . . .   .
YX6852 192 69 STD Saunasaari 1.20 . . . . .   . . . . .   .
YX6853 215 97 STD Saunasaari 1.21 2011 2 10/01/2012 500 17 Oct 2 620 2420 . 1 trolling .
YX6854 187 63 STD Saunasaari 1.18 . . . . .   . . . . .   .
YX6856 168 46 STD Saunasaari 1.18 . . . . .   . . . . .   .
YX6857 218 96 STD Saunasaari 1.15 . . . . .   . . . . .   .
YX6858 222 101 STD Saunasaari 1.15 . . . . .   . . . . .   .
YX6859 189 67 STD Saunasaari 1.22 . . . . .   . . . . .   .
YX6860 188 68 STD Saunasaari 1.26 . . . . .   . . . . .   .
YX6861 185 63 STD Saunasaari 1.22 . . . . .   . . . . .   .
YX6862 192 72 STD Saunasaari 1.25 . . . . .   . . . . .   .
YX6863 189 66 STD Saunasaari 1.20 2011 2 10/28/2012 527 17 Oct 2 600 . . 1 spinning .
YX6864 168 49 STD Saunasaari 1.26 . . . . .   . . . . .   .
YX6866 178 60 STD Saunasaari 1.30 2011 2 11/12/2011 176 6 Nov 1 390 540 . 2 gillnet>40mm 55
YX6867 190 66 STD Saunasaari 1.18 . . . . .   . . . . .   .
YX6868 175 55 STD Saunasaari 1.25 . . . . .   . . . . .   .
YX6870 152 39 STD Saunasaari 1.34 . . . . .   . . . . .   .
YX6873 150 33 STD Saunasaari 1.18 . . . . .   . . . . .   .
YX6874 215 101 STD Saunasaari 1.26 . . . . .   . . . . .   .
YX6875 230 120 STD Saunasaari 1.23 . . . . .   . . . . .   .
YX6876 192 82 STD Saunasaari 1.42 . . . . .   . . . . .   .
YX6877 165 48 STD Saunasaari 1.30 . . . . .   . . . . .   .
YX6878 210 98 STD Saunasaari 1.31 . . . . .   . . . . .   .
YX6879 225 105 STD Saunasaari 1.15 . . . . .   . . . . .   .
YX6880 245 145 STD Saunasaari 1.23 2011 2 11/18/2012 548 18 Nov 2 530 . . 1 trolling .
YX6881 222 107 STD Saunasaari 1.21 . . . . .   . . . . .   .
YX6882 182 66 STD Saunasaari 1.34 . . . . .   . . . . .   .
YX6883 215 99 STD Saunasaari 1.23 . . . . .   . . . . .   .
YX6884 195 74 STD Saunasaari 1.23 . . . . .   . . . . .   .
YX6885 198 78 STD Saunasaari 1.24 . . . . .   . . . . .   .
YX6886 210 88 STD Saunasaari 1.18 . . . . .   . . . . .   .
YX6887 185 66 STD Saunasaari 1.28 . . . . .   . . . . .   .
YX6888 192 75 STD Saunasaari 1.30 2011 2 11/06/2012 536 18 Nov 2 520 1600 2 2 gillnet>40mm 65
YX6890 176 58 STD Saunasaari 1.30 . . . . .   . . . . .   .
YX6891 177 58 STD Saunasaari 1.28 . . . . .   . . . . .   .
YX6892 150 32 STD Saunasaari 1.15 . . . . .   . . . . .   .
YX6893 188 66 STD Saunasaari 1.22 . . . . .   . . . . .   .
YX6895 222 109 STD Saunasaari 1.24 2011 2 01/10/2013 601 20 Jan 3 540 1520 . 2 gillnet>40mm .
YX6896 192 77 STD Saunasaari 1.34 . . . . .   . . . . .   .
YX6897 190 72 STD Saunasaari 1.29 . . . . .   . . . . .   .
YX6898 222 103 STD Saunasaari 1.17 2011 2 07/14/2012 421 14 Jul 2 440 550 . 2 gillnet>40mm 55
YX6899 187 65 STD Saunasaari 1.22 . . . . .   . . . . .   .
YX6900 235 128 STD Saunasaari 1.23 . . . . .   . . . . .   .
YX6901 202 76 STD Saunasaari 1.14 . . . . .   . . . . .   .
YX6902 197 75 STD Saunasaari 1.21 . . . . .   . . . . .   .
YX6903 222 108 STD Saunasaari 1.23 2011 2 11/07/2012 537 18 Nov 2 560 1800 . 2 gillnet>40mm 60
YX6904 205 79 STD Saunasaari 1.13 . . . . .   . . . . .   .
YX6905 218 99 STD Saunasaari 1.19 . . . . .   . . . . .   .
YX6906 212 95 STD Saunasaari 1.23 . . . . .   . . . . .   .
YX6907 198 83 STD Saunasaari 1.32 2011 2 12/20/2012 580 19 Dec 2 610 2600 . 2 gillnet>40mm 55
YX6908 165 46 STD Saunasaari 1.25 . . . . .   . . . . .   .
YX6909 195 74 STD Saunasaari 1.23 . . . . .   . . . . .   .
YX6910 172 51 STD Saunasaari 1.22 . . . . .   . . . . .   .
YX6911 185 59 STD Saunasaari 1.14 . . . . .   . . . . .   .
YX6912 208 89 STD Saunasaari 1.22 . . . . .   . . . . .   .
YX6913 212 93 STD Saunasaari 1.21 . . . . .   . . . . .   .
YX6915 225 112 STD Saunasaari 1.22 . . . . .   . . . . .   .
YX6916 198 79 STD Saunasaari 1.25 . . . . .   . . . . .   .
YX6917 202 91 STD Saunasaari 1.36 . . . . .   . . . . .   .
YX6918 202 84 STD Saunasaari 1.26 . . . . .   . . . . .   .
YX6919 192 78 STD Saunasaari 1.36 . . . . .   . . . . .   .
YX6920 189 69 STD Saunasaari 1.26 2011 2 10/27/2012 526 17 Oct 2 600 2200 . 1 trolling .
YX6921 178 59 STD Saunasaari 1.28 . . . . .   . . . . .   .
YX6923 185 67 STD Saunasaari 1.30 . . . . .   . . . . .   .
YX6924 187 65 STD Saunasaari 1.22 . . . . .   . . . . .   .
YX6925 188 67 STD Saunasaari 1.24 . . . . .   . . . . .   .
YX6927 172 49 STD Saunasaari 1.18 . . . . .   . . . . .   .
YX6928 167 49 STD Saunasaari 1.28 . . . . .   . . . . .   .
YX6929 192 74 STD Saunasaari 1.29 . . . . .   . . . . .   .
YX6930 159 43 STD Saunasaari 1.30 . . . . .   . . . . .   .
YX6931 198 77 STD Saunasaari 1.22 . . . . .   . . . . .   .
YX6933 175 54 STD Saunasaari 1.23 . . . . .   . . . . .   .
YX6934 188 64 STD Saunasaari 1.18 . . . . .   . . . . .   .
YX6935 204 90 STD Saunasaari 1.31 . . . . .   . . . . .   .
YX6936 217 106 STD Saunasaari 1.29 . . . . .   . . . . .   .
YX6938 192 69 STD Saunasaari 1.20 . . . . .   . . . . .   .
YX6939 196 80 STD Saunasaari 1.31 . . . . .   . . . . .   .
YX6940 202 88 STD Saunasaari 1.32 . . . . .   . . . . .   .
YX6941 175 52 STD Saunasaari 1.19 . . . . .   . . . . .   .
YX6942 192 74 STD Saunasaari 1.29 2011 2 10/31/2011 164 5 Oct 1 400 715 . 2 gillnet>40mm 55
YX6943 182 61 STD Saunasaari 1.24 . . . . .   . . . . .   .
YX6944 182 61 STD Saunasaari 1.24 2011 2 10/18/2011 151 5 Oct 1 380 440 . 2 gillnet>40mm 55
YX6946 235 107 STD Saunasaari 1.03 . . . . .   . . . . .   .
YX6947 185 61 STD Saunasaari 1.18 . . . . .   . . . . .   .
YX6950 192 72 STD Saunasaari 1.25 . . . . .   . . . . .   .
YX6951 225 110 STD Saunasaari 1.20 . . . . .   . . . . .   .
YX6952 212 98 STD Saunasaari 1.27 . . . . .   . . . . .   .
YX6953 197 74 STD Saunasaari 1.19 . . . . .   . . . . .   .
YX6954 205 84 STD Saunasaari 1.20 . . . . .   . . . . .   .
YX6955 202 81 STD Saunasaari 1.21 . . . . .   . . . . .   .
YX6956 215 96 STD Saunasaari 1.20 . . . . .   . . . . .   .
YX6958 188 64 STD Saunasaari 1.18 . . . . .   . . . . .   .
YX6959 160 41 STD Saunasaari 1.22 . . . . .   . . . . .   .
YX6960 205 83 STD Saunasaari 1.19 2011 2 01/16/2012 241 8 Jan 2 440 940 . 2 gillnet>40mm 55
YX6961 190 69 STD Saunasaari 1.24 . . . . .   . . . . .   .
YX6962 205 86 STD Saunasaari 1.23 . . . . .   . . . . .   .
YX6963 170 49 STD Saunasaari 1.22 . . . . .   . . . . .   .
YX6964 195 75 STD Saunasaari 1.25 2011 2 07/29/2011 70 2 Jul 1 280 240 . 2 gillnet>40mm 50
YX6965 215 96 STD Saunasaari 1.20 . . . . .   . . . . .   .
YX6966 210 95 STD Saunasaari 1.27 . . . . .   . . . . .   .
YX6967 215 92 STD Saunasaari 1.15 . . . . .   . . . . .   .
YX6968 200 79 STD Saunasaari 1.22 . . . . .   . . . . .   .
YX6969 238 128 STD Saunasaari 1.19 . . . . .   . . . . .   .
YX6970 238 135 STD Saunasaari 1.25 . . . . .   . . . . .   .
YX6971 210 94 STD Saunasaari 1.26 . . . . .   . . . . .   .
YX6973 215 94 STD Saunasaari 1.17 . . . . .   . . . . .   .
YX6974 195 73 STD Saunasaari 1.21 . . . . .   . . . . .   .
YX6975 222 101 STD Saunasaari 1.15 . . . . .   . . . . .   .
YX6976 182 63 STD Saunasaari 1.28 . . . . .   . . . . .   .
YX6977 192 73 STD Saunasaari 1.27 . . . . .   . . . . .   .
YX6978 195 72 STD Saunasaari 1.20 . . . . .   . . . . .   .
YX6979 195 72 STD Saunasaari 1.20 . . . . .   . . . . .   .
YX6981 188 69 STD Saunasaari 1.28 . . . . .   . . . . .   .
YX6982 175 57 STD Saunasaari 1.30 . . . . .   . . . . .   .
YX6983 192 60 STD Saunasaari 1.04 . . . . .   . . . . .   .
YX6984 128 56 STD Saunasaari 3.19 . . . . .   . . . . .   .
YX6985 182 60 STD Saunasaari 1.22 . . . . .   . . . . .   .
YX6986 175 54 STD Saunasaari 1.23 2011 2 10/09/2012 508 17 Oct 2 450 . . 1 trolling .
YX6987 155 36 STD Saunasaari 1.17 . . . . .   . . . . .   .
YX6988 225 116 STD Saunasaari 1.27 . . . . .   . . . . .   .
YX6989 192 70 STD Saunasaari 1.22 2011 2 09/26/2012 495 16 Sep 2 530 1450 . 1 spinning .
YX6990 218 101 STD Saunasaari 1.21 . . . . .   . . . . .   .
YX6991 185 63 STD Saunasaari 1.22 . . . . .   . . . . .   .
YX6992 225 114 STD Saunasaari 1.24 2011 2 10/27/2011 160 5 Oct 1 400 700 . 2 gillnet>40mm 55
YX6993 232 120 STD Saunasaari 1.20 . . . . .   . . . . .   .
YX6994 210 86 STD Saunasaari 1.15 . . . . .   . . . . .   .
YX6995 192 70 STD Saunasaari 1.22 . . . . .   . . . . .   .
YX6996 205 85 STD Saunasaari 1.22 . . . . .   . . . . .   .
YX6997 185 64 STD Saunasaari 1.24 . . . . .   . . . . .   .
YX6998 179 55 STD Saunasaari 1.17 . . . . .   . . . . .   .
YX6999 178 43 STD Saunasaari 0.93 . . . . .   . . . . .   .
YX7000 205 91 ENR Saunasaari 1.30 . . . . .   . . . . .   .
YX7004 155 38 ENR Saunasaari 1.24 . . . . .   . . . . .   .
YX7008 185 67 ENR Saunasaari 1.30 2011 2 08/04/2011 76 3 Aug 1 270 275 . 2 gillnet>40mm 55
YX7011 180 64 ENR Saunasaari 1.34 . . . . .   . . . . .   .
YX7013 185 67 ENR Saunasaari 1.30 . . . . .   . . . . .   .
YX7015 195 77 ENR Saunasaari 1.28 . . . . .   . . . . .   .
YX7017 200 87 ENR Saunasaari 1.34 . . . . .   . . . . .   .
YX7018 190 69 ENR Saunasaari 1.24 . . . . .   . . . . .   .
YX7019 176 60 ENR Saunasaari 1.35 . . . . .   . . . . .   .
YX7020 190 75 ENR Saunasaari 1.34 . . . . .   . . . . .   .
YX7021 205 100 ENR Saunasaari 1.43 . . . . .   . . . . .   .
YX7022 170 55 ENR Saunasaari 1.37 . . . . .   . . . . .   .
YX7023 176 55 ENR Saunasaari 1.23 . . . . .   . . . . .   .
YX7025 252 163 ENR Saunasaari 1.28 . . . . .   . . . . .   .
YX7026 210 100 ENR Saunasaari 1.34 . . . . .   . . . . .   .
YX7027 240 150 ENR Saunasaari 1.36 . . . . .   . . . . .   .
YX7030 205 88 ENR Saunasaari 1.26 . . . . .   . . . . .   .
YX7031 195 84 ENR Saunasaari 1.39 2011 2 08/05/2011 77 3 Aug 1 280 220 . 2 gillnet>40mm 55
YX7034 210 120 ENR Saunasaari 1.60 2011 2 09/02/2013 836 28 Sep 3 580 1650 . 2 gillnet>40mm 55
YX7036 190 85 ENR Saunasaari 1.52 . . . . .   . . . . .   .
YX7038 178 76 ENR Saunasaari 1.65 . . . . .   . . . . .   .
YX7040 240 131 ENR Saunasaari 1.18 . . . . .   . . . . .   .
YX7041 190 68 ENR Saunasaari 1.22 . . . . .   . . . . .   .
YX7042 185 64 ENR Saunasaari 1.24 . . . . .   . . . . .   .
YX7043 194 76 ENR Saunasaari 1.28 . . . . .   . . . . .   .
YX7044 205 80 ENR Saunasaari 1.15 . . . . .   . . . . .   .
YX7046 180 55 ENR Saunasaari 1.15 . . . . .   . . . . .   .
YX7051 185 70 ENR Saunasaari 1.36 . . . . .   . . . . .   .
YX7052 193 75 ENR Saunasaari 1.28 . . . . .   . . . . .   .
YX7053 185 67 ENR Saunasaari 1.30 . . . . .   . . . . .   .
YX7055 195 72 ENR Saunasaari 1.20 . . . . .   . . . . .   .
YX7058 195 77 ENR Saunasaari 1.28 . . . . .   . . . . .   .
YX7060 190 70 ENR Saunasaari 1.25 . . . . .   . . . . .   .
YX7061 195 71 ENR Saunasaari 1.18 . . . . .   . . . . .   .
YX7062 210 94 ENR Saunasaari 1.26 . . . . .   . . . . .   .
YX7064 190 70 ENR Saunasaari 1.25 . . . . .   . . . . .   .
YX7065 180 59 ENR Saunasaari 1.24 . . . . .   . . . . .   .
YX7067 155 40 ENR Saunasaari 1.30 . . . . .   . . . . .   .
YX7068 125 20 ENR Saunasaari 1.22 . . . . .   . . . . .   .
YX7069 235 133 ENR Saunasaari 1.28 . . . . .   . . . . .   .
YX7070 180 58 ENR Saunasaari 1.22 . . . . .   . . . . .   .
YX7071 202 81 ENR Saunasaari 1.21 2011 2 10/13/2012 512 17 Oct 2 540 1600 . 1 trolling .
YX7074 155 35 ENR Saunasaari 1.14 . . . . .   . . . . .   .
YX7075 230 119 ENR Saunasaari 1.22 . . . . .   . . . . .   .
YX7078 205 92 ENR Saunasaari 1.32 2011 2 11/17/2012 547 18 Nov 2 600 1980 . 1 trolling .
YX7079 205 87 ENR Saunasaari 1.25 . . . . .   . . . . .   .
YX7084 195 72 ENR Saunasaari 1.20 . . . . .   . . . . .   .
YX7087 180 62 ENR Saunasaari 1.30 . . . . .   . . . . .   .
YX7088 155 37 ENR Saunasaari 1.20 . . . . .   . . . . .   .
YX7090 180 58 ENR Saunasaari 1.22 . . . . .   . . . . .   .
YX7093 222 109 ENR Saunasaari 1.24 . . . . .   . . . . .   .
YX7096 210 97 ENR Saunasaari 1.30 . . . . .   . . . . .   .
YX7098 190 67 ENR Saunasaari 1.20 2011 2 09/09/2012 478 16 Sep 2 500 . . 1 spinning .
YX7103 185 66 ENR Saunasaari 1.28 . . . . .   . . . . .   .
YX7104 175 56 ENR Saunasaari 1.28 . . . . .   . . . . .   .
YX7106 190 73 ENR Saunasaari 1.31 . . . . .   . . . . .   .
YX7110 210 86 ENR Saunasaari 1.15 . . . . .   . . . . .   .
YX7112 228 123 ENR Saunasaari 1.29 . . . . .   . . . . .   .
YX7116 170 53 ENR Saunasaari 1.32 2011 2 12/16/2012 576 19 Dec 2 580 1950 . 2 gillnet>40mm 60
YX7117 172 48 ENR Saunasaari 1.15 . . . . .   . . . . .   .
YX7119 172 48 ENR Saunasaari 1.15 2011 2 07/01/2012 408 14 Jul 2 430 550 . 2 gillnet>40mm 55
YX7120 185 61 ENR Saunasaari 1.18 . . . . .   . . . . .   .
YX7121 203 84 ENR Saunasaari 1.24 . . . . .   . . . . .   .
YX7122 205 83 ENR Saunasaari 1.19 2011 2 11/24/2012 554 18 Nov 2 600 2600 . 0   .
YX7123 215 99 ENR Saunasaari 1.23 . . . . .   . . . . .   .
YX7124 190 64 ENR Saunasaari 1.15 . . . . .   . . . . .   .
YX7125 185 66 ENR Saunasaari 1.28 . . . . .   . . . . .   .
YX7126 188 67 ENR Saunasaari 1.24 . . . . .   . . . . .   .
YX7127 190 66 ENR Saunasaari 1.18 . . . . .   . . . . .   .
YX7128 170 46 ENR Saunasaari 1.14 . . . . .   . . . . .   .
YX7130 205 81 ENR Saunasaari 1.16 . . . . .   . . . . .   .
YX7131 205 82 ENR Saunasaari 1.18 . . . . .   . . . . .   .
YX7134 192 65 ENR Saunasaari 1.13 . . . . .   . . . . .   .
YX7137 200 84 ENR Saunasaari 1.29 . . . . .   . . . . .   .
YX7138 215 94 ENR Saunasaari 1.17 . . . . .   . . . . .   .
YX7139 235 137 ENR Saunasaari 1.32 2011 2 11/07/2011 171 5 Nov 1 430 950 . 1 spinning .
YX7141 205 92 ENR Saunasaari 1.32 . . . . .   . . . . .   .
YX7144 175 50 ENR Saunasaari 1.14 . . . . .   . . . . .   .
YX7145 180 61 ENR Saunasaari 1.28 . . . . .   . . . . .   .
YX7148 145 31 ENR Saunasaari 1.23 . . . . .   . . . . .   .
YX7149 176 52 ENR Saunasaari 1.17 . . . . .   . . . . .   .
YX7150 180 53 ENR Saunasaari 1.11 . . . . .   . . . . .   .
YX7153 212 91 ENR Saunasaari 1.18 . . . . .   . . . . .   .
YX7155 242 147 ENR Saunasaari 1.30 . . . . .   . . . . .   .
YX7156 208 92 ENR Saunasaari 1.26 2011 2 09/20/2014 1219 40 Sep 4 720 3960 1 2 gillnet>40mm 55
YX7158 205 78 ENR Saunasaari 1.12 . . . . .   . . . . .   .
YX7160 200 75 ENR Saunasaari 1.16 . . . . .   . . . . .   .
YX7161 197 76 ENR Saunasaari 1.22 . . . . .   . . . . .   .
YX7165 175 50 ENR Saunasaari 1.14 . . . . .   . . . . .   .
YX7169 169 48 ENR Saunasaari 1.21 . . . . .   . . . . .   .
YX7170 192 70 ENR Saunasaari 1.22 . . . . .   . . . . .   .
YX7171 250 159 ENR Saunasaari 1.27 . . . . .   . . . . .   .
YX7172 230 123 ENR Saunasaari 1.26 2011 2 09/26/2012 495 16 Sep 2 600 1900 . 1 trolling .
YX7173 200 87 ENR Saunasaari 1.34 . . . . .   . . . . .   .
YX7176 215 95 ENR Saunasaari 1.18 . . . . .   . . . . .   .
YX7177 249 142 ENR Saunasaari 1.15 . . . . .   . . . . .   .
YX7179 212 97 ENR Saunasaari 1.26 . . . . .   . . . . .   .
YX7180 203 78 ENR Saunasaari 1.15 . . . . .   . . . . .   .
YX7181 238 112 ENR Saunasaari 1.04 . . . . .   . . . . .   .
YX7183 192 77 ENR Saunasaari 1.34 . . . . .   . . . . .   .
YX7184 190 74 ENR Saunasaari 1.33 . . . . .   . . . . .   .
YX7187 168 47 ENR Saunasaari 1.21 . . . . .   . . . . .   .
YX7191 168 52 ENR Saunasaari 1.34 . . . . .   . . . . .   .
YX7192 152 38 ENR Saunasaari 1.31 . . . . .   . . . . .   .
YX7193 168 45 ENR Saunasaari 1.16 . . . . .   . . . . .   .
YX7195 213 93 ENR Saunasaari 1.19 . . . . .   . . . . .   .
YX7200 195 75 ENR Saunasaari 1.25 . . . . .   . . . . .   .
YX7203 190 64 ENR Saunasaari 1.15 . . . . .   . . . . .   .
YX7204 187 72 ENR Saunasaari 1.35 . . . . .   . . . . .   .
YX7206 202 88 ENR Saunasaari 1.32 . . . . .   . . . . .   .
YX7208 197 79 ENR Saunasaari 1.27 2011 2 07/28/2012 435 14 Jul 2 530 1400 . 1 spinning .
YX7211 205 88 ENR Saunasaari 1.26 . . . . .   . . . . .   .
YX7212 185 67 ENR Saunasaari 1.30 2011 2 08/07/2013 810 27 Aug 3 640 2650 . 1 spinning .
YX7213 190 71 ENR Saunasaari 1.27 . . . . .   . . . . .   .
YX7215 175 54 ENR Saunasaari 1.23 . . . . .   . . . . .   .
YX7216 175 56 ENR Saunasaari 1.28 . . . . .   . . . . .   .
YX7218 165 45 ENR Saunasaari 1.22 . . . . .   . . . . .   .
YX7222 152 32 ENR Saunasaari 1.10 . . . . .   . . . . .   .
YX7223 195 76 ENR Saunasaari 1.26 . . . . .   . . . . .   .
YX7224 230 126 ENR Saunasaari 1.29 . . . . .   . . . . .   .
YX7225 225 106 ENR Saunasaari 1.16 . . . . .   . . . . .   .
YX7226 226 103 ENR Saunasaari 1.11 . . . . .   . . . . .   .
YX7227 235 130 ENR Saunasaari 1.25 . . . . .   . . . . .   .
YX7228 195 76 ENR Saunasaari 1.26 . . . . .   . . . . .   .
YX7229 185 63 ENR Saunasaari 1.22 . . . . .   . . . . .   .
YX7231 165 45 ENR Saunasaari 1.22 . . . . .   . . . . .   .
YX7233 182 63 ENR Saunasaari 1.28 . . . . .   . . . . .   .
YX7234 175 51 ENR Saunasaari 1.16 2011 2 12/31/2012 591 19 Dec 2 520 1540 . 2 gillnet>40mm 55
YX7235 182 58 ENR Saunasaari 1.18 . . . . .   . . . . .   .
YX7236 182 58 ENR Saunasaari 1.18 . . . . .   . . . . .   .
YX7237 158 41 ENR Saunasaari 1.26 . . . . .   . . . . .   .
YX7240 155 34 ENR Saunasaari 1.11 . . . . .   . . . . .   .
YX7241 215 96 ENR Saunasaari 1.20 . . . . .   . . . . .   .
YX7243 192 72 ENR Saunasaari 1.25 . . . . .   . . . . .   .
YX7244 182 58 ENR Saunasaari 1.18 . . . . .   . . . . .   .
YX7245 187 61 ENR Saunasaari 1.15 . . . . .   . . . . .   .
YX7246 215 95 ENR Saunasaari 1.18 . . . . .   . . . . .   .
YX7248 220 105 ENR Saunasaari 1.22 . . . . .   . . . . .   .
YX7249 215 101 ENR Saunasaari 1.26 . . . . .   . . . . .   .
YX7250 185 60 ENR Saunasaari 1.16 . . . . .   . . . . .   .
YX7251 218 105 ENR Saunasaari 1.26 . . . . .   . . . . .   .
YX7252 182 57 ENR Saunasaari 1.16 2011 2 09/18/2012 487 16 Sep 2 530 1480 . 2 gillnet .
YX7253 198 76 ENR Saunasaari 1.21 . . . . .   . . . . .   .
YX7254 162 40 ENR Saunasaari 1.14 . . . . .   . . . . .   .
YX7256 200 79 ENR Saunasaari 1.22 . . . . .   . . . . .   .
YX7257 182 57 ENR Saunasaari 1.16 . . . . .   . . . . .   .
YX7258 212 93 ENR Saunasaari 1.21 . . . . .   . . . . .   .
YX7260 185 60 ENR Saunasaari 1.16 2011 2 10/16/2013 880 29 Oct 3 600 1650 . 2 gillnet>40mm 55
YX7261 192 67 ENR Saunasaari 1.16 . . . . .   . . . . .   .
YX7263 210 91 ENR Saunasaari 1.22 . . . . .   . . . . .   .
YX7265 175 54 ENR Saunasaari 1.23 . . . . .   . . . . .   .
YX7267 202 84 ENR Saunasaari 1.26 . . . . .   . . . . .   .
YX7268 182 63 ENR Saunasaari 1.28 . . . . .   . . . . .   .
YX7270 160 41 ENR Saunasaari 1.22 . . . . .   . . . . .   .
YX7271 178 57 ENR Saunasaari 1.24 . . . . .   . . . . .   .
YX7273 195 74 ENR Saunasaari 1.23 . . . . .   . . . . .   .
YX7275 145 29 ENR Saunasaari 1.15 . . . . .   . . . . .   .
YX7276 145 28 ENR Saunasaari 1.11 . . . . .   . . . . .   .
YX7277 198 78 ENR Saunasaari 1.24 . . . . .   . . . . .   .
YX7278 192 76 ENR Saunasaari 1.32 . . . . .   . . . . .   .
YX7279 192 76 ENR Saunasaari 1.32 . . . . .   . . . . .   .
YX7281 202 82 ENR Saunasaari 1.23 . . . . .   . . . . .   .
YX7282 195 78 ENR Saunasaari 1.30 . . . . .   . . . . .   .
YX7284 207 91 ENR Saunasaari 1.27 . . . . .   . . . . .   .
YX7285 192 75 ENR Saunasaari 1.30 . . . . .   . . . . .   .
YX7286 185 67 ENR Saunasaari 1.30 . . . . .   . . . . .   .
YX7289 189 69 ENR Saunasaari 1.26 . . . . .   . . . . .   .
YX7291 172 52 ENR Saunasaari 1.25 . . . . .   . . . . .   .
YX7292 170 51 ENR Saunasaari 1.27 . . . . .   . . . . .   .
YX7293 175 51 ENR Saunasaari 1.16 . . . . .   . . . . .   .
YX7295 160 43 ENR Saunasaari 1.27 . . . . .   . . . . .   .
YX7296 245 147 ENR Saunasaari 1.25 . . . . .   . . . . .   .
YX7300 205 82 ENR Saunasaari 1.18 . . . . .   . . . . .   .
YX7302 185 60 ENR Saunasaari 1.16 . . . . .   . . . . .   .
YX7303 209 90 ENR Saunasaari 1.22 . . . . .   . . . . .   .
YX7304 198 72 ENR Saunasaari 1.14 2011 2 09/18/2012 487 16 Sep 2 570 1980 . 2 gillnet>40mm 55
YX7305 192 70 ENR Saunasaari 1.22 . . . . .   . . . . .   .
YX7306 198 81 ENR Saunasaari 1.29 . . . . .   . . . . .   .
YX7307 192 74 ENR Saunasaari 1.29 2011 2 12/18/2012 578 19 Dec 2 550 2000 . 2 gillnet>40mm 55
YX7309 172 48 ENR Saunasaari 1.15 . . . . .   . . . . .   .
YX7310 218 102 ENR Saunasaari 1.22 . . . . .   . . . . .   .
YX7311 145 35 ENR Saunasaari 1.38 . . . . .   . . . . .   .
YX7312 141 39 ENR Saunasaari 1.67 . . . . .   . . . . .   .
YX7314 212 99 ENR Saunasaari 1.29 . . . . .   . . . . .   .
YX7315 205 91 ENR Saunasaari 1.30 . . . . .   . . . . .   .
YX7316 187 67 ENR Saunasaari 1.26 2011 2 10/23/2012 522 17 Oct 2 550 1500 . 1 trolling .
YX7320 202 78 ENR Saunasaari 1.17 2011 2 09/22/2012 491 16 Sep 2 570 1600 . 1 trolling .
YX7321 202 121 ENR Saunasaari 1.81 . . . . .   . . . . .   .
YX7324 208 84 ENR Saunasaari 1.15 . . . . .   . . . . .   .
YX7325 200 79 ENR Saunasaari 1.22 . . . . .   . . . . .   .
YX7326 192 72 ENR Saunasaari 1.25 . . . . .   . . . . .   .
YX7328 178 55 ENR Saunasaari 1.19 . . . . .   . . . . .   .
YX7329 199 78 ENR Saunasaari 1.22 2011 2 10/04/2012 503 17 Oct 2 550 1902 . 2 gillnet>40mm 60
YX7330 167 45 ENR Saunasaari 1.18 2011 2 12/22/2012 582 19 Dec 2 610 2400 . 2 gillnet>40mm 60
YX7331 162 43 ENR Saunasaari 1.23 . . . . .   . . . . .   .
YX7333 208 90 ENR Saunasaari 1.24 . . . . .   . . . . .   .
YX7335 195 71 ENR Saunasaari 1.18 . . . . .   . . . . .   .
YX7336 215 114 ENR Saunasaari 1.42 . . . . .   . . . . .   .
YX7337 217 97 ENR Saunasaari 1.18 . . . . .   . . . . .   .
YX7338 205 82 ENR Saunasaari 1.18 . . . . .   . . . . .   .
YX7340 195 76 ENR Saunasaari 1.26 . . . . .   . . . . .   .
YX7341 175 65 ENR Saunasaari 1.48 . . . . .   . . . . .   .
YX7342 192 73 ENR Saunasaari 1.27 . . . . .   . . . . .   .
YX7347 165 44 ENR Saunasaari 1.19 . . . . .   . . . . .   .
YX7352 233 132 ENR Saunasaari 1.30 . . . . .   . . . . .   .
YX7353 199 79 ENR Saunasaari 1.24 . . . . .   . . . . .   .
YX7354 218 111 ENR Saunasaari 1.33 . . . . .   . . . . .   .
YX7355 230 122 ENR Saunasaari 1.25 . . . . .   . . . . .   .
YX7359 190 70 ENR Saunasaari 1.25 . . . . .   . . . . .   .
YX7360 190 69 ENR Saunasaari 1.24 2011 2 07/05/2012 412 14 Jul 2 460 880 . 2 gillnet>40mm 55
YX7361 190 62 ENR Saunasaari 1.11 . . . . .   . . . . .   .
YX7364 175 52 ENR Saunasaari 1.19 . . . . .   . . . . .   .
YX7367 168 54 ENR Saunasaari 1.39 . . . . .   . . . . .   .
YX7368 210 88 ENR Saunasaari 1.18 2011 2 09/12/2011 115 4 Sep 1 360 440 . 2 gillnet>40mm 55
YX7369 210 97 ENR Saunasaari 1.30 . . . . .   . . . . .   .
YX7370 202 87 ENR Saunasaari 1.30 . . . . .   . . . . .   .
YX7371 218 108 ENR Saunasaari 1.29 . . . . .   . . . . .   .
YX7375 195 75 ENR Saunasaari 1.25 . . . . .   . . . . .   .
YX7376 182 65 ENR Saunasaari 1.32 . . . . .   . . . . .   .
YX7377 145 32 ENR Saunasaari 1.27 . . . . .   . . . . .   .
YX7378 195 73 ENR Saunasaari 1.21 . . . . .   . . . . .   .
YX7380 202 80 ENR Saunasaari 1.20 . . . . .   . . . . .   .
YX7381 192 70 ENR Saunasaari 1.22 . . . . .   . . . . .   .
YX7384 175 53 ENR Saunasaari 1.21 . . . . .   . . . . .   .
YX7385 190 67 ENR Saunasaari 1.20 . . . . .   . . . . .   .
YX7386 174 56 ENR Saunasaari 1.30 . . . . .   . . . . .   .
YX7387 197 75 ENR Saunasaari 1.21 . . . . .   . . . . .   .
YX7388 182 60 ENR Saunasaari 1.22 . . . . .   . . . . .   .
YX7389 190 68 ENR Saunasaari 1.22 . . . . .   . . . . .   .
YX7390 175 53 ENR Saunasaari 1.21 . . . . .   . . . . .   .
YX7391 162 43 ENR Saunasaari 1.23 . . . . .   . . . . .   .
YX7393 205 88 ENR Saunasaari 1.26 2011 2 11/15/2011 179 5 Nov 1 390 550 . 2 gillnet>40mm 55
YX7394 235 124 ENR Saunasaari 1.19 2011 2 10/28/2012 527 17 Oct 2 570 1925 . 1 trolling .
YX7398 185 61 ENR Saunasaari 1.18 . . . . .   . . . . .   .
YX7399 212 104 ENR Saunasaari 1.35 . . . . .   . . . . .   .
YX7400 200 82 ENR Saunasaari 1.26 . . . . .   . . . . .   .
YX7401 212 94 ENR Saunasaari 1.22 2011 2 08/12/2011 84 3 Aug 1 380 330 . 2 gillnet>40mm 55
YX7402 182 59 ENR Saunasaari 1.20 . . . . .   . . . . .   .
YX7403 175 53 ENR Saunasaari 1.21 . . . . .   . . . . .   .
YX7406 192 76 ENR Saunasaari 1.32 . . . . .   . . . . .   .
YX7408 185 64 ENR Saunasaari 1.24 . . . . .   . . . . .   .
YX7413 182 57 ENR Saunasaari 1.16 . . . . .   . . . . .   .
YX7415 175 53 ENR Saunasaari 1.21 . . . . .   . . . . .   .
YX7417 152 36 ENR Saunasaari 1.24 . . . . .   . . . . .   .
YX7418 215 99 ENR Saunasaari 1.23 . . . . .   . . . . .   .
YX7420 202 85 ENR Saunasaari 1.27 2011 2 01/21/2012 246 8 Jan 2 430 985 . 2 gillnet>40mm 55
YX7421 230 118 ENR Saunasaari 1.21 2011 2 11/10/2011 174 5 Nov 1 450 1000 . 2 gillnet>40mm 55
YX7423 202 80 ENR Saunasaari 1.20 2011 2 12/15/2012 575 19 Dec 2 600 1970 . 2 gillnet>40mm 60
YX7424 205 84 ENR Saunasaari 1.20 2011 2 08/26/2012 464 15 Aug 2 550 1750 . 1 spinning .
YX7425 225 110 ENR Saunasaari 1.20 2011 2 10/29/2012 528 17 Oct 2 640 2800 2 0   .
YX7426 175 82 ENR Saunasaari 1.87 . . . . .   . . . . .   .
YX7427 195 72 ENR Saunasaari 1.20 . . . . .   . . . . .   .
YX7428 185 65 ENR Saunasaari 1.26 . . . . .   . . . . .   .
YX7429 205 74 ENR Saunasaari 1.06 . . . . .   . . . . .   .
YX7431 182 62 ENR Saunasaari 1.26 . . . . .   . . . . .   .
YX7432 192 72 ENR Saunasaari 1.25 . . . . .   . . . . .   .
YX7434 162 46 ENR Saunasaari 1.31 . . . . .   . . . . .   .
YX7435 165 39 ENR Saunasaari 1.06 . . . . .   . . . . .   .
YX7437 220 99 ENR Saunasaari 1.15 . . . . .   . . . . .   .
YX7439 187 64 ENR Saunasaari 1.20 . . . . .   . . . . .   .
YX7440 218 97 ENR Saunasaari 1.16 . . . . .   . . . . .   .
YX7442 218 107 ENR Saunasaari 1.28 . . . . .   . . . . .   .
YX7443 198 80 ENR Saunasaari 1.27 2011 2 11/20/2012 550 18 Nov 2 590 1800 . 1 spinning .
YX7445 205 87 ENR Saunasaari 1.25 . . . . .   . . . . .   .
YX7446 185 67 ENR Saunasaari 1.30 . . . . .   . . . . .   .
YX7449 182 61 ENR Saunasaari 1.24 . . . . .   . . . . .   .
YX7450 172 46 ENR Saunasaari 1.10 . . . . .   . . . . .   .
YX7451 165 44 ENR Saunasaari 1.19 . . . . .   . . . . .   .
YX7452 171 47 ENR Saunasaari 1.15 . . . . .   . . . . .   .
YX7455 210 93 ENR Saunasaari 1.24 . . . . .   . . . . .   .
YX7456 212 99 ENR Saunasaari 1.29 . . . . .   . . . . .   .
YX7457 220 99 ENR Saunasaari 1.15 . . . . .   . . . . .   .
YX7459 208 92 ENR Saunasaari 1.26 2011 2 09/10/2011 113 4 Sep 1 330 375 . 2 v.27-40mm 35
YX7460 200 81 ENR Saunasaari 1.25 . . . . .   . . . . .   .
YX7462 190 67 ENR Saunasaari 1.20 . . . . .   . . . . .   .
YX7466 160 44 ENR Saunasaari 1.30 . . . . .   . . . . .   .
YX7467 223 138 ENR Saunasaari 1.55 . . . . .   . . . . .   .
YX7468 250 160 ENR Saunasaari 1.28 . . . . .   . . . . .   .
YX7471 208 84 ENR Saunasaari 1.15 . . . . .   . . . . .   .
YX7472 200 73 ENR Saunasaari 1.13 . . . . .   . . . . .   .
YX7473 195 73 ENR Saunasaari 1.21 . . . . .   . . . . .   .
YX7474 218 99 ENR Saunasaari 1.19 . . . . .   . . . . .   .
YX7475 205 86 ENR Saunasaari 1.23 . . . . .   . . . . .   .
YX7476 197 74 ENR Saunasaari 1.19 . . . . .   . . . . .   .
YX7477 218 93 ENR Saunasaari 1.11 2011 2 11/27/2011 191 5 Nov 1 430 660 . 2 gillnet>40mm 55
YX7479 185 67 ENR Saunasaari 1.30 2011 2 12/12/2012 572 19 Dec 2 590 2250 . 2 gillnet>40mm 55
YX7480 205 80 ENR Saunasaari 1.15 2011 2 08/26/2012 464 15 Aug 2 530 1430 . 2 gillnet>40mm 55
YX7481 185 64 ENR Saunasaari 1.24 . . . . .   . . . . .   .
YX7483 165 48 ENR Saunasaari 1.30 . . . . .   . . . . .   .
YX7487 210 92 ENR Saunasaari 1.23 . . . . .   . . . . .   .
YX7488 242 142 ENR Saunasaari 1.25 2011 2 08/02/2011 74 3 Aug 1 300 330 . 2 gillnet>40mm 55
YX7492 198 74 ENR Saunasaari 1.17 . . . . .   . . . . .   .
YX7495 202 83 ENR Saunasaari 1.24 . . . . .   . . . . .   .
YX7496 192 74 ENR Saunasaari 1.29 . . . . .   . . . . .   .
YX7497 205 90 ENR Saunasaari 1.29 . . . . .   . . . . .   .
YX7498 192 69 ENR Saunasaari 1.20 2011 2 09/22/2012 491 16 Sep 2 550 1900 . 1 trolling .
YX7501 165 47 ENR Saunasaari 1.27 . . . . .   . . . . .   .
YX7502 238 135 ENR Saunasaari 1.25 . . . . .   . . . . .   .
YX7506 218 104 ENR Saunasaari 1.25 . . . . .   . . . . .   .
YX7507 . .     . 2011 2 09/12/2012 481 16 Sep 2 600 . . 1 spinning .
YX7509 175 58 ENR Saunasaari 1.32 . . . . .   . . . . .   .
YX7511 175 54 ENR Saunasaari 1.23 . . . . .   . . . . .   .
YX7512 195 83 ENR Saunasaari 1.38 2011 2 10/29/2012 528 17 Oct 2 515 968 2 2 gillnet>40mm 50
YX7515 182 65 ENR Saunasaari 1.32 . . . . .   . . . . .   .
YX7518 235 134 ENR Saunasaari 1.29 . . . . .   . . . . .   .
YX7519 185 64 ENR Saunasaari 1.24 2011 2 11/22/2013 917 30 Nov 3 620 3250 . 1 trolling .
YX7521 202 78 ENR Saunasaari 1.17 . . . . .   . . . . .   .
YX7522 165 47 ENR Saunasaari 1.27 . . . . .   . . . . .   .
YX7523 200 84 ENR Saunasaari 1.29 . . . . .   . . . . .   .
YX7524 222 105 ENR Saunasaari 1.19 2011 2 09/05/2012 474 16 Sep 2 550 . . 1 trolling .
YX7525 245 153 ENR Saunasaari 1.30 2011 2 10/07/2011 140 4 Oct 1 440 880 . 2 gillnet>40mm 55
YX7526 185 68 ENR Saunasaari 1.32 . . . . .   . . . . .   .
YX7527 185 70 ENR Saunasaari 1.36 . . . . .   . . . . .   .
YX7528 215 97 ENR Saunasaari 1.21 2011 2 10/12/2012 511 17 Oct 2 570 1900 . 1 spinning .
YX7529 192 74 ENR Saunasaari 1.29 . . . . .   . . . . .   .
YX7530 185 65 ENR Saunasaari 1.26 . . . . .   . . . . .   .
YX7534 198 80 ENR Saunasaari 1.27 . . . . .   . . . . .   .
YX7535 188 69 ENR Saunasaari 1.28 2011 2 10/06/2012 505 17 Oct 2 570 . . 1 trolling .
YX7536 178 59 ENR Saunasaari 1.28 . . . . .   . . . . .   .
YX7537 170 46 ENR Saunasaari 1.14 . . . . .   . . . . .   .
YX7538 175 52 ENR Saunasaari 1.19 . . . . .   . . . . .   .
YX7543 230 123 ENR Saunasaari 1.26 . . . . .   . . . . .   .
YX7544 198 75 ENR Saunasaari 1.19 . . . . .   . . . . .   .
YX7547 200 80 ENR Saunasaari 1.23 . . . . .   . . . . .   .
YX7549 210 90 ENR Saunasaari 1.20 . . . . .   . . . . .   .
YX7550 178 58 ENR Saunasaari 1.26 2011 2 10/27/2012 526 17 Oct 2 450 750 . 2 gillnet>40mm 55
YX7551 210 95 ENR Saunasaari 1.27 . . . . .   . . . . .   .
YX7552 205 81 ENR Saunasaari 1.16 . . . . .   . . . . .   .
YX7553 182 64 ENR Saunasaari 1.30 . . . . .   . . . . .   .
YX7555 167 48 ENR Saunasaari 1.26 . . . . .   . . . . .   .
YX7556 165 46 ENR Saunasaari 1.25 . . . . .   . . . . .   .
YX7558 152 36 ENR Saunasaari 1.24 . . . . .   . . . . .   .
YX7560 162 39 ENR Saunasaari 1.11 . . . . .   . . . . .   .
YX7561 175 55 ENR Saunasaari 1.25 . . . . .   . . . . .   .
YX7562 175 51 ENR Saunasaari 1.16 . . . . .   . . . . .   .
YX7566 197 78 ENR Saunasaari 1.26 . . . . .   . . . . .   .
YX7571 208 87 ENR Saunasaari 1.20 . . . . .   . . . . .   .
YX7574 230 124 ENR Saunasaari 1.27 . . . . .   . . . . .   .
YX7578 182 61 ENR Saunasaari 1.24 2011 2 09/09/2012 478 16 Sep 2 520 1353 . 1 spinning .
YX7579 192 77 ENR Saunasaari 1.34 . . . . .   . . . . .   .
YX7581 165 48 ENR Saunasaari 1.30 . . . . .   . . . . .   .
YX7582 175 50 ENR Saunasaari 1.14 . . . . .   . . . . .   .
YX7583 187 64 ENR Saunasaari 1.20 . . . . .   . . . . .   .
YX7586 195 77 ENR Saunasaari 1.28 . . . . .   . . . . .   .
YX7588 165 45 ENR Saunasaari 1.22 . . . . .   . . . . .   .
YX7593 202 89 ENR Saunasaari 1.33 . . . . .   . . . . .   .
YX7597 175 59 ENR Saunasaari 1.35 . . . . .   . . . . .   .
YX7599 168 48 ENR Saunasaari 1.23 . . . . .   . . . . .   .
YX7600 200 84 ENR Saunasaari 1.29 . . . . .   . . . . .   .
YX7601 225 112 ENR Saunasaari 1.22 . . . . .   . . . . .   .
YX7602 200 85 ENR Saunasaari 1.31 . . . . .   . . . . .   .
YX7605 172 47 ENR Saunasaari 1.13 . . . . .   . . . . .   .
YX7606 178 51 ENR Saunasaari 1.11 . . . . .   . . . . .   .
YX7607 232 113 ENR Saunasaari 1.13 2011 2 10/23/2012 522 17 Oct 2 610 2100 . 1 trolling .
YX7608 205 82 ENR Saunasaari 1.18 . . . . .   . . . . .   .
YX7612 245 146 ENR Saunasaari 1.24 . . . . .   . . . . .   .
YX7617 215 104 ENR Saunasaari 1.30 2011 2 08/24/2011 96 3 Aug 1 330 330 . 2 gillnet>40mm 55
YX7618 195 75 ENR Saunasaari 1.25 . . . . .   . . . . .   .
YX7620 205 84 ENR Saunasaari 1.20 2011 2 10/23/2012 522 17 Oct 2 540 1500 . 1 trolling .
YX7624 175 52 ENR Saunasaari 1.19 . . . . .   . . . . .   .
YX7625 187 66 ENR Saunasaari 1.24 . . . . .   . . . . .   .
YX7626 250 150 ENR Saunasaari 1.20 . . . . .   . . . . .   .
YX7627 195 73 ENR Saunasaari 1.21 . . . . .   . . . . .   .
YX7631 142 28 ENR Saunasaari 1.18 . . . . .   . . . . .   .
YX7633 210 90 ENR Saunasaari 1.20 . . . . .   . . . . .   .
YX7634 208 92 ENR Saunasaari 1.26 . . . . .   . . . . .   .
YX7636 208 86 ENR Saunasaari 1.18 . . . . .   . . . . .   .
YX7639 225 116 ENR Saunasaari 1.27 2011 2 10/18/2012 517 17 Oct 2 570 1700 . 1 trolling .
YX7640 210 87 ENR Saunasaari 1.16 . . . . .   . . . . .   .
YX7642 198 80 ENR Saunasaari 1.27 . . . . .   . . . . .   .
YX7645 190 70 ENR Saunasaari 1.25 . . . . .   . . . . .   .
YX7646 185 63 ENR Saunasaari 1.22 . . . . .   . . . . .   .
YX7648 165 44 ENR Saunasaari 1.19 . . . . .   . . . . .   .
YX7655 200 85 ENR Saunasaari 1.31 . . . . .   . . . . .   .
YX7657 218 110 ENR Saunasaari 1.32 . . . . .   . . . . .   .
YX7667 218 99 ENR Saunasaari 1.19 . . . . .   . . . . .   .
YX7669 215 90 ENR Saunasaari 1.12 . . . . .   . . . . .   .
YX7671 222 108 ENR Saunasaari 1.23 . . . . .   . . . . .   .
YX7672 202 84 ENR Saunasaari 1.26 . . . . .   . . . . .   .
YX7674 208 88 ENR Saunasaari 1.21 2011 2 12/30/2012 590 19 Dec 2 565 1850 2 2 gillnet>40mm 55
YX7675 185 63 ENR Saunasaari 1.22 . . . . .   . . . . .   .
YX7676 205 79 ENR Saunasaari 1.13 . . . . .   . . . . .   .
YX7680 210 90 ENR Saunasaari 1.20 . . . . .   . . . . .   .
YX7682 245 152 ENR Saunasaari 1.29 2011 2 10/26/2011 159 4 Oct 1 280 . . 2 gillnet>40mm 65
YX7686 198 81 ENR Saunasaari 1.29 . . . . .   . . . . .   .
YX7689 182 64 ENR Saunasaari 1.30 . . . . .   . . . . .   .
YX7693 178 61 ENR Saunasaari 1.32 . . . . .   . . . . .   .
YX7694 168 48 ENR Saunasaari 1.23 . . . . .   . . . . .   .
YX7695 158 39 ENR Saunasaari 1.20 . . . . .   . . . . .   .
YX7696 199 81 ENR Saunasaari 1.27 2011 2 06/30/2012 407 13 Jun 2 450 715 . 2 gillnet>40mm 55
YX7698 215 104 ENR Saunasaari 1.30 . . . . .   . . . . .   .
YX7707 175 59 ENR Saunasaari 1.35 . . . . .   . . . . .   .
YX7712 165 41 ENR Saunasaari 1.11 . . . . .   . . . . .   .
YX7715 155 38 ENR Saunasaari 1.24 . . . . .   . . . . .   .
YX7717 192 75 ENR Saunasaari 1.30 . . . . .   . . . . .   .
YX7722 190 71 ENR Saunasaari 1.27 2011 2 12/16/2012 576 19 Dec 2 600 2400 . 2 gillnet>40mm 60
YX7725 185 62 ENR Saunasaari 1.20 . . . . .   . . . . .   .
YX7726 187 67 ENR Saunasaari 1.26 . . . . .   . . . . .   .
YX7727 172 52 ENR Saunasaari 1.25 . . . . .   . . . . .   .
YX7728 170 47 ENR Saunasaari 1.17 . . . . .   . . . . .   .
YX7730 162 48 ENR Saunasaari 1.37 . . . . .   . . . . .   .
YX7733 228 118 ENR Saunasaari 1.24 2011 2 11/19/2011 183 5 Nov 1 460 . . 1 spinning .
YX7736 175 57 ENR Saunasaari 1.30 . . . . .   . . . . .   .
YX7737 237 129 ENR Saunasaari 1.21 2011 2 12/21/2012 581 19 Dec 2 520 1475 . 2 gillnet>40mm 60
YX7738 195 76 ENR Saunasaari 1.26 . . . . .   . . . . .   .
YX7742 250 162 ENR Saunasaari 1.30 2011 2 10/21/2012 520 17 Oct 2 570 . . 1 spinning .
YX7744 205 93 ENR Saunasaari 1.33 . . . . .   . . . . .   .
YX7752 200 91 ENR Saunasaari 1.40 . . . . .   . . . . .   .
YX7753 218 120 ENR Saunasaari 1.44 . . . . .   . . . . .   .
YX7757 170 46 ENR Saunasaari 1.14 . . . . .   . . . . .   .
YX7759 190 75 ENR Saunasaari 1.34 . . . . .   . . . . .   .
YX7762 188 68 ENR Saunasaari 1.26 . . . . .   . . . . .   .
YX7763 210 96 ENR Saunasaari 1.28 . . . . .   . . . . .   .
YX7765 190 70 ENR Saunasaari 1.25 . . . . .   . . . . .   .
YX7767 140 29 ENR Saunasaari 1.27 . . . . .   . . . . .   .
YX7770 185 61 ENR Saunasaari 1.18 2011 2 08/05/2011 77 3 Aug 1 280 165 . 2 gillnet>40mm 55
YX7771 155 40 ENR Saunasaari 1.30 . . . . .   . . . . .   .
YX7772 156 39 ENR Saunasaari 1.25 . . . . .   . . . . .   .
YX7773 150 33 ENR Saunasaari 1.18 . . . . .   . . . . .   .
YX7774 208 81 ENR Saunasaari 1.11 . . . . .   . . . . .   .
YX7776 165 48 ENR Saunasaari 1.30 . . . . .   . . . . .   .
YX7781 180 60 ENR Saunasaari 1.26 . . . . .   . . . . .   .
YX7783 230 120 ENR Saunasaari 1.23 . . . . .   . . . . .   .
YX7784 180 58 ENR Saunasaari 1.22 . . . . .   . . . . .   .
YX7786 215 115 ENR Saunasaari 1.43 . . . . .   . . . . .   .
YX7787 191 75 ENR Saunasaari 1.32 . . . . .   . . . . .   .
YX7788 178 69 ENR Saunasaari 1.50 . . . . .   . . . . .   .
YX7790 225 114 ENR Saunasaari 1.24 . . . . .   . . . . .   .
YX7792 190 66 ENR Saunasaari 1.18 . . . . .   . . . . .   .
YX7793 185 66 ENR Saunasaari 1.28 . . . . .   . . . . .   .
YX7794 162 47 ENR Saunasaari 1.34 . . . . .   . . . . .   .
YX7797 150 38 ENR Saunasaari 1.36 . . . . .   . . . . .   .
YX7798 162 44 ENR Saunasaari 1.26 . . . . .   . . . . .   .
YX7801 128 28 ENR Saunasaari 1.60 . . . . .   . . . . .   .
YX7803 128 21 ENR Saunasaari 1.20 . . . . .   . . . . .   .
YX7804 120 18 ENR Saunasaari 1.24 . . . . .   . . . . .   .
YX7807 185 65 ENR Saunasaari 1.26 . . . . .   . . . . .   .
YX7808 180 61 ENR Saunasaari 1.28 . . . . .   . . . . .   .
YX7809 205 86 ENR Saunasaari 1.23 . . . . .   . . . . .   .
YX7810 210 102 ENR Saunasaari 1.36 . . . . .   . . . . .   .
YX7814 200 87 ENR Saunasaari 1.34 . . . . .   . . . . .   .
YX7815 245 155 ENR Saunasaari 1.32 . . . . .   . . . . .   .
YX7816 190 72 ENR Saunasaari 1.29 . . . . .   . . . . .   .
YX7818 180 59 ENR Saunasaari 1.24 2011 2 08/15/2011 87 3 Aug 1 290 275 . 2 gillnet>40mm 55
YX7820 165 49 ENR Saunasaari 1.33 . . . . .   . . . . .   .
YX7823 160 48 ENR Saunasaari 1.42 . . . . .   . . . . .   .
YX7824 188 72 ENR Saunasaari 1.33 . . . . .   . . . . .   .
YX7828 175 56 ENR Saunasaari 1.28 . . . . .   . . . . .   .
YX7831 185 67 ENR Saunasaari 1.30 . . . . .   . . . . .   .
YX7833 172 52 ENR Saunasaari 1.25 . . . . .   . . . . .   .
YX7834 170 53 ENR Saunasaari 1.32 . . . . .   . . . . .   .
YX7835 165 44 ENR Saunasaari 1.19 . . . . .   . . . . .   .
YX7836 200 86 ENR Saunasaari 1.33 . . . . .   . . . . .   .
YX7838 215 104 ENR Saunasaari 1.30 . . . . .   . . . . .   .
YX7839 180 63 ENR Saunasaari 1.32 . . . . .   . . . . .   .
YX7840 190 75 ENR Saunasaari 1.34 2011 2 01/30/2013 621 20 Jan 3 550 1800 2 2 gillnet>40mm 55
YX7842 160 43 ENR Saunasaari 1.27 . . . . .   . . . . .   .
YX7843 182 64 ENR Saunasaari 1.30 . . . . .   . . . . .   .
YX7844 188 64 ENR Saunasaari 1.18 . . . . .   . . . . .   .
YX7845 222 113 ENR Saunasaari 1.28 . . . . .   . . . . .   .
YX7846 200 84 ENR Saunasaari 1.29 . . . . .   . . . . .   .
YX7848 210 93 ENR Saunasaari 1.24 . . . . .   . . . . .   .
YX7850 195 84 ENR Saunasaari 1.39 . . . . .   . . . . .   .
YX7851 210 99 ENR Saunasaari 1.32 2011 2 09/05/2011 108 4 Sep 1 320 500 . 2 gillnet>40mm 55
YX7853 210 101 ENR Saunasaari 1.35 . . . . .   . . . . .   .
YX7857 185 66 ENR Saunasaari 1.28 . . . . .   . . . . .   .
YX7858 205 85 ENR Saunasaari 1.22 . . . . .   . . . . .   .
YX7860 230 117 ENR Saunasaari 1.20 . . . . .   . . . . .   .
YX7866 192 76 ENR Saunasaari 1.32 2011 2 11/23/2013 918 30 Nov 3 680 3280 . 1 spinning .
YX7872 132 27 ENR Saunasaari 1.41 . . . . .   . . . . .   .
YX7873 174 52 ENR Saunasaari 1.21 . . . . .   . . . . .   .
YX7874 184 64 ENR Saunasaari 1.26 . . . . .   . . . . .   .
YX7876 173 57 ENR Saunasaari 1.34 . . . . .   . . . . .   .
YX7879 195 78 ENR Saunasaari 1.30 2011 2 10/25/2012 524 17 Oct 2 580 1900 . 1 trolling .
YX7881 170 47 ENR Saunasaari 1.17 . . . . .   . . . . .   .
YX7885 182 64 ENR Saunasaari 1.30 2011 2 07/08/2013 780 26 Jul 3 . 2450 . 2 gillnet>40mm 55
YX7886 210 99 ENR Saunasaari 1.32 . . . . .   . . . . .   .
YX7887 200 82 ENR Saunasaari 1.26 . . . . .   . . . . .   .
YX7888 200 81 ENR Saunasaari 1.25 . . . . .   . . . . .   .
YX7890 195 82 ENR Saunasaari 1.36 2011 2 07/27/2012 434 14 Jul 2 540 1450 . 1 spinning .
YX7892 184 68 ENR Saunasaari 1.34 . . . . .   . . . . .   .
YX7896 200 82 ENR Saunasaari 1.26 . . . . .   . . . . .   .
YX7898 200 79 ENR Saunasaari 1.22 2011 2 09/25/2011 128 4 Sep 1 300 400 . 2 gillnet>40mm 55
YX7899 185 64 ENR Saunasaari 1.24 . . . . .   . . . . .   .
YX7900 220 111 ENR Saunasaari 1.29 . . . . .   . . . . .   .
YX7901 175 58 ENR Saunasaari 1.32 . . . . .   . . . . .   .
YX7902 190 76 ENR Saunasaari 1.36 2011 2 09/10/2012 479 16 Sep 2 520 . . 1 trolling .
YX7904 205 89 ENR Saunasaari 1.28 2011 2 08/05/2012 443 15 Aug 2 550 1550 . 1 spinning .
YX7906 190 71 ENR Saunasaari 1.27 . . . . .   . . . . .   .
YX7907 200 77 ENR Saunasaari 1.19 . . . . .   . . . . .   .
YX7909 190 72 ENR Saunasaari 1.29 . . . . .   . . . . .   .
YX7911 185 68 ENR Saunasaari 1.32 . . . . .   . . . . .   .
YX7912 185 65 ENR Saunasaari 1.26 . . . . .   . . . . .   .
YX7914 175 57 ENR Saunasaari 1.30 . . . . .   . . . . .   .
YX7916 180 64 ENR Saunasaari 1.34 . . . . .   . . . . .   .
YX7917 175 57 ENR Saunasaari 1.30 . . . . .   . . . . .   .
YX7918 128 22 ENR Saunasaari 1.25 . . . . .   . . . . .   .
YX7922 185 72 ENR Saunasaari 1.39 . . . . .   . . . . .   .
YX7924 190 75 ENR Saunasaari 1.34 . . . . .   . . . . .   .
YX7925 195 76 ENR Saunasaari 1.26 2011 2 07/17/2012 424 14 Jul 2 500 1045 . 2 gillnet>40mm 55
YX7930 200 76 ENR Saunasaari 1.17 . . . . .   . . . . .   .
YX7931 199 77 ENR Saunasaari 1.20 . . . . .   . . . . .   .
YX7932 200 86 ENR Saunasaari 1.33 . . . . .   . . . . .   .
YX7933 200 88 ENR Saunasaari 1.36 . . . . .   . . . . .   .
YX7937 178 64 ENR Saunasaari 1.39 . . . . .   . . . . .   .
YX7939 210 94 ENR Saunasaari 1.26 . . . . .   . . . . .   .
YX7942 173 54 ENR Saunasaari 1.27 . . . . .   . . . . .   .
YX7943 195 82 ENR Saunasaari 1.36 . . . . .   . . . . .   .
YX7946 204 92 ENR Saunasaari 1.34 . . . . .   . . . . .   .
YX7948 190 73 ENR Saunasaari 1.31 . . . . .   . . . . .   .
YX7950 183 68 ENR Saunasaari 1.36 . . . . .   . . . . .   .
YX7951 190 72 ENR Saunasaari 1.29 . . . . .   . . . . .   .
YX7952 177 61 ENR Saunasaari 1.35 . . . . .   . . . . .   .
YX7953 205 92 ENR Saunasaari 1.32 . . . . .   . . . . .   .
YX7954 175 63 ENR Saunasaari 1.44 . . . . .   . . . . .   .
YX7957 170 60 ENR Saunasaari 1.49 . . . . .   . . . . .   .
YX7961 185 65 ENR Saunasaari 1.26 . . . . .   . . . . .   .
YX7962 175 59 ENR Saunasaari 1.35 . . . . .   . . . . .   .
YX7969 192 71 ENR Saunasaari 1.23 . . . . .   . . . . .   .
YX7971 180 58 ENR Saunasaari 1.22 . . . . .   . . . . .   .
YX7972 175 54 ENR Saunasaari 1.23 2011 2 10/26/2012 525 17 Oct 2 580 1840 1 1 spinning .
YX7974 175 51 ENR Saunasaari 1.16 . . . . .   . . . . .   .
YX7976 200 86 ENR Saunasaari 1.33 . . . . .   . . . . .   .
YX7977 210 95 ENR Saunasaari 1.27 . . . . .   . . . . .   .
YX7980 174 53 ENR Saunasaari 1.23 . . . . .   . . . . .   .
YX7981 178 58 ENR Saunasaari 1.26 . . . . .   . . . . .   .
YX7983 195 78 ENR Saunasaari 1.30 . . . . .   . . . . .   .
YX7984 205 95 ENR Saunasaari 1.36 . . . . .   . . . . .   .
YX7985 180 64 ENR Saunasaari 1.34 . . . . .   . . . . .   .
YX7986 200 87 ENR Saunasaari 1.34 . . . . .   . . . . .   .
YX7987 180 62 ENR Saunasaari 1.30 . . . . .   . . . . .   .
YX7988 170 51 ENR Saunasaari 1.27 . . . . .   . . . . .   .
YX7990 210 92 ENR Saunasaari 1.23 2011 2 11/03/2011 167 5 Nov 1 400 . . 1 spinning .
YX7990 210 92 ENR Saunasaari 1.23 2011 2 10/11/2012 510 17 Oct 2 550 1650 . 2 gillnet>40mm 55
YX7992 192 76 ENR Saunasaari 1.32 . . . . .   . . . . .   .
YX7993 180 66 ENR Saunasaari 1.39 . . . . .   . . . . .   .
YX7994 161 46 ENR Saunasaari 1.34 . . . . .   . . . . .   .
YX7995 180 62 ENR Saunasaari 1.30 . . . . .   . . . . .   .
