# Supplementary material for: The effects of environmental enrichment on hatchery-performance, smolt migration and capture rates in landlocked Atlantic salmon
Source: PLoS One. 2021 Dec 2;16(12):e0260944. doi: 10.1371/journal.pone.0260944 (PMC8638868; doi:10.1371/journal.pone.0260944)
Supplement: S1 Data — (ZIP) [file pone.0260944.s004.zip › 3-yo_salmon_experimental_angling.xlsx]

## Sheet: Data
StartDate	StartTime	Days	Hours	TimeToCapture	Captured	Pond	PIT	Length_5_9_2012	Weight_5_9_2012	DeltaCF	CommonCFSept	ConditionFactor	TagID	Treatment	Length	Weight	CommonCFMarch	SE	ORE	VRE	OVE	VVE	Captured	At	Captured	At	Notes
2012-08-22	10:00:00	10	0.375	10.375	0	NA	6879	321	348	0.240192	0.774793	0.39659	ZA4692	SD	260	116	0.534601	4T	0	4T	0	0	2012-09-02	19:00:00
2012-08-22	10:00:00	10	0.375	10.375	0	NA	7029	354	462	0.186573	0.733745	0.386123	ZA4842	SD	288	169	0.547173	0	0	1	0	0	2012-09-02	19:00:00
2012-08-22	10:00:00	10	0.375	10.375	0	NA	6701	305	266	0.110241	0.706545	0.356463	ZA4514	SD	255	121	0.596304	0	0	0	0	0	2012-09-02	19:00:00
2012-08-22	10:00:00	10	0.375	10.375	0	NA	6990	356	396	0.0261416	0.616812	0.325106	ZA4803	SD	270	146	0.59067	0	1	1	2	0	2012-09-02	19:00:00
2012-08-22	10:00:00	10	0.375	10.375	0	NA	7078	363	474	0.105597	0.690309	0.365855	ZA4891	SD	283	170	0.584713	0	2	0	0	0	2012-09-02	19:00:00
2012-08-22	10:00:00	10	0.375	10.375	0	NA	7153	342	388	0.10522	0.694122	0.361725	ZA4966	SD	278	161	0.588902	2	3	0	0	0	2012-09-02	19:00:00
2012-08-22	10:00:00	10	0.375	10.375	0	NA	6999	365	502	0.119328	0.717351	0.380778	ZA4812	SD	284	176	0.598023	2	2	2	0	0	2012-09-02	19:00:00
2012-08-22	10:00:00	10	0.375	10.375	0	NA	7093	306	302	0.186302	0.793154	0.400529	ZA4906	SD	270	150	0.606853	3t	1	0	0	0	2012-09-02	19:00:00
2012-08-22	10:00:00	0	0.168056	0.168056	1	1	6911	356	452	0.106556	0.704037	0.371081	ZA4724	SD	290	189	0.597482	4	1	2	0	2	2012-08-22	14:02:00
2012-08-22	10:00:00	0	0.191667	0.191667	1	1	7101	359	442	0.0612243	0.668804	0.353348	ZA4914	SD	275	160	0.60758	2	1	0	0	0	2012-08-22	14:36:00
2012-08-22	10:00:00	10	0.375	10.375	0	NA	6973	345	418	0.118392	0.725583	0.379056	ZA4786	SD	278	166	0.607191	0	1	0	0	0	2012-09-02	19:00:00
2012-08-22	10:00:00	10	0.375	10.375	0	NA	6846	350	390	0.0220112	0.644176	0.3379	ZA4659	SD	260	135	0.622164	4	0	1	0	0	2012-09-02	19:00:00
2012-08-22	10:00:00	10	0.375	10.375	0	NA	7071	326	364	0.141536	0.768309	0.394995	ZA4884	SD	260	136	0.626773	4	2	0	0	0	2012-09-02	19:00:00
2012-08-22	10:00:00	10	0.375	10.375	0	NA	7164	292	252	0.13398	0.777964	0.387687	ZA4977	SD	240	106	0.643984	3	0	1	0	0	2012-09-02	19:00:00
2012-08-22	10:00:00	0	0.202083	0.202083	1	2	6805	331	346	0.054442	0.692934	0.357781	ZA4618	SD	250	121	0.638492	3	0	2	0	0	2012-08-22	14:51:00
2012-08-22	10:00:00	10	0.375	10.375	0	NA	6213	336	376	0.0743768	0.715034	0.370762	ZA5526	VIR	255	130	0.640657	3	3	3	1	0	2012-09-02	19:00:00
2012-08-22	10:00:00	0	0.204167	0.204167	1	2	7186	322	286	0.00548871	0.629955	0.322736	ZA4999	SD	280	175	0.624466	2t	0	0	0	0	2012-08-22	14:54:00
2012-08-22	10:00:00	10	0.375	10.375	0	NA	7116	349	442	0.1062	0.737312	0.386442	ZA4929	SD	271	158	0.631113	3t	1	0	0	0	2012-09-02	19:00:00
2012-08-22	10:00:00	10	0.375	10.375	0	NA	6605	370	546	0.124819	0.744429	0.396676	ZA5918	VIR	290	196	0.61961	3	0	0	0	0	2012-09-02	19:00:00
2012-08-22	10:00:00	10	0.375	10.375	0	NA	7162	351	446	0.0984259	0.729453	0.382941	ZA4975	SD	272	160	0.631027	2	1	1	0	0	2012-09-02	19:00:00
2012-08-22	10:00:00	10	0.375	10.375	0	NA	6966	330	368	0.109965	0.744731	0.384197	ZA4779	SD	273	163	0.634767	2	2	1	1	0	2012-09-02	19:00:00
2012-08-22	10:00:00	10	0.375	10.375	0	NA	7131	359	492	0.124327	0.744461	0.39332	ZA4944	SD	297	213	0.620133	3	1	0	0	0	2012-09-02	19:00:00
2012-08-22	10:00:00	10	0.375	10.375	0	NA	6954	345	370	-0.00294495	0.642263	0.335528	ZA4767	SD	260	140	0.645208	0	0	0	0	0	2012-09-02	19:00:00
2012-08-22	10:00:00	10	0.375	10.375	0	NA	7128	309	328	0.193809	0.832911	0.421768	ZA4941	SD	271	160	0.639101	2	2	0	0	0	2012-09-02	19:00:00
2012-08-22	10:00:00	10	0.375	10.375	0	NA	7134	350	422	0.059072	0.697031	0.365625	ZA4947	SD	275	168	0.637959	3	0	2	2	0	2012-09-02	19:00:00
2012-08-22	10:00:00	10	0.375	10.375	0	NA	7030	349	418	0.0393726	0.697277	0.365458	ZA4843	SD	258	139	0.657905	1	3	1	0	0	2012-09-02	19:00:00
2012-08-22	10:00:00	10	0.375	10.375	0	NA	7126	348	444	0.0972745	0.748021	0.391736	ZA4939	SD	272	165	0.650747	3	1	0	0	0	2012-09-02	19:00:00
2012-08-22	10:00:00	10	0.375	10.375	0	NA	7154	353	430	0.0392811	0.689625	0.362615	ZA4967	SD	273	167	0.650344	2	1	0	0	0	2012-09-02	19:00:00
2012-08-22	10:00:00	10	0.375	10.375	0	NA	6934	336	380	0.0767648	0.722641	0.374706	ZA4747	SD	280	181	0.645876	4	0	0	0	0	2012-09-02	19:00:00
2012-08-22	10:00:00	10	0.375	10.375	0	NA	6950	337	374	0.0546207	0.703972	0.365333	ZA4763	SD	275	171	0.649351	3	0	3	0	0	2012-09-02	19:00:00
2012-08-22	10:00:00	10	0.375	10.375	0	NA	7173	363	480	0.0621992	0.699047	0.370486	ZA4986	SD	308	248	0.636848	1	0	1	0	1	2012-09-02	19:00:00
2012-08-22	10:00:00	10	0.375	10.375	0	NA	7118	347	422	0.054987	0.718055	0.375737	ZA4931	SD	271	166	0.663068	3	2	0	0	0	2012-09-02	19:00:00
2012-08-22	10:00:00	10	0.375	10.375	0	NA	6636	353	448	0.0559143	0.718493	0.377794	ZA5949	VIR	272	168	0.662578	3t	0	0	0	0	2012-09-02	19:00:00
2012-08-22	10:00:00	10	0.375	10.375	0	NA	7125	359	428	0.00128421	0.64762	0.342156	ZA4938	SD	297	222	0.646336	3	0	0	0	0	2012-09-02	19:00:00
2012-08-22	10:00:00	10	0.375	10.375	0	NA	6756	373	492	0.00113997	0.652363	0.348413	ZA4569	SD	290	206	0.651223	4	0	0	0	0	2012-09-02	19:00:00
2012-08-22	10:00:00	10	0.375	10.375	0	NA	6927	317	316	0.0500602	0.734669	0.374721	ZA4740	SD	245	121	0.684609	4	0	0	0	0	2012-09-02	19:00:00
2012-08-22	10:00:00	10	0.375	10.375	0	NA	7135	366	510	0.0679154	0.721932	0.383507	ZA4948	SD	288	202	0.654017	3	0	0	2	0	2012-09-02	19:00:00
2012-08-22	10:00:00	10	0.375	10.375	0	NA	6810	328	374	0.0996769	0.772924	0.398056	ZA4623	SD	262	150	0.673247	2	1	1	0	0	2012-09-02	19:00:00
2012-08-22	10:00:00	10	0.375	10.375	0	NA	6336	375	560	0.0834935	0.728946	0.389903	ZA5649	VIR	305	243	0.645453	3t	1	1	1	1	2012-09-02	19:00:00
2012-08-22	10:00:00	10	0.375	10.375	0	NA	6707	335	410	0.110287	0.787755	0.408125	ZA4520	SD	260	147	0.677468	2	0	0	0	0	2012-09-02	19:00:00
2012-08-22	10:00:00	10	0.375	10.375	0	NA	6866	304	286	0.0908615	0.768329	0.387274	ZA4679	SD	260	147	0.677468	3	0	4T	0	0	2012-09-02	19:00:00
2012-08-22	10:00:00	10	0.375	10.375	0	NA	7081	325	328	0.0305989	0.699704	0.359412	ZA4894	SD	274	174	0.669105	3	0	1	0	0	2012-09-02	19:00:00
2012-08-22	10:00:00	10	0.375	10.375	0	NA	6817	335	366	0.018205	0.703216	0.364326	ZA4630	SD	255	139	0.685011	4	0	0	0	0	2012-09-02	19:00:00
2012-08-22	10:00:00	10	0.375	10.375	0	NA	6922	369	472	-0.0142921	0.649576	0.345868	ZA4735	SD	290	210	0.663868	3	0	2T	0	0	2012-09-02	19:00:00
2012-08-22	10:00:00	10	0.375	10.375	0	NA	6484	329	406	0.143983	0.830286	0.427966	ZA5797	VIR	258	145	0.686303	3	1	1	0	0	2012-09-02	19:00:00
2012-08-22	10:00:00	10	0.375	10.375	0	NA	6267	353	486	0.111417	0.779436	0.409839	ZA5580	VIR	285	199	0.668019	4t	0	0	0	0	2012-09-02	19:00:00
2012-08-22	10:00:00	10	0.375	10.375	0	NA	7177	373	500	-0.0182029	0.662971	0.354078	ZA4990	SD	267	162	0.681174	2	0	0	0	0	2012-09-02	19:00:00
2012-08-22	10:00:00	10	0.375	10.375	0	NA	6878	349	428	0.0380256	0.713958	0.374202	ZA4691	SD	275	178	0.675933	4	0	0	0	0	2012-09-02	19:00:00
2012-08-22	10:00:00	10	0.375	10.375	0	NA	7136	344	396	0.00127727	0.694317	0.362424	ZA4949	SD	252	135	0.69304	4	1	0	0	0	2012-09-02	19:00:00
2012-08-22	10:00:00	10	0.375	10.375	0	NA	7155	356	414	-0.0341968	0.644848	0.339884	ZA4968	SD	271	170	0.679045	3	1	1	0	0	2012-09-02	19:00:00
2012-08-22	10:00:00	10	0.375	10.375	0	NA	6668	384	572	0.0214692	0.686038	0.369423	ZA5981	VIR	295	223	0.664569	3	0	0	0	0	2012-09-02	19:00:00
2012-08-22	10:00:00	10	0.375	10.375	0	NA	6899	330	354	0.0518303	0.716399	0.369581	ZA4712	SD	295	223	0.664569	4	0	0	0	4	2012-09-02	19:00:00
2012-08-22	10:00:00	3	0.0381944	3.03819	1	2	7124	301	286	0.0903511	0.795088	0.399639	ZA4937	SD	240	116	0.704737	1	1	0	0	0	2012-08-25	10:55:00			External hooking
2012-08-22	10:00:00	10	0.375	10.375	0	NA	6955	352	486	0.10834	0.787107	0.41354	ZA4768	SD	276	181	0.678767	3	2	1	1	0	2012-09-02	19:00:00
2012-08-22	10:00:00	10	0.375	10.375	0	NA	6528	332	400	0.10906	0.792781	0.409685	ZA5841	VIR	270	169	0.683721	3t	1	0	0	0	2012-09-02	19:00:00
2012-08-22	10:00:00	10	0.375	10.375	0	NA	6696	297	306	0.189082	0.890896	0.446103	ZA4509	SD	250	133	0.701813	2	0	0	0	0	2012-09-02	19:00:00
2012-08-22	10:00:00	10	0.375	10.375	0	NA	7090	344	444	0.09596	0.778477	0.406355	ZA4903	SD	276	182	0.682517	2	0	0	1	0	2012-09-02	19:00:00
2012-08-22	10:00:00	4	0.000694444	4.00069	1	1	6497	334	380	0.0472341	0.737688	0.381863	ZA5810	VIR	265	160	0.690454	3	0	0	0	0	2012-08-26	10:01:00
2012-08-22	10:00:00	10	0.375	10.375	0	NA	6916	357	496	0.0917752	0.765127	0.4036	ZA4729	SD	290	213	0.673352	0	0	0	0	0	2012-09-02	19:00:00
2012-08-22	10:00:00	10	0.375	10.375	0	NA	7114	333	362	0.0200026	0.710057	0.367248	ZA4927	SD	266	162	0.690054	4	1	0	0	1	2012-09-02	19:00:00
2012-08-22	10:00:00	0	0.361806	0.361806	1	1	7108	354	474	0.0674116	0.752804	0.396152	ZA4921	SD	273	176	0.685392	3	1	1	1	0	2012-08-22	18:41:00
2012-08-22	10:00:00	10	0.375	10.375	0	NA	6480	329	380	0.0893485	0.777115	0.400559	ZA5793	VIR	270	170	0.687766	3t	0	0	0	0	2012-09-02	19:00:00
2012-08-22	10:00:00	10	0.375	10.375	0	NA	6509	318	350	0.131916	0.804917	0.410917	ZA5822	VIR	292	218	0.673001	3	0	0	0	0	2012-09-02	19:00:00
2012-08-22	10:00:00	10	0.375	10.375	0	NA	6225	375	580	0.0768899	0.75498	0.403828	ZA5538	VIR	285	202	0.67809	3t	0	0	3	3	2012-09-02	19:00:00
2012-08-22	10:00:00	10	0.375	10.375	0	NA	6971	361	500	0.0626231	0.742195	0.392739	ZA4784	SD	284	200	0.679572	3	1	1	0	0	2012-09-02	19:00:00
2012-08-22	10:00:00	10	0.375	10.375	0	NA	6648	353	446	0.020133	0.715285	0.376108	ZA5961	VIR	264	159	0.695152	3	0	0	0	0	2012-09-02	19:00:00
2012-08-22	10:00:00	10	0.375	10.375	0	NA	6949	324	346	0.0273339	0.745996	0.382857	ZA4762	SD	235	110	0.718662	0	0	0	0	0	2012-09-02	19:00:00
2012-08-22	10:00:00	10	0.375	10.375	0	NA	6788	362	492	0.0286098	0.723379	0.383083	ZA4601	SD	265	161	0.694769	0	0	2	0	0	2012-09-02	19:00:00
2012-08-22	10:00:00	10	0.375	10.375	0	NA	7082	365	456	-0.0421702	0.651618	0.345886	ZA4895	SD	267	165	0.693788	3	1	1	0	0	2012-09-02	19:00:00
2012-08-22	10:00:00	10	0.375	10.375	0	NA	6429	342	368	-0.0421683	0.658343	0.34308	ZA5742	VIR	260	152	0.700511	4	0	0	0	0	2012-09-02	19:00:00
2012-08-22	10:00:00	10	0.375	10.375	0	NA	6775	327	372	0.0764262	0.776937	0.399777	ZA4588	SD	260	152	0.700511	4	0	3T	0	0	2012-09-02	19:00:00
2012-08-22	10:00:00	10	0.375	10.375	0	NA	6981	323	346	0.0538216	0.753999	0.386626	ZA4794	SD	262	156	0.700177	2	1	0	0	0	2012-09-02	19:00:00
2012-08-22	10:00:00	10	0.375	10.375	0	NA	6311	354	408	-0.0511018	0.647983	0.340992	ZA5624	VIR	265	162	0.699085	3t	1	1	0	0	2012-09-02	19:00:00
2012-08-22	10:00:00	10	0.375	10.375	0	NA	6481	375	590	0.103365	0.767997	0.410791	ZA5794	VIR	318	289	0.664632	3t	0	0	1	1	2012-09-02	19:00:00
2012-08-22	10:00:00	10	0.375	10.375	0	NA	7143	366	500	0.0152103	0.707777	0.375987	ZA4956	SD	277	187	0.692567	2	1	0	0	0	2012-09-02	19:00:00
2012-08-22	10:00:00	0	0.0194444	0.0194444	1	2	6193	339	388	0.0104379	0.715558	0.371968	ZA5506	VIR	260	153	0.70512	4t	0	0	0	0	2012-08-22	10:28:00
2012-08-22	10:00:00	7	0.365972	7.36597	1	2	7140						ZA4953	SD	275	183	0.69492	4	1	0	0	0	2012-08-29	18:47:00			Not found for size measurements
2012-08-22	10:00:00	10	0.375	10.375	0	NA	6897	363	456	-0.0281701	0.664095	0.351962	ZA4710	SD	280	194	0.692265	3	1	2	0	0	2012-09-02	19:00:00
2012-08-22	10:00:00	0	0.0354167	0.0354167	1	2	6869	285	210	-0.00502397	0.704945	0.348896	ZA4682	SD	258	150	0.709969	4	0	0	0	0	2012-08-22	10:51:00
2012-08-22	10:00:00	10	0.375	10.375	0	NA	6236	353	448	0.0379527	0.718493	0.377794	ZA5549	VIR	300	242	0.68054	2	0	0	0	0	2012-09-02	19:00:00
2012-08-22	10:00:00	10	0.375	10.375	0	NA	6946	271	180	0.00926088	0.718989	0.350811	ZA4759	SD	260	154	0.709728	3	1	1	0	2	2012-09-02	19:00:00
2012-08-22	10:00:00	10	0.375	10.375	0	NA	7091	295	260	0.0651054	0.774834	0.387246	ZA4904	SD	260	154	0.709728	2	0	0	0	0	2012-09-02	19:00:00
2012-08-22	10:00:00	10	0.375	10.375	0	NA	6683	375	468	-0.0792459	0.609191	0.325848	ZA5996	VIR	292	223	0.688436	2	0	0	0	0	2012-09-02	19:00:00
2012-08-22	10:00:00	1	0.172222	1.17222	1	1	6979	335	376	0.0199147	0.722429	0.374281	ZA4792	SD	275	185	0.702514	4	1	0	0	0	2012-08-23	14:08:00
2012-08-22	10:00:00	1	0.186111	1.18611	1	2	6831	347	402	-0.015378	0.684024	0.35793	ZA4644	SD	280	196	0.699402	3	0	0	0	0	2012-08-23	14:28:00
2012-08-22	10:00:00	10	0.375	10.375	0	NA	7087	356	494	0.0712413	0.769457	0.405562	ZA4900	SD	283	203	0.698216	0	1	0	1	0	2012-09-02	19:00:00
2012-08-22	10:00:00	10	0.375	10.375	0	NA	6803	333	382	0.0412916	0.749286	0.387538	ZA4616	SD	270	175	0.707995	4	0	0	0	0	2012-09-02	19:00:00
2012-08-22	10:00:00	10	0.375	10.375	0	NA	6834	331	362	0.0169822	0.724977	0.374326	ZA4647	SD	270	175	0.707995	3	0	0	0		2012-09-02	19:00:00
2012-08-22	10:00:00	1	0.20625	1.20625	1	2	6958	341	382	-0.0358464	0.690331	0.359452	ZA4771	SD	247	132	0.726178	1	0	0	0	0	2012-08-23	14:57:00
2012-08-22	10:00:00	10	0.375	10.375	0	NA	6489	339	368	-0.021163	0.678673	0.352794	ZA5802	VIR	282	201	0.699836	3	1	0	0	0	2012-09-02	19:00:00
2012-08-22	10:00:00	0	0.00277778	0.00277778	1	1	6610	380	550	0.00360264	0.683932	0.3672	ZA5923	VIR	312	277	0.68033	3	0	0	0	0	2012-08-22	10:04:00			Died
2012-08-22	10:00:00	10	0.375	10.375	0	NA	6523	377	528	-0.012308	0.674787	0.361478	ZA5836	VIR	302	250	0.687095	3	0	0	0	0	2012-09-02	19:00:00
2012-08-22	10:00:00	10	0.375	10.375	0	NA	6940	341	410	0.0219859	0.740931	0.385799	ZA4753	SD	260	156	0.718946	3	0	0	0	0	2012-09-02	19:00:00
2012-08-22	10:00:00	2	0.00416667	2.00417	1	1	6538	333	346	-0.0327316	0.678673	0.351016	ZA5851	VIR	274	185	0.711405	3	3	1	0	0	2012-08-24	10:06:00
2012-08-22	10:00:00	10	0.375	10.375	0	NA	6521	367	482	-0.029194	0.675901	0.359331	ZA5834	VIR	283	205	0.705095	3	0	0	0	0	2012-09-02	19:00:00
2012-08-22	10:00:00	10	0.375	10.375	0	NA	6375	330	402	0.0841743	0.813538	0.419693	ZA5688	VIR	255	148	0.729364	0	0	0	0	0	2012-09-02	19:00:00
2012-08-22	10:00:00	10	0.375	10.375	0	NA	6661	360	478	0.00994288	0.716365	0.378774	ZA5974	VIR	286	213	0.706422	3t	0	0	0	0	2012-09-02	19:00:00
2012-08-22	10:00:00	10	0.375	10.375	0	NA	6935	319	338	0.0488087	0.768941	0.3929	ZA4748	SD	270	178	0.720132	4	0	2	0	0	2012-09-02	19:00:00
2012-08-22	10:00:00	10	0.375	10.375	0	NA	6921	335	408	0.0616623	0.783912	0.406134	ZA4734	SD	268	174	0.72225	4	0	0	0	0	2012-09-02	19:00:00
2012-08-22	10:00:00	10	0.375	10.375	0	NA	6567	372	550	0.0269994	0.736057	0.392813	ZA5880	VIR	288	219	0.709058	3	0	0	0	0	2012-09-02	19:00:00
2012-08-22	10:00:00	10	0.375	10.375	0	NA	6890	348	422	-0.00948349	0.710957	0.372326	ZA4703	SD	273	185	0.720441	4	0	0	0	0	2012-09-02	19:00:00
2012-08-22	10:00:00	10	0.375	10.375	0	NA	6904	280	230	0.0989893	0.820727	0.40417	ZA4717	SD	272	183	0.721737	3	1	1	0	0	2012-09-02	19:00:00
2012-08-22	10:00:00	10	0.375	10.375	0	NA	6539	385	562	-0.0430492	0.66802	0.359985	ZA5852	VIR	287	217	0.711069	3	0	0	4	2	2012-09-02	19:00:00
2012-08-22	10:00:00	1	0.178472	1.17847	1	2	6976	279	220	0.0704638	0.794799	0.391006	ZA4789	SD	273	186	0.724335	3T	1	0	0	0	2012-08-23	14:17:00
2012-08-22	10:00:00	10	0.375	10.375	0	NA	6717	279	196	-0.0311267	0.708093	0.348351	ZA4530	SD	255	150	0.73922	4	0	1	0	0	2012-09-02	19:00:00
2012-08-22	10:00:00	10	0.375	10.375	0	NA	7002	346	416	-0.0240913	0.714933	0.373798	ZA4815	SD	256	152	0.739024	2	0	1	0	0	2012-09-02	19:00:00
2012-08-22	10:00:00	10	0.375	10.375	0	NA	7070	341	460	0.0939089	0.831289	0.432848	ZA4883	SD	260	160	0.73738	2	1	0	0	0	2012-09-02	19:00:00
2012-08-22	10:00:00	10	0.375	10.375	0	NA	7144	357	514	0.0725479	0.792894	0.418247	ZA4957	SD	284	212	0.720346	2	1	1	1	0	2012-09-02	19:00:00
2012-08-22	10:00:00	10	0.375	10.375	0	NA	6512	354	452	-0.0156497	0.717863	0.377766	ZA5825	VIR	269	179	0.733513	3	1	0	0	0	2012-09-02	19:00:00
2012-08-22	10:00:00	10	0.375	10.375	0	NA	7105	326	436	0.170822	0.920282	0.473126	ZA4918	SD	253	148	0.749461	4	0	3	0	0	2012-09-02	19:00:00
2012-08-22	10:00:00	10	0.375	10.375	0	NA	6739	348	408	-0.0377154	0.687371	0.359974	ZA4552	SD	285	216	0.725086	0	0	0	0	0	2012-09-02	19:00:00
2012-08-22	10:00:00	10	0.375	10.375	0	NA	6526	392	622	-0.0171038	0.694753	0.376305	ZA5839	VIR	305	268	0.711857	3	1	0	1	0	2012-09-02	19:00:00
2012-08-22	10:00:00	1	0.363889	1.36389	1	1	6547	374	560	-0.0031574	0.735696	0.393217	ZA5860	VIR	268	178	0.738854	1	2	1	0	0	2012-08-23	18:44:00			External hooking
2012-08-22	10:00:00	10	0.375	10.375	0	NA	6956	300	306	0.112185	0.860518	0.432119	ZA4769	SD	257	156	0.748333	0	0	0	0	0	2012-09-02	19:00:00
2012-08-22	10:00:00	10	0.375	10.375	0	NA	6265	327	368	0.0263449	0.768583	0.395479	ZA5578	VIR	265	172	0.742238	3t	0	0	0	0	2012-09-02	19:00:00
2012-08-22	10:00:00	10	0.375	10.375	0	NA	6384	336	408	0.03365	0.775888	0.402316	ZA5697	VIR	265	172	0.742238	3t	0	0	0	0	2012-09-02	19:00:00
2012-08-22	10:00:00	10	0.375	10.375	0	NA	6504	366	564	0.0631587	0.798372	0.424113	ZA5817	VIR	278	201	0.735214	3	0	0	0	0	2012-09-02	19:00:00
2012-08-22	10:00:00	10	0.375	10.375	0	NA	6799	274	196	-0.0282132	0.753704	0.368897	ZA4612	SD	225	103	0.781918	2	0	0	0	0	2012-09-02	19:00:00
2012-08-22	10:00:00	10	0.375	10.375	0	NA	6894	337	426	0.0492833	0.80185	0.416128	ZA4707	SD	258	159	0.752567	4	0	0	0	0	2012-09-02	19:00:00
2012-08-22	10:00:00	10	0.375	10.375	0	NA	6938	326	374	0.0296397	0.789417	0.405847	ZA4751	SD	252	148	0.759777	3	1	0	0	0	2012-09-02	19:00:00
2012-08-22	10:00:00	1	0.204861	1.20486	1	2	7007	349	408	-0.079181	0.680596	0.356715	ZA4820	SD	252	148	0.759777	1	0	0	0	0	2012-08-23	14:55:00
2012-08-22	10:00:00	10	0.375	10.375	0	NA	6907	300	264	0.00725048	0.742407	0.372808	ZA4720	SD	285	219	0.735157	0	0	0	0	0	2012-09-02	19:00:00
2012-08-22	10:00:00	10	0.375	10.375	0	NA	6854	312	310	0.00244725	0.76138	0.386602	ZA4667	SD	255	154	0.758933	3	0	0	0	0	2012-09-02	19:00:00
2012-08-22	10:00:00	10	0.375	10.375	0	NA	6483	353	470	0.00290702	0.753776	0.396347	ZA5796	VIR	265	174	0.750869	4	0	0	0	0	2012-09-02	19:00:00
2012-08-22	10:00:00	10	0.375	10.375	0	NA	6694						ZA4507	SD	275	196	0.744286	3	0	0	0	0	2012-09-02	19:00:00			Not found for size measurements
2012-08-22	10:00:00	0	0.0381944	0.0381944	1	2	7156	320	370	0.0628022	0.832694	0.425852	ZA4969	SD	246	138	0.769892	3	0	0	2	0	2012-08-22	10:55:00
2012-08-22	10:00:00	10	0.375	10.375	0	NA	6381	367	524	-0.00742575	0.734797	0.390642	ZA5694	VIR	280	208	0.742222	3t	0	0	0	0	2012-09-02	19:00:00
2012-08-22	10:00:00	10	0.375	10.375	0	NA	6577	367	492	-0.0652607	0.689923	0.366786	ZA5890	VIR	265	175	0.755184	2	0	0	0	0	2012-09-02	19:00:00
2012-08-22	10:00:00	10	0.375	10.375	0	NA	7085	349	476	0.0355032	0.794029	0.416168	ZA4898	SD	262	169	0.758525	2	1	0	0	0	2012-09-02	19:00:00
2012-08-22	10:00:00	10	0.375	10.375	0	NA	6358	387	614	0.00108091	0.716892	0.386888	ZA5671	VIR	324	332	0.715811	2	1	1	0	2	2012-09-02	19:00:00
2012-08-22	10:00:00	10	0.375	10.375	0	NA	6741	349	436	-0.0124356	0.727303	0.381196	ZA4554	SD	290	234	0.739739	4	0	0	0	0	2012-09-02	19:00:00
2012-08-22	10:00:00	10	0.375	10.375	0	NA	6658	335	370	-0.0566197	0.710901	0.368308	ZA5971	VIR	257	160	0.767521	0	0	0	0	0	2012-09-02	19:00:00
2012-08-22	10:00:00	10	0.375	10.375	0	NA	7148	363	496	-0.0348837	0.722349	0.382836	ZA4961	SD	272	192	0.757232	3	0	0	0	0	2012-09-02	19:00:00
2012-08-22	10:00:00	10	0.375	10.375	0	NA	6277	273	190	-0.033805	0.739912	0.361772	ZA5590	VIR	255	157	0.773717	2	0	0	0	0	2012-09-02	19:00:00
2012-08-22	10:00:00	10	0.375	10.375	0	NA	6366	375	536	-0.056587	0.697706	0.373193	ZA5679	VIR	281	214	0.754292	3	2	2	1	1	2012-09-02	19:00:00
2012-08-22	10:00:00	10	0.375	10.375	0	NA	6654	351	498	0.057341	0.814501	0.427589	ZA5967	VIR	278	207	0.75716	3	1	0	0	0	2012-09-02	19:00:00
2012-08-22	10:00:00	10	0.375	10.375	0	NA	6622	372	574	0.0256941	0.768176	0.409954	ZA5935	VIR	298	258	0.742482	3	0	1	0	0	2012-09-02	19:00:00
2012-08-22	10:00:00	10	0.375	10.375	0	NA	6495	325	360	-0.000162573	0.767968	0.394477	ZA5808	VIR	265	178	0.76813	1	0	0	0	0	2012-09-02	19:00:00
2012-08-22	10:00:00	10	0.375	10.375	0	NA	6997	331	366	-0.0441268	0.732988	0.378462	ZA4810	SD	257	162	0.777115	2	0	0	0	0	2012-09-02	19:00:00
2012-08-22	10:00:00	10	0.375	10.375	0	NA	6643	344	454	0.0542152	0.79601	0.415507	ZA5956	VIR	303	273	0.741795	3	1	0	0	0	2012-09-02	19:00:00
2012-08-22	10:00:00	10	0.375	10.375	0	NA	6634	311	322	0.0472813	0.799665	0.405673	ZA5947	VIR	290	238	0.752384	3	1	1	0	0	2012-09-02	19:00:00
2012-08-22	10:00:00	10	0.375	10.375	0	NA	6713	329	374	-0.00760083	0.764845	0.394234	ZA4526	SD	265	179	0.772446	0	0	0	0	0	2012-09-02	19:00:00
2012-08-22	10:00:00	10	0.375	10.375	0	NA	6370	372	530	-0.041701	0.709292	0.378529	ZA5683	VIR	295	252	0.750993	4	1	1	2	2	2012-09-02	19:00:00
2012-08-22	10:00:00	10	0.375	10.375	0	NA	6579	364	514	-0.0229878	0.741488	0.393285	ZA5892	VIR	278	209	0.764476	2	0	0	0	0	2012-09-02	19:00:00
2012-08-22	10:00:00	10	0.375	10.375	0	NA	6351	355	430	-0.0946107	0.676305	0.35618	ZA5664	VIR	271	193	0.770916	3	0	0	0	0	2012-09-02	19:00:00
2012-08-22	10:00:00	4	0.347917	4.34792	1	2	6548	337	410	-0.000991922	0.771734	0.400499	ZA5861	VIR	270	191	0.772726	2	0	1	0	0	2012-08-26	18:21:00			External hooking
2012-08-22	10:00:00	10	0.375	10.375	0	NA	6582	341	430	-0.00389252	0.777074	0.404619	ZA5895	VIR	262	174	0.780967	4	1	0	1	1	2012-09-02	19:00:00
2012-08-22	10:00:00	10	0.375	10.375	0	NA	6322	336	412	-0.00802408	0.783495	0.40626	ZA5635	VIR	250	150	0.791519	3	2	2	0	0	2012-09-02	19:00:00
2012-08-22	10:00:00	10	0.375	10.375	0	NA	6587	375	598	0.0112093	0.77841	0.416361	ZA5900	VIR	280	215	0.767201	3	0	0	2	2	2012-09-02	19:00:00
2012-08-22	10:00:00	10	0.375	10.375	0	NA	6219	267	162	-0.120769	0.681174	0.330965	ZA5532	VIR	240	132	0.801943	2	1	1	0	0	2012-09-02	19:00:00
2012-08-22	10:00:00	0	0.177083	0.177083	1	1	6264	352	422	-0.0976214	0.683455	0.359082	ZA5577	VIR	265	181	0.781076	2	2	2	1	1	2012-08-22	14:15:00
2012-08-22	10:00:00	10	0.375	10.375	0	NA	6404	377	564	-0.0445732	0.720796	0.386124	ZA5717	VIR	285	228	0.765369	4	0	0	0	0	2012-09-02	19:00:00
2012-08-22	10:00:00	3	0.0347222	3.03472	1	2	6339	348	434	-0.041345	0.731174	0.382914	ZA5652	VIR	276	206	0.772519	4	0	0	0	0	2012-08-25	10:50:00
2012-08-22	10:00:00	10	0.375	10.375	0	NA	6262	355	476	-0.0260102	0.748654	0.394283	ZA5575	VIR	275	204	0.774665	3t	0	0	0	0	2012-09-02	19:00:00
2012-08-22	10:00:00	10	0.375	10.375	0	NA	6260	373	544	-0.041601	0.721312	0.385237	ZA5573	VIR	295	256	0.762913	3	0	0	0	0	2012-09-02	19:00:00
2012-08-22	10:00:00	0	0.172917	0.172917	1	1	6689	295	236	-0.0751514	0.703311	0.3515	ZA4502	SD	275	205	0.778462	3	0	1	0	0	2012-08-22	14:09:00	2012-08-23	14:01:00
2012-08-22	10:00:00	10	0.375	10.375	0	NA	6510	341	436	0.00305443	0.787917	0.410264	ZA5823	VIR	270	194	0.784863	0	0	0	0	0	2012-09-02	19:00:00
2012-08-22	10:00:00	2	0.193056	2.19306	1	1	6343	331	396	-0.00528876	0.793069	0.409484	ZA5656	VIR	255	162	0.798358	3	0	0	0	0	2012-08-24	14:38:00
2012-08-22	10:00:00	10	0.375	10.375	0	NA	6500	345	434	-0.0314833	0.753357	0.393565	ZA5813	VIR	272	199	0.78484	2	0	0	0	0	2012-09-02	19:00:00
2012-08-22	10:00:00	10	0.375	10.375	0	NA	6221	370	550	-0.0214688	0.749883	0.399582	ZA5534	VIR	290	244	0.771352	3	2	1	2	0	2012-09-02	19:00:00
2012-08-22	10:00:00	10	0.375	10.375	0	NA	6235	388	640	-0.0110536	0.740622	0.399987	ZA5548	VIR	320	334	0.751675	3	0	0	0	0	2012-09-02	19:00:00
2012-08-22	10:00:00	10	0.375	10.375	0	NA	6194	325	390	0.0246156	0.831965	0.42735	ZA5507	VIR	250	153	0.807349	4	0	0	0	0	2012-09-02	19:00:00
2012-08-22	10:00:00	10	0.375	10.375	0	NA	7099	357	460	-0.0946707	0.709594	0.374306	ZA4912	SD	254	161	0.804265	2	0	0	0	0	2012-09-02	19:00:00
2012-08-22	10:00:00	10	0.375	10.375	0	NA	6363	359	480	-0.0414134	0.726303	0.383727	ZA5676	VIR	300	273	0.767717	4	0	0	0	0	2012-09-02	19:00:00
2012-08-22	10:00:00	10	0.375	10.375	0	NA	6953	324	392	0.0250061	0.845175	0.433757	ZA4766	SD	240	135	0.820169	2	1	0	0	0	2012-09-02	19:00:00
2012-08-22	10:00:00	10	0.375	10.375	0	NA	6540	318	334	-0.0337799	0.768121	0.392132	ZA5853	VIR	260	174	0.801901	2	0	0	0	0	2012-09-02	19:00:00
2012-08-22	10:00:00	10	0.375	10.375	0	NA	6645	389	644	-0.0317225	0.738658	0.399217	ZA5958	VIR	308	300	0.770381	2	0	0	1	1	2012-09-02	19:00:00
2012-08-22	10:00:00	4	0.00208333	4.00208	1	1	6449	333	342	-0.132285	0.670827	0.346958	ZA5762	VIR	267	191	0.803112	3	1	0	0	0	2012-08-26	10:03:00
2012-08-22	10:00:00	10	0.375	10.375	0	NA	6679	331	334	-0.132144	0.668902	0.345373	ZA5992	VIR	270	198	0.801046	4	0	0	0	0	2012-09-02	19:00:00
2012-08-22	10:00:00	10	0.375	10.375	0	NA	6685	349	454	-0.0258435	0.75733	0.396933	ZA5998	VIR	297	269	0.783173	3	0	0	1	1	2012-09-02	19:00:00
2012-08-22	10:00:00	10	0.375	10.375	0	NA	6403	297	254	-0.0655895	0.739502	0.370295	ZA5716	VIR	270	199	0.805091	3	0	0	0	0	2012-09-02	19:00:00
2012-08-22	10:00:00	10	0.375	10.375	0	NA	6256	348	472	-0.0171914	0.795194	0.416441	ZA5569	VIR	262	181	0.812385	3	0	0	0	0	2012-09-02	19:00:00
2012-08-22	10:00:00	10	0.375	10.375	0	NA	6293	319	348	-0.040025	0.79169	0.404524	ZA5606	VIR	245	147	0.831715	3	0	0	0	0	2012-09-02	19:00:00
2012-08-22	10:00:00	7	0.00763889	7.00764	1	1	6455	325	350	-0.0850803	0.746635	0.383519	ZA5768	VIR	245	147	0.831715	3	0	0	0	0	2012-08-29	10:11:00			External hooking
2012-08-22	10:00:00	10	0.375	10.375	0	NA	6664	375	628	0.03899	0.817461	0.437249	ZA5977	VIR	310	310	0.778471	3	0	0	0	1	2012-09-02	19:00:00
2012-08-22	10:00:00	0	0.170833	0.170833	1	1	6303	372	526	-0.0857958	0.703939	0.375672	ZA5616	VIR	295	265	0.789734	3t	0	0	1	2	2012-08-22	14:06:00
2012-08-22	10:00:00	10	0.375	10.375	0	NA	6306	370	516	-0.102926	0.703527	0.37488	ZA5619	VIR	280	226	0.806453	2	0	0	0	0	2012-09-02	19:00:00
2012-08-22	10:00:00	0	0.0409722	0.0409722	1	2	6335	340	428	-0.031297	0.781341	0.406502	ZA5648	VIR	275	214	0.812638	2	0	0	0	0	2012-08-22	10:59:00	2012-08-23	14:51:00
2012-08-22	10:00:00	10	0.375	10.375	0	NA	6345	327	344	-0.0941802	0.718458	0.369686	ZA5658	VIR	275	214	0.812638	3	0	0	0	0	2012-09-02	19:00:00
2012-08-22	10:00:00	10	0.375	10.375	0	NA	6273	363	500	-0.0818472	0.728174	0.385923	ZA5586	VIR	280	227	0.810021	4	0	0	0	0	2012-09-02	19:00:00
2012-08-22	10:00:00	10	0.375	10.375	0	NA	6189	366	508	-0.0767369	0.719101	0.382003	ZA5502	VIR	300	283	0.795838	2	0	0	0	0	2012-09-02	19:00:00
2012-08-22	10:00:00	10	0.375	10.375	0	NA	6212	301	282	-0.0856334	0.783968	0.394049	ZA5525	VIR	220	106	0.869602	2	1	0	0	0	2012-09-02	19:00:00
2012-08-22	10:00:00	10	0.375	10.375	0	NA	6419	365	504	-0.0962266	0.720209	0.382295	ZA5732	VIR	275	215	0.816436	3	0	0	0	0	2012-09-02	19:00:00
2012-08-22	10:00:00	10	0.375	10.375	0	NA	6672	353	472	-0.0522516	0.756983	0.398033	ZA5985	VIR	286	244	0.809235	4	0	0	0	0	2012-09-02	19:00:00
2012-08-22	10:00:00	0	0.181944	0.181944	1	2	6936	310	316	-0.0623231	0.793538	0.402198	ZA4749	SD	235	131	0.855861	0	0	0	0	0	2012-08-22	14:22:00
2012-08-22	10:00:00	10	0.375	10.375	0	NA	6299	361	494	-0.0952562	0.733289	0.388027	ZA5612	VIR	265	192	0.828545	4	1	0	0	0	2012-09-02	19:00:00
2012-08-22	10:00:00	0	0.340278	0.340278	1	1	6342	354	452	-0.119919	0.717863	0.377766	ZA5655	VIR	255	170	0.837783	3	0	0	0	0	2012-08-22	18:10:00
2012-08-22	10:00:00	10	0.375	10.375	0	NA	6280	345	446	-0.0460463	0.774187	0.404447	ZA5593	VIR	275	216	0.820233	2	2	0	0	0	2012-09-02	19:00:00
2012-08-22	10:00:00	10	0.375	10.375	0	NA	6556	338	456	0.0201042	0.849584	0.44127	ZA5869	VIR	273	213	0.82948	3	0	0	0	0	2012-09-02	19:00:00
2012-08-22	10:00:00	10	0.375	10.375	0	NA	6413	377	606	-0.0303517	0.774472	0.414878	ZA5726	VIR	305	303	0.804824	3t	0	0	0	0	2012-09-02	19:00:00
2012-08-22	10:00:00	1	0.184028	1.18403	1	2	6673	359	538	-0.0275741	0.814065	0.430094	ZA5986	VIR	263	190	0.841639	3	0	1	1	0	2012-08-23	14:25:00
2012-08-22	10:00:00	10	0.375	10.375	0	NA	6334	341	446	-0.0441328	0.805989	0.419674	ZA5647	VIR	265	197	0.850122	3	0	0	0	0	2012-09-02	19:00:00
2012-08-22	10:00:00	10	0.375	10.375	0	NA	6272	371	584	-0.03589	0.788855	0.42067	ZA5585	VIR	304	307	0.824745	4	2	2	1	1	2012-09-02	19:00:00
2012-08-22	10:00:00	10	0.375	10.375	0	NA	6245	357	500	-0.0779758	0.771298	0.406855	ZA5558	VIR	280	238	0.849274	4	1	1	1	1	2012-09-02	19:00:00
2012-08-22	10:00:00	3	0.178472	3.17847	1	2	6300	352	462	-0.123461	0.748237	0.393119	ZA5613	VIR	265	202	0.871698	3	0	0	0	0	2012-08-25	14:17:00
2012-08-22	10:00:00	10	0.375	10.375	0	NA	6242	355	534	-0.0335193	0.839877	0.442326	ZA5555	VIR	275	230	0.873396	4	1	1	0	0	2012-09-02	19:00:00
2012-08-22	10:00:00	1	0.208333	1.20833	1	2	6315	362	492	-0.169896	0.723379	0.383083	ZA5628	VIR	265	207	0.893275	3t	0	0	0	0	2012-08-23	15:00:00
2012-08-22	10:00:00	10	0.375	10.375	0	NA	6372	358	468		0.714997	0.377455	ZA5685	VIR	250	222		2	0	0	0	0	2012-09-02	19:00:00
2012-08-22	10:00:00	10	0.375	10.375	0	NA	7167	331	340		0.680918	0.351577	ZA4980	SD	211	135		1	2	0	1	0	2012-09-02	19:00:00

## Sheet: Figure
L	W
260	116	0.534527
288	169	0.547096
283	170	0.584631
278	161	0.588821
270	146	0.590589
255	121	0.596223
290	189	0.597398
284	176	0.59794
270	150	0.606769
278	166	0.607107
275	160	0.607496
375	468	0.609102
260	135	0.622079
290	196	0.619524
297	213	0.620047
356	396	0.616722
280	175	0.624379
260	136	0.626687
271	158	0.631026
272	160	0.63094
322	286	0.629865
273	163	0.634679
250	121	0.638405
275	168	0.637871
255	130	0.64057
271	160	0.639013
308	248	0.636758
240	106	0.643897
260	140	0.645119
280	181	0.645787
305	243	0.645362
345	370	0.64217
297	222	0.646246
275	171	0.649262
273	167	0.650254
272	165	0.650657
350	390	0.644083
356	414	0.644755
290	206	0.651132
354	408	0.647889
359	428	0.647527
288	202	0.653926
258	139	0.657815
369	472	0.649482
365	456	0.651523
373	492	0.652268
272	168	0.662487
271	166	0.662976
342	368	0.658248
290	210	0.663776
295	223	0.664476
295	223	0.664476
318	289	0.664537
285	199	0.667926
274	174	0.669013
373	500	0.662874
363	456	0.663999
262	150	0.673155
331	334	0.668806
292	218	0.672907
290	213	0.673258
260	147	0.677375
260	147	0.677375
275	178	0.675839
333	342	0.670731
359	442	0.668708
385	562	0.667922
271	170	0.678952
276	181	0.678673
285	202	0.677996
267	162	0.68108
267	162	0.68108
284	200	0.679478
245	121	0.684517
276	182	0.682422
255	139	0.684917
300	242	0.680445
270	169	0.683627
355	430	0.676208
377	528	0.674689
312	277	0.680234
367	482	0.675802
333	346	0.678576
258	145	0.68621
339	368	0.678576
273	176	0.685298
331	340	0.680821
270	170	0.687672
349	408	0.680498
266	162	0.68996
265	160	0.690359
302	250	0.686999
292	223	0.68834
352	422	0.683356
252	135	0.692946
347	402	0.683925
277	187	0.692471
280	194	0.692169
267	165	0.693693
380	550	0.683832
265	161	0.694674
264	159	0.695057
348	408	0.687272
275	183	0.694824
384	572	0.685938
341	382	0.690232
353	430	0.689525
265	162	0.698989
367	492	0.689823
331	346	0.692835
363	474	0.690209
262	156	0.700081
260	152	0.700415
260	152	0.700415
283	203	0.698119
250	133	0.701718
280	196	0.699305
342	388	0.694023
282	201	0.699739
344	396	0.694217
240	116	0.704642
275	185	0.702417
260	153	0.705023
350	422	0.696931
349	418	0.697177
325	328	0.699604
392	622	0.694651
295	236	0.703212
283	205	0.704997
285	210	0.704847
375	536	0.697604
363	480	0.698946
270	175	0.707897
270	175	0.707897
286	213	0.706324
260	154	0.709631
260	154	0.709631
258	150	0.709872
279	196	0.707995
335	366	0.703115
305	266	0.706445
337	374	0.703871
288	219	0.708959
274	185	0.711307
356	452	0.703936
370	516	0.703424
287	217	0.71097
372	526	0.703836
235	110	0.718566
305	268	0.711757
333	362	0.709955
366	500	0.707674
335	370	0.710799
357	460	0.709491
260	156	0.718847
348	422	0.710855
372	530	0.709188
271	180	0.71889
270	178	0.720033
273	185	0.720341
324	332	0.715709
336	376	0.714932
349	428	0.713856
284	212	0.720246
272	183	0.721638
268	174	0.722151
346	416	0.71483
339	388	0.715455
330	354	0.716297
353	446	0.715182
358	468	0.714894
247	132	0.726079
327	344	0.718356
273	186	0.724235
360	478	0.716262
347	422	0.717951
354	452	0.71776
354	452	0.71776
365	502	0.717247
353	448	0.718389
353	448	0.718389
285	216	0.724985
387	614	0.716787
255	148	0.729264
366	508	0.718997
335	376	0.722326
336	380	0.722538
365	504	0.720105
377	564	0.72069
373	544	0.721207
366	510	0.721828
331	362	0.724874
363	496	0.722244
362	492	0.723274
362	492	0.723274
345	418	0.725479
269	179	0.733412
359	480	0.726198
349	436	0.727199
278	201	0.735112
260	160	0.737279
285	219	0.735055
363	500	0.728069
351	446	0.729348
256	152	0.738923
255	150	0.739119
268	178	0.738752
348	434	0.731069
375	560	0.72884
331	366	0.732883
317	316	0.734565
273	190	0.73981
265	172	0.742136
265	172	0.742136
290	234	0.739636
354	462	0.73364
361	494	0.733182
297	254	0.739398
280	208	0.742119
367	524	0.73469
334	380	0.737583
275	196	0.744183
349	442	0.737206
303	273	0.74169
298	258	0.742378
374	560	0.735589
300	264	0.742303
372	550	0.73595
257	156	0.748231
253	148	0.749359
341	410	0.740825
389	644	0.73855
265	174	0.750766
364	514	0.74138
330	368	0.744625
361	500	0.742088
258	159	0.752464
324	346	0.74589
388	640	0.740513
325	350	0.746529
359	492	0.744353
295	252	0.750888
370	546	0.744321
274	196	0.7536
290	238	0.752279
265	175	0.755081
281	214	0.754188
333	382	0.749179
348	444	0.747914
352	462	0.748129
320	334	0.751569
355	476	0.748546
255	154	0.758829
272	192	0.757128
262	169	0.758422
252	148	0.759674
252	148	0.759674
278	207	0.757055
323	346	0.753892
370	550	0.749774
345	434	0.753248
354	474	0.752695
353	470	0.753667
375	580	0.75487
349	454	0.757221
353	472	0.756874
278	209	0.76437
295	256	0.762806
312	310	0.761272
257	160	0.767416
246	138	0.769788
285	228	0.765262
265	178	0.768025
280	215	0.767095
271	193	0.77081
300	273	0.767609
329	374	0.764736
265	179	0.77234
255	157	0.773612
304	286	0.768221
270	191	0.772619
276	206	0.772412
318	334	0.768012
290	244	0.771244
325	360	0.767858
357	496	0.765017
319	338	0.768832
326	364	0.7682
308	300	0.770272
327	368	0.768474
275	204	0.774558
257	162	0.777009
225	103	0.781814
295	260	0.774725
356	494	0.769346
372	574	0.768064
375	590	0.767885
337	410	0.771623
275	205	0.778354
328	374	0.772814
262	174	0.78086
357	500	0.771186
321	348	0.774683
265	181	0.780969
292	252	0.777856
345	446	0.774076
336	408	0.775777
310	310	0.778361
327	372	0.776827
329	380	0.777004
341	430	0.776963
270	194	0.784755
272	199	0.784732
377	606	0.774359
297	269	0.783064
344	444	0.778365
301	282	0.783858
353	486	0.779324
340	428	0.781229
375	598	0.778297
250	150	0.791411
336	412	0.783383
335	408	0.7838
295	265	0.789624
335	410	0.787643
341	436	0.787804
326	374	0.789304
352	486	0.786993
279	220	0.794689
255	162	0.798249
319	348	0.791578
306	302	0.793043
240	132	0.801834
310	316	0.793426
301	286	0.794977
371	584	0.78874
300	283	0.795727
332	400	0.792668
331	396	0.792956
260	174	0.801791
270	198	0.800935
357	514	0.79278
254	161	0.804155
349	476	0.793914
267	191	0.803002
348	472	0.795079
344	454	0.795896
311	322	0.799553
250	153	0.80724
270	199	0.804981
280	226	0.806341
366	564	0.798256
305	303	0.80471
337	426	0.801736
318	350	0.804803
286	244	0.809123
280	227	0.809909
262	181	0.812274
275	214	0.812526
275	214	0.812526
341	446	0.805873
240	135	0.820058
275	215	0.816323
330	402	0.813422
275	216	0.82012
280	230	0.820613
351	498	0.814384
359	538	0.813947
265	192	0.828431
245	147	0.831603
245	147	0.831603
375	628	0.817342
304	307	0.824629
273	213	0.829366
255	170	0.837669
329	406	0.830168
309	328	0.832793
325	390	0.831847
320	370	0.832576
341	460	0.83117
263	190	0.841524
355	534	0.839756
265	197	0.850005
280	238	0.849156
235	131	0.855746
324	392	0.845054
338	456	0.849463
220	106	0.869486
300	306	0.860397
265	202	0.871579
275	230	0.873276
265	207	0.893152
297	306	0.890771
326	436	0.920151
