# Supplementary material for: The effects of environmental enrichment on hatchery-performance, smolt migration and capture rates in landlocked Atlantic salmon
Source: PLoS One. 2021 Dec 2;16(12):e0260944. doi: 10.1371/journal.pone.0260944 (PMC8638868; doi:10.1371/journal.pone.0260944)
Supplement: S1 Data — (ZIP) [file pone.0260944.s004.zip › 3-yo_salmon_hatchery_measurements.txt]

Fish_tag Rearing Fish_length Fish_weight Fish_CF Dorsal_fin_erosion Right_pectoral_fin_erosion Left_pectoral_fin_erosion Right_pelvic_fin_erosion Left_pelvic_fin_erosion mature_male
ZA4000 STD 281 197 0.8033153707 3 0 0 0 0  
ZA4001 STD 248 108 0.6430358153 4 2 2 0 0  
ZA4002 STD 259 134 0.699530272 2 0 0 0 0  
ZA4003 STD 246 93 0.5674787116 3 0 3 0 0 
ZA4004 STD 272 171 0.7695774457 0 0 0 0 0  
ZA4005 STD 280 188 0.77494167 1 1 1 0 0  
ZA4006 STD 275 191 0.8314866963 4 0 0 0 0  
ZA4007 STD 261 162 0.8262172866 3 0 2 0 0  
ZA4008 STD 281 182 0.7421492257 3 0 0 0 0  
ZA4009 STD 288 215 0.8137279286 3 0 2 0 0  
ZA4010 STD 265 168 0.8182278994 4 0 0 0 0  
ZA4011 STD 250 155 0.9006861237 2 0 0 0 0  
ZA4012 STD 258 159 0.8398261924 4 0 1 0 0  
ZA4013 STD 250 140 0.8135229504 2 0 2 0 0  
ZA4014 STD 265 171 0.8328391119 2 0 0 0 3 
ZA4015 STD 241 114 0.7402752205 2 0 2 0 0  
ZA4016 STD 262 166 0.8368645578 2 0 0 0 0 male
ZA4017 STD 245 145 0.8957663969 3 0 0 0 0 male
ZA4018 STD 280 141 0.5812062525 3 0 3 0 0  
ZA4019 STD 240 103 0.6773250884 4 2 2 0 0  
ZA4020 STD 258 162 0.8556719696 0 0 0 0 0  
ZA4021 STD 265 155 0.7549126453 3 0 2 0 0  
ZA4022 STD 260 179 0.9235997073 0 0 0 0 0  
ZA4023 STD 282 197 0.7947150324 3 0 0 0 0  
ZA4024 STD 265 165 0.8036166869 4 0 1 0 0  
ZA4025 STD 265 183 0.8912839618 2 0 0 0 0 male
ZA4026 STD 265 167 0.8133574952 0 0 0 0 0  
ZA4027 STD 262 143 0.7209134443 4 0 0 0 0  
ZA4028 STD 280 176 0.7254773081 3 1 1 0 0  
ZA4029 STD 270 169 0.7777759307 3 0 1 0 0  
ZA4030 STD 252 142 0.8054613503 0 0 0 0 0  
ZA4031 STD 265 170 0.8279687077 3 0 0 0 0  
ZA4032 STD 270 184 0.8468092973 4 0 0 0 0  
ZA4033 STD 278 195 0.8214457363 3 0 0 0 0  
ZA4034 STD 255 149 0.8153977743 4 0 0 0 0  
ZA4035 STD 240 115 0.7562367491 0 0 1 0 0  
ZA4036 STD 255 132 0.7223658135 3 0 1 0 0  
ZA4037 STD 278 187 0.7877453984 1 0 2 0 0  
ZA4038 STD 247 139 0.837805162 2 1 1 1 0  
ZA4039 STD 287 170 0.6502296577 3 2 1 0 0  
ZA4040 STD 273 166 0.738814257 2 0 2 0 0  
ZA4041 STD 270 182 0.8376048485 3 0 0 0 0 male
ZA4042 STD 252 128 0.7260496679 4 0 0 0 0  
ZA4043 STD 270 182 0.8376048485 4 0 0 0 0  
ZA4044 STD 271 186 0.846478619 3 0 0 0 0  
ZA4045 STD 270 193 0.8882293173 4 0 0 0 2  
ZA4046 STD 262 138 0.6957066805 3 0 1 0 0  
ZA4047 STD 280 205 0.8450161827 4 0 0 0 0  
ZA4048 STD 255 151 0.8263427109 4 0 0 0 0  
ZA4049 STD 240 124 0.8154204947 4 0 0 0 0  
ZA4050 STD 262 167 0.8419059105 4 3 1 0 0 
ZA4051 STD 257 155 0.8283890212 3 0 0 0 0 male
ZA4052 STD 260 171 0.8823215081 0 0 0 0 0  
ZA4053 STD 275 185 0.8053666954 3 1 1 0 0  
ZA4054 STD 241 118 0.7662497896 1 0 0 2 0  
ZA4055 STD 268 162 0.7625469505 3 1 0 3 0  
ZA4056 STD 266 148 0.7126402643 1 1 0 0 0  
ZA4057 STD 286 207 0.8001681581 0 1 0 0 0  
ZA4058 STD 277 165 0.7027004699 1 1 0 0 0  
ZA4059 STD 273 197 0.8767855942 3 0 0 0 0 male
ZA4060 STD 317 230 0.650905995 2 3 3 2 0  
ZA4061 STD 250 140 0.8135229504 4 2 0 1 0  
ZA4062 STD 270 150 0.6903336663 3 2 0 0 0  
ZA4063 STD 273 150 0.6676032443 3 1 1 0 0  
ZA4064 STD 258 148 0.7817250093 0 1 0 0 0  
ZA4065 STD 255 134 0.7333107501 3 0 2 2 0  
ZA4066 STD 280 194 0.7996738509 2 0 1 0 0  
ZA4067 STD 306 269 0.8472593257 3 1 1 0 0  
ZA4068 STD 271 173 0.7873161349 4 1 0 0 0  
ZA4069 STD 248 126 0.7502084512 3 2 0 0 0  
ZA4070 STD 248 143 0.8514270517 3 0 2 0 0 male
ZA4071 STD 284 176 0.694957262 2 0 2 0 0  
ZA4072 STD 290 204 0.7560738782 1 0 2 0 0  
ZA4073 STD 290 220 0.8153737903 2 0 0 1 1  
ZA4074 STD 293 174 0.6250868441 3 1 1 0 0  
ZA4075 STD 260 158 0.8152444344 1 0 1 0 0  
ZA4076 STD 232 118 0.859910819 2 3 0 1 0 
ZA4077 STD 260 136 0.7017293866 4 0 0 0 0  
ZA4078 STD 275 150 0.6530000233 0 0 0 0 0  
ZA4079 STD 287 225 0.8605980764 3 0 0 0 0 male
ZA4080 STD 265 160 0.7792646661 4 1 0 0 0  
ZA4081 STD 257 160 0.8551112477 2 0 0 0 0  
ZA4082 STD 287 188 0.7190775038 3 0 2 0 0  
ZA4083 STD 292 218 0.791309635 2 0 0 0 0  
ZA4084 STD 261 150 0.7650160061 2 0 1 0 0 
ZA4085 STD 272 160 0.7200724638 3 1 1 0 0 male
ZA4086 STD 265 172 0.837709516 0 0 0 0 0 male
ZA4087 STD 258 138 0.7289057519 1 1 0 0 0  
ZA4088 STD 266 179 0.8619095088 2 0 0 0 0  
ZA4089 STD 255 149 0.8153977743 3 0 1 0 0  
ZA4090 STD 271 184 0.8373766984 2 0 2 0 0 
ZA4091 STD 273 170 0.7566170102 3 0 2 0 0  
ZA4092 STD 253 152 0.8518995891 1 0 0 0 0  
ZA4093 STD 275 181 0.7879533614 3 1 1 0 0  
ZA4094 STD 288 189 0.7153236209 3 0 1 0 2  
ZA4095 STD 260 163 0.8410433089 1 0 0 0 0 male
ZA4096 STD 267 160 0.7617121109 3 0 1 0 2  
ZA4097 STD 286 198 0.7653782382 2 0 2 0 0  
ZA4098 STD 263 167 0.8322437708 3 0 0 0 0  
ZA4099 STD 278 175 0.7371948915 3 0 1 0 0  
ZA4100 STD 265 157 0.7646534536 2 0 0 0 0  
ZA4101 STD 290 226 0.8376112573 4 0 0 0 3 male
ZA4102 STD 255 155 0.8482325841 3 2 2 0 0  
ZA4103 STD 278 209 0.8804213276 2 0 0 0 0 male
ZA4104 STD 250 143 0.8309555851 0 0 0 0 0  
ZA4105 STD 261 168 0.8568179269 4 0 0 0 0 male
ZA4106 STD 281 213 0.8685592586 0 0 0 0 0  
ZA4107 STD 223 105 0.8626319989 4 0 0 0 0 
ZA4108 STD 248 122 0.7263923099 0 0 0 0 0 
ZA4109 STD 273 169 0.7521663219 2 0 0 0 0  
ZA4110 STD 262 160 0.8066164412 2 0 0 0 0  
ZA4111 STD 258 148 0.7817250093 2 0 0 0 0  
ZA4112 STD 280 196 0.8079179112 0 0 0 0 0 male
ZA4113 STD 263 161 0.802342797 4 0 1 0 0  
ZA4114 STD 260 152 0.784285785 4 0 0 0 0 male
ZA4115 STD 250 137 0.7960903158 1 0 0 0 0  
ZA4116 STD 267 172 0.8188405192 2 0 0 0 0  
ZA4117 STD 232 111 0.8088991603 4 0 0 0 0 male
ZA4118 STD 246 137 0.8359632633 2 0 0 0 0  
ZA4119 STD 248 147 0.875243193 2 0 0 0 0 male
ZA4120 STD 285 202 0.7891715923 3 0 1 0 0  
ZA4121 STD 260 158 0.8152444344 2 0 0 0 0  
ZA4122 STD 230 114 0.8528438228 0 0 0 0 0 male
ZA4123 STD 230 118 0.8827681675 0 0 0 0 0 male
ZA4124 STD 278 195 0.8214457363 4 0 0 0 0  
ZA4125 STD 235 116 0.8130595711 4 0 3 0 0 
ZA4126 STD 303 252 0.8177666145 4 0 0 0 0  
ZA4127 STD 261 168 0.8568179269 4 0 0 0 0  
ZA4128 STD 275 171 0.7444200265 4 0 0 0 0  
ZA4129 STD 290 225 0.8339050128 0 0 1 0 0  
ZA4130 STD 255 150 0.8208702426 2 0 0 0 0  
ZA4131 STD 295 219 0.770696535 2 0 0 0 0  
ZA4132 STD 250 143 0.8309555851 3 0 0 0 0  
ZA4133 STD 275 163 0.7095933586 2 0 2 0 0  
ZA4134 STD 255 127 0.6950034721 2 0 0 0 0  
ZA4135 STD 310 267 0.8085098757 0 0 0 0 0  
ZA4136 STD 275 180 0.7836000279 3 0 0 0 0  
ZA4137 STD 265 172 0.837709516 4 0 0 0 0  
ZA4138 STD 275 182 0.7923066949 4 0 0 0 0  
ZA4139 STD 237 127 0.867593386 0 0 0 0 0  
ZA4140 STD 250 137 0.7960903158 4 0 0 0 0  
ZA4141 STD 263 125 0.6229369542 4 3 3 0 0  
ZA4142 STD 260 147 0.7584869105 3 0 2 0 4  
ZA4143 STD 276 157 0.6759975684 4 1 2 0 0  
ZA4144 STD 255 135 0.7387832184 4 0 2 0 0  
ZA4145 STD 295 234 0.8234839689 0 0 0 0 0  
ZA4146 STD 273 175 0.7788704517 0 0 0 0 0  
ZA4147 STD 288 174 0.658551905 3 0 0 0 0  
ZA4148 STD 261 165 0.8415176067 2 0 0 0 0  
ZA4149 STD 300 219 0.7324309926 4 0 4 0 0  
ZA4150 STD 262 177 0.8923194381 3 0 0 0 0 male
ZA4151 STD 286 235 0.9084034645 3 2 2 1 1  
ZA4153 STD 259 158 0.8248192759 2 0 1 0 0  
ZA4154 STD 268 177 0.8331531496 3 0 0 0 0  
ZA4155 STD 260 131 0.6759305121 3 0 1 0 0  
ZA4156 STD 268 174 0.8190319098 1 0 0 0 0  
ZA4157 STD 245 121 0.7475016139 3 0 0 0 2  
ZA4158 STD 272 190 0.8550860508 3 1 1 0 0  
ZA4159 STD 284 203 0.8015700238 3 0 1 0 0  
ZA4160 STD 250 148 0.8600099762 3 0 0 2 0 male
ZA4161 STD 274 185 0.8143057905 2 0 0 0 1  
ZA4162 STD 285 219 0.8555870233 2 0 0 0 0  
ZA4163 STD 276 166 0.7147490213 3 1 1 0 0  
ZA4164 STD 272 180 0.8100815218 2 1 2 0 0  
ZA4165 STD 248 145 0.8633351224 3 0 0 0 0 male
ZA4166 STD 247 140 0.8438325373 3 0 1 0 0  
ZA4167 STD 274 178 0.78349422 3 0 3 0 2  
ZA4168 STD 269 177 0.8238039272 2 1 1 0 1  
ZA4169 STD 267 134 0.6379338928 3 0 2 0 0  
ZA4170 STD 263 111 0.5531680153 3 0 1 0 0  
ZA4171 STD 260 147 0.7584869105 3 2 2 0 1  
ZA4172 STD 258 143 0.7553153806 2 1 0 0 0 
ZA4173 STD 247 126 0.7594492836 2 1 2 0 0  
ZA4174 STD 276 197 0.8482262482 0 0 0 0 0  
ZA4175 STD 265 143 0.6964677953 3 2 2 0 0  
ZA4176 STD 258 153 0.808134638 3 0 0 0 0  
ZA4177 STD . . . 4 0 0 0 0  
ZA4178 STD 248 107 0.63708178 2 0 1 0 0  
ZA4179 STD 272 155 0.6975701993 4 0 2 0 0  
ZA4180 STD 263 151 0.7525078407 3 0 0 0 0  
ZA4181 STD 271 161 0.7327046111 2 0 1 0 0  
ZA4182 STD 276 166 0.7147490213 2 0 1 0 0  
ZA4183 STD 252 130 0.7373941939 3 1 1 0 0  
ZA4184 STD 282 165 0.6656242657 3 1 2 0 1 
ZA4185 STD 262 170 0.8570299688 2 0 0 0 0  
ZA4186 STD 290 191 0.7078926997 1 0 1 0 0  
ZA4187 STD 275 190 0.8271333628 2 0 1 0 0  
ZA4188 STD 267 176 0.8378833219 0 0 0 0 0 male
ZA4189 STD 270 180 0.8284003996 4 1 1 0 0 male
ZA4190 STD 308 255 0.7874654522 3 1 1 0 0  
ZA4191 STD 262 139 0.7007480333 3 0 2 0 0  
ZA4192 STD 272 167 0.7515756341 0 0 1 0 0  
ZA4193 STD 242 110 0.7053945928 1 0 1 0 0  
ZA4194 STD 221 126 1.0638048252 1 0 2 0 0  
ZA4195 STD 267 175 0.8331226212 3 0 0 0 0 male
ZA4196 STD 270 177 0.8145937262 3 1 0 0 0  
ZA4197 STD 245 139 0.8587002011 0 0 1 0 0  
ZA4198 STD 260 151 0.7791260101 2 0 1 0 0  
ZA4199 STD 234 126 0.8946362617 1 0 0 0 0 male
ZA4200 STD 255 127 0.6950034721 2 0 0 0 0  
ZA4201 STD 265 163 0.7938758786 2 0 0 0 0  
ZA4202 STD 240 131 0.8614522968 0 0 0 0 0  
ZA4203 STD 262 154 0.7763683247 2 0 0 0 0  
ZA4204 STD 249 104 0.6117152642 3 2 2 0 0  
ZA4205 STD 281 169 0.6891385667 1 0 2 0 0  
ZA4206 STD 270 151 0.6949358908 3 1 1 0 0  
ZA4207 STD 236 120 0.8303436658 2 0 0 0 0 male
ZA4208 STD 285 216 0.8438666531 2 0 0 0 0  
ZA4209 STD 250 136 0.7902794376 0 0 0 0 0  
ZA4210 STD 270 155 0.7133447885 2 0 2 0 0  
ZA4211 STD 263 160 0.7973593014 0 0 0 0 0  
ZA4212 STD 288 220 0.8326518339 1 0 1 0 0  
ZA4213 STD 285 193 0.7540104817 4 0 1 0 1  
ZA4214 STD 265 141 0.686726987 2 0 0 0 0  
ZA4215 STD 278 198 0.834083363 4 0 0 0 0 male
ZA4216 STD 281 212 0.8644815156 0 0 0 0 0 male
ZA4217 STD 280 172 0.7089891874 3 0 0 0 0  
ZA4218 STD 283 201 0.8022009238 2 0 0 0 0  
ZA4219 STD 290 161 0.5967053647 2 0 3 0 2  
ZA4220 STD 275 146 0.6355866893 2 2 2 0 0  
ZA4221 STD 290 168 0.6226490762 2 0 2 0 0  
ZA4222 STD 262 180 0.9074434964 4 0 0 0 0  
ZA4223 STD 252 149 0.8451671915 0 0 0 0 0  
ZA4224 STD 240 124 0.8154204947 0 0 0 0 0  
ZA4225 STD 260 170 0.8771617332 1 0 0 0 0  
ZA4226 STD 250 112 0.6508183603 2 0 2 0 0  
ZA4227 STD 270 178 0.8191959507 0 0 0 0 0  
ZA4228 STD 295 205 0.7214282633 4 0 2 0 0  
ZA4229 STD 258 161 0.8503900439 2 1 0 0 0 male
ZA4230 STD 245 130 0.8031009075 4 0 1 2 0 
ZA4231 STD 272 179 0.8055810689 3 0 0 0 0  
ZA4232 STD 255 132 0.7223658135 2 0 0 0 0 
ZA4233 STD 285 215 0.8399598631 2 0 0 0 0  
ZA4234 STD 275 186 0.8097200289 4 0 1 0 0 
ZA4235 STD 265 158 0.7695238578 2 1 1 0 0  
ZA4236 STD 248 118 0.7025761686 4 0 0 0 0  
ZA4237 STD 248 127 0.7561624865 0 0 0 0 0  
ZA4238 STD 240 106 0.6970530035 2 0 0 0 0  
ZA4239 STD 278 203 0.8551460741 0 0 0 0 0  
ZA4240 STD 265 176 0.8571911327 4 0 0 0 4  
ZA4241 STD 255 132 0.7223658135 2 0 0 0 0  
ZA4242 STD 267 191 0.9092938323 4 0 0 0 0  
ZA4243 STD 232 116 0.8453360594 0 0 0 0 0  
ZA4244 STD 270 154 0.7087425641 3 0 4 0 0  
ZA4245 STD 290 204 0.7560738782 4 0 0 0 0 kol
ZA4246 STD 275 175 0.7618333605 3 0 0 0 0  
ZA4247 STD 257 161 0.860455693 3 0 0 0 0 male
ZA4248 STD 280 182 0.750209489 3 0 2 0 0  
ZA4249 STD 275 190 0.8271333628 3 0 0 0 0  
ZA4250 STD 256 158 0.8544565672 1 0 0 0 0 male
ZA4251 STD 269 173 0.8051868893 2 1 0 0 0 male
ZA4252 STD 271 180 0.8191728571 2 1 0 0 0 male
ZA4253 STD 268 178 0.8378602296 3 0 0 0 0  
ZA4254 STD 262 150 0.7562029136 3 1 1 0 0  
ZA4255 STD 290 193 0.7153051887 3 1 2 0 0  
ZA4256 STD 268 150 0.7060619912 4 1 1 0 3  
ZA4257 STD 263 172 0.857161249 3 0 1 0 0  
ZA4258 STD 272 191 0.8595865036 2 0 0 0 0 male
ZA4259 STD 270 190 0.874422644 3 0 3 0 0 
ZA4260 STD 263 150 0.747524345 2 3 1 0 2  
ZA4261 STD 292 220 0.7985693564 3 2 0 0 0  
ZA4262 STD 278 172 0.7245572648 2 0 3 0 1  
ZA4263 STD 272 143 0.6435647645 2 0 2 0 0 
ZA4264 STD 275 146 0.6355866893 3 0 2 1 1 
ZA4265 STD 278 170 0.7161321803 3 0 0 0 2  
ZA4266 STD 253 125 0.70057532 3 0 2 0 0  
ZA4267 STD 256 131 0.7084418374 2 0 0 0 0 male
ZA4268 STD 271 165 0.7509084524 3 0 1 0 0  
ZA4269 STD 285 191 0.7461969016 2 2 3 0 2  
ZA4270 STD 268 177 0.8331531496 1 0 1 0 0  
ZA4271 STD 276 184 0.7922519273 1 0 0 0 2  
ZA4272 STD 271 177 0.8055199762 3 0 1 0 0  
ZA4273 STD 213 142 1.3405966999 3 1 1 0 3  
ZA4274 STD 274 180 0.7922975259 2 1 1 0 0  
ZA4275 STD 285 210 0.8204259128 1 0 1 0 0  
ZA4276 STD 233 120 0.8631629792 2 0 0 0 1  
ZA4277 STD 248 144 0.8573810871 1 0 0 0 0  
ZA4278 STD 252 136 0.7714277721 3 0 0 0 0 male
ZA4279 STD 312 279 0.8285443944 3 1 1 0 0  
ZA4280 STD 258 162 0.8556719696 2 0 0 0 0 male
ZA4281 STD 294 235 0.8355557864 3 0 0 0 0  
ZA4282 STD 280 187 0.7708196398 4 1 2 0 0  
ZA4283 STD 258 157 0.8292623409 3 0 2 0 0 male
ZA4284 STD 280 180 0.7419654287 2 1 0 0 0  
ZA4285 STD 302 244 0.7997767765 4 0 3 0 0  
ZA4286 STD 257 153 0.8177001306 2 0 0 0 0  
ZA4287 STD 262 139 0.7007480333 3 0 3 0 0  
ZA4288 STD 273 160 0.7121101273 3 0 2 0 0  
ZA4289 STD 255 142 0.7770904964 1 0 0 0 0  
ZA4290 STD 258 148 0.7817250093 3 3 2 0 0  
ZA4291 STD 297 233 0.8033483011 0 0 0 0 0 male
ZA4292 STD 242 132 0.8464735113 1 0 0 0 0 male
ZA4293 STD 286 209 0.8078992514 3 0 1 0 0  
ZA4294 STD 268 162 0.7625469505 2 0 2 0 0  
ZA4295 STD 241 115 0.7467688628 3 0 1 0 0  
ZA4296 STD 232 113 0.8234739199 2 1 0 0 0  
ZA4297 STD 283 191 0.7622904301 4 1 1 0 1  
ZA4298 STD 265 144 0.7013381995 2 2 2 0 0  
ZA4299 STD 269 166 0.7726070729 2 2 0 0 3 male
ZA4300 STD 260 165 0.8513628587 0 0 0 0 0  
ZA4301 STD 255 147 0.8044528378 4 0 0 0 0  
ZA4302 STD 240 121 0.7956925795 2 0 0 0 0  
ZA4303 STD 260 169 0.8720019583 2 0 2 0 0  
ZA4304 STD 285 204 0.7969851724 2 1 1 3 0  
ZA4305 STD 255 148 0.8099253061 3 0 0 0 0  
ZA4306 STD 265 162 0.7890054744 2 1 1 0 0  
ZA4307 STD 270 177 0.8145937262 4 0 0 0 0  
ZA4308 STD 275 186 0.8097200289 4 0 0 0 0  
ZA4309 STD 265 153 0.7451718369 4 0 0 0 0  
ZA4310 STD 248 144 0.8573810871 0 0 0 0 0  
ZA4311 STD 235 142 0.9952970611 0 0 0 0 0 male
ZA4312 STD 282 206 0.8310218105 0 0 0 0 0  
ZA4313 STD 298 234 0.7986207266 3 0 0 0 0  
ZA4314 STD 280 166 0.6842570065 3 0 0 0 0  
ZA4315 STD 254 136 0.7531695387 0 0 0 0 0  
ZA4316 STD 252 149 0.8451671915 2 0 0 0 0  
ZA4317 STD 260 156 0.8049248846 2 0 0 0 0  
ZA4318 STD 240 143 0.9403639576 0 3 0 0 0 
ZA4319 STD 258 157 0.8292623409 3 0 0 0 2  
ZA4320 STD 270 177 0.8145937262 3 0 0 0 0  
ZA4321 STD 232 120 0.8744855787 4 0 0 0 0 
ZA4322 STD 251 143 0.820965036 4 0 0 0 0  
ZA4323 STD 275 194 0.8445466968 0 0 0 0 0  
ZA4324 STD 270 170 0.7823781552 3 0 0 0 0  
ZA4325 STD 248 124 0.7383003805 4 0 0 0 0  
ZA4326 STD 235 122 0.8551143765 0 0 0 0 0 
ZA4327 STD 250 123 0.7147380207 4 0 0 0 0  
ZA4328 STD 310 248 0.7509754651 2 0 0 0 0  
ZA4329 STD 285 214 0.836053073 0 0 0 0 0  
ZA4330 STD 260 167 0.8616824085 0 0 0 0 0  
ZA4331 STD 225 127 1.015525168 2 0 0 0 0 male
ZA4332 STD 240 120 0.7891166078 4 0 0 0 0 male
ZA4333 STD 262 179 0.9024021436 0 0 0 0 0  
ZA4334 STD 231 109 0.8047893097 0 0 0 0 0  
ZA4335 STD 248 135 0.8037947691 3 0 1 0 0  
ZA4336 STD 258 245 1.2940718059 2 0 0 0 0  
ZA4337 STD 292 228 0.8276082421 2 0 0 0 0  
ZA4338 STD 270 182 0.8376048485 4 0 0 0 0 male
ZA4339 STD 290 196 0.7264239222 2 0 0 0 0  
ZA4340 STD 255 155 0.8482325841 0 0 0 0 0  
ZA4341 STD 272 184 0.8280833334 3 0 0 0 0  
ZA4342 STD 265 162 0.7890054744 2 0 0 0 0  
ZA4343 STD 300 243 0.8126974027 0 0 0 0 0  
ZA4344 STD 260 174 0.8978008328 0 0 0 0 0 male
ZA4345 STD 282 194 0.782612773 4 0 0 0 0  
ZA4346 STD 270 177 0.8145937262 4 0 0 0 0  
ZA4347 STD 260 135 0.6965696117 4 0 0 0 0  
ZA4348 STD 235 171 1.1985619539 4 0 0 0 0  
ZA4349 STD 275 182 0.7923066949 2 0 0 0 0  
ZA4350 STD 275 139 0.6051133549 4 1 0 0 0  
ZA4351 STD 259 159 0.8300396511 2 1 0 0 0 male
ZA4352 STD 234 118 0.8378339594 1 0 0 0 0 male
ZA4353 STD 297 228 0.7861090672 3 1 2 0 0  
ZA4354 STD 298 235 0.8020336357 2 0 1 0 0  
ZA4355 STD 293 205 0.736452891 2 0 1 0 0  
ZA4356 STD 271 160 0.7281536508 3 0 2 0 1  
ZA4357 STD 310 241 0.7297785769 4 1 0 0 0  
ZA4358 STD 287 174 0.6655291791 2 1 2 0 2  
ZA4359 STD 266 167 0.8041278658 2 0 1 0 0  
ZA4360 STD 284 173 0.6831113996 3 2 1 0 1  
ZA4361 STD 250 158 0.9181187583 3 0 1 0 0 male
ZA4362 STD 264 161 0.7931694485 2 0 0 0 2 male
ZA4363 STD 262 154 0.7763683247 4 0 1 0 0  
ZA4364 STD 267 160 0.7617121109 4 0 1 0 0  
ZA4365 STD 255 146 0.7989803695 3 0 1 0 0  
ZA4366 STD 288 215 0.8137279286 2 2 1 0 0  
ZA4367 STD 252 144 0.8168058763 2 0 0 0 0 male
ZA4368 STD 284 191 0.7541865741 1 0 1 0 0  
ZA4369 STD 272 156 0.7020706522 3 1 2 0 0  
ZA4370 STD 242 122 0.7823467302 4 0 2 0 0  
ZA4371 STD 280 198 0.8161619716 3 1 2 0 0  
ZA4372 STD 290 198 0.7338364112 3 1 1 0 0  
ZA4373 STD 260 150 0.7739662352 3 0 0 0 0  
ZA4374 STD 288 218 0.8250822718 3 0 0 0 0 male
ZA4375 STD 263 157 0.7824088145 2 0 1 0 0  
ZA4376 STD 264 162 0.7980959669 1 1 0 0 2  
ZA4377 STD 298 212 0.7235367267 3 0 2 0 0  
ZA4378 STD 280 207 0.853260243 2 0 0 0 0 male
ZA4379 STD 270 167 0.7685714818 3 0 0 0 0  
ZA4380 STD 242 136 0.8721242238 3 1 0 0 0 male
ZA4381 STD 278 184 0.7751077716 4 1 1 0 2  
ZA4382 STD 271 183 0.8328257381 2 0 1 0 0 male
ZA4383 STD 239 113 0.7525455701 1 0 0 0 0  
ZA4384 STD 260 167 0.8616824085 3 0 0 0 1  
ZA4385 STD 278 206 0.8677837009 2 0 0 0 0 male
ZA4386 STD 261 162 0.8262172866 4 0 0 0 0 male
ZA4387 STD 267 133 0.6331731921 3 1 0 0 0 
ZA4388 STD 271 159 0.7236026905 3 0 1 0 0  
ZA4389 STD 267 175 0.8331226212 1 0 0 0 0 male
ZA4390 STD 267 161 0.7664728115 2 0 0 0 0  
ZA4391 STD 277 190 0.8091702381 1 0 0 0 0  
ZA4392 STD 247 145 0.8739694136 3 0 0 0 1 male
ZA4393 STD 298 225 0.7679045448 4 0 1 0 0  
ZA4394 STD 293 214 0.7687849692 2 0 1 0 0  
ZA4395 STD 249 127 0.7469984476 3 0 2 0 0  
ZA4396 STD 270 142 0.6535158708 3 0 1 0 0  
ZA4397 STD 266 175 0.8426489611 1 1 0 0 0  
ZA4398 STD 274 181 0.7966991788 3 0 0 0 0  
ZA4399 STD 267 178 0.8474047233 0 0 1 0 0  
ZA4400 STD 237 116 0.7924475021 4 0 0 0 0 
ZA4401 STD 245 130 0.8031009075 4 0 0 0 0 male
ZA4402 STD 290 210 0.7783113453 4 0 2 0 0  
ZA4403 STD 270 172 0.791582604 3 0 0 0 0  
ZA4404 STD 275 162 0.7052400251 2 0 0 0 0  
ZA4405 STD 245 142 0.877233299 2 4 3 0 4 
ZA4406 STD 260 169 0.8720019583 0 0 0 0 0  
ZA4407 STD 270 159 0.7317536863 3 2 2 0 0  
ZA4408 STD 270 189 0.8698204196 2 0 0 0 0 male
ZA4409 STD 250 146 0.8483882197 4 0 0 0 0  
ZA4410 STD 232 115 0.8380486796 4 0 0 0 0  
ZA4411 STD 278 175 0.7371948915 1 1 0 0 0  
ZA4412 STD 285 231 0.9024685041 4 0 0 0 0  
ZA4413 STD 270 170 0.7823781552 4 0 0 0 0  
ZA4414 STD 293 205 0.736452891 3 0 3 0 0  
ZA4415 STD 265 150 0.7305606245 4 0 0 0 0  
ZA4416 STD 260 146 0.7533271356 2 0 0 0 0  
ZA4417 STD 270 143 0.6581180952 4 0 2 0 0  
ZA4418 STD 236 121 0.8372631964 0 0 0 0 0 
ZA4419 STD 275 167 0.7270066926 4 0 0 0 0  
ZA4420 STD 255 122 0.6676411307 0 0 0 0 0  
ZA4421 STD 260 160 0.8255639842 2 0 0 0 0  
ZA4422 STD 255 140 0.7661455598 0 0 0 0 0  
ZA4423 STD 268 148 0.6966478313 4 0 0 0 0  
ZA4424 STD 305 252 0.8016264298 0 0 0 0 0  
ZA4425 STD 260 151 0.7791260101 0 0 0 0 0  
ZA4426 STD 252 137 0.7771000351 2 0 0 0 0  
ZA4427 STD 272 167 0.7515756341 0 0 0 0 0  
ZA4428 STD 275 155 0.6747666907 4 0 0 0 0 
ZA4429 STD 285 148 0.578204929 4 3 3 0 0  
ZA4430 STD 270 180 0.8284003996 0 0 0 0 0  
ZA4431 STD 255 158 0.8646499889 4 0 0 0 0  
ZA4432 STD 235 121 0.8481052422 0 0 0 0 0 
ZA4433 STD 250 133 0.7728468029 2 0 0 0 0  
ZA4434 STD 275 123 0.5354600191 2 0 2 0 0 
ZA4435 STD 255 118 0.6457512575 4 0 0 0 0  
ZA4436 STD 240 128 0.8417243816 2 0 0 0 0  
ZA4437 STD 265 162 0.7890054744 4 0 0 0 0  
ZA4438 STD 268 154 0.724890311 3 0 0 0 0  
ZA4439 STD 256 120 0.6489543549 3 0 2 0 0  
ZA4440 STD 250 123 0.7147380207 2 0 0 0 0  
ZA4441 STD 235 97 0.6798860206 4 0 0 0 0  
ZA4442 STD 270 158 0.7271514618 4 0 0 0 0  
ZA4443 STD 300 245 0.8193862702 2 0 0 0 0  
ZA4444 STD 241 127 0.8246925702 3 0 0 0 0  
ZA4445 STD 267 156 0.7426693081 4 0 0 0 0  
ZA4446 STD 275 175 0.7618333605 2 0 0 0 0  
ZA4447 STD 260 149 0.7688064603 4 0 0 0 0  
ZA4448 STD 270 170 0.7823781552 4 0 0 0 0  
ZA4449 STD 248 128 0.7621165218 4 0 0 0 0  
ZA4450 STD 294 262 0.9315558129 3 0 1 0 0  
ZA4451 STD 253 153 0.8575041917 1 0 0 0 0 male
ZA4452 STD 282 168 0.6777265251 4 1 0 0 0  
ZA4453 STD 261 148 0.7548157927 3 0 0 0 0  
ZA4454 STD 300 215 0.7190532575 3 0 1 0 2  
ZA4455 STD 275 170 0.740066693 1 0 2 0 0  
ZA4456 STD 258 133 0.7024961232 4 0 2 0 0  
ZA4457 STD 272 182 0.8190824276 3 0 0 0 0 male
ZA4458 STD 280 200 0.8244060319 1 0 1 0 0  
ZA4459 STD 251 137 0.7865189506 1 0 0 0 0  
ZA4460 STD 252 148 0.8394949285 2 0 1 0 0  
ZA4461 STD 272 178 0.801080616 2 0 0 0 1 
ZA4462 STD 274 193 0.8495190139 2 1 0 0 1  
ZA4463 STD 273 180 0.8011238932 3 0 1 0 0  
ZA4464 STD 273 173 0.7699690751 3 0 1 0 0  
ZA4465 STD 282 193 0.7785786865 2 0 0 0 0  
ZA4466 STD 268 165 0.7766681903 1 0 2 0 0  
ZA4467 STD 270 160 0.7363559107 3 1 1 0 0 male
ZA4468 STD 280 190 0.7831857303 3 0 0 0 0  
ZA4469 STD 265 156 0.7597830494 0 0 1 0 0  
ZA4470 STD 267 135 0.6426945935 4 0 2 0 0  
ZA4471 STD 281 202 0.8237040857 3 0 0 0 0 male
ZA4472 STD 227 107 0.8329624626 3 0 2 0 0  
ZA4473 STD 260 166 0.8565226336 0 1 0 0 0  
ZA4474 STD 245 141 0.8710555997 2 0 0 0 0 male
ZA4475 STD 267 172 0.8188405192 4 0 0 0 0 male
ZA4476 STD 248 142 0.8454730164 3 0 1 0 0  
ZA4477 STD 270 145 0.6673225441 2 1 0 0 0  
ZA4478 STD 245 128 0.790745509 2 0 0 0 0  
ZA4479 STD 278 187 0.7877453984 3 2 1 0 0  
ZA4480 STD 285 143 0.5586709787 4 0 0 0 0  
ZA4481 STD 246 138 0.8420651849 4 0 0 0 0 male
ZA4482 STD 256 146 0.7895611318 1 0 1 0 0 
ZA4483 STD 260 151 0.7791260101 3 0 1 0 1  
ZA4484 STD 286 197 0.7615126915 3 0 3 0 0  
ZA4485 STD 280 204 0.8408941525 3 0 1 0 0  
ZA4486 STD 304 204 0.6554253114 4 1 2 0 2  
ZA4487 STD 278 156 0.657156589 3 2 1 0 3  
ZA4488 STD 260 137 0.7068891615 3 0 2 0 0  
ZA4489 STD 267 177 0.8426440226 3 0 0 0 0 male
ZA4490 STD 270 117 0.5384602597 1 1 0 0 0  
ZA4491 STD 265 154 0.7500422411 3 0 0 0 0 male
ZA4492 STD 277 171 0.7282532143 3 2 1 0 0  
ZA4493 STD 262 164 0.8267818522 3 0 1 0 0 
ZA4494 STD 282 204 0.8229536376 3 1 0 0 0  
ZA4495 STD 281 189 0.7706934267 3 0 1 0 2  
ZA4496 STD 265 174 0.8474503244 4 0 0 0 0  
ZA4497 STD 269 166 0.7726070729 2 1 0 0 2  
ZA4498 STD 253 135 0.7566213456 3 0 0 0 0 male
ZA4499 STD 235 124 0.8691326449 4 0 1 0 0  
ZA4500 STD 275 179 0.7792466944 4 0 0 0 0  
ZA4501 STD 295 211 0.7425432369 2 0 0 0 0  
ZA4502 STD 275 205 0.8924333651 3 0 1 0 0  
ZA4503 STD 250 162 0.9413622712 3 0 0 0 0 
ZA4504 STD 240 120 0.7891166078 0 0 1 0 0  
ZA4505 STD 265 154 0.7500422411 3 1 0 0 1  
ZA4506 STD 270 191 0.8790248684 4 0 0 0 4 male
ZA4507 STD 275 196 0.8532533637 3 0 0 0 0  
ZA4508 STD 275 173 0.7531266935 2 0 0 0 0  
ZA4509 STD 250 133 0.7728468029 2 0 0 0 0 
ZA4510 STD 292 219 0.7949394957 2 0 0 0 0  
ZA4511 STD 280 197 0.8120399414 0 0 0 0 0  
ZA4513 STD 265 167 0.8133574952 2 0 0 0 0  
ZA4514 STD 255 121 0.6621686624 0 0 0 0 0 
ZA4515 STD 265 151 0.7354310286 4 0 2 0 0  
ZA4516 STD 261 150 0.7650160061 2 0 1 0 0  
ZA4517 STD 280 186 0.7666976097 0 0 0 0 0  
ZA4518 STD 268 170 0.80020359 4 0 0 0 0  
ZA4519 STD 282 183 0.7382378219 2 0 2 0 2  
ZA4520 STD 260 147 0.7584869105 2 0 0 0 0  
ZA4521 STD 262 165 0.831823205 2 0 0 0 0  
ZA4522 STD 235 92 0.6448403495 4 0 2 0 1  
ZA4523 STD 240 120 0.7891166078 0 0 0 0 0  
ZA4524 STD 270 163 0.7501625841 2 1 1 0 0  
ZA4525 STD 265 157 0.7646534536 3 0 0 0 0  
ZA4526 STD 265 179 0.8718023452 0 0 0 0 0 male
ZA4527 STD 268 164 0.7719611104 2 0 0 0 0  
ZA4528 STD 258 147 0.7764430836 3 0 2 0 0  
ZA4529 STD 240 123 0.808844523 3 0 1 0 0  
ZA4530 STD 255 150 0.8208702426 4 0 1 0 0  
ZA4531 STD 290 206 0.7634863673 3 0 0 0 0 male
ZA4532 STD 255 159 0.8701224572 0 0 0 0 0  
ZA4533 STD 240 143 0.9403639576 3 0 0 0 0  
ZA4534 STD 255 113 0.6183889161 4 0 4 0 0  
ZA4535 STD 265 161 0.7841350702 0 0 0 0 0  
ZA4536 STD 251 153 0.8783751784 3 0 0 0 0 male
ZA4537 STD 270 159 0.7317536863 4 0 1 1 1  
ZA4538 STD 250 134 0.7786576811 3 0 0 0 0  
ZA4539 STD 250 113 0.6566292386 3 1 2 0 0  
ZA4540 STD 273 170 0.7566170102 3 0 0 0 0 male
ZA4541 STD 250 134 0.7786576811 4 0 0 0 0  
ZA4542 STD 260 151 0.7791260101 0 0 1 0 0  
ZA4543 STD 270 154 0.7087425641 4 0 4 0 0  
ZA4544 STD 245 120 0.7413239147 0 0 0 0 0  
ZA4545 STD 265 153 0.7451718369 3 1 1 0 0  
ZA4546 STD 260 179 0.9235997073 4 0 0 0 0 male
ZA4547 STD 272 182 0.8190824276 4 0 0 0 0  
ZA4548 STD 278 193 0.8130206518 4 0 0 0 0  
ZA4549 STD 270 158 0.7271514618 3 0 1 0 4  
ZA4550 STD 256 146 0.7895611318 0 0 0 0 0  
ZA4551 STD 255 136 0.7442556867 3 0 0 0 0  
ZA4552 STD 285 216 0.8438666531 0 0 0 0 0  
ZA4553 STD 255 122 0.6676411307 0 0 0 0 0  
ZA4554 STD 290 234 0.8672612133 4 0 0 0 0  
ZA4555 STD 265 166 0.8084870911 0 0 0 0 0  
ZA4556 STD 285 224 0.8751209736 4 0 0 0 0  
ZA4557 STD 248 149 0.8871512637 4 0 0 0 0  
ZA4558 STD 280 193 0.7955518208 3 0 0 0 0  
ZA4559 STD 240 136 0.8943321555 4 0 0 0 0  
ZA4560 STD 230 103 0.770551875 2 0 0 0 0  
ZA4561 STD 270 169 0.7777759307 3 0 0 0 0  
ZA4562 STD 290 206 0.7634863673 0 0 0 0 0  
ZA4563 STD 265 166 0.8084870911 0 0 0 0 0  
ZA4564 STD 230 104 0.7780329612 0 0 0 0 0  
ZA4565 STD 280 188 0.77494167 4 0 0 0 0  
ZA4566 STD 265 169 0.8230983036 4 0 0 0 0  
ZA4567 STD 250 175 1.016903688 3 0 0 0 0  
ZA4568 STD 260 155 0.7997651097 4 0 0 0 0  
ZA4569 STD 290 206 0.7634863673 4 0 0 0 0  
ZA4570 STD 265 165 0.8036166869 4 0 0 0 0 male
ZA4571 STD 260 138 0.7120489364 2 1 1 0 0  
ZA4572 STD 270 152 0.6995381152 4 2 2 0 0  
ZA4573 STD 245 117 0.7227908168 4 0 0 0 0  
ZA4574 STD 285 176 0.6875950507 4 2 2 0 0  
ZA4575 STD 265 155 0.7549126453 3 2 2 0 2  
ZA4576 STD 275 187 0.8140733623 4 0 0 0 0  
ZA4577 STD 265 154 0.7500422411 0 0 0 0 0  
ZA4578 STD 295 232 0.8164456444 4 0 0 0 0  
ZA4579 STD 268 167 0.7860823502 4 0 0 0 0  
ZA4580 STD 300 211 0.7056755225 4 0 4 0 0  
ZA4581 STD 265 194 0.9448584076 2 0 0 0 0  
ZA4582 STD 270 176 0.8099915018 2 0 0 0 0 male
ZA4583 STD 270 157 0.7225492374 2 1 1 0 0  
ZA4584 STD 255 132 0.7223658135 4 0 3 0 0  
ZA4585 STD 265 160 0.7792646661 2 0 0 0 0  
ZA4586 STD 252 135 0.7657555091 4 0 0 0 0  
ZA4587 STD 223 99 0.8133387418 4 0 0 0 0  
ZA4588 STD 260 152 0.784285785 4 0 3 0 0  
ZA4589 STD 260 151 0.7791260101 2 0 0 0 0  
ZA4590 STD 255 144 0.7880354329 4 0 0 0 0  
ZA4591 STD 270 170 0.7823781552 4 0 0 0 0  
ZA4592 STD 255 157 0.8591775206 4 0 0 0 0  
ZA4593 STD 270 172 0.791582604 4 0 3 0 0  
ZA4594 STD 240 124 0.8154204947 4 0 0 4 4  
ZA4595 STD 270 196 0.9020359906 4 0 0 0 0  
ZA4596 STD 260 127 0.6552914125 4 0 2 0 0  
ZA4597 STD 261 122 0.6222130183 3 0 2 0 0  
ZA4598 STD 303 239 0.7755802415 4 0 1 0 0  
ZA4599 STD 230 103 0.770551875 4 0 0 0 0  
ZA4600 STD 255 160 0.8755949255 4 0 0 0 0  
ZA4601 STD 265 161 0.7841350702 0 0 2 0 0  
ZA4602 STD 280 185 0.7625755795 0 0 0 0 0  
ZA4603 STD 263 148 0.7375573538 4 0 0 0 0  
ZA4604 STD 270 148 0.6811292174 2 0 2 0 0  
ZA4605 STD 230 99 0.7406275304 0 0 0 0 0 male
ZA4606 STD 235 108 0.7569864972 0 0 0 0 0  
ZA4607 STD 275 162 0.7052400251 3 0 0 0 0 male
ZA4608 STD 262 130 0.6553758585 2 0 4 0 0  
ZA4609 STD 265 174 0.8474503244 4 0 2 0 0  
ZA4610 STD 240 111 0.7299328622 2 0 0 0 0  
ZA4611 STD 250 141 0.8193338287 4 0 1 0 0  
ZA4612 STD 225 103 0.8236149 2 0 0 0 0 male
ZA4613 STD 280 192 0.7914297906 2 0 0 0 0  
ZA4614 STD 260 156 0.8049248846 2 0 0 0 0  
ZA4615 STD 270 149 0.6857314419 4 0 0 0 0  
ZA4616 STD 270 175 0.8053892774 4 0 0 0 0  
ZA4617 STD 270 171 0.7869803796 2 0 0 0 0  
ZA4618 STD 250 121 0.7031162643 3 0 2 0 0  
ZA4619 STD 262 172 0.8671126743 0 0 0 0 0  
ZA4620 STD 265 136 0.6623749662 4 0 0 0 0  
ZA4621 STD 262 157 0.7914923829 0 0 0 0 0 
ZA4622 STD 260 162 0.835883534 4 0 0 0 4  
ZA4623 STD 262 150 0.7562029136 2 1 1 0 0  
ZA4624 STD 255 151 0.8263427109 0 0 0 0 0  
ZA4625 STD 262 163 0.8217404995 0 0 2 0 0  
ZA4626 STD 290 213 0.7894300788 4 0 0 0 0  
ZA4627 STD 265 158 0.7695238578 3 0 0 0 0 
ZA4628 STD 275 191 0.8314866963 4 0 0 0 0 male
ZA4629 STD 240 135 0.8877561838 4 0 0 0 0  
ZA4630 STD 255 139 0.7606730915 4 0 0 0 0  
ZA4631 STD 260 156 0.8049248846 4 0 0 0 0  
ZA4632 STD 290 216 0.8005488123 4 0 0 0 0 male
ZA4633 STD 250 128 0.7437924118 0 1 1 0 0  
ZA4634 STD 265 144 0.7013381995 4 1 2 0 0  
ZA4635 STD 250 131 0.7612250465 4 0 4 0 0  
ZA4636 STD 255 126 0.6895310038 4 2 2 0 0  
ZA4637 STD 243 127 0.8042974873 0 0 0 0 0  
ZA4638 STD 270 158 0.7271514618 2 0 2 0 0  
ZA4639 STD 290 189 0.7004802107 4 0 4 0 0  
ZA4640 STD 243 129 0.8169635895 2 0 0 0 0  
ZA4641 STD 242 108 0.6925692365 4 0 0 0 0  
ZA4642 STD 280 282 1.162412505 0 0 0 0 0  
ZA4643 STD 260 176 0.9081203826 4 0 0 0 0 male
ZA4644 STD 280 196 0.8079179112 3 0 0 0 0  
ZA4645 STD 265 170 0.8279687077 4 0 0 0 0  
ZA4646 STD 260 165 0.8513628587 0 0 0 0 0 male
ZA4647 STD 270 175 0.8053892774 3 0 0 0 .  
ZA4648 STD 230 108 0.8079573058 4 1 1 0 0 
ZA4649 STD 260 131 0.6759305121 4 0 2 0 0  
ZA4650 STD 270 192 0.8836270929 3 0 0 0 0  
ZA4651 STD 270 170 0.7823781552 4 0 0 0 0  
ZA4652 STD 270 201 0.9250471129 3 0 1 0 0  
ZA4653 STD 265 170 0.8279687077 0 0 0 0 0 male
ZA4654 STD 268 182 0.8566885493 4 0 0 0 0  
ZA4655 STD 262 154 0.7763683247 4 1 0 0 0  
ZA4656 STD 255 148 0.8099253061 4 0 0 0 0  
ZA4657 STD 255 146 0.7989803695 0 0 0 0 0  
ZA4658 STD 245 124 0.7660347118 4 0 0 0 0  
ZA4659 STD 260 135 0.6965696117 4 0 1 0 0  
ZA4660 STD 300 228 0.7625308964 0 0 0 0 0  
ZA4661 STD 255 141 0.7716180281 2 0 0 0 0  
ZA4662 STD 245 129 0.7969232083 0 0 0 0 0  
ZA4663 STD 255 154 0.8427601158 4 0 0 0 0  
ZA4664 STD 282 191 0.7705105136 3 0 0 0 0  
ZA4665 STD 285 210 0.8204259128 4 0 0 0 0  
ZA4666 STD 275 188 0.8184266958 0 0 0 0 0  
ZA4667 STD 255 154 0.8427601158 3 0 0 0 0  
ZA4669 STD 280 197 0.8120399414 4 0 0 0 0  
ZA4670 STD 290 224 0.8301987683 3 0 0 0 0  
ZA4671 STD 300 206 0.6889533537 4 0 0 0 2  
ZA4672 STD 260 123 0.6346523129 3 0 0 0 0  
ZA4673 STD 255 148 0.8099253061 0 0 0 0 0 male
ZA4674 STD 320 259 0.7123531183 0 2 2 0 0  
ZA4675 STD 247 136 0.8197230362 4 0 0 0 0  
ZA4676 STD 280 188 0.77494167 4 1 1 0 0  
ZA4677 STD 270 173 0.7961848285 4 0 0 0 0 
ZA4678 STD 242 133 0.8528861894 4 0 0 0 0 
ZA4679 STD 260 147 0.7584869105 3 0 4 0 0  
ZA4680 STD 275 163 0.7095933586 3 0 4 0 0  
ZA4681 STD 285 213 0.832146283 3 0 0 0 0  
ZA4682 STD 258 150 0.7922888608 4 0 0 0 0  
ZA4683 STD 280 190 0.7831857303 3 0 0 0 0  
ZA4684 STD 275 173 0.7531266935 2 0 0 0 0  
ZA4685 STD 248 123 0.7323463452 2 1 0 0 0  
ZA4686 STD 270 162 0.7455603596 3 0 0 0 0  
ZA4687 STD 280 191 0.7873077605 4 1 1 0 0  
ZA4688 STD 250 129 0.74960329 2 0 0 0 0 male
ZA4689 STD 242 107 0.6861565584 4 0 0 0 0  
ZA4690 STD 253 136 0.7622259482 3 0 0 0 0  
ZA4691 STD 275 178 0.7748933609 4 0 0 0 0 male
ZA4692 STD 260 116 0.5985338886 4 0 4 0 0  
ZA4693 STD 270 160 0.7363559107 0 0 0 0 0  
ZA4694 STD 260 127 0.6552914125 4 3 3 0 0  
ZA4695 STD 255 142 0.7770904964 4 0 0 0 0 male
ZA4696 STD 260 176 0.9081203826 4 0 0 0 0  
ZA4697 STD 270 161 0.7409581352 4 0 0 0 0  
ZA4698 STD 255 148 0.8099253061 4 0 0 0 0  
ZA4699 STD 285 193 0.7540104817 4 0 3 0 2  
ZA4700 STD 253 130 0.7285983328 2 0 0 0 0  
ZA4701 STD 275 188 0.8184266958 3 0 0 0 0  
ZA4702 STD 260 177 0.9132801575 4 0 0 0 0  
ZA4703 STD 273 185 0.8233773346 4 0 0 0 0  
ZA4704 STD 231 111 0.819556086 4 0 0 0 0 
ZA4705 STD 285 215 0.8399598631 3 0 0 0 0  
ZA4706 STD 255 162 0.886539862 4 0 0 0 0  
ZA4707 STD 258 159 0.8398261924 4 0 0 0 0 male
ZA4708 STD 240 120 0.7891166078 0 0 0 0 0  
ZA4709 STD 235 125 0.8761417792 0 0 0 0 0  
ZA4710 STD 280 194 0.7996738509 3 1 2 0 0  
ZA4711 STD 260 148 0.7636466854 4 0 0 0 0  
ZA4712 STD 295 223 0.784773184 4 0 0 0 4  
ZA4713 STD 272 177 0.7965801631 4 0 0 0 0  
ZA4714 STD 245 102 0.6301253275 4 0 0 0 0  
ZA4715 STD 240 130 0.8548763251 4 0 0 0 0  
ZA4716 STD 273 188 0.8367293995 3 0 0 0 0  
ZA4717 STD 272 183 0.8235828805 3 1 1 0 0  
ZA4718 STD 270 184 0.8468092973 3 0 0 0 0  
ZA4719 STD 270 197 0.9066382151 3 0 0 0 0  
ZA4720 STD 285 219 0.8555870233 0 0 0 0 0  
ZA4721 STD 257 167 0.8925223648 4 0 0 0 0  
ZA4722 STD 280 198 0.8161619716 2 0 0 0 0  
ZA4723 STD 267 154 0.7331479067 0 0 0 0 0  
ZA4724 STD 290 189 0.7004802107 4 1 2 0 2  
ZA4725 STD 230 100 0.7481086165 4 0 0 0 0  
ZA4726 STD 260 135 0.6965696117 0 1 1 0 0  
ZA4727 STD 245 140 0.8648779004 0 0 0 0 0  
ZA4728 STD 275 183 0.7966600284 3 0 0 0 0  
ZA4729 STD 290 213 0.7894300788 0 0 0 0 0  
ZA4730 STD 320 294 0.8086170532 3 1 1 1 1  
ZA4731 STD 270 178 0.8191959507 0 0 0 0 0  
ZA4732 STD 270 164 0.7547648085 4 2 3 0 0  
ZA4733 STD 285 219 0.8555870233 4 0 0 0 0  
ZA4734 STD 268 174 0.8190319098 4 0 0 0 0  
ZA4735 STD 290 210 0.7783113453 3 0 2 0 0  
ZA4736 STD 280 188 0.77494167 3 0 0 0 0  
ZA4737 STD 280 207 0.853260243 3 0 0 0 0  
ZA4738 STD 240 107 0.7036289753 4 0 0 0 0  
ZA4739 STD 255 128 0.7004759404 0 0 0 0 0  
ZA4740 STD 245 121 0.7475016139 4 0 0 0 0  
ZA4741 STD 240 103 0.6773250884 4 0 0 0 0  
ZA4742 STD 280 189 0.7790637001 0 0 0 0 0  
ZA4743 STD 255 141 0.7716180281 3 0 0 0 0  
ZA4744 STD 263 164 0.8172932839 0 0 0 0 0  
ZA4745 STD 275 202 0.8793733647 4 0 0 0 0 male
ZA4746 STD 260 153 0.7894455599 0 0 0 0 0  
ZA4747 STD 280 181 0.7460874589 4 0 0 0 0  
ZA4748 STD 270 178 0.8191959507 4 0 2 0 0  
ZA4749 STD 235 131 0.9181965846 0 0 0 0 0 male
ZA4750 STD 283 180 0.718388887 3 3 0 0 0  
ZA4751 STD 252 148 0.8394949285 3 1 0 0 0  
ZA4752 STD 295 208 0.7319857501 3 1 0 0 0  
ZA4753 STD 260 156 0.8049248846 3 0 0 0 0  
ZA4754 STD 296 225 0.7837339023 4 1 0 0 0  
ZA4755 STD 266 161 0.7752370442 2 1 0 0 0  
ZA4756 STD 250 134 0.7786576811 2 0 0 0 0  
ZA4757 STD 252 131 0.7430664569 2 0 0 0 0  
ZA4758 STD 265 189 0.9205063868 4 0 0 0 0 male
ZA4759 STD 260 154 0.7946053348 3 1 1 0 2  
ZA4760 STD 285 184 0.7188493712 0 0 0 0 0  
ZA4761 STD 245 136 0.8401671033 0 1 1 0 0  
ZA4762 STD 235 110 0.7710047657 0 0 0 0 0  
ZA4763 STD 275 171 0.7444200265 3 0 3 0 0  
ZA4764 STD 265 176 0.8571911327 1 0 0 0 0  
ZA4765 STD 259 155 0.8091581504 4 1 0 0 0  
ZA4766 STD 240 135 0.8877561838 2 1 0 0 0 male
ZA4767 STD 260 140 0.7223684862 0 0 0 0 0  
ZA4768 STD 276 181 0.7793347763 3 2 1 1 0  
ZA4769 STD 257 156 0.8337334665 0 0 0 0 0  
ZA4770 STD 312 267 0.7929080764 2 1 0 1 0  
ZA4771 STD 247 132 0.7956135352 1 0 0 0 0  
ZA4772 STD 245 130 0.8031009075 3 0 0 0 0 male
ZA4773 STD 265 163 0.7938758786 4 0 0 0 0  
ZA4774 STD 271 180 0.8191728571 3 1 0 0 0  
ZA4775 STD 271 151 0.6871950079 2 0 2 0 0  
ZA4776 STD 277 186 0.7921350752 2 1 0 0 0  
ZA4777 STD 268 190 0.8943451889 3 0 0 0 0 male
ZA4778 STD 280 188 0.77494167 4 0 0 0 0  
ZA4779 STD 273 163 0.7254621921 2 2 1 1 0  
ZA4780 STD 258 149 0.787006935 3 1 1 0 0  
ZA4781 STD 319 285 0.79133266 3 1 0 0 0  
ZA4782 STD 270 161 0.7409581352 1 1 0 0 0  
ZA4783 STD 271 180 0.8191728571 2 0 0 0 0  
ZA4784 STD 284 200 0.7897241614 3 1 1 0 0  
ZA4785 STD 249 139 0.8175809781 2 0 1 0 0  
ZA4786 STD 278 166 0.6992820114 0 1 0 0 0  
ZA4787 STD 275 180 0.7836000279 2 1 0 0 0  
ZA4788 STD 278 177 0.745619976 3 2 0 0 0  
ZA4789 STD . . . 3 1 0 0 0  
ZA4790 STD 274 187 0.8231090963 2 0 1 0 0 male
ZA4791 STD 285 203 0.7930783824 1 1 0 0 0  
ZA4792 STD 275 185 0.8053666954 4 1 0 0 0  
ZA4793 STD 281 213 0.8685592586 4 0 0 0 0  
ZA4794 STD 262 156 0.7864510302 2 1 0 0 0  
ZA4795 STD 237 123 0.84026761 3 0 0 0 0  
ZA4796 STD 291 182 0.6675374438 3 1 2 1 0  
ZA4797 STD 266 163 0.7848673181 0 0 0 0 0  
ZA4798 STD 258 155 0.8186984895 0 0 0 0 0 male
ZA4799 STD 288 207 0.7834496801 1 2 0 0 0  
ZA4800 STD 263 160 0.7973593014 1 0 0 0 0  
ZA4801 STD 268 170 0.80020359 0 2 0 0 0  
ZA4802 STD 267 169 0.8045584171 0 0 0 0 0  
ZA4803 STD 270 146 0.6719247685 0 1 1 2 0  
ZA4804 STD 276 163 0.7018318704 4 1 0 2 0  
ZA4805 STD 265 169 0.8230983036 4 0 0 0 0 male
ZA4806 STD 276 173 0.7448890403 3 2 0 0 0  
ZA4807 STD 262 163 0.8217404995 3 0 0 0 0  
ZA4808 STD 284 202 0.797621403 4 0 1 0 0  
ZA4809 STD 260 159 0.8204042093 0 0 0 0 0  
ZA4810 STD 257 162 0.8658001383 2 0 0 0 0  
ZA4811 STD 250 151 0.8774426108 1 0 0 0 0 male
ZA4812 STD 284 176 0.694957262 2 2 2 0 0  
ZA4813 STD 236 169 1.1694006627 3 2 0 0 0  
ZA4814 STD 268 169 0.7954965101 2 0 0 0 0  
ZA4815 STD 256 152 0.8220088495 2 0 1 0 0 male 
ZA4816 STD 280 197 0.8120399414 4 0 0 0 0  
ZA4817 STD 281 170 0.6932163097 1 2 1 0 0  
ZA4818 STD 286 219 0.846554718 2 0 0 0 0  
ZA4819 STD 271 193 0.8783353413 1 0 0 0 0  
ZA4820 STD 252 148 0.8394949285 1 0 0 0 0 male
ZA4821 STD 280 209 0.8615043033 4 0 0 0 0 male
ZA4822 STD 260 140 0.7223684862 2 1 1 0 0  
ZA4823 STD 255 150 0.8208702426 3 0 0 0 0  
ZA4824 STD 268 168 0.7907894302 2 1 1 0 0  
ZA4825 STD 284 192 0.7581351949 1 0 1 0 0 male
ZA4826 STD 257 148 0.7909779041 2 0 0 0 0  
ZA4827 STD 285 193 0.7540104817 3 2 0 1 0  
ZA4828 STD 294 221 0.7857779948 1 1 0 0 0  
ZA4829 STD 261 170 0.8670181403 3 0 0 0 1 male
ZA4830 STD 275 169 0.7357133595 2 2 0 2 2  
ZA4831 STD 277 170 0.7239944235 1 0 0 0 0  
ZA4832 STD 290 198 0.7338364112 3 2 3 0 0  
ZA4833 STD 264 149 0.7340512288 1 0 2 0 0  
ZA4834 STD 280 181 0.7460874589 2 2 1 1 0 
ZA4835 STD 261 149 0.7599158994 4 1 0 0 0  
ZA4836 STD 262 142 0.7158720916 0 0 0 0 0 
ZA4837 STD 290 205 0.7597801227 0 0 0 0 0  
ZA4838 STD 252 143 0.8111336133 4 0 0 0 0  
ZA4839 STD 293 222 0.7975245942 2 1 0 0 0  
ZA4840 STD 277 196 0.8347229824 1 1 0 1 0 male
ZA4841 STD 240 115 0.7562367491 2 2 0 0 0  
ZA4842 STD 288 169 0.6396279997 0 0 1 0 0  
ZA4843 STD 258 139 0.7341876777 1 3 1 0 0  
ZA4844 STD 269 163 0.7586442945 2 1 0 0 0  
ZA4845 STD 281 194 0.7910821417 2 0 0 0 0  
ZA4846 STD 292 201 0.7296020029 2 2 0 0 0  
ZA4847 STD 255 138 0.7552006232 2 2 1 0 0  
ZA4848 STD 262 146 0.7360375026 2 1 1 0 0 
ZA4849 STD 266 143 0.6885645797 4 1 1 1 0  
ZA4850 STD 275 191 0.8314866963 4 0 0 0 0  
ZA4851 STD 262 155 0.7814096774 2 0 1 0 0  
ZA4852 STD 262 143 0.7209134443 2 0 0 0 0  
ZA4853 STD 291 191 0.7005475372 4 1 0 0 0  
ZA4854 STD 282 210 0.8471581563 4 1 0 0 0  
ZA4855 STD 290 208 0.7708988563 2 0 0 0 0  
ZA4856 STD 284 180 0.7107517452 2 1 0 1 0  
ZA4857 STD 280 178 0.7337213684 2 2 0 0 0  
ZA4858 STD 282 191 0.7705105136 2 0 1 0 0  
ZA4859 STD 235 94 0.6588586179 0 0 2 0 0 
ZA4860 STD 261 150 0.7650160061 4 0 2 0 0 male
ZA4861 STD 301 245 0.8111657456 4 1 0 0 0  
ZA4862 STD 273 187 0.8322787112 1 1 0 0 0  
ZA4863 STD 280 181 0.7460874589 2 0 0 0 0  
ZA4864 STD 277 199 0.8474993546 2 0 0 0 0 male
ZA4865 STD 265 175 0.8523207285 4 0 0 0 0 male
ZA4866 STD 260 166 0.8565226336 0 0 0 0 0 male
ZA4867 STD 254 124 0.6867134029 3 3 0 0 0  
ZA4868 STD 279 177 0.7375518054 3 2 0 1 0  
ZA4869 STD 258 145 0.7658792321 0 0 0 0 0  
ZA4870 STD 248 129 0.7680705572 2 0 0 0 0 
ZA4871 STD 282 183 0.7382378219 1 3 0 0 0  
ZA4872 STD 267 178 0.8474047233 4 1 1 0 0  
ZA4873 STD 270 174 0.8007870529 0 0 0 0 0 male
ZA4874 STD 254 152 0.8417777197 3 1 0 0 0  
ZA4875 STD 287 204 0.7802755893 3 0 0 3 0 male
ZA4876 STD 273 180 0.8011238932 2 1 0 1 0  
ZA4877 STD 275 171 0.7444200265 3 1 1 0 0  
ZA4878 STD 262 165 0.831823205 3 0 0 0 0 
ZA4879 STD 263 170 0.8471942577 3 1 1 0 0  
ZA4880 STD 260 156 0.8049248846 2 2 0 0 0  
ZA4881 STD 276 182 0.7836404933 4 1 0 0 0  
ZA4882 STD 263 166 0.8272602752 1 0 0 0 1  
ZA4883 STD 260 160 0.8255639842 2 1 0 0 0  
ZA4884 STD 260 136 0.7017293866 4 2 0 0 0  
ZA4885 STD 260 155 0.7997651097 2 0 2 0 0  
ZA4886 STD 265 157 0.7646534536 3 2 1 0 0  
ZA4887 STD 274 162 0.7130677733 2 2 0 0 0  
ZA4888 STD 278 179 0.7540450605 4 1 0 0 0  
ZA4889 STD 276 199 0.8568376822 3 1 0 0 0  
ZA4890 STD 265 125 0.6088005204 1 2 0 0 0  
ZA4891 STD 283 170 0.6784783933 0 2 0 0 0  
ZA4892 STD 280 188 0.77494167 3 1 0 1 0  
ZA4893 STD 246 137 0.8359632633 3 0 0 0 0  
ZA4894 STD 274 174 0.7658876084 3 0 1 0 0  
ZA4895 STD 267 165 0.7855156143 3 1 1 0 0  
ZA4896 STD 232 113 0.8234739199 3 0 0 0 0 male 
ZA4897 STD 270 152 0.6995381152 3 1 0 0 0 male
ZA4898 STD 262 169 0.851988616 2 1 0 0 0  
ZA4899 STD 252 136 0.7714277721 4 1 0 0 0  
ZA4900 STD 283 203 0.8101830226 0 1 0 1 0  
ZA4901 STD 290 197 0.7301301667 3 1 1 0 0  
ZA4902 STD 277 161 0.685665307 3 3 0 0 0  
ZA4903 STD 276 182 0.7836404933 2 0 0 1 0 male
ZA4904 STD 260 154 0.7946053348 2 0 0 0 0 
ZA4905 STD 266 166 0.7993127288 3 0 0 0 0  
ZA4906 STD 270 150 0.6903336663 3 1 0 0 0  
ZA4907 STD 260 148 0.7636466854 3 0 0 0 0  
ZA4908 STD 257 171 0.913900146 2 0 0 0 0 male
ZA4909 STD 252 133 0.754410983 4 2 1 0 1  
ZA4910 STD 264 184 0.9064793698 2 1 0 0 0  
ZA4911 STD 281 188 0.7666156837 3 1 0 0 1 male
ZA4912 STD 254 161 0.8916198215 2 0 0 0 0 male
ZA4913 STD 262 161 0.811657794 1 1 0 0 0  
ZA4914 STD 275 160 0.6965333582 2 1 0 0 0  
ZA4915 STD 270 147 0.676526993 3 1 0 1 0  
ZA4916 STD 263 153 0.7624748319 0 2 0 1 0  
ZA4917 STD 280 201 0.828528062 0 0 0 0 0 male
ZA4918 STD 253 148 0.8294811789 4 0 3 0 0 male
ZA4919 STD 296 161 0.5608051478 3 3 0 0 0  
ZA4920 STD 293 201 0.7220830785 4 1 0 0 0  
ZA4921 STD 273 176 0.78332114 3 1 1 1 0  
ZA4922 STD 261 142 0.7242151525 3 1 0 0 0  
ZA4923 STD 285 192 0.7501036917 3 2 2 0 0 
ZA4924 STD 278 175 0.7371948915 4 1 1 0 0 male
ZA4925 STD 298 198 0.6757559994 3 2 2 0 0  
ZA4926 STD 258 146 0.7711611578 3 0 0 0 0  
ZA4927 STD 266 162 0.7800521812 4 1 0 0 1  
ZA4928 STD 281 195 0.7951598847 2 0 0 0 0 male
ZA4929 STD 271 158 0.7190517302 3 1 0 0 0  
ZA4930 STD 280 166 0.6842570065 3 2 0 0 0  
ZA4931 STD 271 166 0.7554594127 3 2 0 0 0  
ZA4932 STD 243 118 0.7473000276 0 1 0 1 0  
ZA4933 STD 263 150 0.747524345 4 1 0 1 0  
ZA4934 STD 258 127 0.6708045688 4 2 0 0 0  
ZA4935 STD 268 161 0.7578398706 0 0 0 0 0  
ZA4936 STD 270 165 0.7593670329 1 1 0 0 0  
ZA4937 STD 240 116 0.7628127209 1 1 0 0 0 
ZA4938 STD 297 222 0.7654219865 3 0 0 0 0  
ZA4939 STD 272 165 0.7425747283 3 1 0 0 0  
ZA4940 STD 272 163 0.7335738225 3 0 0 0 0  
ZA4941 STD 271 160 0.7281536508 2 2 0 0 0 
ZA4942 STD 272 161 0.7245729167 3 2 1 0 0  
ZA4943 STD 270 155 0.7133447885 0 1 1 0 0  
ZA4944 STD 297 213 0.7343913654 3 1 0 0 0  
ZA4945 STD 282 211 0.8511922428 3 0 0 0 0  
ZA4946 STD 262 142 0.7158720916 0 1 1 0 0  
ZA4947 STD 275 168 0.7313600261 3 0 2 2 0  
ZA4948 STD 288 202 0.7645257748 3 0 0 2 0 male
ZA4949 STD 252 135 0.7657555091 4 1 0 0 0  
ZA4950 STD 282 176 0.7099992167 3 1 1 0 0  
ZA4951 STD 280 194 0.7996738509 4 1 0 0 0 
ZA4952 STD 239 118 0.7858440467 3 1 0 0 0  
ZA4953 STD 275 183 0.7966600284 4 1 0 0 0  
ZA4954 STD 286 185 0.7151261316 2 2 0 0 0  
ZA4955 STD 255 132 0.7223658135 4 2 0 1 0  
ZA4956 STD 277 187 0.7963938659 2 1 0 0 0  
ZA4957 STD 284 212 0.837107611 2 1 1 1 0 male
ZA4958 STD 271 136 0.6189306032 4 1 3 3 0  
ZA4959 STD 287 219 0.8376487943 3 1 0 0 1  
ZA4960 STD 302 217 0.7112768873 2 1 0 0 0  
ZA4961 STD 272 192 0.8640869565 3 0 0 0 0 male
ZA4962 STD 275 176 0.766186694 3 2 0 0 0  
ZA4963 STD 270 169 0.7777759307 2 2 0 0 0  
ZA4964 STD 274 190 0.8363140551 4 0 0 0 0  
ZA4965 STD 219 136 1.1803022646 3 2 0 0 0  
ZA4966 STD 278 161 0.6782193002 2 3 0 0 0  
ZA4967 STD 273 167 0.7432649453 2 1 0 0 0  
ZA4968 STD 271 170 0.773663254 3 1 1 0 0  
ZA4969 STD 246 138 0.8420651849 3 0 0 2 0 male
ZA4970 STD 250 132 0.7670359247 4 2 0 0 0  
ZA4971 STD 257 140 0.7482223417 3 1 0 2 0  
ZA4972 STD 272 176 0.7920797102 4 0 0 0 0  
ZA4973 STD 258 148 0.7817250093 3 1 0 0 0  
ZA4974 STD 296 200 0.6966523576 3 0 0 0 0  
ZA4975 STD 272 160 0.7200724638 2 1 1 0 0  
ZA4976 STD 261 163 0.8313173933 2 0 0 0 0 male
ZA4977 STD 240 106 0.6970530035 3 0 1 0 0  
ZA4978 STD 252 127 0.7203774048 1 1 0 0 0  
ZA4979 STD 274 150 0.6602479382 4 1 0 0 0  
ZA4980 STD 211 135 1.3114686968 1 2 0 1 0  
ZA4981 STD 285 204 0.7969851724 4 1 0 0 0  
ZA4982 STD 258 152 0.8028527123 3 1 0 2 0  
ZA4983 STD 258 136 0.7183419004 3 1 0 0 0  
ZA4984 STD 253 132 0.7398075379 2 1 0 0 0  
ZA4985 STD 290 192 0.7115989442 3 2 0 0 0  
ZA4986 STD 308 248 0.7658487535 1 0 1 0 1  
ZA4987 STD 282 186 0.7503400813 1 0 0 0 0  
ZA4988 STD 242 129 0.827235477 2 2 1 0 0  
ZA4989 STD 260 154 0.7946053348 3 1 0 0 0  
ZA4990 STD 267 162 0.7712335122 2 0 0 0 0  
ZA4991 STD 258 136 0.7183419004 2 0 1 0 0  
ZA4992 STD 252 145 0.8224781394 2 0 0 0 0 male
ZA4993 STD 292 241 0.8747964313 2 0 0 1 0  
ZA4994 STD 271 120 0.5461152381 0 2 1 0 0 male
ZA4995 STD 302 239 0.7833879082 3 1 0 0 0  
ZA4996 STD 278 180 0.7582576027 3 1 0 0 0  
ZA4997 STD 280 169 0.6966230969 2 2 0 0 0  
ZA4998 STD 268 165 0.7766681903 2 0 0 0 0  
ZA4999 STD 280 175 0.7213552779 2 0 0 0 0  
ZA5000 VIRI 278 204 0.8593586164 4 0 0 0 0  
ZA5001 VIRI 257 171 0.913900146 2 0 0 0 0  
ZA5002 VIRI 303 302 0.9800218952 1 0 0 0 0  
ZA5003 VIRI 277 207 0.8815696804 1 1 0 0 0  
ZA5004 VIRI 276 211 0.9085062862 4 2 0 1 1  
ZA5005 VIRI 304 272 0.8739004152 3 0 0 0 0  
ZA5006 VIRI 286 217 0.8388236247 3 0 0 0 0  
ZA5007 VIRI 278 211 0.888846412 3 0 0 0 0  
ZA5008 VIRI 270 193 0.8882293173 3 1 0 0 0  
ZA5009 VIRI 292 226 0.8203485206 3 0 0 0 0  
ZA5010 VIRI 288 224 0.8477909581 2 0 1 0 0  
ZA5011 VIRI 197 81 0.9688406528 0 0 0 0 0  
ZA5012 VIRI 275 203 0.8837266982 2 0 0 0 0 male
ZA5013 VIRI 254 151 0.8362397084 4 0 0 0 0  
ZA5014 VIRI 280 204 0.8408941525 2 0 0 0 0  
ZA5015 VIRI 280 220 0.9068466351 3 0 0 0 0  
ZA5016 VIRI 204 129 1.388066596 3 0 0 0 0  
ZA5017 VIRI 290 242 0.8969111693 2 0 0 0 2 male
ZA5018 VIRI 248 163 0.9705077583 3 2 2 0 0  
ZA5019 VIRI 252 161 0.9132343478 2 0 0 0 0 male
ZA5020 VIRI 195 75 0.9252442418 0 0 0 0 0  
ZA5021 VIRI 300 262 0.8762416441 2 0 0 0 0  
ZA5022 VIRI 279 201 0.8375588299 2 0 1 3 2 male
ZA5023 VIRI 330 363 0.9095139973 2 0 0 0 1  
ZA5024 VIRI 287 269 1.0288928113 2 0 0 0 0  
ZA5025 VIRI 237 135 0.9222449378 2 0 0 0 0 male
ZA5026 VIRI 263 173 0.8621447446 0 0 0 0 0  
ZA5027 VIRI 262 156 0.7864510302 3 0 0 0 0  
ZA5028 VIRI 284 220 0.8686965775 4 0 0 1 0 male
ZA5029 VIRI 221 154 1.3002058974 3 0 0 0 0  
ZA5030 VIRI 270 161 0.7409581352 2 1 0 0 3  
ZA5031 VIRI 275 192 0.8358400298 3 1 0 0 0  
ZA5032 VIRI 301 245 0.8111657456 2 3 0 0 1  
ZA5033 VIRI 290 234 0.8672612133 3 0 0 0 0  
ZA5034 VIRI 242 236 1.5133920354 3 0 0 0 0  
ZA5035 VIRI 266 210 1.0111787534 0 3 0 0 0  
ZA5036 VIRI 282 215 0.8673285886 2 0 0 0 0  
ZA5037 VIRI 305 272 0.8652475751 4 0 0 3 0  
ZA5038 VIRI 302 257 0.8423878343 3 0 0 0 0  
ZA5039 VIRI 270 182 0.8376048485 3 0 0 0 0  
ZA5040 VIRI 270 204 0.9388537862 3 0 0 0 0  
ZA5041 VIRI 260 173 0.8926410579 2 0 0 0 0 male
ZA5042 VIRI 275 197 0.8576066972 4 1 0 0 0  
ZA5044 VIRI 278 215 0.905696581 3 0 0 0 0  
ZA5045 VIRI 278 214 0.9014840388 1 0 0 0 0  
ZA5047 VIRI 265 170 0.8279687077 1 0 0 0 0 male
ZA5048 VIRI 266 171 0.8233884134 3 0 0 0 0  
ZA5049 VIRI 261 147 0.749715686 3 0 0 0 0 male
ZA5050 VIRI 282 190 0.7664764272 3 1 1 1 0  
ZA5051 VIRI 258 172 0.908491227 3 0 0 0 0  
ZA5052 VIRI 285 196 0.7657308519 3 1 0 0 0  
ZA5053 VIRI 317 307 0.868818002 3 0 0 0 1  
ZA5054 VIRI 262 139 0.7007480333 3 1 0 0 0  
ZA5055 VIRI 270 169 0.7777759307 3 3 0 0 0  
ZA5056 VIRI 287 244 0.9332708028 3 0 0 0 0  
ZA5057 VIRI 262 160 0.8066164412 3 0 0 0 0  
ZA5058 VIRI 287 226 0.8644229567 3 0 0 0 0  
ZA5059 VIRI 249 152 0.8940453861 1 1 0 0 0 male
ZA5060 VIRI 300 210 0.7023310888 3 1 0 0 0  
ZA5061 VIRI 258 158 0.8345442667 1 0 0 2 0  
ZA5062 VIRI 302 283 0.9276099498 3 2 1 0 0  
ZA5063 VIRI 302 261 0.855498929 4 1 1 0 1  
ZA5064 VIRI 323 287 0.7673584045 2 1 0 0 0  
ZA5065 VIRI 302 268 0.8784433447 3 0 0 1 0  
ZA5066 VIRI 278 207 0.8719962431 2 0 0 0 0  
ZA5067 VIRI 253 160 0.8967364096 2 0 0 0 0  
ZA5068 VIRI 264 181 0.8916998148 2 1 0 0 1 male
ZA5069 VIRI 303 282 0.9151197829 1 0 0 0 0  
ZA5070 VIRI 267 162 0.7712335122 2 0 0 0 0  
ZA5071 VIRI 207 167 1.719199691 3 0 0 0 0  
ZA5072 VIRI 275 199 0.8663133642 2 0 0 0 0 male
ZA5073 VIRI 266 182 0.8763549196 4 2 0 1 1  
ZA5074 VIRI 306 232 0.7307217976 3 1 0 0 0  
ZA5075 VIRI 272 180 0.8100815218 3 0 0 0 0 male
ZA5076 VIRI 270 174 0.8007870529 3 0 0 0 0  
ZA5077 VIRI 276 193 0.8310033802 1 1 0 0 0  
ZA5078 VIRI 274 181 0.7966991788 2 0 0 3 1 male
ZA5079 VIRI 213 153 1.44444574 3 0 0 0 0  
ZA5080 VIRI 336 373 0.8849135014 3 0 0 0 0  
ZA5081 VIRI 268 194 0.9131735086 3 0 0 0 0  
ZA5082 VIRI 272 180 0.8100815218 2 0 0 0 0  
ZA5083 VIRI 310 261 0.7903411144 3 0 0 0 0  
ZA5084 VIRI 315 305 0.8798707113 1 0 0 0 0  
ZA5085 VIRI 266 170 0.8185732765 3 0 0 0 0  
ZA5086 VIRI 298 242 0.8259239993 1 0 0 0 0  
ZA5087 VIRI 267 168 0.7997977164 4 1 1 0 0  
ZA5088 VIRI 257 150 0.8016667947 1 0 0 0 0  
ZA5089 VIRI 258 163 0.8609538954 4 0 0 0 0  
ZA5090 VIRI 270 187 0.8606159707 3 0 0 0 0 male
ZA5091 VIRI 307 274 0.8545181373 2 0 0 0 0  
ZA5092 VIRI 276 177 0.7621119083 4 1 0 0 0  
ZA5093 VIRI 302 273 0.8948322131 2 0 0 0 0  
ZA5094 VIRI 306 288 0.9071029212 3 0 0 0 0  
ZA5095 VIRI 282 207 0.8350558969 3 0 0 0 0  
ZA5096 VIRI 297 244 0.8412746158 2 2 0 0 0  
ZA5097 VIRI 276 217 0.9343405881 2 0 0 0 0  
ZA5098 VIRI 260 174 0.8978008328 2 0 0 0 0  
ZA5099 VIRI 263 180 0.897029214 2 1 0 0 0  
ZA5100 VIRI 318 325 0.9110226769 2 1 0 0 0  
ZA5101 VIRI 290 262 0.9710360593 3 0 0 0 0 male
ZA5102 VIRI 270 200 0.9204448884 4 0 0 0 0 male
ZA5103 VIRI 256 131 0.7084418374 3 1 0 0 0  
ZA5104 VIRI 296 245 0.853399138 3 1 1 0 1  
ZA5105 VIRI 293 245 0.8801510161 4 1 0 0 0  
ZA5106 VIRI 300 217 0.7257421251 3 0 0 0 0  
ZA5107 VIRI 287 232 0.8873722388 2 0 0 0 0  
ZA5108 VIRI 263 172 0.857161249 3 0 0 0 0  
ZA5109 VIRI 255 154 0.8427601158 3 0 0 0 0  
ZA5110 VIRI 274 199 0.8759289314 2 0 0 0 0  
ZA5111 VIRI 323 303 0.8101379671 2 1 2 0 0  
ZA5112 VIRI 262 150 0.7562029136 2 0 0 0 0  
ZA5113 VIRI 268 196 0.9225876685 3 0 0 0 0  
ZA5114 VIRI 296 223 0.7767673787 3 0 0 0 0  
ZA5115 VIRI 296 224 0.7802506405 3 3 1 0 0  
ZA5116 VIRI 302 261 0.855498929 3 0 0 2 0 male
ZA5117 VIRI 322 320 0.8636677183 2 0 0 0 0  
ZA5118 VIRI 267 177 0.8426440226 3 0 0 0 0  
ZA5119 VIRI 265 182 0.8864135577 3 1 0 0 0  
ZA5120 VIRI 310 289 0.875128667 3 0 0 0 0  
ZA5121 VIRI 268 171 0.80491067 3 0 0 0 0 male
ZA5122 VIRI 296 224 0.7802506405 3 2 1 0 1  
ZA5123 VIRI 316 318 0.9086052872 3 1 0 0 0  
ZA5124 VIRI 270 200 0.9204448884 2 0 0 0 0  
ZA5125 VIRI 218 183 1.6103783161 3 0 1 0 0  
ZA5126 VIRI 243 154 0.9752898665 2 1 0 0 0  
ZA5127 VIRI 278 204 0.8593586164 2 0 0 0 0  
ZA5128 VIRI 300 247 0.8260751377 2 0 0 0 0 male
ZA5129 VIRI 284 213 0.8410562319 0 1 0 0 0  
ZA5130 VIRI 215 154 1.4132929329 2 0 0 0 0  
ZA5131 VIRI 300 254 0.849486174 2 1 0 0 0  
ZA5132 VIRI 266 158 0.7607916335 2 1 1 0 1  
ZA5133 VIRI 293 239 0.8585962973 2 0 0 0 0  
ZA5134 VIRI 282 156 0.6293174876 3 1 4 0 0  
ZA5135 VIRI 304 259 0.832133116 2 0 0 0 0  
ZA5136 VIRI 313 290 0.8529010619 2 1 0 0 0  
ZA5137 VIRI 262 180 0.9074434964 3 0 0 1 0 male
ZA5138 VIRI 255 126 0.6895310038 4 1 0 0 0  
ZA5139 VIRI 287 162 0.619630615 4 4 0 0 0  
ZA5140 VIRI 275 192 0.8358400298 4 1 0 0 0  
ZA5141 VIRI 280 191 0.7873077605 2 0 0 0 0  
ZA5142 VIRI 251 154 0.8841161926 3 1 1 0 0  
ZA5143 VIRI 252 153 0.8678562436 2 0 0 0 0 
ZA5144 VIRI 265 173 0.8425799202 3 0 0 0 0  
ZA5145 VIRI 264 119 0.5862556794 3 0 0 0 0  
ZA5146 VIRI 252 156 0.8848730327 3 0 0 0 0  
ZA5147 VIRI 247 129 0.7775314094 4 0 0 0 0 
ZA5148 VIRI 287 209 0.7993999909 2 0 0 0 0  
ZA5149 VIRI 245 135 0.833989404 3 0 1 0 0 male
ZA5150 VIRI 232 127 0.9254972374 1 0 0 0 0 male
ZA5151 VIRI 260 166 0.8565226336 3 0 0 0 0  
ZA5152 VIRI 286 228 0.8813446379 1 0 0 0 0  
ZA5153 VIRI 288 213 0.8061583665 3 0 0 0 0  
ZA5154 VIRI 352 246 0.5068866308 3 0 0 0 0  
ZA5155 VIRI 300 262 0.8762416441 3 2 0 0 0  
ZA5156 VIRI 289 240 0.8988573586 3 0 0 0 0  
ZA5157 VIRI 266 186 0.8956154673 3 0 0 0 0 male
ZA5158 VIRI 277 202 0.8602757268 3 0 0 0 0  
ZA5159 VIRI 256 149 0.8057849906 3 0 0 0 0  
ZA5160 VIRI 275 191 0.8314866963 3 0 0 0 0  
ZA5161 VIRI 288 217 0.8212974907 2 4 0 0 0  
ZA5162 VIRI 253 154 0.8631087942 0 0 1 3 0 male
ZA5163 VIRI 293 210 0.7544151567 0 0 0 0 0  
ZA5164 VIRI 297 256 0.8826487772 2 0 0 0 0  
ZA5165 VIRI 260 170 0.8771617332 4 0 0 0 0  
ZA5166 VIRI 292 250 0.9074651777 2 0 0 0 0  
ZA5167 VIRI 237 125 0.853930498 3 0 0 0 0  
ZA5168 VIRI 249 160 0.9411004064 2 0 0 0 0 male
ZA5169 VIRI 310 219 0.6631597857 3 0 0 0 0  
ZA5170 VIRI 212 181 1.7333286531 3 0 0 0 0  
ZA5171 VIRI 303 270 0.8761785155 3 1 0 0 1  
ZA5172 VIRI 295 226 0.7953306708 3 0 1 1 0 male
ZA5173 VIRI 313 253 0.7440826506 3 1 0 0 0  
ZA5174 VIRI 284 221 0.8726451983 3 0 0 0 0  
ZA5175 VIRI 282 167 0.6736924386 3 0 1 0 0  
ZA5176 VIRI 305 247 0.7857211435 1 0 0 0 0  
ZA5177 VIRI 260 172 0.887481283 3 0 0 0 0  
ZA5178 VIRI 246 136 0.8298613417 3 0 0 0 0 male
ZA5179 VIRI 268 182 0.8566885493 3 0 0 0 0  
ZA5180 VIRI 250 132 0.7670359247 2 0 0 0 0  
ZA5181 VIRI 290 242 0.8969111693 3 0 0 2 0 male
ZA5182 VIRI 270 187 0.8606159707 4 1 0 0 0  
ZA5183 VIRI 293 251 0.9017057349 2 0 0 0 0  
ZA5184 VIRI 260 179 0.9235997073 2 0 0 0 0 male
ZA5185 VIRI 257 123 0.6573667717 4 1 0 0 0  
ZA5186 VIRI 266 177 0.852279235 3 0 0 0 0  
ZA5187 VIRI 265 169 0.8230983036 3 1 0 0 0  
ZA5188 VIRI 303 279 0.9053844661 4 0 0 0 0  
ZA5189 VIRI 285 226 0.8829345538 3 0 0 0 0  
ZA5190 VIRI 263 191 0.951847666 3 0 0 0 0  
ZA5191 VIRI 266 146 0.7030099904 4 1 0 0 0  
ZA5192 VIRI 256 159 0.8598645202 2 1 0 0 0 male
ZA5193 VIRI 260 119 0.6140132133 3 0 0 0 0  
ZA5194 VIRI 276 194 0.8353090972 2 0 0 0 0 male
ZA5195 VIRI 252 175 0.9926460303 3 0 0 0 0 male
ZA5196 VIRI 306 215 0.677177528 3 1 0 0 0  
ZA5197 VIRI 267 178 0.8474047233 3 0 1 0 0  
ZA5198 VIRI 289 231 0.8651502076 2 0 0 0 0  
ZA5199 VIRI 290 253 0.9376798588 3 0 0 0 0  
ZA5200 VIRI 276 194 0.8353090972 3 0 0 0 0  
ZA5201 VIRI 246 141 0.8603709498 4 0 0 0 0  
ZA5202 VIRI 296 217 0.7558678079 0 0 0 0 0 male
ZA5203 VIRI 294 219 0.7786668818 4 1 0 0 0  
ZA5204 VIRI 282 206 0.8310218105 2 1 0 0 0  
ZA5205 VIRI 286 213 0.8233614381 3 0 0 0 0  
ZA5206 VIRI 285 215 0.8399598631 3 0 0 0 0  
ZA5207 VIRI 261 213 1.0863227287 2 0 0 0 0  
ZA5208 VIRI 277 194 0.826205401 3 0 1 0 0  
ZA5209 VIRI 280 226 0.931578816 0 0 0 0 0  
ZA5210 VIRI 288 235 0.8894235498 4 0 0 0 0  
ZA5211 VIRI 273 212 0.9435459186 3 0 0 0 0  
ZA5212 VIRI 270 148 0.6811292174 3 4 1 1 0  
ZA5213 VIRI 285 202 0.7891715923 2 0 0 0 1 male
ZA5214 VIRI 308 292 0.9017251452 2 1 0 0 0  
ZA5215 VIRI 312 297 0.8819988715 3 0 0 0 0  
ZA5216 VIRI 215 168 1.5417741086 3 0 0 0 0  
ZA5217 VIRI 270 190 0.874422644 4 0 0 0 0  
ZA5218 VIRI 290 196 0.7264239222 0 0 0 0 0  
ZA5219 VIRI 251 152 0.8726341641 3 0 0 0 0  
ZA5220 VIRI 273 170 0.7566170102 4 0 0 0 0  
ZA5221 VIRI 260 171 0.8823215081 4 0 0 0 0 male
ZA5222 VIRI 290 215 0.7968425678 3 0 1 3 0 male
ZA5223 VIRI 260 176 0.9081203826 0 0 0 0 0  
ZA5224 VIRI 267 174 0.8283619206 3 0 0 0 0  
ZA5225 VIRI 260 154 0.7946053348 3 0 0 0 0  
ZA5226 VIRI 312 287 0.8523019398 3 1 0 0 0  
ZA5227 VIRI 274 166 0.730674385 4 1 0 0 0  
ZA5228 VIRI 254 158 0.8750057876 3 0 0 0 0  
ZA5229 VIRI 274 202 0.8891338902 3 0 0 0 0  
ZA5230 VIRI 308 299 0.9233418439 2 0 1 0 0  
ZA5231 VIRI 290 225 0.8339050128 3 0 0 0 0 male
ZA5232 VIRI 322 285 0.7692040616 3 0 0 0 0  
ZA5233 VIRI 274 200 0.8803305843 2 0 0 0 0 male
ZA5234 VIRI 286 224 0.8658824513 2 0 0 0 0  
ZA5235 VIRI 260 153 0.7894455599 1 0 0 0 0  
ZA5236 VIRI 273 282 1.2550940993 2 1 0 2 0  
ZA5237 VIRI 293 243 0.8729661099 2 0 0 0 0  
ZA5238 VIRI 306 296 0.9323002245 3 0 0 0 0  
ZA5239 VIRI 252 175 0.9926460303 2 0 0 0 0  
ZA5240 VIRI 247 133 0.8016409104 3 0 0 0 0  
ZA5241 VIRI 255 140 0.7661455598 2 4 0 0 0  
ZA5242 VIRI 244 140 0.8756627224 3 0 0 0 0  
ZA5243 VIRI 257 168 0.8978668101 3 0 0 0 0 male
ZA5244 VIRI 324 355 0.940322812 3 0 0 0 0  
ZA5245 VIRI 292 240 0.8711665706 3 0 0 0 0  
ZA5246 VIRI 282 200 0.8068172917 2 0 1 3 0 male
ZA5247 VIRI 308 291 0.8986370454 2 0 0 0 0  
ZA5248 VIRI 218 155 1.3639816339 3 4 0 0 0  
ZA5249 VIRI 278 213 0.8972714965 3 1 0 0 0  
ZA5250 VIRI 295 244 0.8586755915 3 0 0 0 0  
ZA5251 VIRI 285 248 0.9688839351 3 0 0 0 0  
ZA5252 VIRI 335 302 0.7229715003 4 1 0 0 0  
ZA5253 VIRI 273 218 0.9702500484 4 0 0 0 0  
ZA5254 VIRI 291 251 0.9206148263 3 1 1 0 0  
ZA5255 VIRI 268 196 0.9225876685 2 0 0 0 0 male
ZA5256 VIRI 299 264 0.8919083427 4 0 0 0 0  
ZA5257 VIRI 235 134 0.9392239873 4 0 0 0 0 male
ZA5258 VIRI 300 258 0.862863909 4 0 0 0 0 male
ZA5259 VIRI 272 207 0.93159375 3 1 1 1 1  
ZA5260 VIRI 283 216 0.8620666644 3 0 0 0 0 male
ZA5261 VIRI 275 153 0.6660600237 4 2 1 0 0  
ZA5262 VIRI 250 137 0.7960903158 4 0 0 0 0  
ZA5263 VIRI 320 325 0.8938793956 3 0 0 0 0  
ZA5264 VIRI 255 181 0.9905167594 2 0 0 0 0  
ZA5265 VIRI 270 201 0.9250471129 0 0 0 0 0  
ZA5266 VIRI 270 182 0.8376048485 3 0 0 0 0  
ZA5267 VIRI 300 277 0.9264081504 4 0 0 0 0  
ZA5268 VIRI 295 239 0.8410797802 2 0 0 0 0  
ZA5269 VIRI 250 166 0.9646057841 3 0 0 0 0 
ZA5270 VIRI 260 158 0.8152444344 3 0 0 0 0  
ZA5271 VIRI 260 181 0.9339192571 4 0 0 0 0 male
ZA5272 VIRI 275 216 0.9403200335 0 0 0 0 0  
ZA5273 VIRI 270 166 0.7639692574 4 0 0 0 0  
ZA5274 VIRI 265 183 0.8912839618 4 0 0 0 0  
ZA5275 VIRI 300 278 0.9297525842 1 0 0 0 0 male
ZA5276 VIRI 280 210 0.8656263335 3 0 0 0 0  
ZA5277 VIRI 285 208 0.8126123327 2 0 0 0 0  
ZA5278 VIRI 281 223 0.9093366886 4 0 0 0 0  
ZA5279 VIRI 290 252 0.9339736143 2 1 1 1 1  
ZA5280 VIRI 290 244 0.9043236583 2 0 0 0 0 male
ZA5281 VIRI 261 177 0.9027188872 2 0 0 0 0 male
ZA5282 VIRI 265 181 0.8815431535 4 0 0 0 0  
ZA5283 VIRI 262 168 0.8469472633 4 0 0 0 0  
ZA5284 VIRI 280 207 0.853260243 4 0 0 0 0  
ZA5285 VIRI 285 227 0.8868413438 4 0 0 0 0  
ZA5286 VIRI 275 212 0.9229066996 4 0 0 0 0  
ZA5287 VIRI 260 181 0.9339192571 2 0 0 0 0  
ZA5288 VIRI 265 193 0.9399880035 4 0 0 0 0  
ZA5289 VIRI 295 247 0.8692330783 4 0 0 0 0  
ZA5290 VIRI 270 210 0.9664671328 4 0 0 0 0 male
ZA5291 VIRI 305 284 0.9034202622 4 0 0 0 0  
ZA5292 VIRI 260 193 0.995836556 2 0 0 0 0  
ZA5293 VIRI 235 166 1.1635162827 4 0 0 0 0 male
ZA5294 VIRI 240 143 0.9403639576 2 0 0 0 0 male
ZA5295 VIRI 250 127 0.7379815336 4 0 0 0 0  
ZA5296 VIRI 252 148 0.8394949285 4 0 0 0 0  
ZA5297 VIRI 255 181 0.9905167594 3 0 0 0 0  
ZA5298 VIRI 250 165 0.9587949059 4 0 0 0 0  
ZA5299 VIRI 285 226 0.8829345538 4 0 0 0 0 male
ZA5300 VIRI 285 234 0.9141888742 3 0 0 0 0  
ZA5301 VIRI 265 198 0.9643400243 4 0 0 0 0 male
ZA5302 VIRI 265 177 0.8620615369 4 0 0 0 0  
ZA5303 VIRI . . . 2 0 0 0 0  
ZA5304 VIRI 270 193 0.8882293173 2 0 0 0 0  
ZA5305 VIRI 300 251 0.8394528728 2 0 0 0 0  
ZA5306 VIRI 265 184 0.896154366 3 1 1 0 0 male
ZA5307 VIRI 265 170 0.8279687077 4 0 0 0 0  
ZA5308 VIRI 255 150 0.8208702426 3 0 0 0 0  
ZA5309 VIRI 240 132 0.8680282686 3 0 0 0 0  
ZA5310 VIRI 275 215 0.9359667 4 0 0 0 0  
ZA5311 VIRI 255 174 0.9522094815 0 0 0 0 0  
ZA5312 VIRI 270 172 0.791582604 3 1 2 0 0 male
ZA5313 VIRI 280 250 1.0305075399 4 0 0 0 0  
ZA5314 VIRI 250 147 0.854199098 0 0 0 0 0  
ZA5315 VIRI 280 206 0.8491382128 3 0 0 0 0  
ZA5316 VIRI 255 176 0.963154418 4 0 0 0 0  
ZA5317 VIRI 302 268 0.8784433447 2 0 0 0 0  
ZA5318 VIRI 267 173 0.8236012199 4 0 0 0 4  
ZA5319 VIRI 282 227 0.9157376261 3 0 0 0 0  
ZA5320 VIRI 262 189 0.9528156712 3 0 0 0 0  
ZA5321 VIRI 270 205 0.9434560106 4 0 0 0 0  
ZA5322 VIRI 290 241 0.8932049248 4 0 0 0 0  
ZA5323 VIRI 285 224 0.8751209736 4 0 0 0 0  
ZA5324 VIRI 300 255 0.8528306078 3 0 0 0 0 male
ZA5325 VIRI 240 140 0.9206360424 4 0 0 0 0  
ZA5326 VIRI 260 169 0.8720019583 2 0 0 0 0  
ZA5327 VIRI 302 284 0.9308877235 2 0 0 0 0 male
ZA5328 VIRI 295 273 0.960731297 3 0 0 0 0  
ZA5329 VIRI 300 276 0.9230637167 4 0 0 0 0  
ZA5330 VIRI 280 225 0.9274567859 4 0 0 0 0  
ZA5331 VIRI 275 211 0.9185533661 4 0 0 0 0 male
ZA5332 VIRI 292 260 0.9437637848 2 0 0 0 0  
ZA5333 VIRI 260 169 0.8720019583 4 0 0 0 0  
ZA5334 VIRI 270 191 0.8790248684 4 0 0 0 0  
ZA5335 VIRI 285 206 0.8047987525 4 0 0 0 0  
ZA5336 VIRI 250 145 0.8425773415 4 0 0 0 0  
ZA5337 VIRI 288 244 0.9234865794 4 0 0 0 0  
ZA5338 VIRI 271 198 0.9010901429 4 0 0 0 0 male
ZA5339 VIRI 275 210 0.9142000326 4 0 0 0 0  
ZA5340 VIRI 300 285 0.9531636205 4 0 0 0 0  
ZA5341 VIRI 275 236 1.0273867033 4 0 0 0 0  
ZA5342 VIRI 250 143 0.8309555851 0 0 0 0 0  
ZA5343 VIRI 275 225 0.9795000349 3 0 0 0 0 male
ZA5344 VIRI 270 167 0.7685714818 4 0 0 0 0 
ZA5345 VIRI 300 245 0.8193862702 4 2 2 2 2  
ZA5346 VIRI 262 180 0.9074434964 4 0 0 0 0 male
ZA5347 VIRI 310 302 0.9144943163 3 0 0 0 0  
ZA5348 VIRI 288 208 0.7872344611 4 0 0 0 0 male
ZA5349 VIRI 270 198 0.9112404395 4 0 0 0 0  
ZA5350 VIRI 302 271 0.8882766657 4 0 0 0 0  
ZA5351 VIRI 272 216 0.9720978261 1 4 0 0 0  
ZA5352 VIRI 280 224 0.9233347557 3 0 0 0 0 male
ZA5353 VIRI 265 188 0.9156359826 4 0 0 0 0  
ZA5354 VIRI 285 240 0.9376296146 4 0 0 0 0  
ZA5355 VIRI 285 192 0.7501036917 4 1 1 0 0 male
ZA5356 VIRI 285 240 0.9376296146 1 0 0 0 0 male
ZA5357 VIRI 275 193 0.8401933633 4 0 0 0 0  
ZA5358 VIRI 251 149 0.8554111214 4 0 0 0 0  
ZA5359 VIRI 270 200 0.9204448884 3 0 0 0 0  
ZA5360 VIRI 252 157 0.8905452957 4 0 0 0 0  
ZA5361 VIRI 285 249 0.9727907252 0 0 0 0 0  
ZA5362 VIRI 270 200 0.9204448884 4 0 0 0 0  
ZA5363 VIRI 305 278 0.8843339186 3 0 0 0 0  
ZA5364 VIRI 310 307 0.9296349507 3 0 0 0 0 male
ZA5365 VIRI 251 162 0.9300443065 4 1 1 1 2  
ZA5366 VIRI 248 141 0.8395189811 4 0 0 0 0 male
ZA5367 VIRI 312 280 0.8315140876 3 0 0 0 0  
ZA5368 VIRI 320 330 0.9076313863 4 0 0 0 0  
ZA5369 VIRI 295 252 0.8868288896 3 0 0 0 0 male
ZA5370 VIRI 275 200 0.8706666977 0 0 0 0 0  
ZA5371 VIRI 245 133 0.8216340054 4 0 0 0 0  
ZA5372 VIRI 310 307 0.9296349507 3 0 0 0 0 male
ZA5373 VIRI 285 215 0.8399598631 4 0 0 0 0 male
ZA5374 VIRI 310 305 0.923578697 3 1 1 1 1  
ZA5375 VIRI 250 145 0.8425773415 4 0 0 0 0 male
ZA5376 VIRI 288 223 0.8440061771 4 1 1 0 0  
ZA5377 VIRI 280 217 0.8944805446 3 1 1 0 0 male
ZA5378 VIRI 260 156 0.8049248846 4 0 0 0 0  
ZA5379 VIRI 262 186 0.9376916129 4 0 0 0 0  
ZA5380 VIRI 310 284 0.8599880326 3 0 0 0 0 male
ZA5381 VIRI 250 163 0.9471731494 4 0 0 0 0 male
ZA5382 VIRI 260 155 0.7997651097 4 0 0 0 0 male
ZA5383 VIRI 260 157 0.8100846595 3 0 0 0 0  
ZA5384 VIRI 265 186 0.9058951743 4 0 0 0 0  
ZA5385 VIRI 280 200 0.8244060319 3 0 0 0 0  
ZA5386 VIRI 280 209 0.8615043033 4 0 0 0 0  
ZA5387 VIRI 265 153 0.7451718369 4 0 0 0 0  
ZA5388 VIRI 265 185 0.9010247702 4 0 0 0 0  
ZA5389 VIRI 275 220 0.9577333675 4 0 0 0 0  
ZA5390 VIRI 295 261 0.9185013499 4 0 0 0 0  
ZA5391 VIRI 258 161 0.8503900439 3 0 0 0 0  
ZA5392 VIRI 250 138 0.801901194 4 0 0 0 0  
ZA5393 VIRI 260 173 0.8926410579 3 0 0 0 0 male
ZA5394 VIRI 236 133 0.9202975629 4 0 0 0 0 male
ZA5395 VIRI 250 152 0.883253489 3 0 0 0 0  
ZA5396 VIRI 260 130 0.6707707372 4 0 0 0 0  
ZA5397 VIRI 305 282 0.8970581477 3 0 0 0 0  
ZA5398 VIRI 270 201 0.9250471129 3 0 0 0 0 male
ZA5399 VIRI 235 141 0.9882879269 3 0 0 0 0 male
ZA5400 VIRI 275 212 0.9229066996 3 0 0 0 0 male
ZA5401 VIRI 310 284 0.8599880326 4 0 0 0 0 male
ZA5402 VIRI 240 128 0.8417243816 4 0 0 0 0  
ZA5403 VIRI 305 253 0.8048074871 3 0 0 0 0 male
ZA5404 VIRI 263 151 0.7525078407 4 0 0 0 0 male
ZA5405 VIRI 280 222 0.9150906954 0 1 2 0 0  
ZA5406 VIRI 272 214 0.9630969203 3 0 0 0 0  
ZA5407 VIRI 325 338 0.8869724213 3 0 0 4 0  
ZA5408 VIRI 285 237 0.9259092444 4 0 0 0 0  
ZA5409 VIRI 280 236 0.9727991176 3 0 0 0 0  
ZA5410 VIRI 260 166 0.8565226336 3 0 0 0 0 male
ZA5411 VIRI 245 130 0.8031009075 3 0 0 0 0  
ZA5412 VIRI 270 189 0.8698204196 3 0 0 0 0  
ZA5413 VIRI 285 221 0.8634006035 4 0 0 0 0  
ZA5414 VIRI 255 169 0.92484714 3 0 0 1 1  
ZA5415 VIRI 285 244 0.9532567749 4 0 0 0 0  
ZA5416 VIRI 280 205 0.8450161827 4 0 0 0 0  
ZA5417 VIRI 310 290 0.8781567938 4 0 0 0 0  
ZA5418 VIRI 265 181 0.8815431535 3 0 0 0 0 male
ZA5419 VIRI 310 284 0.8599880326 3 0 0 0 0  
ZA5420 VIRI 330 338 0.8468752923 4 1 2 0 0 male
ZA5421 VIRI 280 191 0.7873077605 4 2 1 0 3  
ZA5422 VIRI 290 248 0.9191486363 4 0 0 0 0  
ZA5423 VIRI 270 210 0.9664671328 3 0 0 0 0  
ZA5424 VIRI 240 124 0.8154204947 4 2 0 0 0 male
ZA5425 VIRI 270 208 0.957262684 4 0 0 0 0  
ZA5426 VIRI 265 170 0.8279687077 4 0 0 0 0  
ZA5427 VIRI 265 181 0.8815431535 4 0 0 0 0 male
ZA5428 VIRI 265 187 0.9107655785 4 0 0 0 0  
ZA5429 VIRI 285 303 1.1837573884 3 0 0 0 0  
ZA5430 VIRI 250 166 0.9646057841 4 0 1 0 0  
ZA5431 VIRI 250 159 0.9239296366 4 0 0 0 0 male
ZA5432 VIRI 310 313 0.947803712 3 0 0 0 0  
ZA5433 VIRI 260 185 0.9545583567 3 0 0 0 0 male
ZA5434 VIRI 280 253 1.0428736303 3 0 0 0 0  
ZA5435 VIRI 225 118 0.9435588175 4 0 2 1 1  
ZA5436 VIRI 300 282 0.9431303192 4 0 0 0 0  
ZA5437 VIRI 275 226 0.9838533684 4 0 0 0 0  
ZA5438 VIRI 285 207 0.8087055426 4 0 0 0 0  
ZA5439 VIRI 290 249 0.9228548808 2 0 0 0 0  
ZA5440 VIRI 285 229 0.8946549239 3 0 0 0 0  
ZA5441 VIRI 265 175 0.8523207285 0 0 0 0 0  
ZA5442 VIRI 270 202 0.9296493373 3 0 0 0 0  
ZA5443 VIRI 265 180 0.8766727493 4 0 0 0 0 male
ZA5444 VIRI 245 148 0.9142994947 4 0 0 0 0  
ZA5445 VIRI 261 179 0.9129191006 2 0 0 0 0  
ZA5446 VIRI 251 171 0.9817134346 3 0 0 0 0 male
ZA5447 VIRI 280 211 0.8697483636 4 0 0 0 0  
ZA5448 VIRI 245 132 0.8154563061 4 2 2 0 0 male
ZA5449 VIRI 280 254 1.0469956605 4 1 1 0 0 male
ZA5450 VIRI 263 152 0.7574913363 4 1 0 0 0  
ZA5451 VIRI 260 162 0.835883534 4 1 1 0 0  
ZA5452 VIRI 275 208 0.9054933656 4 1 1 4 0  
ZA5453 VIRI 265 185 0.9010247702 4 1 1 1 1  
ZA5454 VIRI 272 210 0.9450951087 4 0 0 0 0  
ZA5455 VIRI 285 246 0.961070355 2 0 0 0 0  
ZA5456 VIRI 310 293 0.8872411745 2 0 0 0 0  
ZA5457 VIRI 295 242 0.851637267 4 1 1 1 1 male
ZA5458 VIRI 260 173 0.8926410579 0 0 0 0 0  
ZA5459 VIRI 280 248 1.0222634795 4 0 0 0 0 male
ZA5460 VIRI 280 234 0.9645550573 3 2 2 0 0  
ZA5461 VIRI 328 317 0.8090242058 0 0 0 0 0  
ZA5462 VIRI 325 346 0.9079658514 4 0 0 0 0  
ZA5463 VIRI 290 240 0.8894986803 4 1 1 0 0  
ZA5464 VIRI 280 219 0.9027246049 4 0 0 0 0  
ZA5465 VIRI 285 228 0.8907481339 4 0 0 0 0  
ZA5466 VIRI 275 205 0.8924333651 4 1 1 0 0  
ZA5467 VIRI 270 198 0.9112404395 4 0 2 0 0  
ZA5468 VIRI 265 139 0.6769861787 4 3 0 0 0  
ZA5469 VIRI 255 152 0.8318151792 4 2 2 0 0  
ZA5470 VIRI 265 161 0.7841350702 4 0 0 0 0  
ZA5471 VIRI 275 218 0.9490267005 4 0 0 0 0  
ZA5472 VIRI 270 204 0.9388537862 4 0 0 0 0  
ZA5473 VIRI 305 277 0.8811528614 4 0 0 0 0 male
ZA5474 VIRI 315 285 0.8221742712 4 0 0 0 0  
ZA5475 VIRI 270 201 0.9250471129 4 0 0 0 0  
ZA5476 VIRI 265 197 0.9594696201 4 0 0 0 0  
ZA5477 VIRI 270 216 0.9940804795 4 0 0 0 0  
ZA5478 VIRI 270 194 0.8928315418 4 1 0 0 0  
ZA5479 VIRI 245 142 0.877233299 4 0 0 0 0  
ZA5480 VIRI 245 157 0.9698987883 4 0 0 0 0 male
ZA5481 VIRI 290 269 0.9969797708 3 0 0 0 0  
ZA5482 VIRI 290 246 0.9117361473 4 0 0 0 0  
ZA5483 VIRI 310 298 0.9023818088 3 0 0 2 0  
ZA5484 VIRI 250 170 0.987849297 0 0 0 0 0  
ZA5485 VIRI 265 201 0.9789512368 3 0 0 0 0  
ZA5486 VIRI 320 326 0.8966297937 0 0 0 0 0  
ZA5487 VIRI 305 305 0.9702224647 0 0 0 0 0  
ZA5488 VIRI 275 209 0.9098466991 4 0 0 0 0  
ZA5489 VIRI 275 202 0.8793733647 4 0 0 0 0  
ZA5490 VIRI 240 133 0.8746042403 3 0 0 0 0  
ZA5491 VIRI 275 205 0.8924333651 4 0 0 0 0  
ZA5492 VIRI 290 230 0.8524362353 3 0 0 0 0 male
ZA5493 VIRI 300 273 0.9130304154 4 0 0 0 0  
ZA5494 VIRI 250 163 0.9471731494 4 0 0 0 0 male
ZA5495 VIRI 280 201 0.828528062 3 0 0 0 0  
ZA5496 VIRI 225 114 0.9115737728 4 0 0 0 0  
ZA5497 VIRI 260 185 0.9545583567 0 0 0 0 0  
ZA5498 VIRI 300 260 0.8695527766 0 0 0 0 0  
ZA5499 VIRI 300 275 0.9197192829 4 0 0 0 0  
ZA5500 VIRI 295 231 0.8129264821 4 1 1 0 0  
ZA5501 VIRI 275 189 0.8227800293 3 1 1 0 0  
ZA5502 VIRI 300 283 0.9464747529 2 0 0 0 0  
ZA5503 VIRI 230 114 0.8528438228 0 0 0 0 0  
ZA5504 VIRI 206 96 1.0028905875 0 0 0 0 0  
ZA5505 VIRI 245 127 0.7845678097 4 2 0 0 0  
ZA5506 VIRI 260 153 0.7894455599 4 0 0 0 0  
ZA5507 VIRI 250 153 0.8890643673 4 0 0 0 0  
ZA5508 VIRI 330 376 0.942086124 3 0 0 0 0  
ZA5509 VIRI 290 220 0.8153737903 4 1 1 0 0  
ZA5510 VIRI 280 211 0.8697483636 4 0 0 0 0  
ZA5511 VIRI 212 99 0.9480637384 0 0 0 0 0  
ZA5512 VIRI 280 197 0.8120399414 4 2 2 1 1  
ZA5513 VIRI 260 161 0.8307237591 4 2 2 1 1  
ZA5514 VIRI 250 157 0.9123078801 3 0 0 0 0 male
ZA5515 VIRI 245 136 0.8401671033 3 0 0 0 0  
ZA5516 VIRI 300 253 0.8461417403 4 2 2 4 3  
ZA5517 VIRI 320 318 0.8746266086 3 1 1 0 0  
ZA5518 VIRI 255 160 0.8755949255 3 0 0 0 0  
ZA5519 VIRI 260 174 0.8978008328 4 1 1 0 0  
ZA5520 VIRI 255 176 0.963154418 3 0 0 0 0  
ZA5521 VIRI 268 192 0.9037593488 4 0 0 2 2 male
ZA5522 VIRI 315 308 0.8885251773 3 0 0 0 3  
ZA5523 VIRI 270 194 0.8928315418 2 0 0 0 0  
ZA5524 VIRI 216 110 0.9954004189 2 0 0 0 0  
ZA5525 VIRI 220 106 0.907329732 2 1 0 0 0  
ZA5526 VIRI 255 130 0.7114208769 3 3 3 1 0  
ZA5527 VIRI 255 153 0.8372876475 3 0 0 0 0  
ZA5528 VIRI 250 157 0.9123078801 3 1 1 1 1  
ZA5529 VIRI 275 186 0.8097200289 2 0 0 0 0  
ZA5530 VIRI 270 178 0.8191959507 3 2 1 0 0  
ZA5531 VIRI 272 197 0.886589221 2 2 2 0 3  
ZA5532 VIRI 240 132 0.8680282686 2 1 1 0 0  
ZA5533 VIRI 280 204 0.8408941525 2 1 1 1 1  
ZA5534 VIRI 290 244 0.9043236583 3 2 1 2 0  
ZA5535 VIRI 285 236 0.9220024544 2 1 1 1 1  
ZA5536 VIRI 320 336 0.9241337751 4 0 0 4 0  
ZA5537 VIRI 278 217 0.9141216655 3 2 0 0 0  
ZA5538 VIRI 285 202 0.7891715923 3 0 0 3 3  
ZA5539 VIRI 268 191 0.8990522688 4 0 0 0 0  
ZA5540 VIRI 257 149 0.7963223494 3 1 0 0 0  
ZA5541 VIRI 285 232 0.9063752941 4 0 0 4 0 male
ZA5542 VIRI 260 170 0.8771617332 3 2 1 0 0  
ZA5543 VIRI 278 201 0.8467209897 3 0 0 0 0  
ZA5544 VIRI 320 328 0.90213059 4 0 0 0 0  
ZA5545 VIRI 310 292 0.8842130476 3 0 0 0 0  
ZA5546 VIRI 280 192 0.7914297906 3 0 0 0 0  
ZA5547 VIRI 235 136 0.9532422557 4 1 1 0 0  
ZA5548 VIRI 320 334 0.9186329789 3 0 0 0 0  
ZA5549 VIRI 300 242 0.809352969 2 0 0 0 0  
ZA5550 VIRI 285 235 0.9180956643 2 0 0 0 0  
ZA5551 VIRI 290 258 0.9562110813 4 0 0 0 0  
ZA5552 VIRI 285 193 0.7540104817 3 2 1 0 0  
ZA5553 VIRI 310 321 0.972028727 3 0 0 0 0  
ZA5554 VIRI 290 252 0.9339736143 3 1 1 2 4  
ZA5555 VIRI 275 230 1.0012667023 4 1 1 0 0  
ZA5556 VIRI 290 229 0.8487299908 4 2 2 1 2  
ZA5557 VIRI 320 337 0.9268841733 4 1 1 1 2  
ZA5558 VIRI 280 238 0.9810431779 4 1 1 1 1  
ZA5559 VIRI 275 218 0.9490267005 3 1 1 0 0  
ZA5560 VIRI 285 183 0.7149425811 4 2 1 0 0  
ZA5561 VIRI 280 234 0.9645550573 3 0 0 0 0  
ZA5562 VIRI 248 159 0.946691617 4 0 0 0 0  
ZA5563 VIRI 275 198 0.8619600307 3 0 0 0 0  
ZA5564 VIRI 230 139 1.039870977 4 0 0 0 0 male
ZA5565 VIRI 240 130 0.8548763251 4 1 0 0 0  
ZA5566 VIRI 258 168 0.8873635241 3 2 2 0 3  
ZA5567 VIRI 260 180 0.9287594822 4 0 0 0 0  
ZA5568 VIRI 275 222 0.9664400344 3 0 0 0 0  
ZA5569 VIRI 262 181 0.9124848491 3 0 0 0 0  
ZA5570 VIRI 295 267 0.9396163235 4 0 0 0 0  
ZA5571 VIRI 260 193 0.995836556 3 0 0 0 0  
ZA5572 VIRI 285 239 0.9337228245 3 2 2 0 0 male
ZA5573 VIRI 295 256 0.9009055386 3 0 0 0 0  
ZA5574 VIRI 268 200 0.9414159883 3 0 0 0 0  
ZA5575 VIRI 275 204 0.8880800316 3 0 0 0 0  
ZA5576 VIRI 280 241 0.9934092684 2 0 0 0 0  
ZA5577 VIRI 265 181 0.8815431535 2 2 2 1 1  
ZA5578 VIRI 265 172 0.837709516 3 0 0 0 0  
ZA5579 VIRI 258 160 0.8451081182 4 2 2 0 4  
ZA5580 VIRI 285 199 0.7774512221 4 0 0 0 0 male
ZA5581 VIRI 255 170 0.9303196083 2 2 0 0 4 male
ZA5582 VIRI 235 131 0.9181965846 4 0 0 0 0  
ZA5583 VIRI 252 153 0.8678562436 2 0 0 0 0  
ZA5584 VIRI 248 152 0.9050133697 0 1 0 0 0  
ZA5585 VIRI 304 307 0.9863508363 4 2 2 1 1  
ZA5586 VIRI 280 227 0.9357008462 4 0 0 0 0  
ZA5587 VIRI 270 203 0.9342515617 4 0 0 0 0 male
ZA5588 VIRI 265 199 0.9692104284 4 0 0 0 0  
ZA5589 VIRI 258 172 0.908491227 4 0 0 0 0  
ZA5590 VIRI 255 157 0.8591775206 2 0 0 0 0  
ZA5591 VIRI 248 160 0.9526456523 4 0 0 0 0  
ZA5592 VIRI 270 188 0.8652181951 4 2 2 0 0  
ZA5593 VIRI 275 216 0.9403200335 2 2 0 0 0  
ZA5594 VIRI 268 188 0.884931029 4 0 0 0 0  
ZA5595 VIRI 260 171 0.8823215081 4 0 0 0 0  
ZA5596 VIRI 245 156 0.9637210891 3 0 0 0 0  
ZA5597 VIRI 280 253 1.0428736303 4 0 0 0 0  
ZA5598 VIRI 278 241 1.0152226792 2 0 0 0 4 male
ZA5599 VIRI 275 223 0.9707933679 2 0 0 0 4  
ZA5600 VIRI 280 219 0.9027246049 3 0 0 4 0 male
ZA5601 VIRI 250 163 0.9471731494 3 0 0 0 0 male
ZA5602 VIRI 270 188 0.8652181951 4 0 0 0 0  
ZA5603 VIRI 270 204 0.9388537862 3 0 0 0 4  
ZA5604 VIRI 280 221 0.9109686652 4 2 1 0 0  
ZA5605 VIRI 270 202 0.9296493373 3 0 0 0 0  
ZA5606 VIRI 245 147 0.9081217955 3 0 0 0 0  
ZA5607 VIRI 265 199 0.9692104284 4 0 0 0 0  
ZA5608 VIRI 265 169 0.8230983036 3 0 0 0 0  
ZA5609 VIRI 270 190 0.874422644 4 0 0 0 0 male
ZA5610 VIRI 270 214 0.9848760306 3 0 0 0 0  
ZA5611 VIRI 290 259 0.9599173258 3 1 1 1 1  
ZA5612 VIRI 265 192 0.9351175993 4 1 0 0 0  
ZA5613 VIRI 265 202 0.9838216409 3 0 0 0 0 male
ZA5614 VIRI 300 288 0.9631969217 3 1 1 0 2  
ZA5615 VIRI 275 213 0.927260033 3 1 1 1 1  
ZA5616 VIRI 295 265 0.932577999 3 0 0 1 2  
ZA5617 VIRI 255 183 1.001461696 2 0 0 0 0  
ZA5618 VIRI 270 191 0.8790248684 3 0 0 0 0  
ZA5619 VIRI 280 226 0.931578816 2 0 0 0 0  
ZA5620 VIRI 333 376 0.9166041462 4 1 2 0 0  
ZA5621 VIRI 268 202 0.9508301482 4 2 0 0 0  
ZA5622 VIRI 270 174 0.8007870529 2 0 0 0 0  
ZA5623 VIRI 255 172 0.9412645449 3 1 1 0 0  
ZA5624 VIRI 265 162 0.7890054744 3 1 1 0 0  
ZA5625 VIRI 270 205 0.9434560106 4 1 1 2 0  
ZA5626 VIRI 255 150 0.8208702426 3 0 0 0 0  
ZA5627 VIRI 245 153 0.9451879912 4 0 0 0 0  
ZA5628 VIRI 265 207 1.0081736617 3 0 0 0 0  
ZA5629 VIRI 275 225 0.9795000349 4 0 0 0 0  
ZA5630 VIRI 270 201 0.9250471129 4 1 1 0 4  
ZA5631 VIRI 260 178 0.9184399324 3 0 0 0 0  
ZA5632 VIRI 280 205 0.8450161827 4 0 0 0 0 
ZA5633 VIRI 252 160 0.9075620848 3 0 0 0 0  
ZA5634 VIRI 290 234 0.8672612133 3 0 0 0 0  
ZA5635 VIRI 250 150 0.8716317326 3 2 2 0 0  
ZA5636 VIRI 281 210 0.8563260296 3 0 0 0 0  
ZA5637 VIRI 280 208 0.8573822732 3 0 0 0 0  
ZA5638 VIRI 260 156 0.8049248846 4 0 0 0 0  
ZA5639 VIRI 330 342 0.8568974851 4 2 0 2 0  
ZA5640 VIRI 270 166 0.7639692574 2 3 3 0 0  
ZA5641 VIRI 265 163 0.7938758786 3 0 0 0 0  
ZA5642 VIRI 240 125 0.8219964664 3 0 0 0 0  
ZA5643 VIRI 310 285 0.8630161595 4 0 0 0 0  
ZA5644 VIRI 300 271 0.9063415479 3 0 0 2 2  
ZA5645 VIRI 320 326 0.8966297937 4 0 0 0 0  
ZA5646 VIRI 305 293 0.9320497775 4 0 0 0 0  
ZA5647 VIRI 265 197 0.9594696201 3 0 0 0 0  
ZA5648 VIRI 275 214 0.9316133665 2 0 0 0 0  
ZA5649 VIRI 305 243 0.7729969145 3 1 1 1 1  
ZA5650 VIRI 300 258 0.862863909 3 0 0 0 0  
ZA5651 VIRI 248 130 0.7740245925 4 3 2 1 1  
ZA5652 VIRI 276 206 0.8869777012 4 0 0 0 0  
ZA5653 VIRI 252 160 0.9075620848 2 0 0 0 0 male
ZA5654 VIRI 242 136 0.8721242238 0 0 0 0 0  
ZA5655 VIRI 255 170 0.9303196083 3 0 0 0 0  
ZA5656 VIRI 255 162 0.886539862 3 0 0 0 0 male
ZA5657 VIRI 288 244 0.9234865794 3 0 0 0 0  
ZA5658 VIRI 275 214 0.9316133665 3 0 0 0 0  
ZA5659 VIRI 300 239 0.7993196677 4 2 2 0 0  
ZA5660 VIRI 232 118 0.859910819 4 0 0 0 0 
ZA5661 VIRI 258 144 0.7605973063 4 3 0 3 0  
ZA5662 VIRI 270 170 0.7823781552 0 2 2 0 0  
ZA5663 VIRI 285 227 0.8868413438 0 0 0 0 0  
ZA5664 VIRI 271 193 0.8783353413 3 0 0 0 0  
ZA5665 VIRI 290 255 0.9450923478 0 0 0 0 0  
ZA5666 VIRI 280 199 0.8202840017 4 0 0 0 0  
ZA5667 VIRI 265 179 0.8718023452 4 0 0 0 0 male
ZA5668 VIRI 280 214 0.8821144541 3 0 0 0 0  
ZA5669 VIRI 270 185 0.8514115218 2 0 0 0 4 male
ZA5670 VIRI 250 147 0.854199098 3 1 1 0 0  
ZA5671 VIRI 324 332 0.879400489 2 1 1 0 2  
ZA5672 VIRI 270 194 0.8928315418 4 0 0 0 0  
ZA5673 VIRI 272 206 0.9270932971 3 0 0 0 0  
ZA5674 VIRI 250 157 0.9123078801 4 2 2 1 1  
ZA5675 VIRI 268 193 0.9084664287 4 0 0 0 0  
ZA5676 VIRI 300 273 0.9130304154 4 0 0 0 0  
ZA5677 VIRI 285 228 0.8907481339 4 0 0 0 0  
ZA5678 VIRI 260 171 0.8823215081 3 1 1 1 1  
ZA5679 VIRI 281 214 0.8726370016 3 2 2 1 1  
ZA5680 VIRI 240 130 0.8548763251 4 1 1 0 0 
ZA5681 VIRI 295 241 0.8481181047 3 0 0 2 0  
ZA5682 VIRI 270 208 0.957262684 3 0 0 0 0  
ZA5683 VIRI 295 252 0.8868288896 4 1 1 2 2  
ZA5684 VIRI 278 216 0.9099091232 4 1 1 4 0 male
ZA5685 VIRI 250 222 1.2900149643 2 0 0 0 0  
ZA5686 VIRI 250 149 0.8658208544 4 0 0 0 0  
ZA5687 VIRI 275 204 0.8880800316 4 0 0 0 4  
ZA5688 VIRI 255 148 0.8099253061 0 0 0 0 0  
ZA5689 VIRI 250 154 0.8948752455 3 0 0 0 0 male
ZA5690 VIRI 240 136 0.8943321555 4 0 0 0 0 
ZA5691 VIRI 293 227 0.8154868598 4 0 2 0 0  
ZA5692 VIRI 265 182 0.8864135577 3 0 0 0 0 male
ZA5693 VIRI 282 220 0.8874990209 0 0 0 0 0  
ZA5694 VIRI 280 208 0.8573822732 3 0 0 0 0  
ZA5695 VIRI 260 178 0.9184399324 4 0 0 0 0  
ZA5696 VIRI 265 162 0.7890054744 4 0 0 0 0  
ZA5697 VIRI 265 172 0.837709516 3 0 0 0 0  
ZA5698 VIRI 255 158 0.8646499889 3 0 0 0 0  
ZA5699 VIRI 270 184 0.8468092973 0 1 0 0 0  
ZA5700 VIRI 245 151 0.9328325926 2 2 0 0 0 male
ZA5701 VIRI 245 122 0.7536793132 3 4 0 0 0  
ZA5702 VIRI 320 335 0.921383377 3 0 0 0 0 male
ZA5703 VIRI 290 244 0.9043236583 3 0 0 0 2  
ZA5704 VIRI 268 198 0.9320018284 3 0 0 0 0 
ZA5705 VIRI 267 189 0.8997724309 4 0 0 0 0 male
ZA5706 VIRI 260 175 0.9029606077 3 2 2 2 2 male
ZA5707 VIRI 260 170 0.8771617332 4 0 0 0 0 male
ZA5708 VIRI 265 167 0.8133574952 3 0 0 0 0 
ZA5709 VIRI 260 174 0.8978008328 3 0 0 0 0  
ZA5710 VIRI 310 315 0.9538599657 0 0 0 3 0  
ZA5711 VIRI 300 281 0.9397858854 4 0 0 0 0  
ZA5712 VIRI 310 302 0.9144943163 3 2 1 0 3  
ZA5713 VIRI 333 353 0.8605352755 4 0 0 0 0  
ZA5714 VIRI 285 236 0.9220024544 3 0 0 0 0  
ZA5715 VIRI 265 183 0.8912839618 4 0 0 0 0  
ZA5716 VIRI 270 199 0.915842664 3 0 0 0 0  
ZA5717 VIRI 285 228 0.8907481339 4 0 0 0 0  
ZA5718 VIRI 300 274 0.9163748491 4 2 2 0 0  
ZA5719 VIRI 295 266 0.9360971612 4 0 0 0 0  
ZA5720 VIRI 280 202 0.8326500922 4 0 2 2 0  
ZA5721 VIRI 300 283 0.9464747529 3 0 0 0 0  
ZA5722 VIRI 255 179 0.9795718229 4 0 0 0 0  
ZA5723 VIRI 265 167 0.8133574952 4 0 0 0 0  
ZA5724 VIRI 275 193 0.8401933633 4 0 0 0 0  
ZA5725 VIRI 274 220 0.9683636428 4 0 0 0 0  
ZA5726 VIRI 305 303 0.9638603502 3 0 0 0 0  
ZA5727 VIRI 255 179 0.9795718229 3 0 0 0 0  
ZA5728 VIRI 260 167 0.8616824085 3 2 2 0 0  
ZA5729 VIRI 300 264 0.8829305116 3 0 0 0 0  
ZA5730 VIRI 260 177 0.9132801575 4 0 0 0 0  
ZA5731 VIRI 260 177 0.9132801575 4 0 0 0 0  
ZA5732 VIRI 275 215 0.9359667 3 0 0 0 0  
ZA5733 VIRI 295 270 0.9501738103 4 0 0 0 0  
ZA5734 VIRI 280 222 0.9150906954 3 0 0 0 0  
ZA5735 VIRI 275 214 0.9316133665 2 1 1 0 0  
ZA5736 VIRI 290 249 0.9228548808 4 1 0 3 3  
ZA5737 VIRI 260 153 0.7894455599 4 0 0 0 0  
ZA5738 VIRI 280 229 0.9439449065 3 0 0 0 0  
ZA5739 VIRI 250 184 1.069201592 4 0 0 0 0  
ZA5740 VIRI 255 156 0.8537050523 3 0 0 0 0  
ZA5741 VIRI 285 229 0.8946549239 4 0 0 0 0 male
ZA5742 VIRI 260 152 0.784285785 4 0 0 0 0  
ZA5743 VIRI 309 299 0.914317423 3 0 0 0 0  
ZA5744 VIRI 280 218 0.8986025748 2 0 0 0 0  
ZA5745 VIRI 260 162 0.835883534 2 0 0 0 0 male
ZA5746 VIRI 255 170 0.9303196083 3 0 0 0 0 male
ZA5747 VIRI 280 192 0.7914297906 3 3 2 2 0  
ZA5748 VIRI 265 170 0.8279687077 4 0 0 0 0  
ZA5749 VIRI 270 184 0.8468092973 3 2 2 0 0  
ZA5750 VIRI 278 187 0.7877453984 3 0 0 0 0  
ZA5751 VIRI 270 208 0.957262684 3 0 0 0 0  
ZA5752 VIRI 285 232 0.9063752941 3 0 0 0 0  
ZA5753 VIRI 312 284 0.8433928603 3 0 0 0 0  
ZA5754 VIRI 297 216 0.7447349058 3 1 0 1 0  
ZA5755 VIRI 317 313 0.8857981584 2 1 0 0 1  
ZA5756 VIRI 299 249 0.8412317323 3 1 1 0 0  
ZA5757 VIRI 275 212 0.9229066996 3 1 0 0 1  
ZA5758 VIRI 285 230 0.898561714 2 0 0 0 0 male
ZA5759 VIRI 265 172 0.837709516 3 0 0 0 0  
ZA5760 VIRI 277 203 0.8645345175 2 0 0 1 1 male
ZA5761 VIRI 256 178 0.9626156264 3 0 0 0 0  
ZA5762 VIRI 267 191 0.9092938323 3 1 0 0 0  
ZA5763 VIRI 257 148 0.7909779041 3 1 1 0 0  
ZA5764 VIRI 253 148 0.8294811789 3 2 0 1 2  
ZA5765 VIRI 247 144 0.8679420383 1 1 1 0 0 male
ZA5766 VIRI 283 211 0.8421114175 3 0 0 0 0  
ZA5767 VIRI 252 156 0.8848730327 3 0 0 0 0  
ZA5768 VIRI 245 147 0.9081217955 3 0 0 0 0  
ZA5769 VIRI 261 179 0.9129191006 3 0 0 0 0 male
ZA5770 VIRI 268 180 0.8472743895 3 0 0 0 0 male
ZA5771 VIRI 262 164 0.8267818522 3 0 0 0 0  
ZA5772 VIRI 313 257 0.7558468031 3 0 0 0 0  
ZA5773 VIRI 320 292 0.803116257 3 1 0 1 0  
ZA5774 VIRI 310 257 0.7782286069 3 0 1 0 0  
ZA5775 VIRI 268 177 0.8331531496 3 0 0 0 0  
ZA5776 VIRI 252 198 1.12310808 2 2 0 0 0  
ZA5777 VIRI 246 148 0.9030844012 3 0 0 0 0 male
ZA5778 VIRI 230 98 0.7331464442 3 1 1 0 0  
ZA5779 VIRI 295 223 0.784773184 2 1 0 0 0  
ZA5780 VIRI 258 169 0.8926454498 3 0 0 0 0  
ZA5781 VIRI 322 320 0.8636677183 3 1 0 0 0  
ZA5782 VIRI 273 201 0.8945883474 3 1 1 0 0  
ZA5783 VIRI 276 196 0.8439205312 3 0 0 0 0  
ZA5784 VIRI 285 240 0.9376296146 3 0 0 0 0  
ZA5785 VIRI 297 246 0.8481703093 3 0 0 0 0  
ZA5786 VIRI 273 183 0.8144759581 3 1 0 0 0  
ZA5787 VIRI 324 297 0.7866926061 2 1 1 1 1  
ZA5788 VIRI 247 208 1.2536940554 3 0 0 0 0  
ZA5789 VIRI 268 185 0.8708097892 3 0 0 0 0  
ZA5790 VIRI 310 284 0.8599880326 3 0 0 2 0  
ZA5791 VIRI 273 178 0.7922225166 3 0 0 0 0  
ZA5792 VIRI 246 113 0.6895171442 3 3 2 0 0  
ZA5793 VIRI 270 170 0.7823781552 3 0 0 0 0  
ZA5794 VIRI 318 289 0.8101093958 3 0 0 1 1  
ZA5795 VIRI 292 183 0.6642645101 3 1 1 0 0  
ZA5796 VIRI 265 174 0.8474503244 4 0 0 0 0 male
ZA5797 VIRI 258 145 0.7658792321 3 1 1 0 0  
ZA5798 VIRI 290 229 0.8487299908 4 0 0 2 1  
ZA5800 VIRI 304 269 0.8642618077 4 0 0 0 0  
ZA5801 VIRI 315 274 0.7904412292 3 0 1 0 0  
ZA5802 VIRI 282 201 0.8108513782 3 1 0 0 0  
ZA5803 VIRI 288 230 0.8704996445 1 0 0 0 0  
ZA5804 VIRI 227 127 0.9886563808 3 0 0 0 0  
ZA5805 VIRI 272 170 0.7650769928 2 1 0 0 0  
ZA5806 VIRI 274 186 0.8187074434 2 1 1 0 2 male
ZA5807 VIRI 271 192 0.873784381 1 0 0 0 0 male
ZA5808 VIRI 265 178 0.866931941 1 0 0 0 0  
ZA5809 VIRI 249 144 0.8469903658 1 0 0 0 0  
ZA5810 VIRI 265 160 0.7792646661 3 0 0 0 0  
ZA5811 VIRI 276 184 0.7922519273 4 0 0 0 0 male
ZA5812 VIRI 286 227 0.8774790913 1 0 0 0 0  
ZA5813 VIRI 272 199 0.8955901268 2 0 0 0 0  
ZA5814 VIRI 257 162 0.8658001383 3 0 2 0 0  
ZA5815 VIRI 277 182 0.7750999122 4 1 1 1 0  
ZA5816 VIRI 272 194 0.8730878623 3 0 0 1 1 male
ZA5817 VIRI 278 201 0.8467209897 3 0 0 0 0 male
ZA5818 VIRI 247 139 0.837805162 2 0 0 0 0 male
ZA5819 VIRI 252 130 0.7373941939 3 1 0 0 0  
ZA5820 VIRI 270 191 0.8790248684 3 1 0 0 0  
ZA5821 VIRI 254 155 0.8583917536 4 0 0 0 0  
ZA5822 VIRI 292 218 0.791309635 3 0 0 0 0  
ZA5823 VIRI 270 194 0.8928315418 0 0 0 0 0  
ZA5824 VIRI 312 297 0.8819988715 3 1 0 0 0  
ZA5825 VIRI 269 179 0.8331124461 3 1 0 0 0  
ZA5826 VIRI 302 275 0.9013877604 3 0 0 0 0  
ZA5827 VIRI 290 223 0.8264925238 3 1 0 0 0  
ZA5828 VIRI 261 153 0.7803163263 4 2 1 0 0  
ZA5829 VIRI 272 193 0.8685874094 3 1 1 0 0  
ZA5830 VIRI 285 205 0.8008919625 3 0 1 0 0  
ZA5831 VIRI 286 231 0.8929412779 1 0 0 0 0  
ZA5832 VIRI 277 203 0.8645345175 3 0 0 0 0  
ZA5833 VIRI 251 163 0.9357853207 3 0 0 0 0  
ZA5834 VIRI 283 205 0.8181651213 3 0 0 0 0  
ZA5835 VIRI 253 148 0.8294811789 3 1 0 0 0  
ZA5836 VIRI 302 250 0.8194434186 3 0 0 0 0  
ZA5837 VIRI 258 152 0.8028527123 3 1 2 1 0 male
ZA5838 VIRI 290 247 0.9154423918 1 0 0 0 0  
ZA5839 VIRI 305 268 0.852523346 3 1 0 1 0  
ZA5840 VIRI 265 146 0.7110790078 2 1 3 1 1  
ZA5841 VIRI 270 169 0.7777759307 3 1 0 0 0  
ZA5842 VIRI 308 215 0.6639414597 3 0 1 2 0 male
ZA5843 VIRI 257 136 0.7268445605 3 0 0 0 0  
ZA5844 VIRI 292 234 0.8493874063 2 1 1 0 0  
ZA5846 VIRI 307 261 0.813975306 3 1 0 0 1  
ZA5847 VIRI 263 178 0.8870622228 2 1 1 0 0  
ZA5848 VIRI 265 154 0.7500422411 3 1 0 0 0  
ZA5849 VIRI 307 291 0.9075356859 3 0 0 0 0  
ZA5850 VIRI 330 319 0.7992698765 2 0 0 1 1  
ZA5851 VIRI 274 185 0.8143057905 3 3 1 0 0  
ZA5852 VIRI 287 217 0.8299990337 3 0 0 4 2 male
ZA5853 VIRI 260 174 0.8978008328 2 0 0 0 0  
ZA5854 VIRI 265 170 0.8279687077 3 0 0 0 0  
ZA5855 VIRI 254 147 0.8140876631 3 1 1 0 0  
ZA5856 VIRI 291 222 0.8142489699 3 1 0 0 0  
ZA5857 VIRI 282 200 0.8068172917 3 0 0 0 0  
ZA5858 VIRI 278 213 0.8972714965 0 0 0 0 0  
ZA5859 VIRI 310 289 0.875128667 4 0 0 0 0  
ZA5860 VIRI 268 178 0.8378602296 1 2 1 0 0 male
ZA5861 VIRI 270 191 0.8790248684 2 0 1 0 0  
ZA5862 VIRI 300 267 0.8929638129 2 1 0 0 0  
ZA5863 VIRI 283 214 0.8540845657 2 0 0 0 0 male
ZA5864 VIRI 294 252 0.8960002475 1 0 0 0 0  
ZA5865 VIRI 300 270 0.9029971141 4 1 0 0 0  
ZA5866 VIRI 277 190 0.8091702381 3 0 0 0 0  
ZA5867 VIRI 253 117 0.6557384995 3 0 0 0 0 male
ZA5868 VIRI 265 200 0.9740808326 3 0 0 0 0  
ZA5869 VIRI 273 213 0.9479966069 3 0 0 0 0  
ZA5870 VIRI 274 192 0.845117361 1 0 0 0 0 male
ZA5871 VIRI 271 179 0.8146218968 3 2 0 1 1  
ZA5872 VIRI 272 194 0.8730878623 4 0 0 0 0  
ZA5873 VIRI 277 199 0.8474993546 3 1 0 0 0  
ZA5874 VIRI 212 112 1.0725569566 4 1 0 0 0  
ZA5875 VIRI 324 297 0.7866926061 3 0 0 0 0  
ZA5876 VIRI 331 290 0.7199779182 2 0 0 0 0  
ZA5877 VIRI 237 126 0.860761942 4 0 0 0 0  
ZA5878 VIRI 227 122 0.9497329013 3 1 0 0 0  
ZA5879 VIRI 247 124 0.747394533 3 1 1 0 0  
ZA5880 VIRI 288 219 0.8288670528 3 0 0 0 0  
ZA5881 VIRI 271 192 0.873784381 1 0 0 0 0 male
ZA5882 VIRI 278 187 0.7877453984 3 0 0 0 0  
ZA5883 VIRI 282 214 0.8632945022 3 0 0 0 0  
ZA5884 VIRI 266 177 0.852279235 1 0 0 0 0 male
ZA5885 VIRI 245 137 0.8463448026 3 0 0 0 0  
ZA5886 VIRI 293 254 0.9124830943 2 1 0 2 0  
ZA5887 VIRI 262 177 0.8923194381 1 0 0 0 0  
ZA5889 VIRI . . . 2 0 0 0 0  
ZA5890 VIRI 265 175 0.8523207285 2 0 0 0 0 male
ZA5891 VIRI 241 135 0.8766417085 3 0 0 0 0 male
ZA5892 VIRI 278 209 0.8804213276 2 0 0 0 0  
ZA5893 VIRI 298 241 0.8225110902 3 1 0 0 0  
ZA5894 VIRI 291 181 0.6638696557 3 0 1 0 0 
ZA5895 VIRI 262 174 0.8771953798 4 1 0 1 1  
ZA5896 VIRI 275 153 0.6660600237 4 4 1 0 1  
ZA5897 VIRI 283 216 0.8620666644 1 1 0 1 0 male
ZA5898 VIRI 285 225 0.8790277637 2 0 0 0 0 male
ZA5899 VIRI 267 197 0.9378580365 4 0 0 0 0  
ZA5900 VIRI 280 215 0.8862364843 3 0 0 2 2 male
ZA5901 VIRI 262 167 0.8419059105 3 0 0 0 0  
ZA5902 VIRI 264 169 0.8325815951 3 0 0 0 0  
ZA5903 VIRI 260 164 0.8462030838 4 0 1 0 0 male
ZA5904 VIRI 288 224 0.8477909581 4 0 0 0 0  
ZA5905 VIRI 243 121 0.7662991809 3 1 1 0 0  
ZA5906 VIRI 249 153 0.8999272636 2 1 1 0 0 male
ZA5907 VIRI 302 257 0.8423878343 4 0 0 0 0  
ZA5908 VIRI 301 259 0.8575180739 2 0 0 0 0  
ZA5909 VIRI 264 154 0.7586838203 2 0 0 0 0  
ZA5910 VIRI 302 268 0.8784433447 3 0 0 0 0  
ZA5911 VIRI 274 204 0.897937196 3 0 0 0 0  
ZA5912 VIRI 267 148 0.7045837025 3 1 2 1 1  
ZA5913 VIRI 289 237 0.8876216416 2 1 0 0 0  
ZA5914 VIRI 275 201 0.8750200312 3 0 1 1 0  
ZA5915 VIRI 290 220 0.8153737903 3 0 0 0 0  
ZA5916 VIRI 261 167 0.8517178202 3 0 0 0 0  
ZA5917 VIRI 296 218 0.7593510697 4 2 2 0 1  
ZA5918 VIRI 290 196 0.7264239222 3 0 0 0 0  
ZA5919 VIRI 262 173 0.8721540271 3 0 0 0 0  
ZA5920 VIRI 243 125 0.7916313852 4 1 0 0 0  
ZA5921 VIRI 277 208 0.8858284711 2 0 0 0 0  
ZA5922 VIRI 313 284 0.835254833 3 0 0 0 1  
ZA5923 VIRI 312 277 0.8226050081 3 0 0 0 0  
ZA5924 VIRI 281 192 0.7829266557 2 1 1 0 0 male
ZA5925 VIRI 260 130 0.6707707372 4 2 0 0 0  
ZA5926 VIRI 287 215 0.822349273 3 1 1 0 2 male
ZA5927 VIRI 296 242 0.8429493526 3 0 0 1 1  
ZA5928 VIRI 287 191 0.7305521448 3 2 0 2 0  
ZA5929 VIRI 282 206 0.8310218105 4 0 0 0 0  
ZA5930 VIRI 316 332 0.9486067778 2 0 0 0 0  
ZA5931 VIRI 328 336 0.8575146156 3 0 0 0 0  
ZA5932 VIRI 302 286 0.9374432708 2 1 0 0 0  
ZA5933 VIRI 257 150 0.8016667947 2 1 1 0 0  
ZA5934 VIRI 310 290 0.8781567938 2 0 0 0 0  
ZA5935 VIRI 298 258 0.8805305447 3 0 1 0 0  
ZA5936 VIRI 259 162 0.8457007766 3 0 0 0 0  
ZA5937 VIRI 304 264 0.8481974618 3 1 0 0 1  
ZA5938 VIRI 277 212 0.902863634 3 0 0 0 0  
ZA5939 VIRI 360 437 0.8411721001 2 0 0 0 0  
ZA5940 VIRI 298 285 0.9726790901 0 0 0 0 0  
ZA5941 VIRI 348 320 0.6825977763 3 1 1 0 0  
ZA5942 VIRI 312 239 0.7097566676 3 0 0 1 1  
ZA5943 VIRI 258 158 0.8345442667 3 1 0 0 0  
ZA5944 VIRI 266 183 0.8811700565 3 2 1 0 0  
ZA5945 VIRI 318 288 0.8073062491 3 0 0 0 0  
ZA5946 VIRI 270 194 0.8928315418 2 0 0 0 0  
ZA5947 VIRI 290 238 0.8820861913 3 1 1 0 0  
ZA5948 VIRI 288 241 0.9121322362 3 0 0 0 0  
ZA5949 VIRI 272 168 0.756076087 3 0 0 0 0  
ZA5950 VIRI 274 199 0.8759289314 1 0 0 0 0 male
ZA5951 VIRI 282 223 0.8996012803 3 0 0 0 0  
ZA5952 VIRI 315 297 0.8567921353 2 0 0 0 0  
ZA5953 VIRI 252 190 1.0777299757 2 1 0 0 0  
ZA5954 VIRI 271 193 0.8783353413 3 0 0 0 1 male
ZA5955 VIRI 296 242 0.8429493526 4 0 0 1 0 male
ZA5956 VIRI 303 273 0.8859138324 3 1 0 0 0  
ZA5957 VIRI 270 191 0.8790248684 1 1 0 0 0  
ZA5958 VIRI 308 300 0.9264299437 2 0 0 1 1  
ZA5959 VIRI 276 197 0.8482262482 0 0 0 0 0  
ZA5960 VIRI 298 240 0.8190981812 3 2 0 0 0  
ZA5961 VIRI 264 159 0.7833164119 3 0 0 0 0  
ZA5962 VIRI 260 165 0.8513628587 3 0 0 0 0 male
ZA5963 VIRI 317 280 0.7924072982 3 0 0 3 0 male
ZA5964 VIRI 273 214 0.9524472952 1 0 0 0 0  
ZA5965 VIRI 259 175 0.9135656537 1 0 0 0 0 male
ZA5966 VIRI 291 243 0.8912725211 1 2 0 2 0  
ZA5967 VIRI 278 207 0.8719962431 3 1 0 0 0 male
ZA5968 VIRI 272 194 0.8730878623 4 0 0 0 0  
ZA5969 VIRI 272 195 0.8775883152 2 0 0 0 0  
ZA5970 VIRI 288 224 0.8477909581 4 2 1 1 1  
ZA5971 VIRI 257 160 0.8551112477 0 0 0 0 0  
ZA5972 VIRI 323 348 0.9304554869 2 0 1 1 0  
ZA5973 VIRI 298 167 0.5699558177 3 0 0 0 0  
ZA5974 VIRI 286 213 0.8233614381 3 0 0 0 0  
ZA5975 VIRI 306 261 0.8220620223 1 0 0 0 0  
ZA5976 VIRI 322 340 0.9176469507 1 0 0 0 0  
ZA5977 VIRI 310 310 0.9387193313 3 0 0 0 1  
ZA5978 VIRI 307 287 0.8950609686 2 0 0 0 0  
ZA5979 VIRI 267 183 0.8712082268 3 0 0 0 0  
ZA5980 VIRI 263 185 0.9219466922 2 0 0 0 0  
ZA5981 VIRI 295 223 0.784773184 3 0 0 0 0  
ZA5982 VIRI 296 232 0.8081167348 3 0 0 0 0  
ZA5983 VIRI 287 212 0.810874632 2 0 0 0 0  
ZA5984 VIRI 320 315 0.8663754142 4 2 1 0 0  
ZA5985 VIRI 286 244 0.9431933844 4 0 0 0 0  
ZA5986 VIRI 263 190 0.9468641704 3 0 1 1 0 male
ZA5987 VIRI 267 177 0.8426440226 3 1 1 0 0  
ZA5988 VIRI 228 217 1.6669291737 2 1 0 1 0  
ZA5989 VIRI 306 250 0.7874157302 3 1 0 0 1  
ZA5990 VIRI 277 171 0.7282532143 4 3 1 1 1  
ZA5991 VIRI 332 290 0.7134271033 3 1 0 0 1  
ZA5992 VIRI 270 198 0.9112404395 4 0 0 0 0  
ZA5993 VIRI 272 183 0.8235828805 2 2 1 0 0  
ZA5994 VIRI 263 184 0.9169631966 4 0 0 0 0  
ZA5995 VIRI 247 141 0.8498599126 4 3 1 0 0  
ZA5996 VIRI 292 223 0.8094589385 2 0 0 0 0  
ZA5997 VIRI 263 161 0.802342797 3 1 0 0 0  
ZA5998 VIRI 297 269 0.9274707854 3 0 0 1 1  
ZA5999 VIRI 291 224 0.8215845462 3 0 1 0 0  
