# Supplementary material for: The effects of environmental enrichment on hatchery-performance, smolt migration and capture rates in landlocked Atlantic salmon
Source: PLoS One. 2021 Dec 2;16(12):e0260944. doi: 10.1371/journal.pone.0260944 (PMC8638868; doi:10.1371/journal.pone.0260944)
Supplement: S1 Data — (ZIP) [file pone.0260944.s004.zip › 3-yo_salmon_migration.txt]

PITtag TanchorTAG Rearing Tank Fish_length Fish_weight Fish_CF Maturity DistanceDownwards Perc_Down MaxSlopeCase MaxAverageCase MaxMovingAverage Average_TotalActivity 
6192 ZA5505 ENR 817 245 127 0.7845678097 0 15303 61.8082 365 730 5.92308 1.27601
6202 ZA5515 ENR 817 245 136 0.8401671033 0 13451.6 60.475 42 732 4.50909 1.14636
6204 ZA5517 ENR 817 320 318 0.8746266086 0 42823.2 55.2422 378 482 11.5667 3.99515
6205 ZA5518 ENR 817 255 160 0.8755949255 0 28534.9 60.234 477 730 8.81538 2.44151
6207 ZA5520 ENR 817 255 176 0.963154418 0 41458.2 61.3165 372 730 10.0615 3.48464
6214 ZA5527 ENR 817 255 153 0.8372876475 0 28058.9 56.6167 378 496 6.36944 2.55418
6215 ZA5528 ENR 817 250 157 0.9123078801 0 39334.8 61.1563 491 509 9.13333 3.31482
6221 ZA5534 ENR 817 290 244 0.9043236583 0 36944.7 57.0644 474 741 7.4 3.33666
6226 ZA5539 ENR 817 268 191 0.8990522688 0 42227 58.4776 474 509 9.88889 3.72156
6232 ZA5545 ENR 817 310 292 0.8842130476 0 29701.2 54.3861 380 483 7.96111 2.81456
6236 ZA5549 ENR 817 300 242 0.809352969 0 19675.3 59.3375 369 730 6.38462 1.70889
6237 ZA5550 ENR 817 285 235 0.9180956643 0 48210.1 53.2432 380 509 10.5 4.66658
6241 ZA5554 ENR 817 290 252 0.9339736143 0 42425.8 52.5661 377 483 10.2278 4.15957
6242 ZA5555 ENR 817 275 230 1.0012667023 0 37912.3 52.9356 379 464 10.8306 3.69111
6244 ZA5557 ENR 817 320 337 0.9268841733 0 44068 54.9677 377 485 10.725 4.13181
6247 ZA5560 ENR 817 285 183 0.7149425811 0 43429.9 63.9753 618 665 9.55833 3.49865
6248 ZA5561 ENR 817 280 234 0.9645550573 0 33618.4 54.3962 377 482 8.53333 3.18518
6249 ZA5562 ENR 817 248 159 0.946691617 0 33247.1 55.0437 376 488 7.94444 3.11294
6250 ZA5563 ENR 817 275 198 0.8619600307 0 21134.4 54.2198 374 420 5.65556 2.00889
6253 ZA5566 ENR 817 258 168 0.8873635241 0 37133 55.8571 375 483 7.78056 3.42615
6256 ZA5569 ENR 817 262 181 0.9124848491 0 26249.4 55.0752 377 372 5.64167 2.45633
6257 ZA5570 ENR 817 295 267 0.9396163235 0 44983.2 55.7529 379 477 12.9 4.15822
6260 ZA5573 ENR 817 295 256 0.9009055386 0 1652.68 51.4658 331 1 0.708333 0.165499
6263 ZA5576 ENR 817 280 241 0.9934092684 0 42017.8 54.6382 378 478 10.7222 3.96334
6274 ZA5587 ENR 817 270 203 0.9342515617 1 34491.8 53.8543 379 422 7.48611 3.30081
6276 ZA5589 ENR 817 258 172 0.908491227 0 12520.6 63.0498 618 730 6.01538 1.02345
6281 ZA5594 ENR 817 268 188 0.884931029 0 34162.4 54.5015 473 507 8.30833 3.23046
6282 ZA5595 ENR 817 260 171 0.8823215081 0 45720.7 56.9883 379 478 12.1667 4.13477
6286 ZA5599 ENR 817 275 223 0.9707933679 0 41055.5 56.5521 452 483 11.2556 3.74151
6287 ZA5600 ENR 817 280 219 0.9027246049 1 33100.7 56.5898 499 521 6.86389 3.01456
6289 ZA5602 ENR 817 270 188 0.8652181951 0 32860.1 59.0952 473 495 10.0389 2.86577
6291 ZA5604 ENR 817 280 221 0.9109686652 0 30375.8 58.2431 474 495 9.025 2.68787
6293 ZA5606 ENR 817 245 147 0.9081217955 0 33738.7 54.0104 374 509 7.74444 3.21941
6306 ZA5619 ENR 817 280 226 0.931578816 0 41301.3 54.26 379 465 11.5806 3.92291
6316 ZA5629 ENR 817 275 225 0.9795000349 0 41385 55.5415 451 482 10.9639 3.84016
6318 ZA5631 ENR 817 260 178 0.9184399324 0 37007.5 57.1659 379 465 10.2861 3.33639
6323 ZA5636 ENR 817 281 210 0.8563260296 0 42943.5 58.131 473 482 10.3833 3.80728
6324 ZA5637 ENR 817 280 208 0.8573822732 0 28602.9 54.3206 374 420 7.11944 2.71375
6330 ZA5643 ENR 817 310 285 0.8630161595 0 55605.4 55.3894 377 488 13.5167 5.17385
6339 ZA5652 ENR 817 276 206 0.8869777012 0 53576.1 50.9601 380 488 12.1333 5.41833
6341 ZA5654 ENR 817 242 136 0.8721242238 0 31149.9 64.3544 618 666 9.61944 2.49461
6343 ZA5656 ENR 817 255 162 0.886539862 1 22044.4 61.2556 500 731 5.7 1.85472
6344 ZA5657 ENR 817 288 244 0.9234865794 0 30417.7 56.3894 373 506 7.06667 2.78005
6349 ZA5662 ENR 817 270 170 0.7823781552 0 34769 63.1579 371 740 16.9333 2.8372
6354 ZA5667 ENR 817 265 179 0.8718023452 1 29962.7 57.9976 371 394 7.47778 2.66253
6355 ZA5668 ENR 817 280 214 0.8821144541 0 32990.8 52.9328 379 395 7.03333 3.21213
6362 ZA5675 ENR 817 268 193 0.9084664287 0 26082 58.7189 476 509 5.75556 2.28922
6365 ZA5678 ENR 817 260 171 0.8823215081 0 15616.8 60.6294 645 730 6.18462 1.32749
6367 ZA5680 ENR 817 240 130 0.8548763251 0 49517.6 61.2142 371 533 10.0972 4.169
6370 ZA5683 ENR 817 295 252 0.8868288896 0 41531.4 54.3272 377 465 8.95278 3.93989
6373 ZA5686 ENR 817 250 149 0.8658208544 0 22196.1 56.8596 371 394 5.81389 2.01186
6375 ZA5688 ENR 817 255 148 0.8099253061 0 36960.4 56.1943 372 489 8.45278 3.38976
6376 ZA5689 ENR 817 250 154 0.8948752455 1 32399.8 59.7915 372 496 8.55833 2.79272
6377 ZA5690 ENR 817 240 136 0.8943321555 0 30872.7 59.3445 375 729 7.55714 2.68113
6381 ZA5694 ENR 817 280 208 0.8573822732 0 46186.1 55.7971 377 488 10.25 4.26604
6382 ZA5695 ENR 817 260 178 0.9184399324 0 34669.7 58.3744 451 488 9.85 3.06092
6383 ZA5696 ENR 817 265 162 0.7890054744 0 26102.9 57.8801 498 730 6.13846 2.32426
6385 ZA5698 ENR 817 255 158 0.8646499889 0 35663.4 58.6631 473 495 8.48056 3.13315
6388 ZA5701 ENR 817 245 122 0.7536793132 0 22515.1 57.9798 370 731 5.48333 2.00135
6397 ZA5710 ENR 817 310 315 0.9538599657 0 39580.6 55.0881 451 480 12.0917 3.70296
6400 ZA5713 ENR 817 333 353 0.8605352755 0 42833.7 55.1033 380 482 10.5611 4.0062
6401 ZA5714 ENR 817 285 236 0.9220024544 0 54512.3 51.9074 380 464 14.2222 5.4124
6405 ZA5718 ENR 817 300 274 0.9163748491 0 49862.8 51.8321 233 465 13.0889 4.95795
6406 ZA5719 ENR 817 295 266 0.9360971612 0 37938.4 52.1046 379 731 7.56667 3.75256
6410 ZA5723 ENR 817 265 167 0.8133574952 0 25569.5 55.2305 369 370 5.59167 2.38598
6411 ZA5724 ENR 817 275 193 0.8401933633 0 25527.6 57.1412 371 417 5.91111 2.30243
6414 ZA5727 ENR 817 255 179 0.9795718229 0 27896.8 52.0797 374 420 6.17778 2.76065
6419 ZA5732 ENR 817 275 215 0.9359667 0 48806.4 55.5179 380 465 13.4333 4.53073
6424 ZA5737 ENR 817 260 153 0.7894455599 0 27028.6 60.572 371 509 6.24722 2.29973
6426 ZA5739 ENR 817 250 184 1.069201592 0 53565.7 56.2747 380 428 13.1139 4.90566
6428 ZA5741 ENR 817 285 229 0.8946549239 1 26981.6 57.4243 499 731 5.38333 2.42156
6433 ZA5746 ENR 817 255 170 0.9303196083 1 42310.7 54.8437 376 507 10.4472 3.97601
6437 ZA5750 ENR 817 278 187 0.7877453984 0 49695.5 53.7291 380 483 10.6222 4.76685
6445 ZA5758 ENR 817 285 230 0.898561714 1 23100.9 56.5267 371 509 6.06111 2.1062
6456 ZA5769 ENR 817 261 179 0.9129191006 1 23817.4 59.0355 371 521 5.56667 2.07925
6457 ZA5770 ENR 817 268 180 0.8472743895 1 29492 57.1675 376 395 6.55833 2.65876
6458 ZA5771 ENR 817 262 164 0.8267818522 0 25464.9 53.1086 473 508 5.44722 2.47116
6459 ZA5772 ENR 817 313 257 0.7558468031 0 30757.6 56.2398 473 496 8.04167 2.8186
6470 ZA5783 ENR 817 276 196 0.8439205312 0 36568.2 52.73 380 427 9.80278 3.57412
6471 ZA5784 ENR 817 285 240 0.9376296146 0 45621.3 54.4779 377 482 11.4056 4.3159
6477 ZA5790 ENR 817 310 284 0.8599880326 0 50197.5 56.3329 380 489 11.7917 4.59245
6493 ZA5806 ENR 817 274 186 0.8187074434 1 16485 61.9253 617 730 6.75385 1.37197
6496 ZA5809 ENR 817 249 144 0.8469903658 0 44366.1 55.3107 473 488 11.5778 4.13396
6497 ZA5810 ENR 817 265 160 0.7792646661 0 46170.4 54.5208 452 489 12.1583 4.36442
6500 ZA5813 ENR 817 272 199 0.8955901268 0 35339.1 58.1748 373 509 7.96389 3.13073
6505 ZA5818 ENR 817 247 139 0.837805162 1 31699 58.9477 444 730 7 2.77143
6506 ZA5819 ENR 817 252 130 0.7373941939 0 15669.1 63.7176 617 636 4.58333 1.26739
6513 ZA5826 ENR 817 302 275 0.9013877604 0 49099.2 55.1198 380 478 12.1889 4.59084
6516 ZA5829 ENR 817 272 193 0.8685874094 0 40302.4 54.7457 452 488 10.7667 3.79407
6517 ZA5830 ENR 817 285 205 0.8008919625 0 37357.9 56.1512 474 496 9.88611 3.42884
6518 ZA5831 ENR 817 286 231 0.8929412779 0 45453.9 55.2652 452 482 11.7694 4.23881
6521 ZA5834 ENR 817 283 205 0.8181651213 0 23545.5 51.475 375 731 6.05 2.35741
6524 ZA5837 ENR 817 258 152 0.8028527123 1 39381.9 54.1143 378 421 7.63611 3.75067
6530 ZA5843 ENR 817 257 136 0.7268445605 0 27959.6 58.6313 476 510 7.07222 2.45768
6531 ZA5844 ENR 817 292 234 0.8493874063 0 32572.4 55.7915 378 483 7.91944 3.00889
6535 ZA5848 ENR 817 265 154 0.7500422411 0 39502.2 56.1728 452 495 9.99167 3.62426
6540 ZA5853 ENR 817 260 174 0.8978008328 0 43011.5 53.6115 380 483 10.2167 4.13477
6545 ZA5858 ENR 817 278 213 0.8972714965 0 35004.4 56.6196 379 420 7.93056 3.18625
6554 ZA5867 ENR 817 253 117 0.6557384995 1 34303.6 61.1448 370 730 6.01538 2.89137
6571 ZA5884 ENR 817 266 177 0.852279235 1 44303.3 56.0696 377 495 10.2806 4.07224
6574 ZA5887 ENR 817 262 177 0.8923194381 0 31840.2 54.7531 452 484 7.72778 2.99704
6580 ZA5893 ENR 817 298 241 0.8225110902 0 19000.6 54.1269 372 731 5.66667 1.80916
6581 ZA5894 ENR 817 291 181 0.6638696557 0 35590.1 55.0522 378 496 8.48889 3.33181
6600 ZA5913 ENR 817 289 237 0.8876216416 0 58257 54.799 379 488 12.3667 5.47898
6602 ZA5915 ENR 817 290 220 0.8153737903 0 38058.7 54.3506 379 508 8.15833 3.60889
6605 ZA5918 ENR 817 290 196 0.7264239222 0 51834.5 54.1496 380 427 13.3694 4.93342
6607 ZA5920 ENR 817 243 125 0.7916313852 0 48581.5 72.4628 612 735 23.05 3.45526
6618 ZA5931 ENR 817 328 336 0.8575146156 0 54548.9 51.3136 379 427 12.5056 5.47871
6622 ZA5935 ENR 817 298 258 0.8805305447 0 31991.9 55.2575 375 420 6.41389 2.98383
6624 ZA5937 ENR 817 304 264 0.8481974618 0 24058 52.3262 374 419 5.35278 2.36954
6641 ZA5954 ENR 817 271 193 0.8783353413 1 42431 59.9143 377 730 7.90769 3.64987
6646 ZA5959 ENR 817 276 197 0.8482262482 0 29204.3 51.5891 375 420 6.81944 2.91752
6648 ZA5961 ENR 817 264 159 0.7833164119 0 24952.3 59.4962 371 396 5.09722 2.16146
6654 ZA5967 ENR 817 278 207 0.8719962431 1 19894.9 56.6156 367 741 6.1 1.81105
6655 ZA5968 ENR 817 272 194 0.8730878623 0 35961.5 54.5152 380 395 7.58611 3.39973
6658 ZA5971 ENR 817 257 160 0.8551112477 0 39010.6 57.2316 372 483 10.825 3.51294
6662 ZA5975 ENR 817 306 261 0.8220620223 0 59428.5 53.4176 380 427 13.6389 5.73369
6666 ZA5979 ENR 817 267 183 0.8712082268 0 36589.1 55.5988 374 509 7.92778 3.39164
6670 ZA5983 ENR 817 287 212 0.810874632 0 39052.4 53.6037 380 427 11.7194 3.75472
6671 ZA5984 ENR 817 320 315 0.8663754142 0 44339.9 53.5735 379 427 10.9111 4.2655
6672 ZA5985 ENR 817 286 244 0.9431933844 0 36798.3 56.3647 377 495 9.36944 3.36469
6673 ZA5986 ENR 817 263 190 0.9468641704 1 43759.4 54.1518 380 465 11.8944 4.16469
6678 ZA5991 ENR 817 332 290 0.7134271033 0 19936.8 52.2263 380 402 7.50833 1.96739
6690 ZA4503 STD 818 250 162 0.9413622712 0 51667.2 64.972 404 732 14.4545 4.09838
6694 ZA4507 STD 818 275 196 0.8532533637 0 59533.1 59.8067 379 407 14.7806 5.13019
6703 ZA4516 STD 818 261 150 0.7650160061 0 28623.8 64.1167 43 730 12.2769 2.30081
6704 ZA4517 STD 818 280 186 0.7666976097 0 75516 56.4796 406 490 17.6278 6.89084
6707 ZA4520 STD 818 260 147 0.7584869105 0 50004 59.8685 378 425 10.9667 4.30458
6710 ZA4523 STD 818 240 120 0.7891166078 0 42326.4 60.4226 495 512 10.0278 3.61024
6719 ZA4532 STD 818 255 159 0.8701224572 0 72749.3 62.2678 379 510 14.9278 6.02129
6724 ZA4537 STD 818 270 159 0.7317536863 0 55783.2 62.3415 406 468 13.3944 4.61159
6726 ZA4539 STD 818 250 113 0.6566292386 0 13514.3 66.2394 665 730 8.56923 1.05148
6729 ZA4542 STD 818 260 151 0.7791260101 0 26076.8 63.8576 497 730 8.4 2.10458
6732 ZA4545 STD 818 265 153 0.7451718369 0 75657.2 62.8219 498 510 16.1306 6.20674
6733 ZA4546 STD 818 260 179 0.9235997073 1 50119.1 61.5558 497 731 13.2 4.19623
6734 ZA4547 STD 818 272 182 0.8190824276 0 47786.5 65.0043 497 512 13.1028 3.78868
6744 ZA4557 STD 818 248 149 0.8871512637 0 53518.6 55.8082 497 511 11.8056 4.94232
6746 ZA4559 STD 818 240 136 0.8943321555 0 27436.6 67.2392 497 730 11.0154 2.10296
6747 ZA4560 STD 818 230 103 0.770551875 0 62430.5 60.8317 406 512 14.575 5.28922
6760 ZA4573 STD 818 245 117 0.7227908168 0 29879 53.8099 379 395 7.49722 2.86173
6763 ZA4576 STD 818 275 187 0.8140733623 0 50223.7 62.1071 406 407 11.1 4.16765
6766 ZA4579 STD 818 268 167 0.7860823502 0 37807.7 53.0024 499 730 8.78462 3.67628
6770 ZA4583 STD 818 270 157 0.7225492374 0 45077.4 73.5535 475 490 14.5528 3.15849
6776 ZA4589 STD 818 260 151 0.7791260101 0 71237.8 60.651 478 509 17.9667 6.05337
6777 ZA4590 STD 818 255 144 0.7880354329 0 42331.6 64.494 499 730 11.9231 3.38275
6778 ZA4591 STD 818 270 170 0.7823781552 0 22828.9 65.3443 665 730 11.2154 1.80054
6781 ZA4594 STD 818 240 124 0.8154204947 0 27237.8 65.9825 666 730 13.5846 2.12749
6785 ZA4598 STD 818 303 239 0.7755802415 0 60992.3 61.6483 497 492 14.9833 5.09892
6791 ZA4604 STD 818 270 148 0.6811292174 0 57545.7 64.2248 379 426 13.9889 4.61779
6792 ZA4605 STD 818 230 99 0.7406275304 1 29711.6 58.7548 377 406 8.81944 2.6062
6796 ZA4609 STD 818 265 174 0.8474503244 0 33252.3 64.6993 497 730 10.6923 2.64879
6801 ZA4614 STD 818 260 156 0.8049248846 0 67195 61.2539 497 490 17.3056 5.65364
6802 ZA4615 STD 818 270 149 0.6857314419 0 34805.6 58.0868 377 730 9.26154 3.08814
6804 ZA4617 STD 818 270 171 0.7869803796 0 52524.9 60.6388 497 407 11.7639 4.46415
6807 ZA4620 STD 818 265 136 0.6623749662 0 33628.9 51.2841 304 730 9.33846 3.37951
6815 ZA4628 STD 818 275 191 0.8314866963 1 44287.6 56.1092 497 730 11.5538 4.06792
6816 ZA4629 STD 818 240 135 0.8877561838 0 18393.9 61.0484 506 730 6.83077 1.55283
6817 ZA4630 STD 818 255 139 0.7606730915 0 46149.5 67.5392 475 734 16.2444 3.52156
6822 ZA4635 STD 818 250 131 0.7612250465 0 33869.5 50.6254 353 731 10.6 3.44798
6824 ZA4637 STD 818 243 127 0.8042974873 0 48095.1 59.9361 497 492 10.3917 4.13558
6827 ZA4640 STD 818 243 129 0.8169635895 0 24298.6 64.5547 665 730 9.53846 1.93989
6839 ZA4652 STD 818 270 201 0.9250471129 0 55584.4 61.3839 498 426 11.3389 4.66685
6840 ZA4653 STD 818 265 170 0.8279687077 1 49878.5 57.0975 497 534 10.7167 4.50216
6844 ZA4657 STD 818 255 146 0.7989803695 0 66180.4 61.6847 406 491 16.9944 5.52938
6847 ZA4660 STD 818 300 228 0.7625308964 0 62216.1 60.1537 352 729 11.8571 5.33046
6848 ZA4661 STD 818 255 141 0.7716180281 0 26197.1 74.3837 644 740 23.3333 1.81509
6853 ZA4666 STD 818 275 188 0.8184266958 0 59632.5 64.3127 497 512 15.5278 4.77871
6865 ZA4678 STD 818 242 133 0.8528861894 0 43090 77.3179 618 735 23.15 2.87224
6867 ZA4680 STD 818 275 163 0.7095933586 0 57911.8 59.9578 497 412 12.3972 4.9779
6869 ZA4682 STD 818 258 150 0.7922888608 0 60281 55.2673 497 426 11.8806 5.62129
6871 ZA4684 STD 818 275 173 0.7531266935 0 66190.9 65.6977 406 492 16.1167 5.19245
6886 ZA4699 STD 818 285 193 0.7540104817 0 57435.9 57.4192 496 407 12.3556 5.15526
6892 ZA4705 STD 818 285 215 0.8399598631 0 63596.8 54.0661 495 530 12.5333 6.06226
6894 ZA4707 STD 818 258 159 0.8398261924 1 39434.2 59.314 491 731 8.81667 3.42642
6897 ZA4710 STD 818 280 194 0.7996738509 0 61368.8 61.7709 497 511 13.6139 5.12022
6900 ZA4713 STD 818 272 177 0.7965801631 0 47556.4 57.8546 404 405 9.91944 4.23639
6901 ZA4714 STD 818 245 102 0.6301253275 0 27196 60.7477 378 734 18.7111 2.30728
6902 ZA4715 STD 818 240 130 0.8548763251 0 35093.3 59.8039 352 730 6.98462 3.02426
6910 ZA4723 STD 818 267 154 0.7331479067 0 29607 68.1638 520 730 11.5692 2.23854
6917 ZA4730 STD 818 320 294 0.8086170532 0 68988.9 55.6254 475 730 14.6462 6.39191
6922 ZA4735 STD 818 290 210 0.7783113453 0 74354.9 56.3608 497 512 18.1806 6.79919
6923 ZA4736 STD 818 280 188 0.77494167 0 33001.3 67.3067 43 730 13.3077 2.52695
6925 ZA4738 STD 818 240 107 0.7036289753 0 45385.9 61.9547 499 512 11.975 3.77547
6926 ZA4739 STD 818 255 128 0.7004759404 0 32687.5 65.3151 499 731 10.2 2.57925
6928 ZA4741 STD 818 240 103 0.6773250884 0 27086.2 66.2446 43 731 10.25 2.10728
6929 ZA4742 STD 818 280 189 0.7790637001 0 47457 57.1663 406 421 11.6694 4.27844
6935 ZA4748 STD 818 270 178 0.8191959507 0 67848.8 60.9863 475 512 15.9972 5.73369
6938 ZA4751 STD 818 252 148 0.8394949285 0 33550.4 69.9793 494 536 12.5694 2.47089
6942 ZA4755 STD 818 266 161 0.7752370442 0 25470.1 65.7486 641 731 9.91667 1.9965
6961 ZA4774 STD 818 271 180 0.8191728571 0 77383.1 65.7542 477 493 18.325 6.06523
6966 ZA4779 STD 818 273 163 0.7254621921 0 33404 55.2174 379 730 14.0615 3.11779
6971 ZA4784 STD 818 284 200 0.7897241614 0 34057.8 59.2377 476 731 7.96667 2.96307
6973 ZA4786 STD 818 278 166 0.6992820114 0 60751.7 63.9824 497 495 14.2389 4.89353
6980 ZA4793 STD 818 281 213 0.8685592586 0 61609.4 63.4186 497 535 10.3972 5.00674
6986 ZA4799 STD 818 288 207 0.7834496801 0 76206.3 61.3309 379 412 15.6194 6.40377
6988 ZA4801 STD 818 268 170 0.80020359 0 44036.6 55.6841 495 731 10.6667 4.07574
6991 ZA4804 STD 818 276 163 0.7018318704 0 33032.7 55.1423 352 730 9.8 3.08733
6993 ZA4806 STD 818 276 173 0.7448890403 0 58701.5 60.5622 498 518 13.65 4.99542
6997 ZA4810 STD 818 257 162 0.8658001383 0 53513.4 54.2265 496 533 11.0111 5.08598
6999 ZA4812 STD 818 284 176 0.694957262 0 54371.1 56.8305 497 730 12.4923 4.93073
7001 ZA4814 STD 818 268 169 0.7954965101 0 55464.1 62.9713 426 467 13.9083 4.53935
7009 ZA4822 STD 818 260 140 0.7223684862 0 44120.3 53.1234 499 730 11.5692 4.28032
7013 ZA4826 STD 818 257 148 0.7909779041 0 63136.6 61.1179 406 512 13.2056 5.32399
7017 ZA4830 STD 818 275 169 0.7357133595 0 58021.6 56.7758 475 512 14.7444 5.26685
7031 ZA4844 STD 818 269 163 0.7586442945 0 65840.5 62.3125 406 512 13.6194 5.44555
7032 ZA4845 STD 818 281 194 0.7910821417 0 58356.3 58.7232 407 468 13.6222 5.12156
7033 ZA4846 STD 818 292 201 0.7296020029 0 70824.7 57.5398 493 512 14.7972 6.34367
7042 ZA4855 STD 818 290 208 0.7708988563 0 58272.7 63.0346 497 533 13.3722 4.76442
7050 ZA4863 STD 818 280 181 0.7460874589 0 66468.1 64.307 379 426 13.8833 5.32695
7053 ZA4866 STD 818 260 166 0.8565226336 1 41066 62.4761 497 731 10.8833 3.3876
7056 ZA4869 STD 818 258 145 0.7658792321 0 56708.9 62.6546 479 730 13.2769 4.66469
7058 ZA4871 STD 818 282 183 0.7382378219 0 48795.9 61.637 474 519 13.6639 4.08005
7060 ZA4873 STD 818 270 174 0.8007870529 1 55547.8 63.2843 478 491 14.6722 4.52372
7062 ZA4875 STD 818 287 204 0.7802755893 1 51949.6 55.6533 304 730 11.7538 4.81078
7063 ZA4876 STD 818 273 180 0.8011238932 0 48947.6 58.337 498 730 11.0154 4.32426
7065 ZA4878 STD 818 262 165 0.831823205 0 78967.8 61.3556 474 731 16.8 6.63315
7066 ZA4879 STD 818 263 170 0.8471942577 0 63340.5 61.0464 369 468 15.4917 5.34744
7069 ZA4882 STD 818 263 166 0.8272602752 0 44162.1 56.0728 303 410 8.38611 4.05903
7072 ZA4885 STD 818 260 155 0.7997651097 0 57414.9 61.9281 475 507 12.8417 4.77817
7075 ZA4888 STD 818 278 179 0.7540450605 0 54392 59.1077 404 512 12.2861 4.74259
7076 ZA4889 STD 818 276 199 0.8568376822 0 65359.3 56.2017 406 466 14.6222 5.99353
7078 ZA4891 STD 818 283 170 0.6784783933 0 64109.3 61.2257 497 512 13.8583 5.3965
7083 ZA4896 STD 818 232 113 0.8234739199 1 78816.1 68.9703 547 740 32.0667 5.88949
7086 ZA4899 STD 818 252 136 0.7714277721 0 50066.8 64.0292 499 522 12.8306 4.02992
7087 ZA4900 STD 818 283 203 0.8101830226 0 75129 56.1659 497 490 14.5889 6.8938
7095 ZA4908 STD 818 257 171 0.913900146 1 64846.8 61.3569 478 512 14.2333 5.4469
7098 ZA4911 STD 818 281 188 0.7666156837 1 29172.9 68.4753 665 730 15.2923 2.19569
7101 ZA4914 STD 818 275 160 0.6965333582 0 42577.4 57.4564 496 731 10.1833 3.81914
7104 ZA4917 STD 818 280 201 0.828528062 1 36003.3 65.964 497 730 10.3077 2.81294
7108 ZA4921 STD 818 273 176 0.78332114 0 48068.9 53.4081 378 732 10.0364 4.63854
7122 ZA4935 STD 818 268 161 0.7578398706 0 56504.9 62.1885 374 512 13.3639 4.68275
7123 ZA4936 STD 818 270 165 0.7593670329 0 52080.3 60.8977 475 534 11.5917 4.40755
7126 ZA4939 STD 818 272 165 0.7425747283 0 22645.9 66.3398 617 731 12.2 1.7593
7134 ZA4947 STD 818 275 168 0.7313600261 0 36202.1 66.5513 496 730 9.30769 2.8035
7139 ZA4952 STD 818 239 118 0.7858440467 0 27797.4 57.0524 352 731 9.46667 2.51105
7146 ZA4959 STD 818 287 219 0.8376487943 0 69198.1 64.9502 406 490 16.2333 5.49084
7148 ZA4961 STD 818 272 192 0.8640869565 1 55427.5 57.2494 404 469 10.15 4.98976
7162 ZA4975 STD 818 272 160 0.7200724638 0 45652.7 65.7899 475 513 13.775 3.57628
7167 ZA4980 STD 818 211 135 1.3114686968 0 50835.6 61.2052 497 534 9.30556 4.28059
7168 ZA4981 STD 818 285 204 0.7969851724 0 60385.6 55.3765 406 493 13.7056 5.61995
7178 ZA4991 STD 818 258 136 0.7183419004 0 28629 63.0573 665 731 12.85 2.33989
7179 ZA4992 STD 818 252 145 0.8224781394 1 37676.9 61.295 497 730 10.5846 3.16792
7183 ZA4996 STD 818 278 180 0.7582576027 0 62163.8 57.6654 497 509 11.45 5.5558
7184 ZA4997 STD 818 280 169 0.6966230969 0 56112.7 60.1469 497 533 13.8972 4.80809
7185 ZA4998 STD 818 268 165 0.7766681903 0 52493.5 58.1451 406 467 12.3583 4.65283
6691 ZA4504 STD 819 240 120 0.7891166078 0 7761.32 64.076 665 731 3.55 0.624259
6693 ZA4506 STD 819 270 191 0.8790248684 1 13791.5 62.2081 476 731 4.01667 1.14259
6697 ZA4510 STD 819 292 219 0.7949394957 0 29722.1 60.7483 476 472 7.31111 2.52156
6698 ZA4511 STD 819 280 197 0.8120399414 0 22013.1 61.9244 476 531 4.725 1.83208
6700 ZA4513 STD 819 265 167 0.8133574952 0 24408.4 58.5057 256 472 5.63611 2.15013
6702 ZA4515 STD 819 265 151 0.7354310286 0 10376.3 63.4068 496 730 4.2 0.843396
6708 ZA4521 STD 819 262 165 0.831823205 0 15883.5 63.1787 476 731 4.56667 1.29569
6712 ZA4525 STD 819 265 157 0.7646534536 0 28864.4 64.5573 373 512 5.51389 2.30431
6714 ZA4527 STD 819 268 164 0.7719611104 0 26568.4 65.2118 424 731 7.5 2.09973
6715 ZA4528 STD 819 258 147 0.7764430836 0 37410.2 58.6071 304 424 6.10278 3.28976
6718 ZA4531 STD 819 290 206 0.7634863673 1 19126.1 61.7841 475 532 4.91944 1.59542
6720 ZA4533 STD 819 240 143 0.9403639576 0 13917 65.899 475 731 5.93333 1.08841
6725 ZA4538 STD 819 250 134 0.7786576811 0 18247.5 64.266 474 511 5.48889 1.46334
6727 ZA4540 STD 819 273 170 0.7566170102 1 24465.9 66.6382 475 489 7.21667 1.89218
6728 ZA4541 STD 819 250 134 0.7786576811 0 16537.3 71.6195 621 740 27.6667 1.19003
6731 ZA4544 STD 819 245 120 0.7413239147 0 23393.8 63.4648 476 473 6.69722 1.89973
6737 ZA4550 STD 819 256 146 0.7895611318 0 29842.4 62.2858 476 473 7.70278 2.46927
6740 ZA4553 STD 819 255 122 0.6676411307 0 5.23 100 558 558 0.00277778 0.000269542
6754 ZA4567 STD 819 250 175 1.016903688 0 29847.6 63.0468 476 489 5.95833 2.43989
6755 ZA4568 STD 819 260 155 0.7997651097 0 12269.6 65.604 475 532 4.61111 0.963881
6758 ZA4571 STD 819 260 138 0.7120489364 0 617.14 56.1905 743 1 0.583333 0.0566038
6761 ZA4574 STD 819 285 176 0.6875950507 0 18456.7 64.5037 425 730 5.6 1.47466
6764 ZA4577 STD 819 265 154 0.7500422411 0 24445 59.8234 353 508 5.50833 2.10593
6769 ZA4582 STD 819 270 176 0.8099915018 1 23582.1 66.583 474 534 7.77778 1.82534
6774 ZA4587 STD 819 223 99 0.8133387418 0 26521.3 66.47 475 532 6.50833 2.05633
6775 ZA4588 STD 819 260 152 0.784285785 0 31468.9 64.9083 476 473 7.79722 2.49865
6783 ZA4596 STD 819 260 127 0.6552914125 0 11265.4 57.9968 352 398 3.825 1.00108
6784 ZA4597 STD 819 261 122 0.6222130183 0 59564.5 78.4474 594 629 24.475 3.91321
6790 ZA4603 STD 819 263 148 0.7375573538 0 24309 63.8286 476 473 6.73611 1.9628
6795 ZA4608 STD 819 262 130 0.6553758585 0 36735.5 63.0181 476 473 7.90278 3.00431
6798 ZA4611 STD 819 250 141 0.8193338287 0 19769.4 64.7482 475 519 5.81389 1.57358
6808 ZA4621 STD 819 262 157 0.7914923829 0 12850.1 69.8607 670 736 12.4286 0.947978
6818 ZA4631 STD 819 260 156 0.8049248846 0 17363.6 60.2432 356 395 4.53611 1.48544
6819 ZA4632 STD 819 290 216 0.8005488123 1 15067.6 66.659 476 731 4.93333 1.16496
6826 ZA4639 STD 819 290 189 0.7004802107 0 14670.1 68.3646 476 527 5.775 1.10593
6828 ZA4641 STD 819 242 108 0.6925692365 0 9471.53 66.2884 670 740 12.5333 0.736388
6831 ZA4644 STD 819 280 196 0.8079179112 0 22562.2 60.2682 379 490 5.32778 1.92938
6837 ZA4650 STD 819 270 192 0.8836270929 0 22305.9 59.9438 476 472 5.85 1.91779
6838 ZA4651 STD 819 270 170 0.7823781552 0 20182.6 67.8684 472 529 6.20556 1.53261
6846 ZA4659 STD 819 260 135 0.6965696117 0 11349.1 64.3726 498 730 4.61538 0.908625
6849 ZA4662 STD 819 245 129 0.7969232083 0 21029.8 64.8758 475 530 6.88611 1.67062
6850 ZA4663 STD 819 255 154 0.8427601158 0 28545.3 64.1589 476 730 6.95385 2.29299
6854 ZA4667 STD 819 255 154 0.8427601158 0 38220.8 64.5811 355 474 9.83889 3.05013
6857 ZA4670 STD 819 290 224 0.8301987683 0 11537.4 60.6544 43 731 4.53333 0.980323
6858 ZA4671 STD 819 300 206 0.6889533537 0 16155.5 62.8612 495 732 5.45455 1.32453
6863 ZA4676 STD 819 280 188 0.77494167 0 25454.4 62.8 404 473 7.03611 2.08895
6872 ZA4685 STD 819 248 123 0.7323463452 0 16751.7 66.7153 475 731 6.18333 1.29407
6873 ZA4686 STD 819 270 162 0.7455603596 0 30297.4 62.9127 476 472 7.475 2.48194
6875 ZA4688 STD 819 250 129 0.74960329 1 29790.1 65.1716 497 731 7.61667 2.3558
6877 ZA4690 STD 819 253 136 0.7622259482 0 13958.9 64.2204 475 511 4.55278 1.12022
6882 ZA4695 STD 819 255 142 0.7770904964 1 15580.2 61.9592 475 731 5.43333 1.29596
6893 ZA4706 STD 819 255 162 0.886539862 0 16359.4 65.3846 491 1 4.325 1.28949
6907 ZA4720 STD 819 285 219 0.8555870233 0 36976.1 61.489 476 472 7.76389 3.09919
6908 ZA4721 STD 819 257 167 0.8925223648 0 35239.7 59.5019 475 493 6.83056 3.05229
6909 ZA4722 STD 819 280 198 0.8161619716 0 44763.6 62.7677 280 740 9 3.67547
6911 ZA4724 STD 819 290 189 0.7004802107 0 11045.8 64.0777 543 731 5.71667 0.88841
6912 ZA4725 STD 819 230 100 0.7481086165 0 25376 61.0545 474 396 6.08611 2.14205
6915 ZA4728 STD 819 275 183 0.7966600284 0 10962.1 70.0067 643 730 7.83077 0.807008
6916 ZA4729 STD 819 290 213 0.7894300788 0 27311.1 63.4508 475 731 7.2 2.21833
6927 ZA4740 STD 819 245 121 0.7475016139 0 22363.5 69.653 475 730 8.03077 1.65472
6933 ZA4746 STD 819 260 153 0.7894455599 0 15046.7 62.5843 424 474 5.18333 1.23908
6934 ZA4747 STD 819 280 181 0.7460874589 0 19487 62.4853 473 491 6.49722 1.60728
6945 ZA4758 STD 819 265 189 0.9205063868 1 12002.8 63.8387 665 731 6.81667 0.969003
6947 ZA4760 STD 819 285 184 0.7188493712 0 21558.1 65.356 476 731 5.01667 1.7
6952 ZA4765 STD 819 259 155 0.8091581504 0 14283.1 64.7463 476 535 4.67778 1.13693
6954 ZA4767 STD 819 260 140 0.7223684862 0 11547.8 58.7078 353 731 3.05 1.01375
6955 ZA4768 STD 819 276 181 0.7793347763 0 11349.1 66.2191 476 531 3.89722 0.883288
6956 ZA4769 STD 819 257 156 0.8337334665 0 35051.5 60.4492 473 488 7.46111 2.98841
6958 ZA4771 STD 819 247 132 0.7956135352 0 15857.4 64.4284 475 512 5.10556 1.26846
6960 ZA4773 STD 819 265 163 0.7938758786 0 10580.3 68.3677 544 731 4.73333 0.797574
6962 ZA4775 STD 819 271 151 0.6871950079 0 15993.3 63.4967 665 731 8.95 1.29811
6965 ZA4778 STD 819 280 188 0.77494167 0 28231.5 61.5437 473 730 7.47692 2.36415
6970 ZA4783 STD 819 271 180 0.8191728571 0 15710.9 56.9371 353 730 3.21538 1.4221
6972 ZA4785 STD 819 249 139 0.8175809781 0 30956.4 60.6952 474 512 6.84444 2.62857
6974 ZA4787 STD 819 275 180 0.7836000279 0 27823.6 62.2368 404 442 5.56944 2.30404
6983 ZA4796 STD 819 291 182 0.6675374438 0 27834.1 61.64 474 493 6.10833 2.32722
6984 ZA4797 STD 819 266 163 0.7848673181 0 23090.4 62.0258 378 472 5.6 1.9186
6995 ZA4808 STD 819 284 202 0.797621403 0 25794.4 61.9832 497 533 6.58333 2.14474
6998 ZA4811 STD 819 250 151 0.8774426108 1 14586.5 65.8093 476 730 5.10769 1.14232
7002 ZA4815 STD 819 256 152 0.8220088495 1 16281 67.3664 475 533 5.89167 1.24555
7006 ZA4819 STD 819 271 193 0.8783353413 0 42985.4 58.7323 280 471 7.96667 3.77197
7010 ZA4823 STD 819 255 150 0.8208702426 0 27823.6 63.0108 475 490 6.425 2.27574
7011 ZA4824 STD 819 268 168 0.7907894302 0 12274.8 64.2486 496 732 5.14545 0.984636
7012 ZA4825 STD 819 284 192 0.7581351949 1 24978.5 63.0828 474 516 7.34167 2.0407
7016 ZA4829 STD 819 261 170 0.8670181403 1 10847 65.4052 496 730 3.90769 0.854717
7022 ZA4835 STD 819 261 149 0.7599158994 0 9717.34 61.5844 665 731 3.68333 0.813208
7023 ZA4836 STD 819 262 142 0.7158720916 0 6809.46 63.6675 665 731 5.11667 0.551213
7030 ZA4843 STD 819 258 139 0.7341876777 0 16150.2 67.9577 474 534 5.85556 1.2248
7034 ZA4847 STD 819 255 138 0.7552006232 0 16573.9 68.1505 475 729 5.74286 1.25337
7043 ZA4856 STD 819 284 180 0.7107517452 0 17327 65.2551 535 731 4.4 1.36846
7045 ZA4858 STD 819 282 191 0.7705105136 0 37713.5 61.4906 280 473 8.53333 3.16092
7046 ZA4859 STD 819 235 94 0.6588586179 0 15836.4 68.9592 643 709 11.1294 1.18356
7049 ZA4862 STD 819 273 187 0.8322787112 0 20130.3 61.3582 353 731 5.15 1.69084
7054 ZA4867 STD 819 254 124 0.6867134029 0 24654.2 71.1547 476 730 7.2 1.78571
7055 ZA4868 STD 819 279 177 0.7375518054 0 13184.8 63.8875 473 731 4.48333 1.06361
7061 ZA4874 STD 819 254 152 0.8417777197 0 22269.3 61.3191 473 483 5.59167 1.8717
7071 ZA4884 STD 819 260 136 0.7017293866 0 10303.1 62.0082 19 732 4.85455 0.856334
7080 ZA4893 STD 819 246 137 0.8359632633 0 21939.8 62.7524 475 531 5.53611 1.80189
7081 ZA4894 STD 819 274 174 0.7658876084 0 20653.3 64.2427 475 517 5.58889 1.65687
7085 ZA4898 STD 819 262 169 0.851988616 0 12442.2 64.4192 496 730 4.47692 0.995418
7092 ZA4905 STD 819 266 166 0.7993127288 0 28817.3 59.8978 476 494 5.8 2.47951
7094 ZA4907 STD 819 260 148 0.7636466854 0 16615.7 65.5187 475 731 4.75 1.30701
7097 ZA4910 STD 819 264 184 0.9064793698 0 21856.2 66.4811 475 730 5.38462 1.69434
7105 ZA4918 STD 819 253 148 0.8294811789 1 10172.3 63.7496 664 731 4.78333 0.822372
7110 ZA4923 STD 819 285 192 0.7501036917 0 9931.77 65.4376 643 730 4.86154 0.78221
7116 ZA4929 STD 819 271 158 0.7190517302 0 42859.8 60.3817 474 513 7.76944 3.65822
7117 ZA4930 STD 819 280 166 0.6842570065 0 22719.1 62.1637 475 533 5.55833 1.88356
7118 ZA4931 STD 819 271 166 0.7554594127 0 11694.3 62.9859 1 730 5.55385 0.956873
7121 ZA4934 STD 819 258 127 0.6708045688 0 33393.5 71.6691 498 740 15.4667 2.40135
7124 ZA4937 STD 819 240 116 0.7628127209 0 11202.7 64.6934 496 731 5.88333 0.892453
7129 ZA4942 STD 819 272 161 0.7245729167 0 16919 64.0594 476 472 5.13056 1.36119
7133 ZA4946 STD 819 262 142 0.7158720916 0 17306.1 64.0163 400 493 4.25 1.39326
7135 ZA4948 STD 819 288 202 0.7645257748 1 18237 62.5471 475 731 5.8 1.5027
7138 ZA4951 STD 819 280 194 0.7996738509 0 34308.8 69.0672 473 730 10.2615 2.56011
7142 ZA4955 STD 819 255 132 0.7223658135 0 21380.2 61.0058 475 515 5.53333 1.8062
7144 ZA4957 STD 819 284 212 0.837107611 1 24669.9 65.4049 404 473 6.26667 1.94394
7149 ZA4962 STD 819 275 176 0.766186694 0 19942 61.6193 403 731 5.33333 1.66792
7151 ZA4964 STD 819 274 190 0.8363140551 0 17980.7 60.6777 473 731 4.95 1.52722
7158 ZA4971 STD 819 257 140 0.7482223417 0 9717.34 61.1788 476 731 4.18333 0.818598
7164 ZA4977 STD 819 240 106 0.6970530035 0 21688.8 59.5064 353 412 5.26944 1.87844
7169 ZA4982 STD 819 258 152 0.8028527123 0 22075.8 61.6474 474 512 5.09444 1.84555
6187 ZA5500 ENR 820 295 231 0.8129264821 0 24853 62.5675 378 536 5.58889 2.04717
6189 ZA5502 ENR 820 300 283 0.9464747529 0 56034.2 64.8744 449 488 10.325 4.45148
6193 ZA5506 ENR 820 260 153 0.7894455599 0 30715.8 65.3427 476 513 8.06111 2.42264
6194 ZA5507 ENR 820 250 153 0.8890643673 0 57713.1 64.0862 474 513 10.0167 4.64124
6196 ZA5509 ENR 820 290 220 0.8153737903 0 27436.6 61.8413 496 730 6.89231 2.28652
6198 ZA5511 ENR 820 212 99 0.9480637384 0 48727.9 69.3952 546 614 12.7417 3.61887
6206 ZA5519 ENR 820 260 174 0.8978008328 0 38016.9 61.764 88 731 9.56667 3.17224
6208 ZA5521 ENR 820 268 192 0.9037593488 1 23765.1 60.7243 355 731 7.81667 2.01698
6209 ZA5522 ENR 820 315 308 0.8885251773 0 52415.1 63.6196 473 513 9.14167 4.24609
6210 ZA5523 ENR 820 270 194 0.8928315418 0 51965.3 64.9497 474 488 9.93611 4.12345
6217 ZA5530 ENR 820 270 178 0.8191959507 0 44784.5 63.1629 476 594 8.13333 3.65418
6223 ZA5536 ENR 820 320 336 0.9241337751 0 56813.5 64.9895 473 512 10.5833 4.50539
6225 ZA5538 ENR 820 285 202 0.7891715923 0 7044.81 56.9315 378 730 1.96923 0.637736
6231 ZA5544 ENR 820 320 328 0.90213059 0 67827.9 65.0108 449 512 10.3028 5.37709
6239 ZA5552 ENR 820 285 193 0.7540104817 0 35265.9 62.3947 473 731 10 2.91294
6243 ZA5556 ENR 820 290 229 0.8487299908 0 34857.9 62.4356 474 489 8.56389 2.87736
6251 ZA5564 ENR 820 230 139 1.039870977 1 46060.6 63.3324 289 615 9.58611 3.74825
6252 ZA5565 ENR 820 240 130 0.8548763251 0 31735.6 63.2611 476 731 7.25 2.58544
6254 ZA5567 ENR 820 260 180 0.9287594822 0 42493.7 61.3624 474 512 8.13889 3.569
6264 ZA5577 ENR 820 265 181 0.8815431535 0 29884.2 65.535 473 514 8.40278 2.35013
6266 ZA5579 ENR 820 258 160 0.8451081182 0 36698.9 64.7444 476 534 8.08056 2.92129
6268 ZA5581 ENR 820 255 170 0.9303196083 1 34193.7 64.9384 475 513 8.43056 2.71375
6270 ZA5583 ENR 820 252 153 0.8678562436 0 47493.6 64.7348 476 512 9.29167 3.78113
6271 ZA5584 ENR 820 248 152 0.9050133697 0 56923.3 65.59 449 489 9.875 4.47278
6273 ZA5586 ENR 820 280 227 0.9357008462 0 35506.5 61.3945 473 512 6.69167 2.98059
6278 ZA5591 ENR 820 248 160 0.9526456523 0 52619 63.9728 518 731 12.4833 4.23908
6283 ZA5596 ENR 820 245 156 0.9637210891 0 30972.1 61.1019 378 731 6.38333 2.6124
6288 ZA5601 ENR 820 250 163 0.9471731494 1 50579.3 63.2836 473 513 10.3944 4.11914
6296 ZA5609 ENR 820 270 190 0.874422644 1 39078.6 62.7161 449 489 9.31944 3.21132
6297 ZA5610 ENR 820 270 214 0.9848760306 0 55553.1 65.8933 473 512 9.425 4.34501
6298 ZA5611 ENR 820 290 259 0.9599173258 0 60699.4 64.6862 449 490 9.86389 4.83612
6301 ZA5614 ENR 820 300 288 0.9631969217 0 12379.4 57.2707 474 484 2.75556 1.11402
6302 ZA5615 ENR 820 275 213 0.927260033 0 39617.2 64.6828 473 512 8.43333 3.1566
6310 ZA5623 ENR 820 255 172 0.9412645449 0 50291.7 62.6858 476 513 9.46111 4.13477
6311 ZA5624 ENR 820 265 162 0.7890054744 0 32310.9 69.3378 520 741 15.5 2.40162
6312 ZA5625 ENR 820 270 205 0.9434560106 0 40935.2 63.0803 474 489 8.45 3.34447
6314 ZA5627 ENR 820 245 153 0.9451879912 0 48105.5 64.3802 472 488 9.47778 3.85094
6317 ZA5630 ENR 820 270 201 0.9250471129 0 52451.7 63.3624 475 513 8.91667 4.26631
6320 ZA5633 ENR 820 252 160 0.9075620848 0 23786 60.7615 510 731 6.1 2.01752
6328 ZA5641 ENR 820 265 163 0.7938758786 0 31861.2 59.5969 473 513 7.31944 2.75526
6335 ZA5648 ENR 820 275 214 0.9316133665 0 47190.3 62.6075 474 731 9.93333 3.88464
6336 ZA5649 ENR 820 305 243 0.7729969145 0 48680.8 64.2241 449 489 9.725 3.90647
6356 ZA5669 ENR 820 270 185 0.8514115218 1 43560.7 62.9459 475 513 8.32222 3.56658
6359 ZA5672 ENR 820 270 194 0.8928315418 0 53100.2 63.172 474 489 8.84722 4.33208
6360 ZA5673 ENR 820 272 206 0.9270932971 0 39371.4 62.8958 476 512 8.60556 3.22615
6379 ZA5692 ENR 820 265 182 0.8864135577 1 59758 63.754 475 512 10.4806 4.83073
6389 ZA5702 ENR 820 320 335 0.921383377 1 56850.1 63.0657 475 731 9.61667 4.64582
6391 ZA5704 ENR 820 268 198 0.9320018284 0 46343 63.0721 377 731 9.25 3.78679
6393 ZA5706 ENR 820 260 175 0.9029606077 1 33843.3 63.3294 497 730 8.10769 2.75418
6394 ZA5707 ENR 820 260 170 0.8771617332 1 31971 64.3609 497 535 8.06667 2.56011
6399 ZA5712 ENR 820 310 302 0.9144943163 0 78402.9 67.2061 449 488 12.4667 6.0124
6425 ZA5738 ENR 820 280 229 0.9439449065 0 31312 63.6712 519 731 12.0667 2.5345
6431 ZA5744 ENR 820 280 218 0.8986025748 0 50291.7 62.6572 378 731 7.05 4.13666
6435 ZA5748 ENR 820 265 170 0.8279687077 0 39089 62.3925 474 512 6.68889 3.22884
6436 ZA5749 ENR 820 270 184 0.8468092973 0 41766.8 63.0905 449 512 7.925 3.41186
6439 ZA5752 ENR 820 285 232 0.9063752941 0 57519.5 64.512 449 487 8.93889 4.59515
6440 ZA5753 ENR 820 312 284 0.8433928603 0 30370.6 61.3524 497 730 6.23077 2.55121
6449 ZA5762 ENR 820 267 191 0.9092938323 0 59914.9 64.4609 476 594 13.8667 4.7903
6450 ZA5763 ENR 820 257 148 0.7909779041 0 40333.8 65.9145 475 534 8.21389 3.15364
6455 ZA5768 ENR 820 245 147 0.9081217955 0 42535.6 62.1694 476 512 8.22778 3.52615
6460 ZA5773 ENR 820 320 292 0.803116257 0 79297.3 67.3119 449 512 10.6694 6.07143
6464 ZA5777 ENR 820 246 148 0.9030844012 1 28770.2 61.1766 474 512 5.45833 2.42372
6465 ZA5778 ENR 820 230 98 0.7331464442 0 47880.6 77.1012 618 675 18.6647 3.20054
6469 ZA5782 ENR 820 273 201 0.8945883474 0 50019.7 63.2958 449 488 9.42778 4.07278
6478 ZA5791 ENR 820 273 178 0.7922225166 0 51065.7 63.0872 476 536 10.2111 4.1717
6485 ZA5798 ENR 820 290 229 0.8487299908 0 34235.6 62.0239 473 730 8.26154 2.84474
6492 ZA5805 ENR 820 272 170 0.7650769928 0 30177.1 63.136 496 731 8.63333 2.46334
6495 ZA5808 ENR 820 265 178 0.866931941 0 41191.5 62.1087 496 730 9.50769 3.41806
6498 ZA5811 ENR 820 276 184 0.7922519273 1 47933 64.5832 474 512 10.0028 3.82507
6504 ZA5817 ENR 820 278 201 0.8467209897 1 29324.6 57.9835 377 730 6.69231 2.60647
6510 ZA5823 ENR 820 270 194 0.8928315418 0 39680 62.9104 473 513 8.51389 3.25067
6512 ZA5825 ENR 820 269 179 0.8331124461 0 46876.5 62.6258 473 512 8.11667 3.85768
6519 ZA5832 ENR 820 277 203 0.8645345175 0 66907.4 64.8568 474 490 11.1056 5.31671
6520 ZA5833 ENR 820 251 163 0.9357853207 0 36181.1 62.6914 473 536 9.10278 2.97439
6523 ZA5836 ENR 820 302 250 0.8194434186 0 25627 60.0858 449 731 7.06667 2.19811
6527 ZA5840 ENR 820 265 146 0.7110790078 0 59282 66.8968 476 707 16.9278 4.56712
6533 ZA5846 ENR 820 307 261 0.813975306 0 54109.6 63.7737 474 487 10.1528 4.37278
6539 ZA5852 ENR 820 287 217 0.8299990337 1 48503 63.8749 474 731 8.58333 3.91348
6542 ZA5855 ENR 820 254 147 0.8140876631 0 39429 61.6939 377 731 8.11667 3.2938
6543 ZA5856 ENR 820 291 222 0.8142489699 0 54308.3 63.729 474 512 9.46389 4.39191
6544 ZA5857 ENR 820 282 200 0.8068172917 0 55579.2 64.0219 474 513 9.54444 4.47412
6553 ZA5866 ENR 820 277 190 0.8091702381 0 66682.5 65.6776 474 489 10.8306 5.23261
6558 ZA5871 ENR 820 271 179 0.8146218968 0 25051.7 62.8444 354 731 10.6833 2.05445
6559 ZA5872 ENR 820 272 194 0.8730878623 0 55134.7 63.6018 496 730 10.9077 4.46765
6565 ZA5878 ENR 820 227 122 0.9497329013 0 36698.9 63.399 475 731 7.66667 2.98329
6568 ZA5881 ENR 820 271 192 0.873784381 1 28806.8 60.9494 496 732 6 2.43585
6569 ZA5882 ENR 820 278 187 0.7877453984 0 46991.6 63.5611 402 488 8.725 3.81024
6573 ZA5886 ENR 820 293 254 0.9124830943 0 46201.8 62.6658 449 512 8.86389 3.79973
6577 ZA5890 ENR 820 265 175 0.8523207285 1 29408.3 62.1807 475 731 6.93333 2.43747
6582 ZA5895 ENR 820 262 174 0.8771953798 0 53659.8 65.1677 449 486 11.7639 4.24367
6583 ZA5896 ENR 820 275 153 0.6660600237 0 20914.8 57.789 256 731 6.05 1.86523
6585 ZA5898 ENR 820 285 225 0.8790277637 1 58623.1 64.9082 476 513 11.3528 4.65472
6591 ZA5904 ENR 820 288 224 0.8477909581 0 40427.9 62.5759 476 512 8.64722 3.32965
6592 ZA5905 ENR 820 243 121 0.7662991809 0 25067.4 61.2055 521 732 8.85455 2.11078
6593 ZA5906 ENR 820 249 153 0.8999272636 1 40328.5 62.7625 520 732 14.6182 3.31159
6595 ZA5908 ENR 820 301 259 0.8575180739 0 53680.7 64.014 473 731 7.83333 4.32183
6596 ZA5909 ENR 820 264 154 0.7586838203 0 40171.6 63.2493 476 512 6.88889 3.27332
6597 ZA5910 ENR 820 302 268 0.8784433447 0 60652.3 64.2173 474 487 10.1111 4.86765
6599 ZA5912 ENR 820 267 148 0.7045837025 0 31495.1 60.4073 378 731 8.93333 2.68706
6603 ZA5916 ENR 820 261 167 0.8517178202 0 55615.8 65.0199 473 489 9.65556 4.40836
6606 ZA5919 ENR 820 262 173 0.8721540271 0 42044 64.2606 304 730 8.41538 3.37197
6608 ZA5921 ENR 820 277 208 0.8858284711 0 34910.2 61.5207 473 536 6.56944 2.92453
6609 ZA5922 ENR 820 313 284 0.835254833 0 59266.4 62.9066 449 488 9.84167 4.85553
6610 ZA5923 ENR 820 312 277 0.8226050081 0 70814.2 65.2562 136 512 9.42222 5.59272
6614 ZA5927 ENR 820 296 242 0.8429493526 0 57718.3 63.7772 496 731 9.13333 4.66415
6615 ZA5928 ENR 820 287 191 0.7305521448 0 43487.5 62.7737 476 512 8.88889 3.57035
6616 ZA5929 ENR 820 282 206 0.8310218105 0 51546.9 64.3426 474 489 8.56667 4.12884
6619 ZA5932 ENR 820 302 286 0.9374432708 0 51034.3 64.354 449 488 9.62778 4.08706
6627 ZA5940 ENR 820 298 285 0.9726790901 0 63962.9 64.9116 473 513 11.1778 5.07844
6628 ZA5941 ENR 820 348 320 0.6825977763 0 53502.9 63.3476 402 730 10.4769 4.35283
6631 ZA5944 ENR 820 266 183 0.8811700565 0 59365.7 64.0901 474 512 9.47778 4.77385
6634 ZA5947 ENR 820 290 238 0.8820861913 0 54522.8 67.8844 585 636 17.4083 4.13935
6635 ZA5948 ENR 820 288 241 0.9121322362 0 51269.7 66.1337 424 488 9.30278 3.99542
6638 ZA5951 ENR 820 282 223 0.8996012803 0 44972.8 64.3686 670 736 25.4286 3.60081
6643 ZA5956 ENR 820 303 273 0.8859138324 0 66886.5 64.9188 474 486 11.2917 5.30997
6644 ZA5957 ENR 820 270 191 0.8790248684 0 56248.7 64.0102 474 490 10.3611 4.52884
6656 ZA5969 ENR 820 272 195 0.8775883152 0 32222 59.1835 376 731 7.5 2.80593
6661 ZA5974 ENR 820 286 213 0.8233614381 0 34444.8 64.1473 472 512 7.56111 2.76739
6664 ZA5977 ENR 820 310 310 0.9387193313 0 54983 63.936 449 490 8.18611 4.43208
6667 ZA5980 ENR 820 263 185 0.9219466922 0 35349.6 62.0433 519 561 9.14722 2.93639
6669 ZA5982 ENR 820 296 232 0.8081167348 0 42085.8 62.6177 476 731 7.66667 3.46388
6675 ZA5988 ENR 820 228 217 1.6669291737 0 41259.5 63.4266 473 510 8.96667 3.35256
6680 ZA5993 ENR 820 272 183 0.8235828805 0 39936.3 64.2328 449 490 8.30833 3.20431
6683 ZA5996 ENR 820 292 223 0.8094589385 0 49266.6 65.7041 449 489 10.575 3.86442
6684 ZA5997 ENR 820 263 161 0.802342797 0 44423.6 63.7257 476 731 7.83333 3.59272
6188 ZA5501 ENR 821 275 189 0.8227800293 0 50113.9 61.6166 446 500 11.0222 4.19164
6199 ZA5512 ENR 821 280 197 0.8120399414 0 38984.4 62.0908 290 733 12.74 3.23585
6200 ZA5513 ENR 821 260 161 0.8307237591 0 19931.5 63.023 498 732 8.18182 1.62992
6203 ZA5516 ENR 821 300 253 0.8461417403 0 37540.9 63.6178 499 731 10.1167 3.04124
6212 ZA5525 ENR 821 220 106 0.907329732 0 25977.4 75.7049 602 736 14.1429 1.76846
6219 ZA5532 ENR 821 240 132 0.8680282686 0 43388.1 60.8925 466 508 8.96944 3.67224
6220 ZA5533 ENR 821 280 204 0.8408941525 0 25919.9 59.3178 374 731 7.56667 2.25202
6224 ZA5537 ENR 821 278 217 0.9141216655 0 46018.8 60.2836 474 500 9.67778 3.93423
6228 ZA5541 ENR 821 285 232 0.9063752941 1 44031.4 63.2579 498 734 11.3111 3.58733
6230 ZA5543 ENR 821 278 201 0.8467209897 0 47012.5 62.0916 473 500 10.3278 3.90216
6233 ZA5546 ENR 821 280 192 0.7914297906 0 49800.1 62.2109 443 500 14.1306 4.12561
6234 ZA5547 ENR 821 235 136 0.9532422557 0 51771.8 64.2542 467 501 14.4306 4.15256
6238 ZA5551 ENR 821 290 258 0.9562110813 0 48058.5 63.0463 443 500 12.7639 3.92857
6245 ZA5558 ENR 821 280 238 0.9810431779 0 42776.2 57.7246 442 464 11.6556 3.81914
6255 ZA5568 ENR 821 275 222 0.9664400344 0 53544.7 60.1245 286 489 10.4417 4.58976
6258 ZA5571 ENR 821 260 193 0.995836556 0 52446.4 60.4898 443 488 14.9 4.46846
6267 ZA5580 ENR 821 285 199 0.7774512221 1 49449.6 66.622 607 735 16.175 3.82534
6269 ZA5582 ENR 821 235 131 0.9181965846 0 70296.4 67.1446 500 735 19.125 5.39569
6277 ZA5590 ENR 821 255 157 0.8591775206 0 41494.8 61.1672 443 487 12.0639 3.49623
6279 ZA5592 ENR 821 270 188 0.8652181951 0 32959.5 59.5596 374 731 9.3 2.85202
6285 ZA5598 ENR 821 278 241 1.0152226792 1 47436.1 65.0412 443 495 12.3833 3.75876
6290 ZA5603 ENR 821 270 204 0.9388537862 0 45338.9 69.3798 581 616 15.1194 3.36792
6294 ZA5607 ENR 821 265 199 0.9692104284 0 59475.6 60.9563 450 487 16.1778 5.02857
6299 ZA5612 ENR 821 265 192 0.9351175993 0 54486.1 63.2237 443 495 18.0528 4.44151
6300 ZA5613 ENR 821 265 202 0.9838216409 1 48063.7 60.4725 467 503 11.4611 4.09623
6307 ZA5620 ENR 821 333 376 0.9166041462 0 79135.1 62.4036 450 488 21.6306 6.53558
6315 ZA5628 ENR 821 265 207 1.0081736617 0 64893.8 65.4983 442 495 16.4333 5.1062
6319 ZA5632 ENR 821 280 205 0.8450161827 0 28723.2 64.726 617 740 14.4667 2.28706
6325 ZA5638 ENR 821 260 156 0.8049248846 0 36479.2 61.1467 468 730 8.66154 3.07466
6329 ZA5642 ENR 821 240 125 0.8219964664 0 44831.6 65.6657 492 506 12.8028 3.5186
6332 ZA5645 ENR 821 320 326 0.8966297937 0 76352.8 61.0811 450 488 18.5667 6.44232
6333 ZA5646 ENR 821 305 293 0.9320497775 0 49522.9 60.6793 445 487 13.9917 4.2062
6337 ZA5650 ENR 821 300 258 0.862863909 0 47786.5 59.3967 444 489 10.9056 4.14636
6338 ZA5651 ENR 821 248 130 0.7740245925 0 28503.5 62.8242 520 740 12.2667 2.33827
6342 ZA5655 ENR 821 255 170 0.9303196083 0 41149.6 59.417 449 487 11.125 3.56927
6346 ZA5659 ENR 821 300 239 0.7993196677 0 34298.3 60.8405 450 740 10.2667 2.90539
6347 ZA5660 ENR 821 232 118 0.859910819 0 69663.6 67.8001 499 635 15.9111 5.29542
6348 ZA5661 ENR 821 258 144 0.7605973063 0 46850.3 58.3317 491 740 9.66667 4.13935
6350 ZA5663 ENR 821 285 227 0.8868413438 0 62556 60.6111 450 488 15.6917 5.31914
6351 ZA5664 ENR 821 271 193 0.8783353413 0 14288.4 60.4425 498 730 5.36923 1.21833
6352 ZA5665 ENR 821 290 255 0.9450923478 0 49705.9 61.8669 443 501 12.5194 4.1407
6361 ZA5674 ENR 821 250 157 0.9123078801 0 46871.3 62.9752 499 740 11.0667 3.83585
6364 ZA5677 ENR 821 285 228 0.8907481339 0 45589.9 60.4591 473 502 9.77778 3.88625
6368 ZA5681 ENR 821 295 241 0.8481181047 0 68565.3 63.4836 443 488 19.4944 5.56631
6371 ZA5684 ENR 821 278 216 0.9099091232 1 41970.7 61.9261 443 488 9.79722 3.49299
6372 ZA5685 ENR 821 250 222 1.2900149643 0 46771.9 59.9517 484 740 12.3333 4.02075
6374 ZA5687 ENR 821 275 204 0.8880800316 0 57613.7 62.0515 444 489 13.45 4.78518
6384 ZA5697 ENR 821 265 172 0.837709516 0 47430.9 59.4143 289 740 10.6 4.11429
6387 ZA5700 ENR 821 245 151 0.9328325926 1 35370.5 61.521 499 730 12.1385 2.96307
6390 ZA5703 ENR 821 290 244 0.9043236583 0 37844.3 58.8388 449 488 10.5028 3.31482
6392 ZA5705 ENR 821 267 189 0.8997724309 1 34889.3 62.1657 617 730 11.0154 2.89245
6402 ZA5715 ENR 821 265 183 0.8912839618 0 41201.9 60.8951 492 740 9.93333 3.48706
6403 ZA5716 ENR 821 270 199 0.915842664 0 53785.3 63.5325 450 488 16.5111 4.36307
6404 ZA5717 ENR 821 285 228 0.8907481339 0 54658.7 62.1935 445 488 16.4389 4.52938
6408 ZA5721 ENR 821 300 283 0.9464747529 0 35720.9 59.583 468 740 8.26667 3.08976
6416 ZA5729 ENR 821 300 264 0.8829305116 0 69370.7 62.322 450 472 19.1528 5.73666
6417 ZA5730 ENR 821 260 177 0.9132801575 0 30715.8 59.3352 457 489 7.95 2.66792
6420 ZA5733 ENR 821 295 270 0.9501738103 0 28215.8 58.7243 282 740 8.13333 2.47628
6421 ZA5734 ENR 821 280 222 0.9150906954 0 38984.4 61.9515 443 496 12.1111 3.24313
6423 ZA5736 ENR 821 290 249 0.9228548808 0 50260.3 64.311 468 501 13.5111 4.02776
6427 ZA5740 ENR 821 255 156 0.8537050523 0 27541.2 64.5106 506 739 14.65 2.20027
6432 ZA5745 ENR 821 260 162 0.835883534 1 20308.1 67.507 617 740 12.9333 1.5504
6434 ZA5747 ENR 821 280 192 0.7914297906 0 32807.8 59.9083 474 505 8.13333 2.82237
6441 ZA5754 ENR 821 297 216 0.7447349058 0 49705.9 61.5704 488 522 10.875 4.16065
6442 ZA5755 ENR 821 317 313 0.8857981584 0 63622.9 62.1615 450 489 16.4667 5.27493
6443 ZA5756 ENR 821 299 249 0.8412317323 0 10318.8 55.5618 443 496 3.48333 0.957143
6444 ZA5757 ENR 821 275 212 0.9229066996 0 40835.8 61.3451 467 740 9 3.43073
6452 ZA5765 ENR 821 247 144 0.8679420383 1 20078 61.5224 499 730 8.78462 1.68194
6453 ZA5766 ENR 821 283 211 0.8421114175 0 42159 58.651 443 488 9.99722 3.70458
6454 ZA5767 ENR 821 252 156 0.8848730327 0 30187.6 59.3827 372 740 8.53333 2.61995
6461 ZA5774 ENR 821 310 257 0.7782286069 0 54737.2 64.6289 443 502 15.8917 4.36496
6463 ZA5776 ENR 821 252 198 1.12310808 0 65479.6 62.9209 473 500 14.7694 5.36334
6468 ZA5781 ENR 821 322 320 0.8636677183 0 50134.8 59.4039 450 501 10.8833 4.3496
6473 ZA5786 ENR 821 273 183 0.8144759581 0 33916.5 61.5334 469 730 8.96923 2.8407
6475 ZA5788 ENR 821 247 208 1.2536940554 0 26777.6 58.4875 443 496 6.74167 2.35957
6480 ZA5793 ENR 821 270 170 0.7823781552 0 41724.9 59.604 468 501 10.6194 3.60782
6482 ZA5795 ENR 821 292 183 0.6642645101 0 60919 81.7231 555 649 20.8528 3.84178
6483 ZA5796 ENR 821 265 174 0.8474503244 1 23963.9 62.647 372 740 8.4 1.97143
6489 ZA5802 ENR 821 282 201 0.8108513782 0 43110.9 59.043 442 499 8.93889 3.76307
6494 ZA5807 ENR 821 271 192 0.873784381 1 65354.1 59.3803 445 465 15.4833 5.67224
6501 ZA5814 ENR 821 257 162 0.8658001383 0 33859 56.281 443 488 8.80556 3.10054
6502 ZA5815 ENR 821 277 182 0.7750999122 0 37321.3 59.348 497 740 8.26667 3.24097
6503 ZA5816 ENR 821 272 194 0.8730878623 1 35328.6 63.3558 443 495 8.77222 2.87385
6509 ZA5822 ENR 821 292 218 0.791309635 0 69119.7 63.6793 450 500 19.3472 5.59407
6511 ZA5824 ENR 821 312 297 0.8819988715 0 56379.4 61.6387 450 465 15.7389 4.71402
6522 ZA5835 ENR 821 253 148 0.8294811789 0 43173.6 63.0056 499 740 9.4 3.53154
6525 ZA5838 ENR 821 290 247 0.9154423918 0 9115.89 53.6143 455 484 3.16111 0.87628
6534 ZA5847 ENR 821 263 178 0.8870622228 0 15350 57.7642 469 740 4.06667 1.36954
6537 ZA5850 ENR 821 330 319 0.7992698765 0 90102.4 65.5157 450 488 21.725 7.08787
6538 ZA5851 ENR 821 274 185 0.8143057905 0 34559.8 58.2254 287 740 9.53333 3.05903
6547 ZA5860 ENR 821 268 178 0.8378602296 1 33100.7 62.2933 498 730 11.1385 2.73854
6549 ZA5862 ENR 821 300 267 0.8929638129 0 66400.1 62.4588 445 488 18.9611 5.47898
6552 ZA5865 ENR 821 300 270 0.9029971141 0 67069.5 61.2709 450 485 14.9278 5.64151
6555 ZA5868 ENR 821 265 200 0.9740808326 0 31751.3 58.1013 492 731 6.9 2.81644
6557 ZA5870 ENR 821 274 192 0.845117361 1 43722.8 61.5113 473 522 10.2694 3.66334
6563 ZA5876 ENR 821 331 290 0.7199779182 0 42572.2 60.0339 443 488 11.6139 3.65472
6564 ZA5877 ENR 821 237 126 0.860761942 0 47106.6 68.63 583 632 14.45 3.53747
6566 ZA5879 ENR 821 247 124 0.747394533 0 47577.3 66.4888 618 729 11.7571 3.68787
6570 ZA5883 ENR 821 282 214 0.8632945022 0 55364.8 62.3072 443 472 17.825 4.57951
6572 ZA5885 ENR 821 245 137 0.8463448026 0 49721.6 62.8895 469 506 12.575 4.07466
6576 ZA5889 ENR 821 . . . 0 58769.5 59.8732 442 466 14.5 5.05876
6579 ZA5892 ENR 821 278 209 0.8804213276 0 54402.5 62.9547 445 488 16.0194 4.45364
6587 ZA5900 ENR 821 280 215 0.8862364843 1 28827.8 63.5976 490 740 9.93333 2.33612
6588 ZA5901 ENR 821 262 167 0.8419059105 0 33942.7 60.2488 493 730 8.76923 2.9035
6589 ZA5902 ENR 821 264 169 0.8325815951 0 43063.8 61.7658 442 465 11.5083 3.59326
6590 ZA5903 ENR 821 260 164 0.8462030838 1 26730.5 64.1199 499 740 13.3333 2.14852
6594 ZA5907 ENR 821 302 257 0.8423878343 0 15412.8 61.614 44 730 5.49231 1.28922
6601 ZA5914 ENR 821 275 201 0.8750200312 0 37917.5 60.2961 493 740 9.2 3.24097
6604 ZA5917 ENR 821 296 218 0.7593510697 0 57488.2 62.6682 445 488 15.8222 4.72776
6625 ZA5938 ENR 821 277 212 0.902863634 0 41949.8 59.6135 445 501 10.3 3.62668
6636 ZA5949 ENR 821 272 168 0.756076087 0 46599.3 63.1333 498 628 11.4694 3.80404
6642 ZA5955 ENR 821 296 242 0.8429493526 1 52561.5 64.025 443 489 17.3917 4.231
6645 ZA5958 ENR 821 308 300 0.9264299437 0 35883 60.9867 474 740 11.3333 3.03235
6647 ZA5960 ENR 821 298 240 0.8190981812 0 44350.4 61.8933 450 473 13.9 3.69299
6650 ZA5963 ENR 821 317 280 0.7924072982 1 45741.6 70.8235 578 612 15.8694 3.32857
6651 ZA5964 ENR 821 273 214 0.9524472952 0 44402.7 60.7905 441 487 14.3806 3.76442
6652 ZA5965 ENR 821 259 175 0.9135656537 1 24476.4 60.1774 617 740 10.0667 2.09623
6657 ZA5970 ENR 821 288 224 0.8477909581 0 20778.8 61.4825 499 740 6.06667 1.74178
6659 ZA5972 ENR 821 323 348 0.9304554869 0 85902.8 63.0567 450 490 21.0972 7.02102
6660 ZA5973 ENR 821 298 167 0.5699558177 0 47498.9 61.9763 449 495 13.9139 3.94987
6663 ZA5976 ENR 821 322 340 0.9176469507 0 70599.8 59.0766 442 488 18.1361 6.15903
6668 ZA5981 ENR 821 295 223 0.784773184 0 35940.6 61.2642 474 730 9.86154 3.02345
6676 ZA5989 ENR 821 306 250 0.7874157302 0 7949.6 56.0059 457 485 2.40833 0.731536
6682 ZA5995 ENR 821 247 141 0.8498599126 0 27776.5 65.1097 618 735 11.75 2.19865
6687 ZA4500 STD 822 275 179 0.7792466944 0 58319.7 62.4461 389 507 15.6111 4.81321
6688 ZA4501 STD 822 295 211 0.7425432369 0 40082.7 60.2326 389 494 10.0472 3.42965
6692 ZA4505 STD 822 265 154 0.7500422411 0 48701.8 65.4806 389 396 12.8056 3.83315
6705 ZA4518 STD 822 268 170 0.80020359 0 67399 67.7657 392 508 19.2917 5.12588
6706 ZA4519 STD 822 282 183 0.7382378219 0 18974.4 57.6422 382 428 6.35 1.6965
6709 ZA4522 STD 822 235 92 0.6448403495 0 14136.7 66.7407 617 730 7.06154 1.09164
6713 ZA4526 STD 822 265 179 0.8718023452 1 41395.5 60.4198 389 395 12.6361 3.531
6716 ZA4529 STD 822 240 123 0.808844523 0 45856.6 63.6192 380 730 13.2154 3.71482
6722 ZA4535 STD 822 265 161 0.7841350702 0 36406 61.9141 390 392 10.9167 3.03046
6735 ZA4548 STD 822 278 193 0.8130206518 0 58534.2 66.0373 389 510 14.9083 4.56819
6736 ZA4549 STD 822 270 158 0.7271514618 0 46724.8 68.1465 391 506 14.8889 3.53369
6738 ZA4551 STD 822 255 136 0.7442556867 0 42216.6 66.9209 488 533 15.725 3.25121
6741 ZA4554 STD 822 290 234 0.8672612133 0 57864.7 61.5179 391 512 15.2861 4.84771
6742 ZA4555 STD 822 265 166 0.8084870911 0 39638.2 62.8181 489 510 12.8417 3.25202
6743 ZA4556 STD 822 285 224 0.8751209736 0 88188.3 64.4227 391 505 23.8556 7.05499
6745 ZA4558 STD 822 280 193 0.7955518208 0 59805.1 67.0989 391 501 16.4861 4.59353
6748 ZA4561 STD 822 270 169 0.7777759307 0 25313.2 62.6943 499 730 7.72308 2.08086
6750 ZA4563 STD 822 265 166 0.8084870911 0 16777.8 64.5733 617 730 8.01538 1.33908
6752 ZA4565 STD 822 280 188 0.77494167 0 57524.8 64.1266 389 733 15.36 4.62318
6756 ZA4569 STD 822 290 206 0.7634863673 0 66625 65.9369 484 507 20.6472 5.20755
6762 ZA4575 STD 822 265 155 0.7549126453 0 31343.4 62.0586 373 388 8.36667 2.60296
6765 ZA4578 STD 822 295 232 0.8164456444 0 68110.3 63.6635 391 507 19.7917 5.51375
6768 ZA4581 STD 822 265 194 0.9448584076 0 54554.1 64.5403 490 521 15.5361 4.35633
6773 ZA4586 STD 822 252 135 0.7657555091 0 90353.5 67.0861 389 507 21.8139 6.94124
6780 ZA4593 STD 822 270 172 0.791582604 0 45234.3 63.1867 391 730 11.3538 3.68949
6788 ZA4601 STD 822 265 161 0.7841350702 0 34491.8 59.5593 389 396 10.9778 2.98464
6793 ZA4606 STD 822 235 108 0.7569864972 0 29915.6 72.8662 618 729 15.9429 2.1159
6794 ZA4607 STD 822 275 162 0.7052400251 1 56672.3 66.2469 491 533 13.1667 4.40889
6797 ZA4610 STD 822 240 111 0.7299328622 0 44141.2 61.6238 389 396 11.6833 3.69164
6803 ZA4616 STD 822 270 175 0.8053892774 0 51008.2 71.893 607 608 18.5167 3.6566
6806 ZA4619 STD 822 262 172 0.8671126743 0 56212 61.03 389 419 12.1972 4.7469
6810 ZA4623 STD 822 262 150 0.7562029136 0 21772.5 66.9723 618 730 10.9846 1.67547
6811 ZA4624 STD 822 255 151 0.8263427109 0 51295.8 63.2122 389 740 11.9333 4.18221
6812 ZA4625 STD 822 262 163 0.8217404995 0 40720.8 60.1468 389 395 12.8222 3.48922
6813 ZA4626 STD 822 290 213 0.7894300788 0 65500.5 64.65 389 506 19.0222 5.22156
6823 ZA4636 STD 822 255 126 0.6895310038 0 61666.9 69.9721 500 638 16.95 4.54205
6825 ZA4638 STD 822 270 158 0.7271514618 0 35804.6 69.7646 616 649 13.2806 2.64501
6829 ZA4642 STD 822 280 282 1.162412505 0 49318.9 66.7658 484 512 17.0083 3.80701
6830 ZA4643 STD 822 260 176 0.9081203826 1 24230.6 60.2158 372 731 5.98333 2.07385
6834 ZA4647 STD 822 270 175 0.8053892774 0 53434.9 65.8991 491 536 13.7472 4.17898
6835 ZA4648 STD 822 230 108 0.8079573058 0 23069.5 69.2356 618 732 13.7818 1.71725
6845 ZA4658 STD 822 245 124 0.7660347118 0 51960.1 66.5216 389 509 12.2611 4.02561
6856 ZA4669 STD 822 280 197 0.8120399414 0 59768.4 62.6673 389 506 16.3056 4.91536
6859 ZA4672 STD 822 260 123 0.6346523129 0 40129.8 62.9915 382 730 10.6923 3.28329
6860 ZA4673 STD 822 255 148 0.8099253061 1 27185.5 64.5313 491 535 8.475 2.17116
6861 ZA4674 STD 822 320 259 0.7123531183 0 85662.2 65.8823 391 507 24.1667 6.70108
6862 ZA4675 STD 822 247 136 0.8197230362 0 57017.5 66.1088 489 512 15.8861 4.44501
6864 ZA4677 STD 822 270 173 0.7961848285 0 36066.1 72.051 618 728 21.3067 2.57978
6868 ZA4681 STD 822 285 213 0.832146283 0 53759.2 63.9719 491 506 15.2528 4.331
6870 ZA4683 STD 822 280 190 0.7831857303 0 63879.2 62.9555 391 506 18.9917 5.22938
6876 ZA4689 STD 822 242 107 0.6861565584 0 27023.4 62.223 617 731 7.4 2.23827
6878 ZA4691 STD 822 275 178 0.7748933609 1 54397.2 64.9494 389 507 13.2417 4.31644
6879 ZA4692 STD 822 260 116 0.5985338886 0 35998.1 67.2759 618 731 17.5 2.75768
6880 ZA4693 STD 822 270 160 0.7363559107 0 63215 68.3074 491 734 16.0222 4.76954
6881 ZA4694 STD 822 260 127 0.6552914125 0 18765.2 67.7237 573 731 10.8167 1.42803
6885 ZA4698 STD 822 255 148 0.8099253061 0 36411.3 61.7582 372 730 10.3385 3.03854
6888 ZA4701 STD 822 275 188 0.8184266958 0 46756.2 66.9563 475 505 16.0333 3.59892
6889 ZA4702 STD 822 260 177 0.9132801575 0 63068.6 63.4617 389 506 16.6417 5.12183
6890 ZA4703 STD 822 273 185 0.8233773346 0 58089.6 67.4378 391 512 17.8806 4.43935
6896 ZA4709 STD 822 235 125 0.8761417792 0 35229.3 73.5291 645 674 17.3275 2.46927
6898 ZA4711 STD 822 260 148 0.7636466854 0 47070 64.0205 491 520 12.0222 3.78922
6905 ZA4718 STD 822 270 184 0.8468092973 0 53131.6 65.0051 389 506 15.0639 4.2124
6906 ZA4719 STD 822 270 197 0.9066382151 0 58115.8 64.083 389 506 13.7389 4.67385
6914 ZA4727 STD 822 245 140 0.8648779004 0 40469.7 68.3992 505 729 14.0714 3.04933
6919 ZA4732 STD 822 270 164 0.7547648085 0 51379.5 64.9177 389 396 14.5444 4.07898
6920 ZA4733 STD 822 285 219 0.8555870233 0 82764.8 63.0579 389 504 21.6389 6.76442
6921 ZA4734 STD 822 268 174 0.8190319098 0 13305.1 64.8318 665 731 7.56667 1.05768
6924 ZA4737 STD 822 280 207 0.853260243 0 69376 65.8345 481 506 22.65 5.431
6930 ZA4743 STD 822 255 141 0.7716180281 0 19429.4 62.6793 645 730 8.52308 1.59757
6931 ZA4744 STD 822 263 164 0.8172932839 0 55260.2 63.0806 389 512 13.2306 4.51482
6936 ZA4749 STD 822 235 131 0.9181965846 1 37676.9 69.07 490 534 11.6278 2.81132
6937 ZA4750 STD 822 283 180 0.718388887 0 28660.4 69.1308 617 730 12.9231 2.13666
6940 ZA4753 STD 822 260 156 0.8049248846 0 69062.2 64.3205 389 507 18.1889 5.53369
6949 ZA4762 STD 822 235 110 0.7710047657 0 50438.1 66.1953 501 521 11.325 3.92695
6950 ZA4763 STD 822 275 171 0.7444200265 0 44041.8 63.7472 389 396 11.5861 3.56065
6951 ZA4764 STD 822 265 176 0.8571911327 0 31071.4 66.7753 491 533 8.06111 2.39811
6953 ZA4766 STD 822 240 135 0.8877561838 1 18268.4 65.1558 643 730 7.67692 1.44501
6959 ZA4772 STD 822 245 130 0.8031009075 1 19623 60.2537 382 730 7.27692 1.67844
6964 ZA4777 STD 822 268 190 0.8943451889 1 43733.3 65.4252 389 395 11.5306 3.44501
6968 ZA4781 STD 822 319 285 0.79133266 0 99145.1 63.9273 396 489 22.325 7.99299
6977 ZA4790 STD 822 274 187 0.8231090963 1 17986 67.5373 644 733 12.68 1.37251
6987 ZA4800 STD 822 263 160 0.7973593014 0 49245.7 62.029 389 419 11.0861 4.09164
6989 ZA4802 STD 822 267 169 0.8045584171 0 44617.1 65.7647 390 396 14.3278 3.4965
6990 ZA4803 STD 822 270 146 0.6719247685 0 33278.5 62.7391 381 730 7.36923 2.73369
7004 ZA4817 STD 822 281 170 0.6932163097 0 51118 69.2357 391 505 15.5556 3.80512
7014 ZA4827 STD 822 285 193 0.7540104817 0 11359.6 62.9383 641 731 6.48333 0.930189
7015 ZA4828 STD 822 294 221 0.7857779948 0 58393 66.6965 391 505 16.4972 4.51213
7020 ZA4833 STD 822 264 149 0.7340512288 0 48147.4 64.8995 391 395 13.3278 3.82345
7027 ZA4840 STD 822 277 196 0.8347229824 1 47399.5 67.7709 389 730 12.0769 3.60458
7028 ZA4841 STD 822 240 115 0.7562367491 0 44533.5 67.206 391 396 11.8972 3.41509
7029 ZA4842 STD 822 288 169 0.6396279997 0 48068.9 63.5835 390 396 12.6056 3.89623
7037 ZA4850 STD 822 275 191 0.8314866963 0 62451.4 64.6543 388 396 13.6667 4.97817
7039 ZA4852 STD 822 262 143 0.7209134443 0 31406.1 61.9328 389 398 11.2083 2.61348
7040 ZA4853 STD 822 291 191 0.7005475372 0 59224.5 64.5905 491 396 14.9806 4.72561
7041 ZA4854 STD 822 282 210 0.8471581563 0 63534 62.4704 493 512 16.6389 5.24151
7044 ZA4857 STD 822 280 178 0.7337213684 0 51557.3 70.763 490 525 17.7306 3.75499
7051 ZA4864 STD 822 277 199 0.8474993546 1 66729.6 65.3069 391 504 21.2444 5.26604
7059 ZA4872 STD 822 267 178 0.8474047233 0 78518 64.572 389 506 23.3972 6.26685
7064 ZA4877 STD 822 275 171 0.7444200265 0 39627.7 63.683 491 521 9.21944 3.20701
7067 ZA4880 STD 822 260 156 0.8049248846 0 64940.9 65.5631 485 507 19.4111 5.10485
7068 ZA4881 STD 822 276 182 0.7836404933 0 56494.5 60.8701 487 521 12.2028 4.78329
7070 ZA4883 STD 822 260 160 0.8255639842 0 71692.8 64.2452 389 505 19.6361 5.75121
7073 ZA4886 STD 822 265 157 0.7646534536 0 73654.1 66.1609 493 520 17.8944 5.73747
7079 ZA4892 STD 822 280 188 0.77494167 0 40020 65.7784 477 507 11.9389 3.13558
7082 ZA4895 STD 822 267 165 0.7855156143 0 49444.4 67.4419 389 505 18.0472 3.77844
7088 ZA4901 STD 822 290 197 0.7301301667 0 61886.6 65.1202 389 489 16.2 4.89784
7099 ZA4912 STD 822 254 161 0.8916198215 1 60066.6 65.5088 389 505 17.1306 4.72561
7107 ZA4920 STD 822 293 201 0.7220830785 0 40809.7 61.4409 389 396 12.1417 3.42318
7112 ZA4925 STD 822 298 198 0.6757559994 0 59527.9 63.3883 492 512 17.9639 4.83989
7127 ZA4940 STD 822 272 163 0.7335738225 0 67618.7 64.7 482 508 21.6417 5.38625
7131 ZA4944 STD 822 297 213 0.7343913654 0 70657.3 63.6244 493 505 17.45 5.72345
7132 ZA4945 STD 822 282 211 0.8511922428 0 41510.5 62.4862 389 396 12.2972 3.42372
7136 ZA4949 STD 822 252 135 0.7657555091 0 28351.8 63.3887 500 731 9.26667 2.30512
7154 ZA4967 STD 822 273 167 0.7432649453 0 45317.9 65.5397 391 395 11.9583 3.56361
7157 ZA4970 STD 822 250 132 0.7670359247 0 61567.6 65.758 485 503 19.3361 4.82534
7161 ZA4974 STD 822 296 200 0.6966523576 0 58047.8 64.1449 489 531 16.8528 4.66388
7163 ZA4976 STD 822 261 163 0.8313173933 1 56321.9 65.2548 389 506 17.7583 4.44825
7166 ZA4979 STD 822 274 150 0.6602479382 0 47064.8 66.7384 389 510 13.6806 3.6345
7172 ZA4985 STD 822 290 192 0.7115989442 0 55296.8 66.5848 390 512 15.6222 4.28005
7173 ZA4986 STD 822 308 248 0.7658487535 0 50427.7 59.7546 391 396 12.8667 4.34933
7174 ZA4987 STD 822 282 186 0.7503400813 0 60192.1 66.2541 391 507 16.1028 4.68221
7176 ZA4989 STD 822 260 154 0.7946053348 0 60286.2 63.9891 391 510 17.2861 4.85553
7177 ZA4990 STD 822 267 162 0.7712335122 0 37896.6 63.5837 389 508 10.2611 3.0717
7181 ZA4994 STD 822 271 120 0.5461152381 1 58136.7 63.4439 389 512 14.7306 4.72264
6689 ZA4502 STD 823 275 205 0.8924333651 0 58806.1 69.7519 377 499 14.9028 4.34501
6696 ZA4509 STD 823 250 133 0.7728468029 0 19795.5 67.6014 377 731 6.55 1.50916
6701 ZA4514 STD 823 255 121 0.6621686624 0 44230.1 69.2119 491 518 12.6278 3.29353
6711 ZA4524 STD 823 270 163 0.7501625841 0 16647.1 64.2641 520 731 5.15 1.33504
6717 ZA4530 STD 823 255 150 0.8208702426 0 40773.1 69.415 377 431 10.5833 3.02722
6723 ZA4536 STD 823 251 153 0.8783751784 1 29047.4 67.5998 490 533 8.275 2.21456
6730 ZA4543 STD 823 270 154 0.7087425641 0 39502.2 68.9898 377 730 11.6 2.95094
6749 ZA4562 STD 823 290 206 0.7634863673 0 43367.2 67.8227 496 416 10.4 3.29542
6751 ZA4564 STD 823 230 104 0.7780329612 0 8320.93 65.2852 664 730 4.63077 0.656873
6753 ZA4566 STD 823 265 169 0.8230983036 0 37619.4 69.0904 497 534 11.3194 2.8062
6757 ZA4570 STD 823 265 165 0.8036166869 1 25323.7 66.5567 377 419 6.25833 1.96092
6759 ZA4572 STD 823 270 152 0.6995381152 0 35443.7 69.2591 412 467 9.57778 2.63747
6767 ZA4580 STD 823 300 211 0.7056755225 0 21192 68.935 522 731 6.3 1.58437
6771 ZA4584 STD 823 255 132 0.7223658135 0 17002.7 68.1266 665 729 12.6286 1.28625
6772 ZA4585 STD 823 265 160 0.7792646661 0 47770.8 67.7195 377 473 11.5861 3.63558
6779 ZA4592 STD 823 255 157 0.8591775206 0 30543.2 67.5223 499 543 8.81111 2.33127
6782 ZA4595 STD 823 270 196 0.9020359906 0 68800.7 71.6777 377 509 16.1167 4.9469
6786 ZA4599 STD 823 230 103 0.770551875 0 41196.7 69.1632 377 419 12.3333 3.06981
6787 ZA4600 STD 823 255 160 0.8755949255 0 40898.6 73.7666 377 664 9.24444 2.85741
6789 ZA4602 STD 823 280 185 0.7625755795 0 45114 67.5913 492 510 11.1278 3.43989
6799 ZA4612 STD 823 225 103 0.8236149 1 6819.92 66.4967 665 730 6.47692 0.528571
6800 ZA4613 STD 823 280 192 0.7914297906 0 46641.1 66.9771 473 510 9.29167 3.58895
6805 ZA4618 STD 823 250 121 0.7031162643 0 44883.9 68.5409 411 473 11.3 3.37493
6809 ZA4622 STD 823 260 162 0.835883534 0 30768.1 67.2573 377 431 9.59444 2.35768
6814 ZA4627 STD 823 265 158 0.7695238578 0 25888.5 69.5811 641 730 9.03077 1.91752
6820 ZA4633 STD 823 250 128 0.7437924118 0 36008.6 68.9051 377 473 10.4056 2.69326
6821 ZA4634 STD 823 265 144 0.7013381995 0 33628.9 66.275 499 544 7.95833 2.61509
6832 ZA4645 STD 823 265 170 0.8279687077 0 45412.1 67.9474 411 466 10.7389 3.44447
6841 ZA4654 STD 823 268 182 0.8566885493 0 37284.7 63.9716 377 499 9.44722 3.00377
6842 ZA4655 STD 823 262 154 0.7763683247 0 44292.9 67.4821 377 507 11.7167 3.38275
6843 ZA4656 STD 823 255 148 0.8099253061 0 43325.3 69.1197 377 420 11.2444 3.23046
6851 ZA4664 STD 823 282 191 0.7705105136 0 52634.7 71.5535 377 502 14.1583 3.79111
6852 ZA4665 STD 823 285 210 0.8204259128 0 42687.3 68.1132 496 416 10.2361 3.22992
6866 ZA4679 STD 823 260 147 0.7584869105 0 24591.5 68.1054 473 533 7.43611 1.86092
6874 ZA4687 STD 823 280 191 0.7873077605 0 42697.7 66.401 498 533 9.82778 3.31402
6883 ZA4696 STD 823 260 176 0.9081203826 0 44512.5 69.038 377 507 10.85 3.32291
6884 ZA4697 STD 823 270 161 0.7409581352 0 38968.7 69.2408 377 499 11.1139 2.90054
6887 ZA4700 STD 823 253 130 0.7285983328 0 12290.5 67.0088 543 731 5.1 0.945283
6891 ZA4704 STD 823 231 111 0.819556086 0 17426.4 65.8368 378 1 5.33333 1.36415
6895 ZA4708 STD 823 240 120 0.7891166078 0 52263.4 68.2442 407 420 11.4583 3.9469
6899 ZA4712 STD 823 295 223 0.784773184 0 50825.1 69.6331 377 501 11.575 3.76173
6903 ZA4716 STD 823 273 188 0.8367293995 0 35553.5 66.3802 373 532 7.36111 2.76038
6904 ZA4717 STD 823 272 183 0.8235828805 0 50584.6 68.0647 377 415 9.25 3.83019
6913 ZA4726 STD 823 260 135 0.6965696117 0 36819.2 68.9588 498 419 9.525 2.75175
6918 ZA4731 STD 823 270 178 0.8191959507 0 64349.9 70.1923 377 512 16.1028 4.7248
6932 ZA4745 STD 823 275 202 0.8793733647 1 15925.3 65.5544 521 730 6.61538 1.25202
6939 ZA4752 STD 823 295 208 0.7319857501 0 62237 72.2965 412 473 15.9472 4.43666
6941 ZA4754 STD 823 296 225 0.7837339023 0 44188.3 67.5326 496 420 11.2861 3.37224
6943 ZA4756 STD 823 250 134 0.7786576811 0 44481.1 69.338 377 431 11.1944 3.3062
6944 ZA4757 STD 823 252 131 0.7430664569 0 26908.3 67.0184 377 420 8.40833 2.06927
6946 ZA4759 STD 823 260 154 0.7946053348 0 28979.4 66.8234 378 553 6.23611 2.23504
6948 ZA4761 STD 823 245 136 0.8401671033 0 33440.6 68.2609 377 426 8.14167 2.5248
6957 ZA4770 STD 823 312 267 0.7929080764 0 55291.6 70.148 377 420 12.4194 4.06226
6963 ZA4776 STD 823 277 186 0.7921350752 0 54951.6 66.3404 377 473 12.5306 4.269
6967 ZA4780 STD 823 258 149 0.787006935 0 53372.2 69.0133 484 510 14.5556 3.98571
6969 ZA4782 STD 823 270 161 0.7409581352 0 41688.3 69.4157 412 509 11.9056 3.09515
6975 ZA4788 STD 823 278 177 0.745619976 0 69334.1 71.675 377 507 15.1722 4.98544
6976 ZA4789 STD 823 . . . 0 8791.63 66.077 664 730 6.46154 0.685714
6978 ZA4791 STD 823 285 203 0.7930783824 0 22368.7 64.1133 377 397 4.75 1.79811
6979 ZA4792 STD 823 275 185 0.8053666954 0 44156.9 69.7942 377 431 11.7444 3.26065
6981 ZA4794 STD 823 262 156 0.7864510302 0 32969.9 68.821 377 420 7.89167 2.469
6982 ZA4795 STD 823 237 123 0.84026761 0 35977.2 68.3933 377 513 9.36389 2.71105
6985 ZA4798 STD 823 258 155 0.8186984895 1 50861.8 70.3334 377 473 15.5917 3.72695
6992 ZA4805 STD 823 265 169 0.8230983036 1 22410.5 65.1513 371 424 5.80556 1.77278
6994 ZA4807 STD 823 262 163 0.8217404995 0 37948.9 66.1199 411 420 9.07778 2.95795
6996 ZA4809 STD 823 260 159 0.8204042093 0 24016.2 62.8525 377 417 5.44444 1.96927
7000 ZA4813 STD 823 236 169 1.1694006627 0 34444.8 70.6577 377 419 10.0694 2.5124
7003 ZA4816 STD 823 280 197 0.8120399414 0 60056.1 69.7038 352 471 13.3806 4.44043
7005 ZA4818 STD 823 286 219 0.846554718 0 32708.4 64.4809 377 416 7.83056 2.61429
7007 ZA4820 STD 823 252 148 0.8394949285 1 38790.9 70.7459 377 533 7.6 2.82588
7008 ZA4821 STD 823 280 209 0.8615043033 1 45291.8 69.1804 377 473 11.4722 3.37412
7018 ZA4831 STD 823 277 170 0.7239944235 0 48492.6 70.9954 484 501 14.3778 3.52022
7019 ZA4832 STD 823 290 198 0.7338364112 0 49883.7 71.9252 377 416 11.9222 3.57439
7021 ZA4834 STD 823 280 181 0.7460874589 0 17300.8 65.0413 519 730 6.06154 1.37089
7024 ZA4837 STD 823 290 205 0.7597801227 0 13435.9 58.3598 553 731 3.58333 1.18652
7025 ZA4838 STD 823 252 143 0.8111336133 0 14518.5 63.249 499 556 4.88333 1.18302
7026 ZA4839 STD 823 293 222 0.7975245942 0 43293.9 67.4544 407 421 10.9611 3.30782
7035 ZA4848 STD 823 262 146 0.7360375026 0 54904.5 70.7746 498 741 26.3 3.99811
7036 ZA4849 STD 823 266 143 0.6885645797 0 46756.2 68.7481 377 533 10.2778 3.50512
7038 ZA4851 STD 823 262 155 0.7814096774 0 34141.4 69.4616 407 466 9.26944 2.53315
7047 ZA4860 STD 823 261 150 0.7650160061 1 20088.4 66.1785 497 421 5.06389 1.56442
7052 ZA4865 STD 823 265 175 0.8523207285 1 40359.9 71.2821 377 730 8.70769 2.91806
7057 ZA4870 STD 823 248 129 0.7680705572 0 54684.9 69.0302 377 421 11.8583 4.08275
7074 ZA4887 STD 823 274 162 0.7130677733 0 17745.4 62.3369 497 731 5.13333 1.46712
7077 ZA4890 STD 823 265 125 0.6088005204 0 54209 69.8497 492 520 12.1833 3.99973
7084 ZA4897 STD 823 270 152 0.6995381152 1 16835.4 61.0237 543 731 5.41667 1.42183
7089 ZA4902 STD 823 277 161 0.685665307 0 25658.4 69.2058 499 731 9.78333 1.91078
7090 ZA4903 STD 823 276 182 0.7836404933 1 25914.6 69.7691 521 741 9.9 1.91429
7091 ZA4904 STD 823 260 154 0.7946053348 0 42744.8 70.0583 407 533 10.4361 3.14447
7093 ZA4906 STD 823 270 150 0.6903336663 0 30799.5 71.8872 377 431 9.41944 2.20809
7096 ZA4909 STD 823 252 133 0.754410983 0 50307.4 71.2044 377 473 14.3167 3.64124
7100 ZA4913 STD 823 262 161 0.811657794 0 49271.8 69.9198 407 472 12.2306 3.63181
7102 ZA4915 STD 823 270 147 0.676526993 0 25339.3 67.4885 374 527 6.8 1.93504
7103 ZA4916 STD 823 263 153 0.7624748319 0 16150.2 64.616 489 731 5.75 1.28814
7106 ZA4919 STD 823 296 161 0.5608051478 0 48738.4 69.1115 378 431 11.825 3.6345
7109 ZA4922 STD 823 261 142 0.7242151525 0 19884.5 67.4472 373 731 6.11667 1.51941
7111 ZA4924 STD 823 278 175 0.7371948915 1 25972.2 66.09 378 730 10.0769 2.02534
7113 ZA4926 STD 823 258 146 0.7711611578 0 47681.9 67.6687 424 473 12.2 3.63154
7114 ZA4927 STD 823 266 162 0.7800521812 0 23545.5 66.0311 377 428 6.09444 1.83774
7115 ZA4928 STD 823 281 195 0.7951598847 1 40386.1 69.0389 474 511 9.63889 3.01482
7119 ZA4932 STD 823 243 118 0.7473000276 0 15015.3 65.7883 567 731 7.36667 1.17628
7120 ZA4933 STD 823 263 150 0.747524345 0 30339.2 66.5481 377 501 6.10556 2.3496
7125 ZA4938 STD 823 297 222 0.7654219865 0 44439.3 68.3423 377 467 12.4972 3.35121
7128 ZA4941 STD 823 271 160 0.7281536508 0 49773.9 69.4469 377 473 12.3972 3.6938
7130 ZA4943 STD 823 270 155 0.7133447885 0 22494.2 64.2612 377 416 6.76667 1.80404
7137 ZA4950 STD 823 282 176 0.7099992167 0 16704.6 64.3303 499 731 6.06667 1.33827
7140 ZA4953 STD 823 275 183 0.7966600284 0 59439 71.2182 377 416 14.2167 4.30135
7141 ZA4954 STD 823 286 185 0.7151261316 0 31516 64.8096 377 430 6.94722 2.5062
7143 ZA4956 STD 823 277 187 0.7963938659 0 70495.2 67.0831 484 507 16.5056 5.4159
7145 ZA4958 STD 823 271 136 0.6189306032 0 39397.6 70.6462 499 531 10.2556 2.87412
7147 ZA4960 STD 823 302 217 0.7112768873 0 42310.7 70.013 405 428 9.16944 3.11456
7150 ZA4963 STD 823 270 169 0.7777759307 0 43168.4 69.6952 377 396 7.40278 3.19218
7152 ZA4965 STD 823 219 136 1.1803022646 0 46479 71.7272 499 420 9.58333 3.33962
7153 ZA4966 STD 823 278 161 0.6782193002 0 48053.2 73.252 377 508 10.1194 3.38086
7156 ZA4969 STD 823 246 138 0.8420651849 1 19779.9 66.2579 377 731 4.38333 1.53854
7159 ZA4972 STD 823 272 176 0.7920797102 0 60762.1 71.1756 372 500 14.5861 4.39973
7160 ZA4973 STD 823 258 148 0.7817250093 0 40229.2 67.1673 407 509 11.2306 3.08679
7165 ZA4978 STD 823 252 127 0.7203774048 0 49758.2 69.4453 377 416 12.4139 3.69272
7170 ZA4983 STD 823 258 136 0.7183419004 0 7107.57 59.4748 664 731 3.16667 0.615903
7171 ZA4984 STD 823 253 132 0.7398075379 0 53879.5 69.547 377 473 13.8167 3.99272
7175 ZA4988 STD 823 242 129 0.827235477 0 45098.3 69.8898 412 507 10.9667 3.32561
7180 ZA4993 STD 823 292 241 0.8747964313 0 35584.9 68.074 485 507 9.75278 2.69407
7182 ZA4995 STD 823 302 239 0.7833879082 0 27216.9 68.7178 377 473 7.85556 2.04124
7186 ZA4999 STD 823 280 175 0.7213552779 0 35846.4 68.1651 411 533 7.65278 2.71024
6190 ZA5503 ENR 824 230 114 0.8528438228 0 51656.7 65.873 289 353 7.88611 4.04151
6191 ZA5504 ENR 824 206 96 1.0028905875 0 76310.9 74.6266 490 599 22.3111 5.27008
6195 ZA5508 ENR 824 330 376 0.942086124 0 75212.6 63.5568 378 512 9.69167 6.09892
6197 ZA5510 ENR 824 280 211 0.8697483636 0 43116.1 63.7094 281 511 7.73056 3.48787
6201 ZA5514 ENR 824 250 157 0.9123078801 1 33869.5 65.2034 305 353 7.18889 2.67709
6211 ZA5524 ENR 824 216 110 0.9954004189 0 62571.7 68.491 289 598 13.2833 4.70836
6213 ZA5526 ENR 824 255 130 0.7114208769 0 33487.7 63.0962 521 560 6.22778 2.73531
6216 ZA5529 ENR 824 275 186 0.8097200289 0 44784.5 62.1949 475 534 6.90278 3.71105
6218 ZA5531 ENR 824 272 197 0.886589221 0 48032.3 68.6757 511 559 13.775 3.60458
6222 ZA5535 ENR 824 285 236 0.9220024544 0 66180.4 64.6966 233 467 9.14722 5.27197
6227 ZA5540 ENR 824 257 149 0.7963223494 0 51756.1 65.9426 499 353 9.80278 4.04501
6229 ZA5542 ENR 824 260 170 0.8771617332 0 45767.7 64.8799 289 511 7.65833 3.63558
6235 ZA5548 ENR 824 320 334 0.9186329789 0 83999 64.8301 258 467 9.98333 6.67763
6246 ZA5559 ENR 824 275 218 0.9490267005 0 53115.9 63.5385 281 730 8.89231 4.30836
6259 ZA5572 ENR 824 285 239 0.9337228245 1 72126.9 65.6714 378 469 10.675 5.66038
6261 ZA5574 ENR 824 268 200 0.9414159883 0 52430.7 61.035 378 424 7.14722 4.42722
6262 ZA5575 ENR 824 275 204 0.8880800316 0 61347.9 66.0399 473 534 11.5306 4.7876
6265 ZA5578 ENR 824 265 172 0.837709516 0 49768.7 65.8729 289 320 10.4306 3.8938
6272 ZA5585 ENR 824 304 307 0.9863508363 0 47394.3 63.0444 378 424 8.01944 3.87439
6275 ZA5588 ENR 824 265 199 0.9692104284 0 65542.4 62.1042 234 489 8.64722 5.43908
6280 ZA5593 ENR 824 275 216 0.9403200335 0 41683.1 63.2942 473 511 7.45 3.39407
6284 ZA5597 ENR 824 280 253 1.0428736303 0 51991.4 63.3952 258 512 7.63611 4.22668
6292 ZA5605 ENR 824 270 202 0.9296493373 0 43707.1 63.3442 473 512 6.89444 3.55606
6295 ZA5608 ENR 824 265 169 0.8230983036 0 35632 61.2625 378 534 6.77222 2.99757
6303 ZA5616 ENR 824 295 265 0.932577999 0 61473.4 64.3385 378 511 9.19722 4.92426
6304 ZA5617 ENR 824 255 183 1.001461696 0 47090.9 63.4174 378 290 7.96111 3.82695
6305 ZA5618 ENR 824 270 191 0.8790248684 0 52875.3 65.7989 499 534 10.7528 4.14151
6308 ZA5621 ENR 824 268 202 0.9508301482 0 54564.6 64.0769 258 468 8.99722 4.38868
6309 ZA5622 ENR 824 270 174 0.8007870529 0 39083.8 63.2501 473 511 7.87222 3.18464
6313 ZA5626 ENR 824 255 150 0.8208702426 0 27787 65.8691 499 543 5.91667 2.17412
6321 ZA5634 ENR 824 290 234 0.8672612133 0 65871.9 64.2405 258 471 8.92778 5.28464
6322 ZA5635 ENR 824 250 150 0.8716317326 0 31887.3 63.8162 378 534 5.93889 2.5752
6326 ZA5639 ENR 824 330 342 0.8568974851 0 75427.1 65.902 473 534 16.3778 5.89865
6327 ZA5640 ENR 824 270 166 0.7639692574 0 52456.9 63.1811 473 352 7.41944 4.27898
6331 ZA5644 ENR 824 300 271 0.9063415479 0 85332.7 68.2421 258 730 14.3231 6.44447
6334 ZA5647 ENR 824 265 197 0.9594696201 0 42849.4 66.0832 518 558 12.8083 3.34178
6340 ZA5653 ENR 824 252 160 0.9075620848 1 51510.3 64.5624 258 303 8.22222 4.11186
6345 ZA5658 ENR 824 275 214 0.9316133665 0 58748.6 62.2465 233 465 8.04167 4.86415
6353 ZA5666 ENR 824 280 199 0.8202840017 0 59527.9 67.3451 378 512 10.8889 4.55553
6357 ZA5670 ENR 824 250 147 0.854199098 0 51065.7 65.6403 289 304 8.68611 4.00943
6358 ZA5671 ENR 824 324 332 0.879400489 0 64030.9 64.5047 450 468 9.51667 5.1159
6363 ZA5676 ENR 824 300 273 0.9130304154 0 61196.2 64.6214 378 511 8.61389 4.88059
6366 ZA5679 ENR 824 281 214 0.8726370016 0 90421.5 66.6114 378 298 11.7833 6.99596
6369 ZA5682 ENR 824 270 208 0.957262684 0 33686.4 60.8733 284 305 5.43333 2.85202
6378 ZA5691 ENR 824 293 227 0.8154868598 0 69266.1 67.4166 258 425 10.8667 5.29515
6380 ZA5693 ENR 824 282 220 0.8874990209 0 30700.1 65.4769 545 732 9.49091 2.41644
6386 ZA5699 ENR 824 270 184 0.8468092973 0 67712.8 64.1226 378 512 11.3556 5.44232
6395 ZA5708 ENR 824 265 167 0.8133574952 0 62373 66.0867 258 731 8.71667 4.86415
6396 ZA5709 ENR 824 260 174 0.8978008328 0 51981 63.1569 473 511 8.25 4.24178
6398 ZA5711 ENR 824 300 281 0.9397858854 0 68743.1 65.0435 233 534 9.93611 5.4469
6407 ZA5720 ENR 824 280 202 0.8326500922 0 63894.9 65.2339 258 511 8.96667 5.04798
6409 ZA5722 ENR 824 255 179 0.9795718229 0 46499.9 66.0108 378 520 8.125 3.63046
6412 ZA5725 ENR 824 274 220 0.9683636428 0 66839.4 64.5226 234 290 10.9139 5.33881
6413 ZA5726 ENR 824 305 303 0.9638603502 0 63340.5 65.2779 378 424 9.33611 5.00081
6415 ZA5728 ENR 824 260 167 0.8616824085 0 57137.7 64.4277 473 512 9.63056 4.57062
6418 ZA5731 ENR 824 260 177 0.9132801575 0 67341.5 68.5404 305 735 32.475 5.06361
6422 ZA5735 ENR 824 275 214 0.9316133665 0 69611.3 66.2453 258 511 11.4167 5.41563
6429 ZA5742 ENR 824 260 152 0.784285785 0 45438.2 64.8988 450 512 7.98333 3.60836
6430 ZA5743 ENR 824 309 299 0.914317423 0 82273.1 64.846 234 424 10.3 6.53881
6438 ZA5751 ENR 824 270 208 0.957262684 0 47090.9 62.5712 378 512 6.68333 3.87871
6446 ZA5759 ENR 824 265 172 0.837709516 0 53246.6 63.5637 497 731 10.1333 4.31725
6447 ZA5760 ENR 824 277 203 0.8645345175 1 40841.1 64.261 378 731 7.73333 3.27547
6448 ZA5761 ENR 824 256 178 0.9626156264 0 55061.4 63.5135 258 298 7.85 4.46792
6451 ZA5764 ENR 824 253 148 0.8294811789 0 28613.3 64.3496 378 731 5.96667 2.29164
6462 ZA5775 ENR 824 268 177 0.8331531496 0 62629.2 64.3748 233 466 8.68056 5.01402
6466 ZA5779 ENR 824 295 223 0.784773184 0 54010.2 63.5195 378 491 8.40278 4.38221
6467 ZA5780 ENR 824 258 169 0.8926454498 0 55359.5 64.7995 289 329 9.09167 4.40296
6472 ZA5785 ENR 824 297 246 0.8481703093 0 31223.1 63.8503 378 534 6.39167 2.52022
6474 ZA5787 ENR 824 324 297 0.7866926061 0 62571.7 64.2431 258 298 10.7611 5.01968
6476 ZA5789 ENR 824 268 185 0.8708097892 0 43759.4 62.2591 473 512 7.99722 3.62237
6479 ZA5792 ENR 824 246 113 0.6895171442 0 40663.2 70.0009 559 594 15.5222 2.9938
6481 ZA5794 ENR 824 318 289 0.8101093958 0 66489 63.7371 378 512 10.025 5.37628
6484 ZA5797 ENR 824 258 145 0.7658792321 0 42331.6 63.7423 285 328 7.11111 3.42264
6487 ZA5800 ENR 824 304 269 0.8642618077 0 83789.8 66.9662 378 560 16.2333 6.44852
6488 ZA5801 ENR 824 315 274 0.7904412292 0 45396.4 64.2677 473 511 8.36667 3.64043
6490 ZA5803 ENR 824 288 230 0.8704996445 0 70364.4 67.7613 450 488 10.1889 5.35175
6491 ZA5804 ENR 824 227 127 0.9886563808 0 40291.9 64.0505 473 511 9.04722 3.24205
6499 ZA5812 ENR 824 286 227 0.8774790913 0 49057.4 68.1389 284 511 8.19444 3.71051
6507 ZA5820 ENR 824 270 191 0.8790248684 0 33283.7 64.1662 473 513 7.45833 2.67332
6508 ZA5821 ENR 824 254 155 0.8583917536 0 68863.4 65.8976 258 301 9.23333 5.38571
6514 ZA5827 ENR 824 290 223 0.8264925238 0 77995 64.904 450 467 11.2556 6.19326
6515 ZA5828 ENR 824 261 153 0.7803163263 0 50045.9 65.9795 499 533 10.6222 3.90916
6526 ZA5839 ENR 824 305 268 0.852523346 0 73795.3 64.9931 233 731 9.4 5.85175
6528 ZA5841 ENR 824 270 169 0.7777759307 0 48571 65.0624 289 321 9.14167 3.84744
6529 ZA5842 ENR 824 308 215 0.6639414597 1 66248.4 63.8747 258 511 9.61111 5.34528
6536 ZA5849 ENR 824 307 291 0.9075356859 0 55040.5 65.2854 258 471 8.55556 4.34501
6541 ZA5854 ENR 824 265 170 0.8279687077 0 62289.3 63.581 258 466 9.82778 5.04906
6546 ZA5859 ENR 824 310 289 0.875128667 0 73172.9 65.4948 233 511 9.73611 5.75795
6548 ZA5861 ENR 824 270 191 0.8790248684 0 52310.5 63.2198 404 464 8.50278 4.26442
6550 ZA5863 ENR 824 283 214 0.8540845657 1 48388 64.1209 378 396 6.50556 3.88922
6551 ZA5864 ENR 824 294 252 0.8960002475 0 86702.9 66.8037 234 489 10.675 6.68895
6556 ZA5869 ENR 824 273 213 0.9479966069 0 68105.1 65.5228 378 511 10.9806 5.35687
6560 ZA5873 ENR 824 277 199 0.8474993546 0 52979.9 63.9763 306 731 9.11667 4.26792
6561 ZA5874 ENR 824 212 112 1.0725569566 0 49454.9 64.1694 234 731 7.56667 3.97197
6562 ZA5875 ENR 824 324 297 0.7866926061 0 64062.3 63.8102 234 468 9.81667 5.17412
6567 ZA5880 ENR 824 288 219 0.8288670528 0 61337.4 63.6319 378 532 8.22778 4.96792
6578 ZA5891 ENR 824 241 135 0.8766417085 1 75432.3 72.481 579 624 29.6111 5.36361
6584 ZA5897 ENR 824 283 216 0.8620666644 1 64752.6 64.3871 258 512 8.18889 5.18302
6586 ZA5899 ENR 824 267 197 0.9378580365 0 46364 64.3791 498 534 11.4833 3.71159
6598 ZA5911 ENR 824 274 204 0.897937196 0 73779.6 65.3102 378 512 11.1083 5.8221
6611 ZA5924 ENR 824 281 192 0.7829266557 1 31929.1 64.1888 378 534 7.25556 2.56361
6612 ZA5925 ENR 824 260 130 0.6707707372 0 39047.2 65.3708 378 512 9.55556 3.07844
6613 ZA5926 ENR 824 287 215 0.822349273 1 29481.5 63.9261 468 731 8.03333 2.37682
6617 ZA5930 ENR 824 316 332 0.9486067778 0 85353.6 64.7825 234 730 11.0769 6.7903
6620 ZA5933 ENR 824 257 150 0.8016667947 0 82513.7 66.3485 498 291 12.5556 6.40943
6621 ZA5934 ENR 824 310 290 0.8781567938 0 77759.6 65.7614 258 466 10.95 6.09407
6623 ZA5936 ENR 824 259 162 0.8457007766 0 57430.6 62.4204 378 512 8.05556 4.74178
6626 ZA5939 ENR 824 360 437 0.8411721001 0 69428.3 65.8515 378 730 13.4615 5.43369
6629 ZA5942 ENR 824 312 239 0.7097566676 0 51118 64.0624 378 731 6.53333 4.1124
6630 ZA5943 ENR 824 258 158 0.8345442667 0 49486.3 64.197 498 534 9.47222 3.97278
6632 ZA5945 ENR 824 318 288 0.8073062491 0 62001.6 64.321 258 467 9.57778 4.96792
6633 ZA5946 ENR 824 270 194 0.8928315418 0 22792.3 61.3457 258 732 4.72727 1.91482
6637 ZA5950 ENR 824 274 199 0.8759289314 1 42640.2 67.4471 378 534 9.33056 3.25822
6639 ZA5952 ENR 824 315 297 0.8567921353 0 61269.4 62.8622 258 512 8.38333 5.02318
6640 ZA5953 ENR 824 252 190 1.0777299757 0 54303.1 66.1843 498 535 9.90833 4.22857
6649 ZA5962 ENR 824 260 165 0.8513628587 1 30035.9 65.7847 498 559 7.17222 2.3531
6653 ZA5966 ENR 824 291 243 0.8912725211 0 52184.9 66.3166 450 511 10.425 4.05553
6665 ZA5978 ENR 824 307 287 0.8950609686 0 62660.6 63.4184 258 465 8.93889 5.09218
6674 ZA5987 ENR 824 267 177 0.8426440226 0 48471.6 64.2273 289 353 7.48611 3.88949
6677 ZA5990 ENR 824 277 171 0.7282532143 0 40569.1 64.1658 378 512 7.86111 3.25849
6681 ZA5994 ENR 824 263 184 0.9169631966 0 66410.5 64.4013 234 731 9.5 5.31456
6685 ZA5998 ENR 824 297 269 0.9274707854 0 49507.2 64.2678 282 731 7.66667 3.97008
6686 ZA5999 ENR 824 291 224 0.8215845462 0 43048.1 61.7804 496 731 8.21667 3.59111
