# Supplementary material for: The effects of environmental enrichment on hatchery-performance, smolt migration and capture rates in landlocked Atlantic salmon
Source: PLoS One. 2021 Dec 2;16(12):e0260944. doi: 10.1371/journal.pone.0260944 (PMC8638868; doi:10.1371/journal.pone.0260944)
Supplement: S1 Data — (ZIP) [file pone.0260944.s004.zip › 3-yo_salmon_recaptures_Lake_Höytiäinen.txt]

TAG fish_length_at_release fish_wt_at_release fish_CF_at_release REARING_METHOD RELEASE_YEAR RELEASE_AGE RELEASE_PLACE RELEASE_DATE CAPTURE_DATE CAPTURE_DAYS_FROM_RELEASE CAPTURE_MONTHS_FROM_RELEASE CAPTURE_YEAR FISH_LENGTH_AT_CAPTURE FISH_WT_AT_CAPTURE SEX FISHING_CATEGORY GEAR GILLNET_MESH_SIZE
ZA4000 281 197 0.8033153707 STD 2012 3 Kontioniemi 05/30/2012 09/22/2012 115 9 1 460 1076 1 2 gillnet 55
ZA4001 248 108 0.6430358153 STD . .   . . . . . . . . .   .
ZA4002 259 134 0.699530272 STD . .   . . . . . . . . .   .
ZA4003 246 93 0.5674787116 STD . .   . . . . . . . . .   .
ZA4004 272 171 0.7695774457 STD 2012 3 Kontioniemi 05/30/2012 10/10/2012 133 10 1 410 610 1 2 gillnet 55
ZA4005 280 188 0.77494167 STD . .   . . . . . . . . .   .
ZA4006 275 191 0.8314866963 STD 2012 3 Kontioniemi 05/30/2012 11/25/2013 544 11 2 660 2900 . 1 trolling .
ZA4007 261 162 0.8262172866 STD . .   . . . . . . . . .   .
ZA4008 281 182 0.7421492257 STD . .   . . . . . . . . .   .
ZA4009 288 215 0.8137279286 STD . .   . . . . . . . . .   .
ZA4010 265 168 0.8182278994 STD . .   . . . . . . . . .   .
ZA4011 250 155 0.9006861237 STD . .   . . . . . . . . .   .
ZA4012 258 159 0.8398261924 STD 2012 3 Kontioniemi 05/30/2012 09/24/2012 117 9 1 410 720 . 0   .
ZA4013 250 140 0.8135229504 STD . .   . . . . . . . . .   .
ZA4014 265 171 0.8328391119 STD . .   . . . . . . . . .   .
ZA4015 241 114 0.7402752205 STD . .   . . . . . . . . .   .
ZA4016 262 166 0.8368645578 STD . .   . . . . . . . . .   .
ZA4017 245 145 0.8957663969 STD . .   . . . . . . . . .   .
ZA4018 280 141 0.5812062525 STD . .   . . . . . . . . .   .
ZA4019 240 103 0.6773250884 STD . .   . . . . . . . . .   .
ZA4020 258 162 0.8556719696 STD . .   . . . . . . . . .   .
ZA4021 265 155 0.7549126453 STD . .   . . . . . . . . .   .
ZA4022 260 179 0.9235997073 STD 2012 3 Kontioniemi 05/30/2012 10/24/2013 512 10 2 . . . 0   .
ZA4023 282 197 0.7947150324 STD 2012 3 Kontioniemi 05/30/2012 07/05/2014 766 . 3 650 3680 2 1 spinning .
ZA4024 265 165 0.8036166869 STD . .   . . . . . . . . .   .
ZA4025 265 183 0.8912839618 STD . .   . . . . . . . . .   .
ZA4026 265 167 0.8133574952 STD . .   . . . . . . . . .   .
ZA4027 262 143 0.7209134443 STD . .   . . . . . . . . .   .
ZA4028 280 176 0.7254773081 STD . .   . . . . . . . . .   .
ZA4029 270 169 0.7777759307 STD 2012 3 Kontioniemi 05/30/2012 10/07/2012 130 10 1 420 770 . 2 gillnet 65
ZA4030 252 142 0.8054613503 STD . .   . . . . . . . . .   .
ZA4031 265 170 0.8279687077 STD 2012 3 Kontioniemi 05/30/2012 08/30/2012 92 8 1 410 790 2 2 gillnet 60
ZA4032 270 184 0.8468092973 STD 2012 3 Kontioniemi 05/30/2012 09/14/2012 107 9 1 430 820 . 2 gillnet 55
ZA4033 278 195 0.8214457363 STD . .   . . . . . . . . .   .
ZA4034 255 149 0.8153977743 STD . .   . . . . . . . . .   .
ZA4035 240 115 0.7562367491 STD . .   . . . . . . . . .   .
ZA4036 255 132 0.7223658135 STD 2012 3 Kontioniemi 05/30/2012 09/24/2012 117 9 1 500 990 . 2 gillnet 55
ZA4037 278 187 0.7877453984 STD 2012 3 Kontioniemi 05/30/2012 12/09/2012 193 12 1 500 1320 . 2 gillnet 55
ZA4038 247 139 0.837805162 STD 2012 3 Kontioniemi 05/30/2012 08/15/2012 77 8 1 380 580 . 2 gillnet .
ZA4039 287 170 0.6502296577 STD . .   . . . . . . . . .   .
ZA4040 273 166 0.738814257 STD . .   . . . . . . . . .   .
ZA4041 270 182 0.8376048485 STD . .   . . . . . . . . .   .
ZA4042 252 128 0.7260496679 STD . .   . . . . . . . . .   .
ZA4043 270 182 0.8376048485 STD . .   . . . . . . . . .   .
ZA4044 271 186 0.846478619 STD . .   . . . . . . . . .   .
ZA4045 270 193 0.8882293173 STD . .   . . . . . . . . .   .
ZA4046 262 138 0.6957066805 STD 2012 3 Kontioniemi 05/30/2012 09/18/2012 111 9 1 430 660 . 2 gillnet 55
ZA4047 280 205 0.8450161827 STD 2012 3 Kontioniemi 05/30/2012 10/20/2013 508 10 2 400 700 1 2 gillnet 55
ZA4048 255 151 0.8263427109 STD . .   . . . . . . . . .   .
ZA4049 240 124 0.8154204947 STD . .   . . . . . . . . .   .
ZA4050 262 167 0.8419059105 STD . .   . . . . . . . . .   .
ZA4051 257 155 0.8283890212 STD . .   . . . . . . . . .   .
ZA4052 260 171 0.8823215081 STD 2012 3 Kontioniemi 05/30/2012 10/21/2012 144 10 1 400 890 1 2 gillnet 60
ZA4053 275 185 0.8053666954 STD . .   . . . . . . . . .   .
ZA4054 241 118 0.7662497896 STD . .   . . . . . . . . .   .
ZA4055 268 162 0.7625469505 STD . .   . . . . . . . . .   .
ZA4056 266 148 0.7126402643 STD . .   . . . . . . . . .   .
ZA4057 286 207 0.8001681581 STD . .   . . . . . . . . .   .
ZA4058 277 165 0.7027004699 STD 2012 3 Kontioniemi 05/30/2012 12/14/2012 198 12 1 520 1557 . 2 gillnet 85
ZA4059 273 197 0.8767855942 STD . .   . . . . . . . . .   .
ZA4060 317 230 0.650905995 STD . .   . . . . . . . . .   .
ZA4061 250 140 0.8135229504 STD . .   . . . . . . . . .   .
ZA4062 270 150 0.6903336663 STD 2012 3 Kontioniemi 05/30/2012 08/31/2013 458 8 2 615 2150 2 1 trolling .
ZA4063 273 150 0.6676032443 STD 2012 3 Kontioniemi 05/30/2012 08/17/2013 444 8 2 620 2460 . 1 trolling .
ZA4064 258 148 0.7817250093 STD . .   . . . . . . . . .   .
ZA4065 255 134 0.7333107501 STD . .   . . . . . . . . .   .
ZA4066 280 194 0.7996738509 STD . .   . . . . . . . . .   .
ZA4067 306 269 0.8472593257 STD 2012 3 Kontioniemi 05/30/2012 09/20/2012 113 9 1 450 1050 . 2 gillnet 55
ZA4068 271 173 0.7873161349 STD . .   . . . . . . . . .   .
ZA4069 248 126 0.7502084512 STD . .   . . . . . . . . .   .
ZA4070 248 143 0.8514270517 STD . .   . . . . . . . . .   .
ZA4071 284 176 0.694957262 STD . .   . . . . . . . . .   .
ZA4072 290 204 0.7560738782 STD . .   . . . . . . . . .   .
ZA4073 290 220 0.8153737903 STD . .   . . . . . . . . .   .
ZA4074 293 174 0.6250868441 STD 2012 3 Kontioniemi 05/30/2012 06/25/2013 391 6 2 550 1630 2 1 trolling .
ZA4075 260 158 0.8152444344 STD . .   . . . . . . . . .   .
ZA4076 232 118 0.859910819 STD 2012 3 Kontioniemi 05/30/2012 11/02/2012 156 11 1 450 858 . 2 gillnet 60
ZA4077 260 136 0.7017293866 STD 2012 3 Kontioniemi 05/30/2012 05/08/2014 708 5 3 600 . 2 0   .
ZA4078 275 150 0.6530000233 STD 2012 3 Kontioniemi 05/30/2012 09/13/2012 106 9 1 460 1210 . 2 gillnet 55
ZA4079 287 225 0.8605980764 STD . .   . . . . . . . . .   .
ZA4080 265 160 0.7792646661 STD . .   . . . . . . . . .   .
ZA4081 257 160 0.8551112477 STD . .   . . . . . . . . .   .
ZA4082 287 188 0.7190775038 STD . .   . . . . . . . . .   .
ZA4083 292 218 0.791309635 STD . .   . . . . . . . . .   .
ZA4084 261 150 0.7650160061 STD . .   . . . . . . . . .   .
ZA4085 272 160 0.7200724638 STD . .   . . . . . . . . .   .
ZA4086 265 172 0.837709516 STD . .   . . . . . . . . .   .
ZA4087 258 138 0.7289057519 STD . .   . . . . . . . . .   .
ZA4088 266 179 0.8619095088 STD 2012 3 Kontioniemi 05/30/2012 08/16/2012 78 8 1 370 510 . 2 gillnet .
ZA4089 255 149 0.8153977743 STD . .   . . . . . . . . .   .
ZA4090 271 184 0.8373766984 STD . .   . . . . . . . . .   .
ZA4091 273 170 0.7566170102 STD . .   . . . . . . . . .   .
ZA4092 253 152 0.8518995891 STD . .   . . . . . . . . .   .
ZA4093 275 181 0.7879533614 STD . .   . . . . . . . . .   .
ZA4094 288 189 0.7153236209 STD 2012 3 Kontioniemi 05/30/2012 07/28/2012 59 7 1 400 220 . 2 gillnet 55
ZA4095 260 163 0.8410433089 STD . .   . . . . . . . . .   .
ZA4096 267 160 0.7617121109 STD 2012 3 Kontioniemi 05/30/2012 12/14/2012 198 12 1 510 1437 . 2 gillnet 85
ZA4097 286 198 0.7653782382 STD . .   . . . . . . . . .   .
ZA4098 263 167 0.8322437708 STD . .   . . . . . . . . .   .
ZA4099 278 175 0.7371948915 STD . .   . . . . . . . . .   .
ZA4100 265 157 0.7646534536 STD . .   . . . . . . . . .   .
ZA4101 290 226 0.8376112573 STD . .   . . . . . . . . .   .
ZA4102 255 155 0.8482325841 STD 2012 3 Kontioniemi 05/30/2012 12/20/2012 204 12 1 480 1200 . 2 gillnet 55
ZA4103 278 209 0.8804213276 STD . .   . . . . . . . . .   .
ZA4104 250 143 0.8309555851 STD . .   . . . . . . . . .   .
ZA4105 261 168 0.8568179269 STD . .   . . . . . . . . .   .
ZA4106 281 213 0.8685592586 STD 2012 3 Kontioniemi 05/30/2012 09/26/2012 119 9 1 450 990 . 2 gillnet 55
ZA4107 223 105 0.8626319989 STD . .   . . . . . . . . .   .
ZA4108 248 122 0.7263923099 STD . .   . . . . . . . . .   .
ZA4109 273 169 0.7521663219 STD . .   . . . . . . . . .   .
ZA4110 262 160 0.8066164412 STD 2012 3 Kontioniemi 05/30/2012 10/20/2012 143 10 1 500 1010 . 1 spinning .
ZA4111 258 148 0.7817250093 STD 2012 3 Kontioniemi 05/30/2012 10/15/2012 138 10 1 410 838 . 2 gillnet 55
ZA4112 280 196 0.8079179112 STD . .   . . . . . . . . .   .
ZA4113 263 161 0.802342797 STD . .   . . . . . . . . .   .
ZA4114 260 152 0.784285785 STD 2012 3 Kontioniemi 05/30/2012 10/09/2012 132 10 1 470 990 . 2 gillnet 55
ZA4115 250 137 0.7960903158 STD . .   . . . . . . . . .   .
ZA4116 267 172 0.8188405192 STD . .   . . . . . . . . .   .
ZA4117 232 111 0.8088991603 STD . .   . . . . . . . . .   .
ZA4118 246 137 0.8359632633 STD . .   . . . . . . . . .   .
ZA4119 248 147 0.875243193 STD . .   . . . . . . . . .   .
ZA4120 285 202 0.7891715923 STD . .   . . . . . . . . .   .
ZA4121 260 158 0.8152444344 STD 2012 3 Kontioniemi 05/30/2012 09/20/2012 113 9 1 360 500 . 2 gillnet 65
ZA4122 230 114 0.8528438228 STD 2012 3 Kontioniemi 05/30/2012 10/26/2013 514 10 2 630 2700 . 1 trolling .
ZA4123 230 118 0.8827681675 STD . .   . . . . . . . . .   .
ZA4124 278 195 0.8214457363 STD . .   . . . . . . . . .   .
ZA4125 235 116 0.8130595711 STD 2012 3 Kontioniemi 05/30/2012 10/22/2012 145 10 1 420 800 . 2 gillnet 55
ZA4126 303 252 0.8177666145 STD 2012 3 Kontioniemi 05/30/2012 09/14/2012 107 9 1 430 880 . 2 gillnet 55
ZA4127 261 168 0.8568179269 STD . .   . . . . . . . . .   .
ZA4128 275 171 0.7444200265 STD 2012 3 Kontioniemi 05/30/2012 09/29/2012 122 8 1 450 1010 . 2 gillnet .
ZA4129 290 225 0.8339050128 STD . .   . . . . . . . . .   .
ZA4130 255 150 0.8208702426 STD 2012 3 Kontioniemi 05/30/2012 07/29/2013 425 7 2 600 2130 . 2 fyke .
ZA4131 295 219 0.770696535 STD 2012 3 Kontioniemi 05/30/2012 10/10/2012 133 10 1 580 . 2 0   .
ZA4132 250 143 0.8309555851 STD . .   . . . . . . . . .   .
ZA4133 275 163 0.7095933586 STD . .   . . . . . . . . .   .
ZA4134 255 127 0.6950034721 STD 2012 3 Kontioniemi 05/30/2012 09/29/2012 122 9 1 410 850 . 2 gillnet 55
ZA4135 310 267 0.8085098757 STD 2012 3 Kontioniemi 05/30/2012 10/16/2012 139 10 1 500 1210 . 2 gillnet 55
ZA4136 275 180 0.7836000279 STD . .   . . . . . . . . .   .
ZA4137 265 172 0.837709516 STD . .   . . . . . . . . .   .
ZA4138 275 182 0.7923066949 STD 2012 3 Kontioniemi 05/30/2012 09/10/2012 103 9 1 450 1100 . 2 gillnet 55
ZA4139 237 127 0.867593386 STD . .   . . . . . . . . .   .
ZA4140 250 137 0.7960903158 STD 2012 3 Kontioniemi 05/30/2012 07/26/2012 57 7 1 370 . . 2 gillnet_27-40mm 40
ZA4141 263 125 0.6229369542 STD . .   . . . . . . . . .   .
ZA4142 260 147 0.7584869105 STD . .   . . . . . . . . .   .
ZA4143 276 157 0.6759975684 STD . .   . . . . . . . . .   .
ZA4144 255 135 0.7387832184 STD . .   . . . . . . . . .   .
ZA4145 295 234 0.8234839689 STD 2012 3 Kontioniemi 05/30/2012 11/20/2012 174 11 1 540 1540 . 0   .
ZA4146 273 175 0.7788704517 STD . .   . . . . . . . . .   .
ZA4147 288 174 0.658551905 STD . .   . . . . . . . . .   .
ZA4148 261 165 0.8415176067 STD . .   . . . . . . . . .   .
ZA4149 300 219 0.7324309926 STD 2012 3 Kontioniemi 05/30/2012 02/24/2013 270 2 2 500 1130 . 2 gillnet 55
ZA4150 262 177 0.8923194381 STD . .   . . . . . . . . .   .
ZA4151 286 235 0.9084034645 STD 2012 3 Kontioniemi 05/30/2012 01/01/2013 216 1 2 550 1940 . 2 gillnet 65
ZA4153 259 158 0.8248192759 STD 2012 3 Kontioniemi 05/30/2012 12/10/2012 194 12 1 480 1250 . 2 gillnet 55
ZA4154 268 177 0.8331531496 STD 2012 3 Kontioniemi 05/30/2012 10/26/2013 514 10 2 680 3100 . 1 trolling .
ZA4155 260 131 0.6759305121 STD 2012 3 Kontioniemi 05/30/2012 10/15/2012 138 10 1 480 . . 0   .
ZA4156 268 174 0.8190319098 STD . .   . . . . . . . . .   .
ZA4157 245 121 0.7475016139 STD 2012 3 Kontioniemi 05/30/2012 08/25/2012 87 8 1 370 480 . 2 gillnet .
ZA4158 272 190 0.8550860508 STD 2012 3 Kontioniemi 05/30/2012 09/23/2012 116 9 1 450 935 . 2 gillnet 55
ZA4159 284 203 0.8015700238 STD . .   . . . . . . . . .   .
ZA4160 250 148 0.8600099762 STD 2012 3 Kontioniemi 05/30/2012 07/15/2013 411 7 2 540 1600 . 2 gillnet 60
ZA4161 274 185 0.8143057905 STD 2012 3 Kontioniemi 05/30/2012 09/15/2012 108 9 1 440 770 . 2 gillnet 55
ZA4162 285 219 0.8555870233 STD . .   . . . . . . . . .   .
ZA4163 276 166 0.7147490213 STD 2012 3 Kontioniemi 05/30/2012 11/07/2013 526 11 2 610 2150 2 1 trolling .
ZA4164 272 180 0.8100815218 STD . .   . . . . . . . . .   .
ZA4165 248 145 0.8633351224 STD 2012 3 Kontioniemi 05/30/2012 11/16/2013 535 11 2 660 3300 . 1 trolling .
ZA4166 247 140 0.8438325373 STD . .   . . . . . . . . .   .
ZA4167 274 178 0.78349422 STD . .   . . . . . . . . .   .
ZA4168 269 177 0.8238039272 STD . .   . . . . . . . . .   .
ZA4169 267 134 0.6379338928 STD 2012 3 Kontioniemi 05/30/2012 11/05/2012 159 11 1 500 1210 . 2 gillnet 55
ZA4170 263 111 0.5531680153 STD . .   . . . . . . . . .   .
ZA4171 260 147 0.7584869105 STD . .   . . . . . . . . .   .
ZA4172 258 143 0.7553153806 STD 2012 3 Kontioniemi 05/30/2012 11/09/2013 528 11 2 610 2600 2 1 spinning .
ZA4173 247 126 0.7594492836 STD . .   . . . . . . . . .   .
ZA4174 276 197 0.8482262482 STD 2012 3 Kontioniemi 05/30/2012 08/29/2012 91 8 1 430 660 . 2 gillnet 55
ZA4175 265 143 0.6964677953 STD . .   . . . . . . . . .   .
ZA4176 258 153 0.808134638 STD 2012 3 Kontioniemi 05/30/2012 11/05/2012 159 11 1 520 1320 . 2 gillnet 55
ZA4177 . . . STD . .   . . . . . . . . .   .
ZA4178 248 107 0.63708178 STD . .   . . . . . . . . .   .
ZA4179 272 155 0.6975701993 STD . .   . . . . . . . . .   .
ZA4180 263 151 0.7525078407 STD . .   . . . . . . . . .   .
ZA4181 271 161 0.7327046111 STD . .   . . . . . . . . .   .
ZA4182 276 166 0.7147490213 STD 2012 3 Kontioniemi 05/30/2012 10/06/2012 129 10 1 410 800 . 2 gillnet_27-40mm 30
ZA4183 252 130 0.7373941939 STD 2012 3 Kontioniemi 05/30/2012 06/30/2013 396 6 2 460 1100 . 2 gillnet 55
ZA4184 282 165 0.6656242657 STD . .   . . . . . . . . .   .
ZA4185 262 170 0.8570299688 STD 2012 3 Kontioniemi 05/30/2012 09/11/2012 104 9 1 410 810 1 2 gillnet 55
ZA4186 290 191 0.7078926997 STD . .   . . . . . . . . .   .
ZA4187 275 190 0.8271333628 STD . .   . . . . . . . . .   .
ZA4188 267 176 0.8378833219 STD 2012 3 Kontioniemi 05/30/2012 06/08/2014 739 6 3 610 2450 . 2 gillnet 60
ZA4189 270 180 0.8284003996 STD . .   . . . . . . . . .   .
ZA4190 308 255 0.7874654522 STD . .   . . . . . . . . .   .
ZA4191 262 139 0.7007480333 STD . .   . . . . . . . . .   .
ZA4192 272 167 0.7515756341 STD . .   . . . . . . . . .   .
ZA4193 242 110 0.7053945928 STD 2012 3 Kontioniemi 05/30/2012 05/10/2015 1075 5 4 680 2750 2 1 flyfishing .
ZA4194 221 126 1.0638048252 STD . .   . . . . . . . . .   .
ZA4195 267 175 0.8331226212 STD . .   . . . . . . . . .   .
ZA4196 270 177 0.8145937262 STD . .   . . . . . . . . .   .
ZA4197 245 139 0.8587002011 STD . .   . . . . . . . . .   .
ZA4198 260 151 0.7791260101 STD 2012 3 Kontioniemi 05/30/2012 09/27/2012 120 9 1 430 990 . 2 gillnet 55
ZA4199 234 126 0.8946362617 STD 2012 3 Kontioniemi 05/30/2012 11/24/2012 178 11 1 490 1112 . 2 gillnet 55
ZA4200 255 127 0.6950034721 STD . .   . . . . . . . . .   .
ZA4201 265 163 0.7938758786 STD 2012 3 Kontioniemi 05/30/2012 09/11/2012 104 9 1 460 1109 . 2 gillnet 55
ZA4202 240 131 0.8614522968 STD . .   . . . . . . . . .   .
ZA4203 262 154 0.7763683247 STD . .   . . . . . . . . .   .
ZA4204 249 104 0.6117152642 STD . .   . . . . . . . . .   .
ZA4205 281 169 0.6891385667 STD . .   . . . . . . . . .   .
ZA4206 270 151 0.6949358908 STD 2012 3 Kontioniemi 05/30/2012 09/23/2012 116 9 1 410 730 . 0   .
ZA4207 236 120 0.8303436658 STD . .   . . . . . . . . .   .
ZA4208 285 216 0.8438666531 STD 2012 3 Kontioniemi 05/30/2012 10/10/2012 133 10 1 450 737 1 2 gillnet 65
ZA4209 250 136 0.7902794376 STD . .   . . . . . . . . .   .
ZA4210 270 155 0.7133447885 STD 2012 3 Kontioniemi 05/30/2012 12/15/2012 199 12 1 480 1400 . 2 gillnet 60
ZA4211 263 160 0.7973593014 STD . .   . . . . . . . . .   .
ZA4212 288 220 0.8326518339 STD 2012 3 Kontioniemi 05/30/2012 12/15/2012 199 12 1 510 1590 . 2 gillnet 60
ZA4213 285 193 0.7540104817 STD . .   . . . . . . . . .   .
ZA4214 265 141 0.686726987 STD . .   . . . . . . . . .   .
ZA4215 278 198 0.834083363 STD . .   . . . . . . . . .   .
ZA4216 281 212 0.8644815156 STD . .   . . . . . . . . .   .
ZA4217 280 172 0.7089891874 STD . .   . . . . . . . . .   .
ZA4218 283 201 0.8022009238 STD . .   . . . . . . . . .   .
ZA4219 290 161 0.5967053647 STD 2012 3 Kontioniemi 05/30/2012 04/13/2013 318 4 2 520 1350 2 2 gillnet 55
ZA4220 275 146 0.6355866893 STD . .   . . . . . . . . .   .
ZA4221 290 168 0.6226490762 STD . .   . . . . . . . . .   .
ZA4222 262 180 0.9074434964 STD . .   . . . . . . . . .   .
ZA4223 252 149 0.8451671915 STD . .   . . . . . . . . .   .
ZA4224 240 124 0.8154204947 STD . .   . . . . . . . . .   .
ZA4225 260 170 0.8771617332 STD . .   . . . . . . . . .   .
ZA4226 250 112 0.6508183603 STD . .   . . . . . . . . .   .
ZA4227 270 178 0.8191959507 STD 2012 3 Kontioniemi 05/30/2012 09/14/2012 107 9 1 420 935 . 2 gillnet 55
ZA4228 295 205 0.7214282633 STD . .   . . . . . . . . .   .
ZA4229 258 161 0.8503900439 STD . .   . . . . . . . . .   .
ZA4230 245 130 0.8031009075 STD . .   . . . . . . . . .   .
ZA4231 272 179 0.8055810689 STD 2012 3 Kontioniemi 05/30/2012 10/03/2012 126 10 1 420 802 . 2 gillnet 55
ZA4232 255 132 0.7223658135 STD . .   . . . . . . . . .   .
ZA4233 285 215 0.8399598631 STD . .   . . . . . . . . .   .
ZA4234 275 186 0.8097200289 STD . .   . . . . . . . . .   .
ZA4235 265 158 0.7695238578 STD . .   . . . . . . . . .   .
ZA4236 248 118 0.7025761686 STD . .   . . . . . . . . .   .
ZA4237 248 127 0.7561624865 STD . .   . . . . . . . . .   .
ZA4238 240 106 0.6970530035 STD . .   . . . . . . . . .   .
ZA4239 278 203 0.8551460741 STD . .   . . . . . . . . .   .
ZA4240 265 176 0.8571911327 STD . .   . . . . . . . . .   .
ZA4241 255 132 0.7223658135 STD 2012 3 Kontioniemi 05/30/2012 07/12/2013 408 7 2 560 2200 . 1 trolling .
ZA4242 267 191 0.9092938323 STD . .   . . . . . . . . .   .
ZA4243 232 116 0.8453360594 STD . .   . . . . . . . . .   .
ZA4244 270 154 0.7087425641 STD . .   . . . . . . . . .   .
ZA4245 290 204 0.7560738782 STD 2012 3 Kontioniemi 05/30/2012 09/20/2012 113 9 1 440 880 . 2 gillnet 55
ZA4246 275 175 0.7618333605 STD . .   . . . . . . . . .   .
ZA4247 257 161 0.860455693 STD . .   . . . . . . . . .   .
ZA4248 280 182 0.750209489 STD . .   . . . . . . . . .   .
ZA4249 275 190 0.8271333628 STD . .   . . . . . . . . .   .
ZA4250 256 158 0.8544565672 STD . .   . . . . . . . . .   .
ZA4251 269 173 0.8051868893 STD 2012 3 Kontioniemi 05/30/2012 09/12/2012 105 9 1 450 1100 . 2 gillnet 55
ZA4252 271 180 0.8191728571 STD . .   . . . . . . . . .   .
ZA4253 268 178 0.8378602296 STD . .   . . . . . . . . .   .
ZA4254 262 150 0.7562029136 STD . .   . . . . . . . . .   .
ZA4255 290 193 0.7153051887 STD . .   . . . . . . . . .   .
ZA4256 268 150 0.7060619912 STD 2012 3 Kontioniemi 05/30/2012 10/18/2012 141 10 1 420 . . 2 gillnet 45
ZA4257 263 172 0.85716. STD 2012 3 Kontioniemi 05/30/2012 09/20/2012 113 9 1 470 1100 . 2 gillnet 55
ZA4258 272 191 0.8595865036 STD 2012 3 Kontioniemi 05/30/2012 11/05/2012 159 11 1 530 1750 . 2 gillnet .
ZA4259 270 190 0.874422644 STD . .   . . . . . . . . .   .
ZA4260 263 150 0.747524345 STD . .   . . . . . . . . .   .
ZA4261 292 220 0.7985693564 STD 2012 3 Kontioniemi 05/30/2012 12/12/2012 196 12 1 510 1300 . 2 gillnet 55
ZA4262 278 172 0.7245572648 STD . .   . . . . . . . . .   .
ZA4263 272 143 0.6435647645 STD 2012 3 Kontioniemi 05/30/2012 03/21/2013 295 3 2 500 1200 . 2 gillnet 60
ZA4264 275 146 0.6355866893 STD . .   . . . . . . . . .   .
ZA4265 278 170 0.7161321803 STD . .   . . . . . . . . .   .
ZA4266 253 125 0.70057532 STD 2012 3 Kontioniemi 05/30/2012 09/14/2014 837 9 3 620 2900 . 2 fyke .
ZA4267 256 131 0.7084418374 STD . .   . . . . . . . . .   .
ZA4268 271 165 0.7509084524 STD . .   . . . . . . . . .   .
ZA4269 285 191 0.7461969016 STD . .   . . . . . . . . .   .
ZA4270 268 177 0.8331531496 STD . .   . . . . . . . . .   .
ZA4271 276 184 0.7922519273 STD . .   . . . . . . . . .   .
ZA4272 271 177 0.8055199762 STD . .   . . . . . . . . .   .
ZA4273 213 142 1.3405966999 STD . .   . . . . . . . . .   .
ZA4274 274 180 0.7922975259 STD . .   . . . . . . . . .   .
ZA4275 285 210 0.8204259128 STD 2012 3 Kontioniemi 05/30/2012 12/12/2012 196 12 1 510 1127 . 2 gillnet 65
ZA4276 233 120 0.8631629792 STD . .   . . . . . . . . .   .
ZA4277 248 144 0.8573810871 STD 2012 3 Kontioniemi 05/30/2012 09/02/2012 95 9 1 480 900 . 2 gillnet 60
ZA4278 252 136 0.7714277721 STD . .   . . . . . . . . .   .
ZA4279 312 279 0.8285443944 STD . .   . . . . . . . . .   .
ZA4280 258 162 0.8556719696 STD 2012 3 Kontioniemi 05/30/2012 10/20/2012 143 10 1 630 2200 . 1 spinning .
ZA4281 294 235 0.8355557864 STD 2012 3 Kontioniemi 05/30/2012 09/27/2012 120 9 1 450 1100 . 2 gillnet 55
ZA4282 280 187 0.7708196398 STD 2012 3 Kontioniemi 05/30/2012 07/31/2012 62 7 1 380 605 . 2 gillnet 55
ZA4283 258 157 0.8292623409 STD . .   . . . . . . . . .   .
ZA4284 280 180 0.7419654287 STD 2012 3 Kontioniemi 05/30/2012 09/24/2013 482 9 2 580 1760 . 2 gillnet 55
ZA4285 302 244 0.7997767765 STD 2012 3 Kontioniemi 05/30/2012 08/05/2012 67 8 1 430 990 . 2 gillnet 55
ZA4286 257 153 0.8177001306 STD . .   . . . . . . . . .   .
ZA4287 262 139 0.7007480333 STD . .   . . . . . . . . .   .
ZA4288 273 160 0.7121101273 STD 2012 3 Kontioniemi 05/30/2012 09/04/2012 97 9 1 440 850 . 2 gillnet .
ZA4289 255 142 0.7770904964 STD . .   . . . . . . . . .   .
ZA4290 258 148 0.7817250093 STD . .   . . . . . . . . .   .
ZA4291 297 233 0.8033483011 STD . .   . . . . . . . . .   .
ZA4292 242 132 0.8464735113 STD . .   . . . . . . . . .   .
ZA4293 286 209 0.8078992514 STD 2012 3 Kontioniemi 05/30/2012 09/13/2012 106 9 1 425 770 . 2 gillnet 60
ZA4294 268 162 0.7625469505 STD . .   . . . . . . . . .   .
ZA4295 241 115 0.7467688628 STD 2012 3 Kontioniemi 05/30/2012 10/25/2012 148 10 1 440 . . 1 trolling .
ZA4296 232 113 0.8234739199 STD . .   . . . . . . . . .   .
ZA4297 283 191 0.7622904301 STD 2012 3 Kontioniemi 05/30/2012 02/13/2013 259 2 2 490 1220 . 2 gillnet 55
ZA4298 265 144 0.7013381995 STD . .   . . . . . . . . .   .
ZA4299 269 166 0.7726070729 STD . .   . . . . . . . . .   .
ZA4300 260 165 0.8513628587 STD 2012 3 Kontioniemi 05/30/2012 10/28/2012 151 10 1 510 . . 1 trolling .
ZA4301 255 147 0.8044528378 STD . .   . . . . . . . . .   .
ZA4302 240 121 0.7956925795 STD . .   . . . . . . . . .   .
ZA4303 260 169 0.8720019583 STD . .   . . . . . . . . .   .
ZA4304 285 204 0.7969851724 STD 2012 3 Kontioniemi 05/30/2012 09/23/2012 116 9 1 420 715 . 2 gillnet 55
ZA4305 255 148 0.8099253061 STD 2012 3 Kontioniemi 05/30/2012 09/01/2013 459 9 2 590 2020 . 0   .
ZA4306 265 162 0.7890054744 STD 2012 3 Kontioniemi 05/30/2012 08/16/2012 78 8 1 410 504 . 2 gillnet 55
ZA4307 270 177 0.8145937262 STD . .   . . . . . . . . .   .
ZA4308 275 186 0.8097200289 STD 2012 3 Kontioniemi 05/30/2012 11/05/2013 524 11 2 620 1950 2 1 spinning .
ZA4309 265 153 0.7451718369 STD . .   . . . . . . . . .   .
ZA4310 248 144 0.8573810871 STD . .   . . . . . . . . .   .
ZA4311 235 142 0.9952970611 STD . .   . . . . . . . . .   .
ZA4312 282 206 0.8310218105 STD . .   . . . . . . . . .   .
ZA4313 298 234 0.7986207266 STD . .   . . . . . . . . .   .
ZA4314 280 166 0.6842570065 STD . .   . . . . . . . . .   .
ZA4315 254 136 0.7531695387 STD 2012 3 Kontioniemi 05/30/2012 12/17/2012 201 12 1 500 1450 . 2 gillnet 55
ZA4316 252 149 0.8451671915 STD . .   . . . . . . . . .   .
ZA4317 260 156 0.8049248846 STD 2012 3 Kontioniemi 05/30/2012 10/20/2012 143 10 1 500 1144 . 1 trolling .
ZA4318 240 143 0.9403639576 STD 2012 3 Kontioniemi 05/30/2012 05/25/2014 725 5 3 590 2650 2 2 gillnet 55
ZA4319 258 157 0.8292623409 STD . .   . . . . . . . . .   .
ZA4320 270 177 0.8145937262 STD . .   . . . . . . . . .   .
ZA4321 232 120 0.8744855787 STD 2012 3 Kontioniemi 05/30/2012 11/20/2012 174 11 1 480 880 . 2 gillnet 55
ZA4322 251 143 0.820965036 STD . .   . . . . . . . . .   .
ZA4323 275 194 0.8445466968 STD . .   . . . . . . . . .   .
ZA4324 270 170 0.7823781552 STD . .   . . . . . . . . .   .
ZA4325 248 124 0.7383003805 STD . .   . . . . . . . . .   .
ZA4326 235 122 0.8551143765 STD . .   . . . . . . . . .   .
ZA4327 250 123 0.7147380207 STD . .   . . . . . . . . .   .
ZA4328 310 248 0.7509754651 STD . .   . . . . . . . . .   .
ZA4329 285 214 0.836053073 STD 2012 3 Kontioniemi 05/30/2012 12/26/2012 210 12 1 510 1420 . 2 gillnet 60
ZA4330 260 167 0.8616824085 STD . .   . . . . . . . . .   .
ZA4331 225 127 1.015525168 STD 2012 3 Kontioniemi 05/30/2012 11/05/2013 524 11 2 620 2520 . 1 spinning .
ZA4332 240 120 0.7891166078 STD . .   . . . . . . . . .   .
ZA4333 262 179 0.9024021436 STD . .   . . . . . . . . .   .
ZA4334 231 109 0.8047893097 STD . .   . . . . . . . . .   .
ZA4335 248 135 0.8037947691 STD 2012 3 Kontioniemi 05/30/2012 10/16/2013 504 10 2 450 1100 . 2 gillnet 55
ZA4336 258 245 1.2940718059 STD . .   . . . . . . . . .   .
ZA4337 292 228 0.8276082421 STD 2012 3 Kontioniemi 05/30/2012 10/16/2012 139 10 1 400 650 . 2 gillnet .
ZA4338 270 182 0.8376048485 STD . .   . . . . . . . . .   .
ZA4339 290 196 0.7264239222 STD . .   . . . . . . . . .   .
ZA4340 255 155 0.8482325841 STD . .   . . . . . . . . .   .
ZA4341 272 184 0.8280833334 STD . .   . . . . . . . . .   .
ZA4342 265 162 0.7890054744 STD . .   . . . . . . . . .   .
ZA4343 300 243 0.8126974027 STD 2012 3 Kontioniemi 05/30/2012 01/01/2015 946 1 4 . . . 0   .
ZA4344 260 174 0.8978008328 STD . .   . . . . . . . . .   .
ZA4345 282 194 0.782612773 STD . .   . . . . . . . . .   .
ZA4346 270 177 0.8145937262 STD . .   . . . . . . . . .   .
ZA4347 260 135 0.6965696117 STD 2012 3 Kontioniemi 05/30/2012 11/17/2012 171 11 1 500 1300 . 1 spinning .
ZA4348 235 171 1.1985619539 STD . .   . . . . . . . . .   .
ZA4349 275 182 0.7923066949 STD . .   . . . . . . . . .   .
ZA4350 275 139 0.6051133549 STD 2012 3 Kontioniemi 05/30/2012 10/22/2012 145 10 1 525 1450 . 2 gillnet 55
ZA4351 259 159 0.8300396511 STD . .   . . . . . . . . .   .
ZA4352 234 118 0.8378339594 STD . .   . . . . . . . . .   .
ZA4353 297 228 0.7861090672 STD 2012 3 Kontioniemi 05/30/2012 09/08/2012 101 9 1 460 1100 . 2 gillnet 55
ZA4354 298 235 0.8020336357 STD 2012 3 Kontioniemi 05/30/2012 08/07/2012 69 8 1 420 770 . 2 gillnet 55
ZA4355 293 205 0.736452891 STD 2012 3 Kontioniemi 05/30/2012 09/13/2013 471 9 2 570 1750 2 1 trolling .
ZA4356 271 160 0.7281536508 STD . .   . . . . . . . . .   .
ZA4357 310 241 0.7297785769 STD 2012 3 Kontioniemi 05/30/2012 10/09/2012 132 10 1 470 968 . 2 gillnet 55
ZA4358 287 174 0.6655291791 STD . .   . . . . . . . . .   .
ZA4359 266 167 0.8041278658 STD . .   . . . . . . . . .   .
ZA4360 284 173 0.6831113996 STD . .   . . . . . . . . .   .
ZA4361 250 158 0.9181187583 STD . .   . . . . . . . . .   .
ZA4362 264 161 0.7931694485 STD 2012 3 Kontioniemi 05/30/2012 10/10/2012 133 10 1 420 783 1 2 gillnet 55
ZA4363 262 154 0.7763683247 STD . .   . . . . . . . . .   .
ZA4364 267 160 0.7617121109 STD . .   . . . . . . . . .   .
ZA4365 255 146 0.7989803695 STD . .   . . . . . . . . .   .
ZA4366 288 215 0.8137279286 STD 2012 3 Kontioniemi 05/30/2012 10/05/2012 128 10 1 370 550 . 2 gillnet 55
ZA4367 252 144 0.8168058763 STD 2012 3 Kontioniemi 05/30/2012 12/19/2012 203 12 1 515 1400 . 2 gillnet 60
ZA4368 284 191 0.7541865741 STD 2012 3 Kontioniemi 05/30/2012 10/17/2012 140 10 1 410 620 1 2 gillnet 55
ZA4369 272 156 0.7020706522 STD . .   . . . . . . . . .   .
ZA4370 242 122 0.7823467302 STD . .   . . . . . . . . .   .
ZA4371 280 198 0.8161619716 STD . .   . . . . . . . . .   .
ZA4372 290 198 0.7338364112 STD . .   . . . . . . . . .   .
ZA4373 260 150 0.7739662352 STD . .   . . . . . . . . .   .
ZA4374 288 218 0.8250822718 STD . .   . . . . . . . . .   .
ZA4375 263 157 0.7824088145 STD . .   . . . . . . . . .   .
ZA4376 264 162 0.7980959669 STD 2012 3 Kontioniemi 05/30/2012 10/17/2012 140 10 1 510 1180 2 1 spinning .
ZA4377 298 212 0.7235367267 STD 2012 3 Kontioniemi 05/30/2012 09/29/2012 122 9 1 440 770 . 2 gillnet 55
ZA4378 280 207 0.853260243 STD 2012 3 Kontioniemi 05/30/2012 09/10/2012 103 9 1 460 1210 . 2 gillnet 55
ZA4379 270 167 0.7685714818 STD 2012 3 Kontioniemi 05/30/2012 07/26/2012 57 7 1 370 . . 2 gillnet_27-40mm 40
ZA4380 242 136 0.8721242238 STD . .   . . . . . . . . .   .
ZA4381 278 184 0.7751077716 STD 2012 3 Kontioniemi 05/30/2012 07/17/2014 778 7 3 660 3500 . 1 trolling .
ZA4382 271 183 0.8328257381 STD . .   . . . . . . . . .   .
ZA4383 239 113 0.7525455701 STD . .   . . . . . . . . .   .
ZA4384 260 167 0.8616824085 STD . .   . . . . . . . . .   .
ZA4385 278 206 0.8677837009 STD . .   . . . . . . . . .   .
ZA4386 261 162 0.8262172866 STD 2012 3 Kontioniemi 05/30/2012 10/07/2012 130 10 1 470 990 . 2 gillnet 55
ZA4387 267 133 0.6331731921 STD 2012 3 Kontioniemi 05/30/2012 10/13/2012 136 10 1 450 . . 1 trolling .
ZA4388 271 159 0.7236026905 STD 2012 3 Kontioniemi 05/30/2012 07/25/2012 56 7 1 380 495 . 2 gillnet 55
ZA4389 267 175 0.8331226212 STD 2012 3 Kontioniemi 05/30/2012 10/04/2012 127 10 1 420 850 . 2 gillnet 55
ZA4390 267 161 0.7664728115 STD . .   . . . . . . . . .   .
ZA4391 277 190 0.8091702381 STD . .   . . . . . . . . .   .
ZA4392 247 145 0.8739694136 STD . .   . . . . . . . . .   .
ZA4393 298 225 0.7679045448 STD 2012 3 Kontioniemi 05/30/2012 10/13/2012 136 10 1 480 . . 1 trolling .
ZA4394 293 214 0.7687849692 STD . .   . . . . . . . . .   .
ZA4395 249 127 0.7469984476 STD . .   . . . . . . . . .   .
ZA4396 270 142 0.6535158708 STD . .   . . . . . . . . .   .
ZA4397 266 175 0.8426489611 STD . .   . . . . . . . . .   .
ZA4398 274 181 0.7966991788 STD . .   . . . . . . . . .   .
ZA4399 267 178 0.8474047233 STD . .   . . . . . . . . .   .
ZA4400 237 116 0.7924475021 STD . .   . . . . . . . . .   .
ZA4401 245 130 0.8031009075 STD . .   . . . . . . . . .   .
ZA4402 290 210 0.7783113453 STD . .   . . . . . . . . .   .
ZA4403 270 172 0.791582604 STD . .   . . . . . . . . .   .
ZA4404 275 162 0.7052400251 STD . .   . . . . . . . . .   .
ZA4405 245 142 0.877233299 STD . .   . . . . . . . . .   .
ZA4406 260 169 0.8720019583 STD 2012 3 Kontioniemi 05/30/2012 09/20/2012 113 9 1 440 810 . 2 gillnet .
ZA4407 270 159 0.7317536863 STD . .   . . . . . . . . .   .
ZA4408 270 189 0.8698204196 STD 2012 3 Kontioniemi 05/30/2012 09/29/2012 122 9 1 410 770 . 2 gillnet 55
ZA4409 250 146 0.8483882197 STD . .   . . . . . . . . .   .
ZA4410 232 115 0.8380486796 STD 2012 3 Kontioniemi 05/30/2012 09/07/2013 465 9 2 520 2050 2 2 fyke .
ZA4411 278 175 0.7371948915 STD . .   . . . . . . . . .   .
ZA4412 285 231 0.9024685041 STD . .   . . . . . . . . .   .
ZA4413 270 170 0.7823781552 STD . .   . . . . . . . . .   .
ZA4414 293 205 0.736452891 STD 2012 3 Kontioniemi 05/30/2012 12/16/2012 200 12 1 520 1600 2 2 gillnet 55
ZA4415 265 150 0.7305606245 STD . .   . . . . . . . . .   .
ZA4416 260 146 0.7533271356 STD 2012 3 Kontioniemi 05/30/2012 11/08/2013 527 11 2 640 3520 . 2 gillnet 55
ZA4417 270 143 0.6581180952 STD . .   . . . . . . . . .   .
ZA4418 236 121 0.8372631964 STD . .   . . . . . . . . .   .
ZA4419 275 167 0.7270066926 STD . .   . . . . . . . . .   .
ZA4420 255 122 0.6676411307 STD 2012 3 Kontioniemi 05/30/2012 07/02/2013 398 7 2 500 1100 . 2 gillnet 55
ZA4421 260 160 0.8255639842 STD . .   . . . . . . . . .   .
ZA4422 255 140 0.7661455598 STD . .   . . . . . . . . .   .
ZA4423 268 148 0.6966478313 STD . .   . . . . . . . . .   .
ZA4424 305 252 0.8016264298 STD 2012 3 Kontioniemi 05/30/2012 10/16/2012 139 10 1 480 1210 . 2 gillnet 55
ZA4425 260 151 0.7791260101 STD . .   . . . . . . . . .   .
ZA4426 252 137 0.7771000351 STD . .   . . . . . . . . .   .
ZA4427 272 167 0.7515756341 STD . .   . . . . . . . . .   .
ZA4428 275 155 0.6747666907 STD . .   . . . . . . . . .   .
ZA4429 285 148 0.578204929 STD . .   . . . . . . . . .   .
ZA4430 270 180 0.8284003996 STD 2012 3 Kontioniemi 05/30/2012 09/22/2012 115 9 1 450 836 1 2 gillnet 65
ZA4431 255 158 0.8646499889 STD . .   . . . . . . . . .   .
ZA4432 235 121 0.8481052422 STD . .   . . . . . . . . .   .
ZA4433 250 133 0.7728468029 STD . .   . . . . . . . . .   .
ZA4434 275 123 0.5354600191 STD 2012 3 Kontioniemi 05/30/2012 11/09/2013 528 11 2 660 3500 . 1 trolling .
ZA4435 255 118 0.6457512575 STD . .   . . . . . . . . .   .
ZA4436 240 128 0.8417243816 STD . .   . . . . . . . . .   .
ZA4437 265 162 0.7890054744 STD . .   . . . . . . . . .   .
ZA4438 268 154 0.724890311 STD . .   . . . . . . . . .   .
ZA4439 256 120 0.6489543549 STD . .   . . . . . . . . .   .
ZA4440 250 123 0.7147380207 STD . .   . . . . . . . . .   .
ZA4441 235 97 0.6798860206 STD . .   . . . . . . . . .   .
ZA4442 270 158 0.7271514618 STD 2012 3 Kontioniemi 05/30/2012 08/29/2013 456 8 2 560 1650 . 0   .
ZA4443 300 245 0.8193862702 STD . .   . . . . . . . . .   .
ZA4444 241 127 0.8246925702 STD 2012 3 Kontioniemi 05/30/2012 08/29/2012 91 8 1 410 550 . 2 gillnet 55
ZA4445 267 156 0.7426693081 STD 2012 3 Kontioniemi 05/30/2012 09/08/2012 101 9 1 420 770 . 2 gillnet 55
ZA4446 275 175 0.7618333605 STD 2012 3 Kontioniemi 05/30/2012 10/10/2013 498 10 2 430 800 1 2 gillnet 55
ZA4447 260 149 0.7688064603 STD . .   . . . . . . . . .   .
ZA4448 270 170 0.7823781552 STD . .   . . . . . . . . .   .
ZA4449 248 128 0.7621165218 STD . .   . . . . . . . . .   .
ZA4450 294 262 0.9315558129 STD 2012 3 Kontioniemi 05/30/2012 10/10/2012 133 10 1 440 1050 2 2 gillnet 55
ZA4451 253 153 0.8575041917 STD 2012 3 Kontioniemi 05/30/2012 12/12/2012 196 12 1 505 1095 . 2 gillnet 65
ZA4452 282 168 0.6777265251 STD . .   . . . . . . . . .   .
ZA4453 261 148 0.7548157927 STD . .   . . . . . . . . .   .
ZA4454 300 215 0.7190532575 STD 2012 3 Kontioniemi 05/30/2012 10/03/2012 126 10 1 500 1320 . 2 gillnet 55
ZA4455 275 170 0.740066693 STD . .   . . . . . . . . .   .
ZA4456 258 133 0.7024961232 STD . .   . . . . . . . . .   .
ZA4457 272 182 0.8190824276 STD 2012 3 Kontioniemi 05/30/2012 04/12/2013 317 4 2 510 1400 . 2 gillnet 55
ZA4458 280 200 0.8244060319 STD . .   . . . . . . . . .   .
ZA4459 251 137 0.7865189506 STD . .   . . . . . . . . .   .
ZA4460 252 148 0.8394949285 STD . .   . . . . . . . . .   .
ZA4461 272 178 0.801080616 STD . .   . . . . . . . . .   .
ZA4462 274 193 0.8495190139 STD 2012 3 Kontioniemi 05/30/2012 09/08/2012 101 9 1 410 550 . 2 gillnet 55
ZA4463 273 180 0.8011238932 STD 2012 3 Kontioniemi 05/30/2012 05/09/2014 709 5 3 650 2700 . 1 spinning .
ZA4464 273 173 0.7699690751 STD 2012 3 Kontioniemi 05/30/2012 11/24/2012 178 11 1 510 1420 . 1 trolling .
ZA4465 282 193 0.7785786865 STD 2012 3 Kontioniemi 05/30/2012 10/04/2013 492 10 2 585 1700 . 2 gillnet 70
ZA4466 268 165 0.7766681903 STD 2012 3 Kontioniemi 05/30/2012 11/05/2012 159 11 1 450 990 . 2 gillnet 55
ZA4467 270 160 0.7363559107 STD . .   . . . . . . . . .   .
ZA4468 280 190 0.7831857303 STD 2012 3 Kontioniemi 05/30/2012 09/20/2012 113 9 1 450 950 . 2 gillnet .
ZA4469 265 156 0.7597830494 STD . .   . . . . . . . . .   .
ZA4470 267 135 0.6426945935 STD 2012 3 Kontioniemi 05/30/2012 12/30/2012 214 12 1 485 1160 . 2 gillnet 60
ZA4471 281 202 0.8237040857 STD . .   . . . . . . . . .   .
ZA4472 227 107 0.8329624626 STD . .   . . . . . . . . .   .
ZA4473 260 166 0.8565226336 STD 2012 3 Kontioniemi 05/30/2012 09/20/2012 113 9 1 450 990 . 2 gillnet 55
ZA4474 245 141 0.8710555997 STD . .   . . . . . . . . .   .
ZA4475 267 172 0.8188405192 STD 2012 3 Kontioniemi 05/30/2012 09/23/2012 116 9 1 450 935 . 2 gillnet 55
ZA4476 248 142 0.8454730164 STD 2012 3 Kontioniemi 05/30/2012 09/23/2012 116 9 1 420 740 . 0   .
ZA4477 270 145 0.6673225441 STD . .   . . . . . . . . .   .
ZA4478 245 128 0.790745509 STD . .   . . . . . . . . .   .
ZA4479 278 187 0.7877453984 STD 2012 3 Kontioniemi 05/30/2012 12/09/2012 193 12 1 500 1320 . 2 gillnet 55
ZA4480 285 143 0.5586709787 STD . .   . . . . . . . . .   .
ZA4481 246 138 0.8420651849 STD . .   . . . . . . . . .   .
ZA4482 256 146 0.7895611318 STD . .   . . . . . . . . .   .
ZA4483 260 151 0.7791260101 STD . .   . . . . . . . . .   .
ZA4484 286 197 0.7615126915 STD . .   . . . . . . . . .   .
ZA4485 280 204 0.8408941525 STD . .   . . . . . . . . .   .
ZA4486 304 204 0.6554253114 STD . .   . . . . . . . . .   .
ZA4487 278 156 0.657156589 STD . .   . . . . . . . . .   .
ZA4488 260 137 0.7068891615 STD 2012 3 Kontioniemi 05/30/2012 11/10/2012 164 11 1 480 1100 . 2 gillnet 55
ZA4489 267 177 0.8426440226 STD . .   . . . . . . . . .   .
ZA4490 270 117 0.5384602597 STD . .   . . . . . . . . .   .
ZA4491 265 154 0.7500422411 STD . .   . . . . . . . . .   .
ZA4492 277 171 0.7282532143 STD 2012 3 Kontioniemi 05/30/2012 12/10/2012 194 12 1 490 1250 . 2 gillnet 55
ZA4493 262 164 0.8267818522 STD . .   . . . . . . . . .   .
ZA4494 282 204 0.8229536376 STD . .   . . . . . . . . .   .
ZA4495 281 189 0.7706934267 STD . .   . . . . . . . . .   .
ZA4496 265 174 0.8474503244 STD . .   . . . . . . . . .   .
ZA4497 269 166 0.7726070729 STD . .   . . . . . . . . .   .
ZA4498 253 135 0.7566213456 STD . .   . . . . . . . . .   .
ZA4499 235 124 0.8691326449 STD . .   . . . . . . . . .   .
ZA4500 275 179 0.7792466944 STD 2012 3 Kontioniemi 05/30/2012 08/18/2013 445 8 2 600 2090 . 2 gillnet 55
ZA4501 295 211 0.7425432369 STD 2012 3 Kontioniemi 05/30/2012 01/01/2013 216 1 2 . . . 0   .
ZA4502 275 205 0.8924333651 STD . .   . . . . . . . . .   .
ZA4503 250 162 0.9413622712 STD . .   . . . . . . . . .   .
ZA4504 240 120 0.7891166078 STD . .   . . . . . . . . .   .
ZA4505 265 154 0.7500422411 STD . .   . . . . . . . . .   .
ZA4506 270 191 0.8790248684 STD . .   . . . . . . . . .   .
ZA4507 275 196 0.8532533637 STD . .   . . . . . . . . .   .
ZA4508 275 173 0.7531266935 STD . .   . . . . . . . . .   .
ZA4509 250 133 0.7728468029 STD . .   . . . . . . . . .   .
ZA4510 292 219 0.7949394957 STD . .   . . . . . . . . .   .
ZA4511 280 197 0.8120399414 STD 2012 3 Kontioniemi 05/30/2012 10/08/2012 131 10 1 515 1300 . 1 spinning .
ZA4513 265 167 0.8133574952 STD . .   . . . . . . . . .   .
ZA4514 255 121 0.6621686624 STD . .   . . . . . . . . .   .
ZA4515 265 151 0.7354310286 STD . .   . . . . . . . . .   .
ZA4516 261 150 0.7650160061 STD . .   . . . . . . . . .   .
ZA4517 280 186 0.7666976097 STD . .   . . . . . . . . .   .
ZA4518 268 170 0.80020359 STD . .   . . . . . . . . .   .
ZA4519 282 183 0.7382378219 STD 2012 3 Kontioniemi 05/30/2012 08/15/2013 442 8 2 580 . . 1 trolling .
ZA4520 260 147 0.7584869105 STD . .   . . . . . . . . .   .
ZA4521 262 165 0.831823205 STD . .   . . . . . . . . .   .
ZA4522 235 92 0.6448403495 STD 2012 3 Kontioniemi 05/30/2012 09/12/2012 105 9 1 330 330 . 2 gillnet 55
ZA4523 240 120 0.7891166078 STD 2012 3 Kontioniemi 05/30/2012 12/12/2012 196 12 1 490 1200 . 2 gillnet 55
ZA4524 270 163 0.7501625841 STD . .   . . . . . . . . .   .
ZA4525 265 157 0.7646534536 STD 2012 3 Kontioniemi 05/30/2012 10/07/2012 130 10 1 410 670 1 2 gillnet 55
ZA4526 265 179 0.8718023452 STD . .   . . . . . . . . .   .
ZA4527 268 164 0.7719611104 STD 2012 3 Kontioniemi 05/30/2012 12/09/2012 193 12 1 430 750 . 2 gillnet 65
ZA4528 258 147 0.7764430836 STD . .   . . . . . . . . .   .
ZA4529 240 123 0.808844523 STD 2012 3 Kontioniemi 05/30/2012 10/10/2012 133 10 1 480 1300 . 2 gillnet 55
ZA4530 255 150 0.8208702426 STD . .   . . . . . . . . .   .
ZA4531 290 206 0.7634863673 STD 2012 3 Kontioniemi 05/30/2012 08/29/2012 91 8 1 420 715 . 2 gillnet 55
ZA4532 255 159 0.8701224572 STD . .   . . . . . . . . .   .
ZA4533 240 143 0.9403639576 STD . .   . . . . . . . . .   .
ZA4534 255 113 0.6183889161 STD . .   . . . . . . . . .   .
ZA4535 265 161 0.7841350702 STD . .   . . . . . . . . .   .
ZA4536 251 153 0.8783751784 STD . .   . . . . . . . . .   .
ZA4537 270 159 0.7317536863 STD . .   . . . . . . . . .   .
ZA4538 250 134 0.7786576811 STD . .   . . . . . . . . .   .
ZA4539 250 113 0.6566292386 STD . .   . . . . . . . . .   .
ZA4540 273 170 0.7566170102 STD . .   . . . . . . . . .   .
ZA4541 250 134 0.7786576811 STD . .   . . . . . . . . .   .
ZA4542 260 151 0.7791260101 STD . .   . . . . . . . . .   .
ZA4543 270 154 0.7087425641 STD 2012 3 Kontioniemi 05/30/2012 10/13/2012 136 10 1 450 . . 1 trolling .
ZA4544 245 120 0.7413239147 STD . .   . . . . . . . . .   .
ZA4545 265 153 0.7451718369 STD . .   . . . . . . . . .   .
ZA4546 260 179 0.9235997073 STD . .   . . . . . . . . .   .
ZA4547 272 182 0.8190824276 STD . .   . . . . . . . . .   .
ZA4548 278 193 0.8130206518 STD . .   . . . . . . . . .   .
ZA4549 270 158 0.7271514618 STD 2012 3 Kontioniemi 05/30/2012 12/20/2012 204 12 1 510 1500 2 2 gillnet 65
ZA4550 256 146 0.7895611318 STD . .   . . . . . . . . .   .
ZA4551 255 136 0.7442556867 STD . .   . . . . . . . . .   .
ZA4552 285 216 0.8438666531 STD . .   . . . . . . . . .   .
ZA4553 255 122 0.6676411307 STD . .   . . . . . . . . .   .
ZA4554 290 234 0.8672612133 STD . .   . . . . . . . . .   .
ZA4555 265 166 0.8084870911 STD . .   . . . . . . . . .   .
ZA4556 285 224 0.8751209736 STD . .   . . . . . . . . .   .
ZA4557 248 149 0.8871512637 STD 2012 3 Kontioniemi 05/30/2012 10/16/2012 139 10 1 460 990 . 2 gillnet 55
ZA4558 280 193 0.7955518208 STD . .   . . . . . . . . .   .
ZA4559 240 136 0.8943321555 STD . .   . . . . . . . . .   .
ZA4560 230 103 0.770551875 STD . .   . . . . . . . . .   .
ZA4561 270 169 0.7777759307 STD . .   . . . . . . . . .   .
ZA4562 290 206 0.7634863673 STD 2012 3 Kontioniemi 05/30/2012 12/21/2013 570 12 2 600 2560 . 2 gillnet 60
ZA4563 265 166 0.8084870911 STD . .   . . . . . . . . .   .
ZA4564 230 104 0.7780329612 STD . .   . . . . . . . . .   .
ZA4565 280 188 0.77494167 STD . .   . . . . . . . . .   .
ZA4566 265 169 0.8230983036 STD . .   . . . . . . . . .   .
ZA4567 250 175 1.016903688 STD . .   . . . . . . . . .   .
ZA4568 260 155 0.7997651097 STD 2012 3 Kontioniemi 05/30/2012 09/17/2012 110 9 1 360 440 . 2 gillnet 55
ZA4569 290 206 0.7634863673 STD . .   . . . . . . . . .   .
ZA4570 265 165 0.8036166869 STD 2012 3 Kontioniemi 05/30/2012 04/09/2013 314 4 2 530 1230 . 2 gillnet 55
ZA4571 260 138 0.7120489364 STD . .   . . . . . . . . .   .
ZA4572 270 152 0.6995381152 STD . .   . . . . . . . . .   .
ZA4573 245 117 0.7227908168 STD . .   . . . . . . . . .   .
ZA4574 285 176 0.6875950507 STD . .   . . . . . . . . .   .
ZA4575 265 155 0.7549126453 STD . .   . . . . . . . . .   .
ZA4576 275 187 0.8140733623 STD . .   . . . . . . . . .   .
ZA4577 265 154 0.7500422411 STD 2012 3 Kontioniemi 05/30/2012 11/09/2013 528 11 2 600 3408 . 2 gillnet 55
ZA4578 295 232 0.8164456444 STD . .   . . . . . . . . .   .
ZA4579 268 167 0.7860823502 STD . .   . . . . . . . . .   .
ZA4580 300 211 0.7056755225 STD . .   . . . . . . . . .   .
ZA4581 265 194 0.9448584076 STD . .   . . . . . . . . .   .
ZA4582 270 176 0.8099915018 STD 2012 3 Kontioniemi 05/30/2012 12/09/2012 193 12 1 490 . . 2 gillnet 55
ZA4583 270 157 0.7225492374 STD . .   . . . . . . . . .   .
ZA4584 255 132 0.7223658135 STD . .   . . . . . . . . .   .
ZA4585 265 160 0.7792646661 STD 2012 3 Kontioniemi 05/30/2012 12/27/2012 211 12 1 510 1380 . 2 gillnet 60
ZA4586 252 135 0.7657555091 STD 2012 3 Kontioniemi 05/30/2012 08/25/2012 87 8 1 450 550 . 2 gillnet 55
ZA4587 223 99 0.8133387418 STD . .   . . . . . . . . .   .
ZA4588 260 152 0.784285785 STD . .   . . . . . . . . .   .
ZA4589 260 151 0.7791260101 STD . .   . . . . . . . . .   .
ZA4590 255 144 0.7880354329 STD . .   . . . . . . . . .   .
ZA4591 270 170 0.7823781552 STD 2012 3 Kontioniemi 05/30/2012 12/23/2012 207 12 1 525 1450 . 2 gillnet 65
ZA4592 255 157 0.8591775206 STD 2012 3 Kontioniemi 05/30/2012 11/09/2013 528 11 2 610 2450 . 1 trolling .
ZA4593 270 172 0.791582604 STD . .   . . . . . . . . .   .
ZA4594 240 124 0.8154204947 STD . .   . . . . . . . . .   .
ZA4595 270 196 0.9020359906 STD 2012 3 Kontioniemi 05/30/2012 09/14/2012 107 9 1 440 715 . 2 gillnet 55
ZA4596 260 127 0.6552914125 STD . .   . . . . . . . . .   .
ZA4597 261 122 0.6222130183 STD . .   . . . . . . . . .   .
ZA4598 303 239 0.7755802415 STD . .   . . . . . . . . .   .
ZA4599 230 103 0.770551875 STD . .   . . . . . . . . .   .
ZA4600 255 160 0.8755949255 STD . .   . . . . . . . . .   .
ZA4601 265 161 0.7841350702 STD . .   . . . . . . . . .   .
ZA4602 280 185 0.7625755795 STD . .   . . . . . . . . .   .
ZA4603 263 148 0.7375573538 STD . .   . . . . . . . . .   .
ZA4604 270 148 0.6811292174 STD 2012 3 Kontioniemi 05/30/2012 10/11/2012 134 10 1 430 880 . 2 gillnet 55
ZA4605 230 99 0.7406275304 STD 2012 3 Kontioniemi 05/30/2012 08/22/2012 84 8 1 370 580 . 2 gillnet .
ZA4606 235 108 0.7569864972 STD . .   . . . . . . . . .   .
ZA4607 275 162 0.7052400251 STD 2012 3 Kontioniemi 05/30/2012 07/23/2012 54 7 1 400 550 . 2 gillnet 55
ZA4608 262 130 0.6553758585 STD . .   . . . . . . . . .   .
ZA4609 265 174 0.8474503244 STD . .   . . . . . . . . .   .
ZA4610 240 111 0.7299328622 STD . .   . . . . . . . . .   .
ZA4611 250 141 0.8193338287 STD 2012 3 Kontioniemi 05/30/2012 10/19/2013 507 10 2 610 2605 2 1 trolling .
ZA4612 225 103 0.8236149 STD . .   . . . . . . . . .   .
ZA4613 280 192 0.7914297906 STD 2012 3 Kontioniemi 05/30/2012 11/26/2013 545 11 2 650 2550 . 2 gillnet 60
ZA4614 260 156 0.8049248846 STD . .   . . . . . . . . .   .
ZA4615 270 149 0.6857314419 STD 2012 3 Kontioniemi 05/30/2012 12/25/2012 209 12 1 480 1371 . 2 gillnet 55
ZA4616 270 175 0.8053892774 STD . .   . . . . . . . . .   .
ZA4617 270 171 0.7869803796 STD 2012 3 Kontioniemi 05/30/2012 11/23/2013 542 11 2 600 2400 . 1 trolling .
ZA4618 250 121 0.7031162643 STD . .   . . . . . . . . .   .
ZA4619 262 172 0.8671126743 STD . .   . . . . . . . . .   .
ZA4620 265 136 0.6623749662 STD . .   . . . . . . . . .   .
ZA4621 262 157 0.7914923829 STD 2012 3 Kontioniemi 05/30/2012 07/30/2013 426 7 2 590 2010 . 1 trolling .
ZA4622 260 162 0.835883534 STD 2012 3 Kontioniemi 05/30/2012 06/22/2014 753 6 3 605 2600 2 1 spinning .
ZA4623 262 150 0.7562029136 STD . .   . . . . . . . . .   .
ZA4624 255 151 0.8263427109 STD . .   . . . . . . . . .   .
ZA4625 262 163 0.8217404995 STD . .   . . . . . . . . .   .
ZA4626 290 213 0.7894300788 STD . .   . . . . . . . . .   .
ZA4627 265 158 0.7695238578 STD . .   . . . . . . . . .   .
ZA4628 275 191 0.8314866963 STD . .   . . . . . . . . .   .
ZA4629 240 135 0.8877561838 STD 2012 3 Kontioniemi 05/30/2012 11/02/2013 521 11 2 640 3340 . 1 trolling .
ZA4630 255 139 0.7606730915 STD . .   . . . . . . . . .   .
ZA4631 260 156 0.8049248846 STD . .   . . . . . . . . .   .
ZA4632 290 216 0.8005488123 STD 2012 3 Kontioniemi 05/30/2012 07/09/2013 405 7 2 550 1980 . 2 gillnet 55
ZA4633 250 128 0.7437924118 STD 2012 3 Kontioniemi 05/30/2012 10/27/2012 150 10 1 450 . . 1 trolling .
ZA4634 265 144 0.7013381995 STD . .   . . . . . . . . .   .
ZA4635 250 131 0.7612250465 STD . .   . . . . . . . . .   .
ZA4636 255 126 0.6895310038 STD . .   . . . . . . . . .   .
ZA4637 243 127 0.8042974873 STD . .   . . . . . . . . .   .
ZA4638 270 158 0.7271514618 STD 2012 3 Kontioniemi 05/30/2012 01/01/2013 216 1 2 . . . 0   .
ZA4639 290 189 0.7004802107 STD . .   . . . . . . . . .   .
ZA4640 243 129 0.8169635895 STD . .   . . . . . . . . .   .
ZA4641 242 108 0.6925692365 STD . .   . . . . . . . . .   .
ZA4642 280 282 1.162412505 STD . .   . . . . . . . . .   .
ZA4643 260 176 0.9081203826 STD . .   . . . . . . . . .   .
ZA4644 280 196 0.8079179112 STD . .   . . . . . . . . .   .
ZA4645 265 170 0.8279687077 STD . .   . . . . . . . . .   .
ZA4646 260 165 0.8513628587 STD 2012 3 Kontioniemi 05/30/2012 10/15/2012 138 10 1 500 1155 . 2 gillnet 55
ZA4647 270 175 0.8053892774 STD . .   . . . . . . . . .   .
ZA4648 230 108 0.8079573058 STD . .   . . . . . . . . .   .
ZA4649 260 131 0.6759305121 STD . .   . . . . . . . . .   .
ZA4650 270 192 0.8836270929 STD . .   . . . . . . . . .   .
ZA4651 270 170 0.7823781552 STD 2012 3 Kontioniemi 05/30/2012 09/15/2012 108 9 1 420 660 . 2 gillnet 55
ZA4652 270 201 0.9250471129 STD 2012 3 Kontioniemi 05/30/2012 09/13/2012 106 9 1 430 935 . 2 gillnet 55
ZA4653 265 170 0.8279687077 STD . .   . . . . . . . . .   .
ZA4654 268 182 0.8566885493 STD . .   . . . . . . . . .   .
ZA4655 262 154 0.7763683247 STD . .   . . . . . . . . .   .
ZA4656 255 148 0.8099253061 STD . .   . . . . . . . . .   .
ZA4657 255 146 0.7989803695 STD . .   . . . . . . . . .   .
ZA4658 245 124 0.7660347118 STD . .   . . . . . . . . .   .
ZA4659 260 135 0.6965696117 STD . .   . . . . . . . . .   .
ZA4660 300 228 0.7625308964 STD . .   . . . . . . . . .   .
ZA4661 255 141 0.7716180281 STD . .   . . . . . . . . .   .
ZA4662 245 129 0.7969232083 STD . .   . . . . . . . . .   .
ZA4663 255 154 0.8427601158 STD . .   . . . . . . . . .   .
ZA4664 282 191 0.7705105136 STD . .   . . . . . . . . .   .
ZA4665 285 210 0.8204259128 STD . .   . . . . . . . . .   .
ZA4666 275 188 0.8184266958 STD 2012 3 Kontioniemi 05/30/2012 10/04/2012 127 10 1 480 1045 . 2 gillnet 55
ZA4667 255 154 0.8427601158 STD . .   . . . . . . . . .   .
ZA4669 280 197 0.8120399414 STD . .   . . . . . . . . .   .
ZA4670 290 224 0.8301987683 STD . .   . . . . . . . . .   .
ZA4671 300 206 0.6889533537 STD . .   . . . . . . . . .   .
ZA4672 260 123 0.6346523129 STD 2012 3 Kontioniemi 05/30/2012 09/16/2012 109 9 1 . . . 2 gillnet 55
ZA4673 255 148 0.8099253061 STD . .   . . . . . . . . .   .
ZA4674 320 259 0.7123531183 STD . .   . . . . . . . . .   .
ZA4675 247 136 0.8197230362 STD 2012 3 Kontioniemi 05/30/2012 09/06/2012 99 9 1 390 650 . 2 gillnet .
ZA4676 280 188 0.77494167 STD 2012 3 Kontioniemi 05/30/2012 10/26/2013 514 10 2 630 2980 . 0   .
ZA4677 270 173 0.7961848285 STD . .   . . . . . . . . .   .
ZA4678 242 133 0.8528861894 STD . .   . . . . . . . . .   .
ZA4679 260 147 0.7584869105 STD . .   . . . . . . . . .   .
ZA4680 275 163 0.7095933586 STD . .   . . . . . . . . .   .
ZA4681 285 213 0.832146283 STD . .   . . . . . . . . .   .
ZA4682 258 150 0.7922888608 STD . .   . . . . . . . . .   .
ZA4683 280 190 0.7831857303 STD . .   . . . . . . . . .   .
ZA4684 275 173 0.7531266935 STD . .   . . . . . . . . .   .
ZA4685 248 123 0.7323463452 STD . .   . . . . . . . . .   .
ZA4686 270 162 0.7455603596 STD . .   . . . . . . . . .   .
ZA4687 280 191 0.7873077605 STD . .   . . . . . . . . .   .
ZA4688 250 129 0.74960329 STD . .   . . . . . . . . .   .
ZA4689 242 107 0.6861565584 STD . .   . . . . . . . . .   .
ZA4690 253 136 0.7622259482 STD . .   . . . . . . . . .   .
ZA4691 275 178 0.7748933609 STD . .   . . . . . . . . .   .
ZA4692 260 116 0.5985338886 STD . .   . . . . . . . . .   .
ZA4693 270 160 0.7363559107 STD . .   . . . . . . . . .   .
ZA4694 260 127 0.6552914125 STD . .   . . . . . . . . .   .
ZA4695 255 142 0.7770904964 STD 2012 3 Kontioniemi 05/30/2012 11/05/2012 159 11 1 500 1320 . 2 gillnet 55
ZA4696 260 176 0.9081203826 STD . .   . . . . . . . . .   .
ZA4697 270 161 0.7409581352 STD . .   . . . . . . . . .   .
ZA4698 255 148 0.8099253061 STD 2012 3 Kontioniemi 05/30/2012 11/03/2013 522 11 2 620 2710 . 1 trolling .
ZA4699 285 193 0.7540104817 STD 2012 3 Kontioniemi 05/30/2012 10/31/2015 . 10 4 750 3500 . 0   .
ZA4700 253 130 0.7285983328 STD . .   . . . . . . . . .   .
ZA4701 275 188 0.8184266958 STD 2012 3 Kontioniemi 05/30/2012 10/14/2012 137 10 1 470 1066 . 2 gillnet 55
ZA4702 260 177 0.9132801575 STD . .   . . . . . . . . .   .
ZA4703 273 185 0.8233773346 STD . .   . . . . . . . . .   .
ZA4704 231 111 0.819556086 STD . .   . . . . . . . . .   .
ZA4705 285 215 0.8399598631 STD 2012 3 Kontioniemi 05/30/2012 08/24/2012 86 8 1 430 660 . 2 gillnet 55
ZA4706 255 162 0.886539862 STD 2012 3 Kontioniemi 05/30/2012 10/09/2012 132 10 1 420 850 . 2 gillnet 50
ZA4707 258 159 0.8398261924 STD . .   . . . . . . . . .   .
ZA4708 240 120 0.7891166078 STD . .   . . . . . . . . .   .
ZA4709 235 125 0.8761417792 STD . .   . . . . . . . . .   .
ZA4710 280 194 0.7996738509 STD . .   . . . . . . . . .   .
ZA4711 260 148 0.7636466854 STD . .   . . . . . . . . .   .
ZA4712 295 223 0.784773184 STD . .   . . . . . . . . .   .
ZA4713 272 177 0.7965801631 STD . .   . . . . . . . . .   .
ZA4714 245 102 0.6301253275 STD . .   . . . . . . . . .   .
ZA4715 240 130 0.8548763251 STD . .   . . . . . . . . .   .
ZA4716 273 188 0.8367293995 STD . .   . . . . . . . . .   .
ZA4717 272 183 0.8235828805 STD . .   . . . . . . . . .   .
ZA4718 270 184 0.8468092973 STD 2012 3 Kontioniemi 05/30/2012 11/26/2012 180 11 1 500 1320 . 2 gillnet 55
ZA4719 270 197 0.9066382151 STD 2012 3 Kontioniemi 05/30/2012 08/06/2014 798 8 3 670 4000 . 1 trolling .
ZA4720 285 219 0.8555870233 STD . .   . . . . . . . . .   .
ZA4721 257 167 0.8925223648 STD . .   . . . . . . . . .   .
ZA4722 280 198 0.8161619716 STD 2012 3 Kontioniemi 05/30/2012 12/15/2012 199 12 1 440 730 . 2 gillnet 60
ZA4723 267 154 0.7331479067 STD 2012 3 Kontioniemi 05/30/2012 09/22/2012 115 9 1 410 780 2 2 gillnet 55
ZA4724 290 189 0.7004802107 STD . .   . . . . . . . . .   .
ZA4725 230 100 0.7481086165 STD . .   . . . . . . . . .   .
ZA4726 260 135 0.6965696117 STD 2012 3 Kontioniemi 05/30/2012 08/11/2013 438 8 2 550 1850 . 2 gillnet 60
ZA4727 245 140 0.8648779004 STD . .   . . . . . . . . .   .
ZA4728 275 183 0.7966600284 STD . .   . . . . . . . . .   .
ZA4729 290 213 0.7894300788 STD . .   . . . . . . . . .   .
ZA4730 320 294 0.8086170532 STD 2012 3 Kontioniemi 05/30/2012 09/22/2012 115 9 1 420 830 2 2 gillnet 55
ZA4731 270 178 0.8191959507 STD . .   . . . . . . . . .   .
ZA4732 270 164 0.7547648085 STD . .   . . . . . . . . .   .
ZA4733 285 219 0.8555870233 STD . .   . . . . . . . . .   .
ZA4734 268 174 0.8190319098 STD . .   . . . . . . . . .   .
ZA4735 290 210 0.7783113453 STD . .   . . . . . . . . .   .
ZA4736 280 188 0.77494167 STD 2012 3 Kontioniemi 05/30/2012 10/19/2013 507 10 2 600 2300 . 1 trolling .
ZA4737 280 207 0.853260243 STD . .   . . . . . . . . .   .
ZA4738 240 107 0.7036289753 STD . .   . . . . . . . . .   .
ZA4739 255 128 0.7004759404 STD . .   . . . . . . . . .   .
ZA4740 245 121 0.7475016139 STD . .   . . . . . . . . .   .
ZA4741 240 103 0.6773250884 STD . .   . . . . . . . . .   .
ZA4742 280 189 0.7790637001 STD . .   . . . . . . . . .   .
ZA4743 255 141 0.7716180281 STD . .   . . . . . . . . .   .
ZA4744 263 164 0.8172932839 STD 2012 3 Kontioniemi 05/30/2012 09/04/2012 97 9 1 330 420 . 2 gillnet 60
ZA4745 275 202 0.8793733647 STD 2012 3 Kontioniemi 05/30/2012 09/16/2012 109 9 1 500 . . 1 spinning .
ZA4746 260 153 0.7894455599 STD . .   . . . . . . . . .   .
ZA4747 280 181 0.7460874589 STD . .   . . . . . . . . .   .
ZA4748 270 178 0.8191959507 STD . .   . . . . . . . . .   .
ZA4749 235 131 0.9181965846 STD . .   . . . . . . . . .   .
ZA4750 283 180 0.718388887 STD . .   . . . . . . . . .   .
ZA4751 252 148 0.8394949285 STD . .   . . . . . . . . .   .
ZA4752 295 208 0.7319857501 STD 2012 3 Kontioniemi 05/30/2012 09/05/2012 98 9 1 410 660 . 2 gillnet .
ZA4753 260 156 0.8049248846 STD . .   . . . . . . . . .   .
ZA4754 296 225 0.7837339023 STD . .   . . . . . . . . .   .
ZA4755 266 161 0.7752370442 STD . .   . . . . . . . . .   .
ZA4756 250 134 0.7786576811 STD . .   . . . . . . . . .   .
ZA4757 252 131 0.7430664569 STD . .   . . . . . . . . .   .
ZA4758 265 189 0.9205063868 STD . .   . . . . . . . . .   .
ZA4759 260 154 0.7946053348 STD . .   . . . . . . . . .   .
ZA4760 285 184 0.7188493712 STD . .   . . . . . . . . .   .
ZA4761 245 136 0.8401671033 STD . .   . . . . . . . . .   .
ZA4762 235 110 0.7710047657 STD . .   . . . . . . . . .   .
ZA4763 275 171 0.7444200265 STD . .   . . . . . . . . .   .
ZA4764 265 176 0.8571911327 STD . .   . . . . . . . . .   .
ZA4765 259 155 0.8091581504 STD . .   . . . . . . . . .   .
ZA4766 240 135 0.8877561838 STD . .   . . . . . . . . .   .
ZA4767 260 140 0.7223684862 STD . .   . . . . . . . . .   .
ZA4768 276 181 0.7793347763 STD . .   . . . . . . . . .   .
ZA4769 257 156 0.8337334665 STD . .   . . . . . . . . .   .
ZA4770 312 267 0.7929080764 STD . .   . . . . . . . . .   .
ZA4771 247 132 0.7956135352 STD . .   . . . . . . . . .   .
ZA4772 245 130 0.8031009075 STD . .   . . . . . . . . .   .
ZA4773 265 163 0.7938758786 STD . .   . . . . . . . . .   .
ZA4774 271 180 0.8191728571 STD . .   . . . . . . . . .   .
ZA4775 271 151 0.6871950079 STD 2012 3 Kontioniemi 05/30/2012 09/20/2012 113 9 1 480 1100 . 2 gillnet 55
ZA4776 277 186 0.7921350752 STD . .   . . . . . . . . .   .
ZA4777 268 190 0.8943451889 STD . .   . . . . . . . . .   .
ZA4778 280 188 0.77494167 STD 2012 3 Kontioniemi 05/30/2012 09/17/2012 110 9 1 400 670 . 2 gillnet .
ZA4779 273 163 0.7254621921 STD . .   . . . . . . . . .   .
ZA4780 258 149 0.787006935 STD . .   . . . . . . . . .   .
ZA4781 319 285 0.79133266 STD 2012 3 Kontioniemi 05/30/2012 05/16/2013 351 5 2 570 1760 . 2 gillnet 55
ZA4782 270 161 0.7409581352 STD . .   . . . . . . . . .   .
ZA4783 271 180 0.8191728571 STD 2012 3 Kontioniemi 05/30/2012 08/18/2012 80 8 1 400 550 . 2 gillnet 55
ZA4784 284 200 0.7897241614 STD . .   . . . . . . . . .   .
ZA4785 249 139 0.8175809781 STD . .   . . . . . . . . .   .
ZA4786 278 166 0.6992820114 STD . .   . . . . . . . . .   .
ZA4787 275 180 0.7836000279 STD . .   . . . . . . . . .   .
ZA4788 278 177 0.745619976 STD . .   . . . . . . . . .   .
ZA4789 . . . STD . .   . . . . . . . . .   .
ZA4790 274 187 0.8231090963 STD 2012 3 Kontioniemi 05/30/2012 07/31/2012 62 7 1 370 605 . 2 gillnet 55
ZA4791 285 203 0.7930783824 STD . .   . . . . . . . . .   .
ZA4792 275 185 0.8053666954 STD . .   . . . . . . . . .   .
ZA4793 281 213 0.8685592586 STD . .   . . . . . . . . .   .
ZA4794 262 156 0.7864510302 STD . .   . . . . . . . . .   .
ZA4795 237 123 0.84026761 STD . .   . . . . . . . . .   .
ZA4796 291 182 0.6675374438 STD 2012 3 Kontioniemi 05/30/2012 11/06/2012 160 11 1 440 770 . 2 gillnet 55
ZA4797 266 163 0.7848673181 STD . .   . . . . . . . . .   .
ZA4798 258 155 0.8186984895 STD . .   . . . . . . . . .   .
ZA4799 288 207 0.7834496801 STD . .   . . . . . . . . .   .
ZA4800 263 160 0.7973593014 STD 2012 3 Kontioniemi 05/30/2012 11/18/2012 172 11 1 500 1210 . 2 gillnet 55
ZA4801 268 170 0.80020359 STD . .   . . . . . . . . .   .
ZA4802 267 169 0.8045584171 STD . .   . . . . . . . . .   .
ZA4803 270 146 0.6719247685 STD . .   . . . . . . . . .   .
ZA4804 276 163 0.7018318704 STD . .   . . . . . . . . .   .
ZA4805 265 169 0.8230983036 STD . .   . . . . . . . . .   .
ZA4806 276 173 0.7448890403 STD . .   . . . . . . . . .   .
ZA4807 262 163 0.8217404995 STD . .   . . . . . . . . .   .
ZA4808 284 202 0.797621403 STD . .   . . . . . . . . .   .
ZA4809 260 159 0.8204042093 STD 2012 3 Kontioniemi 05/30/2012 10/01/2013 489 10 2 660 . . 1 spinning .
ZA4810 257 162 0.8658001383 STD . .   . . . . . . . . .   .
ZA4811 250 151 0.8774426108 STD . .   . . . . . . . . .   .
ZA4812 284 176 0.694957262 STD . .   . . . . . . . . .   .
ZA4813 236 169 1.1694006627 STD 2012 3 Kontioniemi 05/30/2012 11/02/2013 521 11 2 580 2640 . 2 gillnet 55
ZA4814 268 169 0.7954965101 STD . .   . . . . . . . . .   .
ZA4815 256 152 0.8220088495 STD . .   . . . . . . . . .   .
ZA4816 280 197 0.8120399414 STD . .   . . . . . . . . .   .
ZA4817 281 170 0.6932163097 STD . .   . . . . . . . . .   .
ZA4818 286 219 0.846554718 STD 2012 3 Kontioniemi 05/30/2012 09/18/2012 111 9 1 430 . . 1 trolling .
ZA4819 271 193 0.8783353413 STD 2012 3 Kontioniemi 05/30/2012 12/15/2012 199 12 1 500 1300 . 2 gillnet 60
ZA4820 252 148 0.8394949285 STD . .   . . . . . . . . .   .
ZA4821 280 209 0.8615043033 STD 2012 3 Kontioniemi 05/30/2012 11/24/2012 178 11 1 520 1600 . 2 gillnet 55
ZA4822 260 140 0.7223684862 STD 2012 3 Kontioniemi 05/30/2012 06/06/2013 372 6 2 525 . . 1 trolling .
ZA4823 255 150 0.8208702426 STD . .   . . . . . . . . .   .
ZA4824 268 168 0.7907894302 STD 2012 3 Kontioniemi 05/30/2012 09/09/2012 102 9 1 450 770 . 2 gillnet 55
ZA4825 284 192 0.7581351949 STD 2012 3 Kontioniemi 05/30/2012 11/11/2012 165 11 1 510 1485 . 2 gillnet 55
ZA4826 257 148 0.7909779041 STD . .   . . . . . . . . .   .
ZA4827 285 193 0.7540104817 STD . .   . . . . . . . . .   .
ZA4828 294 221 0.7857779948 STD . .   . . . . . . . . .   .
ZA4829 261 170 0.8670181403 STD . .   . . . . . . . . .   .
ZA4830 275 169 0.7357133595 STD 2012 3 Kontioniemi 05/30/2012 09/08/2012 101 9 1 420 990 . 2 gillnet 55
ZA4831 277 170 0.7239944235 STD 2012 3 Kontioniemi 05/30/2012 12/27/2012 211 12 1 520 1400 . 2 gillnet 65
ZA4832 290 198 0.7338364112 STD . .   . . . . . . . . .   .
ZA4833 264 149 0.7340512288 STD . .   . . . . . . . . .   .
ZA4834 280 181 0.7460874589 STD . .   . . . . . . . . .   .
ZA4835 261 149 0.7599158994 STD . .   . . . . . . . . .   .
ZA4836 262 142 0.7158720916 STD . .   . . . . . . . . .   .
ZA4837 290 205 0.7597801227 STD 2012 3 Kontioniemi 05/30/2012 07/01/2012 32 7 1 320 275 . 2 gillnet 55
ZA4838 252 143 0.8111336133 STD 2012 3 Kontioniemi 05/30/2012 09/29/2013 487 9 2 560 2090 . 2 gillnet 55
ZA4839 293 222 0.7975245942 STD . .   . . . . . . . . .   .
ZA4840 277 196 0.8347229824 STD . .   . . . . . . . . .   .
ZA4841 240 115 0.7562367491 STD . .   . . . . . . . . .   .
ZA4842 288 169 0.6396279997 STD . .   . . . . . . . . .   .
ZA4843 258 139 0.7341876777 STD . .   . . . . . . . . .   .
ZA4844 269 163 0.7586442945 STD . .   . . . . . . . . .   .
ZA4845 281 194 0.7910821417 STD . .   . . . . . . . . .   .
ZA4846 292 201 0.7296020029 STD . .   . . . . . . . . .   .
ZA4847 255 138 0.7552006232 STD . .   . . . . . . . . .   .
ZA4848 262 146 0.7360375026 STD . .   . . . . . . . . .   .
ZA4849 266 143 0.6885645797 STD . .   . . . . . . . . .   .
ZA4850 275 191 0.8314866963 STD . .   . . . . . . . . .   .
ZA4851 262 155 0.7814096774 STD 2012 3 Kontioniemi 05/30/2012 11/18/2012 172 11 1 470 1000 . 2 gillnet 55
ZA4852 262 143 0.7209134443 STD . .   . . . . . . . . .   .
ZA4853 291 191 0.7005475372 STD . .   . . . . . . . . .   .
ZA4854 282 210 0.8471581563 STD . .   . . . . . . . . .   .
ZA4855 290 208 0.7708988563 STD . .   . . . . . . . . .   .
ZA4856 284 180 0.7107517452 STD . .   . . . . . . . . .   .
ZA4857 280 178 0.7337213684 STD 2012 3 Kontioniemi 05/30/2012 11/07/2013 526 11 2 610 2410 2 1 trolling .
ZA4858 282 191 0.7705105136 STD . .   . . . . . . . . .   .
ZA4859 235 94 0.6588586179 STD . .   . . . . . . . . .   .
ZA4860 261 150 0.7650160061 STD . .   . . . . . . . . .   .
ZA4861 301 245 0.8111657456 STD . .   . . . . . . . . .   .
ZA4862 273 187 0.8322787112 STD . .   . . . . . . . . .   .
ZA4863 280 181 0.7460874589 STD . .   . . . . . . . . .   .
ZA4864 277 199 0.8474993546 STD 2012 3 Kontioniemi 05/30/2012 07/07/2013 403 7 2 570 1950 . 0   .
ZA4865 265 175 0.8523207285 STD . .   . . . . . . . . .   .
ZA4866 260 166 0.8565226336 STD . .   . . . . . . . . .   .
ZA4867 254 124 0.6867134029 STD . .   . . . . . . . . .   .
ZA4868 279 177 0.7375518054 STD . .   . . . . . . . . .   .
ZA4869 258 145 0.7658792321 STD . .   . . . . . . . . .   .
ZA4870 248 129 0.7680705572 STD . .   . . . . . . . . .   .
ZA4871 282 183 0.7382378219 STD . .   . . . . . . . . .   .
ZA4872 267 178 0.8474047233 STD . .   . . . . . . . . .   .
ZA4873 270 174 0.8007870529 STD 2012 3 Kontioniemi 05/30/2012 08/31/2012 93 8 1 450 715 . 2 gillnet 55
ZA4874 254 152 0.8417777197 STD . .   . . . . . . . . .   .
ZA4875 287 204 0.7802755893 STD . .   . . . . . . . . .   .
ZA4876 273 180 0.8011238932 STD . .   . . . . . . . . .   .
ZA4877 275 171 0.7444200265 STD . .   . . . . . . . . .   .
ZA4878 262 165 0.831823205 STD . .   . . . . . . . . .   .
ZA4879 263 170 0.8471942577 STD 2012 3 Kontioniemi 05/30/2012 10/25/2012 148 10 1 510 1350 . 1 trolling .
ZA4880 260 156 0.8049248846 STD . .   . . . . . . . . .   .
ZA4881 276 182 0.7836404933 STD . .   . . . . . . . . .   .
ZA4882 263 166 0.8272602752 STD 2012 3 Kontioniemi 05/30/2012 10/05/2014 858 10 3 680 3410 2 2 gillnet 80
ZA4883 260 160 0.8255639842 STD . .   . . . . . . . . .   .
ZA4884 260 136 0.7017293866 STD . .   . . . . . . . . .   .
ZA4885 260 155 0.7997651097 STD . .   . . . . . . . . .   .
ZA4886 265 157 0.7646534536 STD 2012 3 Kontioniemi 05/30/2012 06/26/2012 27 6 1 280 . . 1 spinning .
ZA4887 274 162 0.7130677733 STD 2012 3 Kontioniemi 05/30/2012 11/16/2013 535 11 2 . 2460 . 1 spinning .
ZA4888 278 179 0.7540450605 STD 2012 3 Kontioniemi 05/30/2012 10/08/2012 131 10 1 470 1100 . 2 gillnet 55
ZA4889 276 199 0.8568376822 STD . .   . . . . . . . . .   .
ZA4890 265 125 0.6088005204 STD . .   . . . . . . . . .   .
ZA4891 283 170 0.6784783933 STD . .   . . . . . . . . .   .
ZA4892 280 188 0.77494167 STD . .   . . . . . . . . .   .
ZA4893 246 137 0.8359632633 STD 2012 3 Kontioniemi 05/30/2012 08/18/2012 80 8 1 360 320 . 2 gillnet 55
ZA4894 274 174 0.7658876084 STD . .   . . . . . . . . .   .
ZA4895 267 165 0.7855156143 STD . .   . . . . . . . . .   .
ZA4896 232 113 0.8234739199 STD . .   . . . . . . . . .   .
ZA4897 270 152 0.6995381152 STD . .   . . . . . . . . .   .
ZA4898 262 169 0.851988616 STD . .   . . . . . . . . .   .
ZA4899 252 136 0.7714277721 STD 2012 3 Kontioniemi 05/30/2012 06/07/2013 373 6 2 530 . . 1 trolling .
ZA4900 283 203 0.8101830226 STD . .   . . . . . . . . .   .
ZA4901 290 197 0.7301301667 STD . .   . . . . . . . . .   .
ZA4902 277 161 0.685665307 STD . .   . . . . . . . . .   .
ZA4903 276 182 0.7836404933 STD . .   . . . . . . . . .   .
ZA4904 260 154 0.7946053348 STD . .   . . . . . . . . .   .
ZA4905 266 166 0.7993127288 STD . .   . . . . . . . . .   .
ZA4906 270 150 0.6903336663 STD . .   . . . . . . . . .   .
ZA4907 260 148 0.7636466854 STD . .   . . . . . . . . .   .
ZA4908 257 171 0.913900146 STD . .   . . . . . . . . .   .
ZA4909 252 133 0.754410983 STD . .   . . . . . . . . .   .
ZA4910 264 184 0.9064793698 STD . .   . . . . . . . . .   .
ZA4911 281 188 0.7666156837 STD . .   . . . . . . . . .   .
ZA4912 254 161 0.8916198215 STD . .   . . . . . . . . .   .
ZA4913 262 161 0.811657794 STD 2012 3 Kontioniemi 05/30/2012 10/06/2012 129 10 1 400 636 1 2 gillnet 55
ZA4914 275 160 0.6965333582 STD . .   . . . . . . . . .   .
ZA4915 270 147 0.676526993 STD . .   . . . . . . . . .   .
ZA4916 263 153 0.7624748319 STD 2012 3 Kontioniemi 05/30/2012 10/05/2013 493 10 2 590 2400 . 1 trolling .
ZA4917 280 201 0.828528062 STD 2012 3 Kontioniemi 05/30/2012 05/28/2013 363 5 2 510 1177 . 2 fyke .
ZA4918 253 148 0.8294811789 STD . .   . . . . . . . . .   .
ZA4919 296 161 0.5608051478 STD . .   . . . . . . . . .   .
ZA4920 293 201 0.7220830785 STD 2012 3 Kontioniemi 05/30/2012 10/25/2012 148 10 1 470 . . 1 trolling .
ZA4921 273 176 0.78332114 STD . .   . . . . . . . . .   .
ZA4922 261 142 0.7242151525 STD . .   . . . . . . . . .   .
ZA4923 285 192 0.7501036917 STD 2012 3 Kontioniemi 05/30/2012 10/06/2012 129 10 1 130 780 . 2 gillnet 65
ZA4924 278 175 0.7371948915 STD . .   . . . . . . . . .   .
ZA4925 298 198 0.6757559994 STD . .   . . . . . . . . .   .
ZA4926 258 146 0.7711611578 STD . .   . . . . . . . . .   .
ZA4927 266 162 0.7800521812 STD . .   . . . . . . . . .   .
ZA4928 281 195 0.7951598847 STD . .   . . . . . . . . .   .
ZA4929 271 158 0.7190517302 STD . .   . . . . . . . . .   .
ZA4930 280 166 0.6842570065 STD . .   . . . . . . . . .   .
ZA4931 271 166 0.7554594127 STD . .   . . . . . . . . .   .
ZA4932 243 118 0.7473000276 STD . .   . . . . . . . . .   .
ZA4933 263 150 0.747524345 STD . .   . . . . . . . . .   .
ZA4934 258 127 0.6708045688 STD 2012 3 Kontioniemi 05/30/2012 10/03/2012 126 10 1 410 750 1 2 gillnet 55
ZA4935 268 161 0.7578398706 STD . .   . . . . . . . . .   .
ZA4936 270 165 0.7593670329 STD 2012 3 Kontioniemi 05/30/2012 10/17/2012 140 10 1 400 770 . 2 gillnet 55
ZA4937 240 116 0.7628127209 STD . .   . . . . . . . . .   .
ZA4938 297 222 0.7654219865 STD . .   . . . . . . . . .   .
ZA4939 272 165 0.7425747283 STD . .   . . . . . . . . .   .
ZA4940 272 163 0.7335738225 STD 2012 3 Kontioniemi 05/30/2012 08/14/2012 76 8 1 430 990 . 2 gillnet 55
ZA4941 271 160 0.7281536508 STD . .   . . . . . . . . .   .
ZA4942 272 161 0.7245729167 STD . .   . . . . . . . . .   .
ZA4943 270 155 0.7133447885 STD . .   . . . . . . . . .   .
ZA4944 297 213 0.7343913654 STD . .   . . . . . . . . .   .
ZA4945 282 211 0.8511922428 STD . .   . . . . . . . . .   .
ZA4946 262 142 0.7158720916 STD . .   . . . . . . . . .   .
ZA4947 275 168 0.7313600261 STD . .   . . . . . . . . .   .
ZA4948 288 202 0.7645257748 STD . .   . . . . . . . . .   .
ZA4949 252 135 0.7657555091 STD . .   . . . . . . . . .   .
ZA4950 282 176 0.7099992167 STD . .   . . . . . . . . .   .
ZA4951 280 194 0.7996738509 STD . .   . . . . . . . . .   .
ZA4952 239 118 0.7858440467 STD 2012 3 Kontioniemi 05/30/2012 10/26/2013 514 10 2 650 3000 . 1 trolling .
ZA4953 275 183 0.7966600284 STD . .   . . . . . . . . .   .
ZA4954 286 185 0.7151261316 STD . .   . . . . . . . . .   .
ZA4955 255 132 0.7223658135 STD 2012 3 Kontioniemi 05/30/2012 09/23/2012 116 9 1 460 990 . 2 gillnet 55
ZA4956 277 187 0.7963938659 STD . .   . . . . . . . . .   .
ZA4957 284 212 0.837107611 STD . .   . . . . . . . . .   .
ZA4958 271 136 0.6189306032 STD . .   . . . . . . . . .   .
ZA4959 287 219 0.8376487943 STD 2012 3 Kontioniemi 05/30/2012 08/08/2012 70 8 1 400 495 . 2 gillnet 55
ZA4960 302 217 0.7112768873 STD 2012 3 Kontioniemi 05/30/2012 10/24/2013 512 10 2 520 2000 2 2 gillnet 50
ZA4961 272 192 0.8640869565 STD . .   . . . . . . . . .   .
ZA4962 275 176 0.766186694 STD . .   . . . . . . . . .   .
ZA4963 270 169 0.7777759307 STD 2012 3 Kontioniemi 05/30/2012 09/16/2012 109 9 1 400 660 . 2 gillnet 55
ZA4964 274 190 0.8363140551 STD . .   . . . . . . . . .   .
ZA4965 219 136 1.1803022646 STD . .   . . . . . . . . .   .
ZA4966 278 161 0.6782193002 STD . .   . . . . . . . . .   .
ZA4967 273 167 0.7432649453 STD . .   . . . . . . . . .   .
ZA4968 271 170 0.773663254 STD . .   . . . . . . . . .   .
ZA4969 246 138 0.8420651849 STD . .   . . . . . . . . .   .
ZA4970 250 132 0.7670359247 STD . .   . . . . . . . . .   .
ZA4971 257 140 0.7482223417 STD . .   . . . . . . . . .   .
ZA4972 272 176 0.7920797102 STD . .   . . . . . . . . .   .
ZA4973 258 148 0.7817250093 STD . .   . . . . . . . . .   .
ZA4974 296 200 0.6966523576 STD 2012 3 Kontioniemi 05/30/2012 12/16/2012 200 12 1 500 1320 . 2 gillnet 55
ZA4975 272 160 0.7200724638 STD . .   . . . . . . . . .   .
ZA4976 261 163 0.8313173933 STD . .   . . . . . . . . .   .
ZA4977 240 106 0.6970530035 STD . .   . . . . . . . . .   .
ZA4978 252 127 0.7203774048 STD . .   . . . . . . . . .   .
ZA4979 274 150 0.6602479382 STD 2012 3 Kontioniemi 05/30/2012 10/02/2012 125 10 1 460 990 . 2 gillnet 55
ZA4980 211 135 1.3114686968 STD . .   . . . . . . . . .   .
ZA4981 285 204 0.7969851724 STD . .   . . . . . . . . .   .
ZA4982 258 152 0.8028527123 STD 2012 3 Kontioniemi 05/30/2012 06/26/2012 27 6 1 330 330 . 2 gillnet 55
ZA4983 258 136 0.7183419004 STD . .   . . . . . . . . .   .
ZA4984 253 132 0.7398075379 STD . .   . . . . . . . . .   .
ZA4985 290 192 0.7115989442 STD . .   . . . . . . . . .   .
ZA4986 308 248 0.7658487535 STD . .   . . . . . . . . .   .
ZA4987 282 186 0.7503400813 STD . .   . . . . . . . . .   .
ZA4988 242 129 0.827235477 STD . .   . . . . . . . . .   .
ZA4989 260 154 0.7946053348 STD 2012 3 Kontioniemi 05/30/2012 12/25/2012 209 12 1 470 1160 . 2 gillnet 60
ZA4990 267 162 0.7712335122 STD . .   . . . . . . . . .   .
ZA4991 258 136 0.7183419004 STD 2012 3 Kontioniemi 05/30/2012 08/06/2013 433 8 2 540 1650 . 1 spinning .
ZA4992 252 145 0.8224781394 STD . .   . . . . . . . . .   .
ZA4993 292 241 0.8747964313 STD . .   . . . . . . . . .   .
ZA4994 271 120 0.5461152381 STD 2012 3 Kontioniemi 05/30/2012 09/02/2012 95 9 1 410 834 . 2 gillnet 55
ZA4995 302 239 0.7833879082 STD 2012 3 Kontioniemi 05/30/2012 08/15/2013 442 8 2 610 1880 . 1 trolling .
ZA4996 278 180 0.7582576027 STD . .   . . . . . . . . .   .
ZA4997 280 169 0.6966230969 STD . .   . . . . . . . . .   .
ZA4998 268 165 0.7766681903 STD . .   . . . . . . . . .   .
ZA4999 280 175 0.7213552779 STD . .   . . . . . . . . .   .
ZA5000 278 204 0.8593586164 ENR . .   . . . . . . . . .   .
ZA5001 257 171 0.913900146 ENR . .   . . . . . . . . .   .
ZA5002 303 302 0.9800218952 ENR 2012 3 Kontioniemi 05/30/2012 10/15/2012 138 10 1 490 990 . 2 gillnet 55
ZA5003 277 207 0.8815696804 ENR 2012 3 Kontioniemi 05/30/2012 10/19/2012 142 10 1 480 1515 1 2 gillnet 55
ZA5004 276 211 0.9085062862 ENR 2012 3 Kontioniemi 05/30/2012 10/19/2012 142 10 1 430 800 . 2 gillnet 60
ZA5005 304 272 0.8739004152 ENR 2012 3 Kontioniemi 05/30/2012 10/17/2013 505 10 2 520 1265 . 2 gillnet 55
ZA5006 286 217 0.8388236247 ENR . .   . . . . . . . . .   .
ZA5007 278 211 0.888846412 ENR . .   . . . . . . . . .   .
ZA5008 270 193 0.8882293173 ENR 2012 3 Kontioniemi 05/30/2012 12/09/2012 193 12 1 515 1600 . 2 gillnet 60
ZA5009 292 226 0.8203485206 ENR 2012 3 Kontioniemi 05/30/2012 03/24/2013 298 3 2 390 320 . 0   .
ZA5010 288 224 0.8477909581 ENR . .   . . . . . . . . .   .
ZA5011 197 81 0.9688406528 ENR . .   . . . . . . . . .   .
ZA5012 275 203 0.8837266982 ENR 2012 3 Kontioniemi 05/30/2012 12/19/2012 203 12 1 525 1550 . 2 gillnet 60
ZA5013 254 151 0.8362397084 ENR 2012 3 Kontioniemi 05/30/2012 08/29/2013 456 8 2 490 1540 . 2 gillnet 55
ZA5014 280 204 0.8408941525 ENR . .   . . . . . . . . .   .
ZA5015 280 220 0.9068466351 ENR 2012 3 Kontioniemi 05/30/2012 10/05/2014 858 10 3 625 2486 2 2 gillnet 80
ZA5016 204 129 1.388066596 ENR . .   . . . . . . . . .   .
ZA5017 290 242 0.8969111693 ENR 2012 3 Kontioniemi 05/30/2012 09/14/2012 107 9 1 460 1100 . 2 gillnet 55
ZA5018 248 163 0.9705077583 ENR . .   . . . . . . . . .   .
ZA5019 252 161 0.9132343478 ENR 2012 3 Kontioniemi 05/30/2012 12/25/2012 209 12 1 530 1630 . 2 gillnet 60
ZA5020 195 75 0.9252442418 ENR . .   . . . . . . . . .   .
ZA5021 300 262 0.8762416441 ENR . .   . . . . . . . . .   .
ZA5022 279 201 0.8375588299 ENR . .   . . . . . . . . .   .
ZA5023 330 363 0.9095139973 ENR . .   . . . . . . . . .   .
ZA5024 287 269 1.0288928113 ENR 2012 3 Kontioniemi 05/30/2012 10/11/2013 499 10 2 430 1000 1 2 gillnet 55
ZA5025 237 135 0.9222449378 ENR . .   . . . . . . . . .   .
ZA5026 263 173 0.8621447446 ENR 2012 3 Kontioniemi 05/30/2012 09/04/2012 97 9 1 440 770 . 2 gillnet 55
ZA5027 262 156 0.7864510302 ENR . .   . . . . . . . . .   .
ZA5028 284 220 0.8686965775 ENR . .   . . . . . . . . .   .
ZA5029 221 154 1.3002058974 ENR . .   . . . . . . . . .   .
ZA5030 270 161 0.7409581352 ENR . .   . . . . . . . . .   .
ZA5031 275 192 0.8358400298 ENR 2012 3 Kontioniemi 05/30/2012 08/07/2012 69 8 1 420 770 . 2 gillnet 55
ZA5032 301 245 0.8111657456 ENR 2012 3 Kontioniemi 05/30/2012 09/13/2012 106 9 1 450 1100 . 2 gillnet 55
ZA5033 290 234 0.8672612133 ENR . .   . . . . . . . . .   .
ZA5034 242 236 1.5133920354 ENR . .   . . . . . . . . .   .
ZA5035 266 210 1.0111787534 ENR . .   . . . . . . . . .   .
ZA5036 282 215 0.8673285886 ENR . .   . . . . . . . . .   .
ZA5037 305 272 0.8652475751 ENR . .   . . . . . . . . .   .
ZA5038 302 257 0.8423878343 ENR 2012 3 Kontioniemi 05/30/2012 10/25/2012 148 10 1 510 . . 1 trolling .
ZA5039 270 182 0.8376048485 ENR . .   . . . . . . . . .   .
ZA5040 270 204 0.9388537862 ENR 2012 3 Kontioniemi 05/30/2012 10/23/2012 146 10 1 390 605 . 2 gillnet 55
ZA5041 260 173 0.8926410579 ENR . .   . . . . . . . . .   .
ZA5042 275 197 0.8576066972 ENR . .   . . . . . . . . .   .
ZA5044 278 215 0.905696581 ENR 2012 3 Kontioniemi 05/30/2012 12/16/2012 200 12 1 480 1210 . 2 gillnet 55
ZA5045 278 214 0.9014840388 ENR 2012 3 Kontioniemi 05/30/2012 10/07/2012 130 10 1 420 811 . 2 gillnet 55
ZA5047 265 170 0.8279687077 ENR . .   . . . . . . . . .   .
ZA5048 266 171 0.8233884134 ENR . .   . . . . . . . . .   .
ZA5049 261 147 0.749715686 ENR . .   . . . . . . . . .   .
ZA5050 282 190 0.7664764272 ENR 2012 3 Kontioniemi 05/30/2012 12/09/2012 193 12 1 510 1500 . 2 gillnet 60
ZA5051 258 172 0.908491227 ENR . .   . . . . . . . . .   .
ZA5052 285 196 0.7657308519 ENR . .   . . . . . . . . .   .
ZA5053 317 307 0.868818002 ENR . .   . . . . . . . . .   .
ZA5054 262 139 0.7007480333 ENR . .   . . . . . . . . .   .
ZA5055 270 169 0.7777759307 ENR . .   . . . . . . . . .   .
ZA5056 287 244 0.9332708028 ENR . .   . . . . . . . . .   .
ZA5057 262 160 0.8066164412 ENR 2012 3 Kontioniemi 05/30/2012 08/30/2014 822 8 3 640 3100 2 2 gillnet 100
ZA5058 287 226 0.8644229567 ENR . .   . . . . . . . . .   .
ZA5059 249 152 0.8940453861 ENR . .   . . . . . . . . .   .
ZA5060 300 210 0.7023310888 ENR 2012 3 Kontioniemi 05/30/2012 09/13/2012 106 9 1 470 1100 . 2 gillnet 55
ZA5061 258 158 0.8345442667 ENR . .   . . . . . . . . .   .
ZA5062 302 283 0.9276099498 ENR . .   . . . . . . . . .   .
ZA5063 302 261 0.855498929 ENR . .   . . . . . . . . .   .
ZA5064 323 287 0.7673584045 ENR . .   . . . . . . . . .   .
ZA5065 302 268 0.8784433447 ENR 2012 3 Kontioniemi 05/30/2012 07/26/2013 422 7 2 520 1200 . 1 trolling .
ZA5066 278 207 0.8719962431 ENR . .   . . . . . . . . .   .
ZA5067 253 160 0.8967364096 ENR . .   . . . . . . . . .   .
ZA5068 264 181 0.8916998148 ENR 2012 3 Kontioniemi 05/30/2012 10/02/2012 125 10 1 440 958 1 2 gillnet 55
ZA5069 303 282 0.9151197829 ENR . .   . . . . . . . . .   .
ZA5070 267 162 0.7712335122 ENR . .   . . . . . . . . .   .
ZA5071 207 167 1.719199691 ENR . .   . . . . . . . . .   .
ZA5072 275 199 0.8663133642 ENR . .   . . . . . . . . .   .
ZA5073 266 182 0.8763549196 ENR 2012 3 Kontioniemi 05/30/2012 10/21/2012 144 10 1 470 1210 . 2 gillnet 55
ZA5074 306 232 0.7307217976 ENR . .   . . . . . . . . .   .
ZA5075 272 180 0.8100815218 ENR 2012 3 Kontioniemi 05/30/2012 12/15/2012 199 12 1 530 1450 . 2 gillnet 60
ZA5076 270 174 0.8007870529 ENR . .   . . . . . . . . .   .
ZA5077 276 193 0.8310033802 ENR . .   . . . . . . . . .   .
ZA5078 274 181 0.7966991788 ENR . .   . . . . . . . . .   .
ZA5079 213 153 1.44444574 ENR 2012 3 Kontioniemi 05/30/2012 09/19/2013 477 9 2 . . . 0   .
ZA5080 336 373 0.8849135014 ENR . .   . . . . . . . . .   .
ZA5081 268 194 0.9131735086 ENR . .   . . . . . . . . .   .
ZA5082 272 180 0.8100815218 ENR . .   . . . . . . . . .   .
ZA5083 310 261 0.7903411144 ENR . .   . . . . . . . . .   .
ZA5084 315 305 0.8798707113 ENR 2012 3 Kontioniemi 05/30/2012 09/05/2012 98 9 1 450 880 . 2 gillnet 55
ZA5085 266 170 0.8185732765 ENR . .   . . . . . . . . .   .
ZA5086 298 242 0.8259239993 ENR 2012 3 Kontioniemi 05/30/2012 09/08/2012 101 9 1 465 1060 . 2 gillnet .
ZA5087 267 168 0.7997977164 ENR 2012 3 Kontioniemi 05/30/2012 09/17/2012 110 9 1 440 880 . 2 gillnet 55
ZA5088 257 150 0.8016667947 ENR . .   . . . . . . . . .   .
ZA5089 258 163 0.8609538954 ENR . .   . . . . . . . . .   .
ZA5090 270 187 0.8606159707 ENR . .   . . . . . . . . .   .
ZA5091 307 274 0.8545181373 ENR 2012 3 Kontioniemi 05/30/2012 12/16/2012 200 12 1 500 1205 . 2 gillnet 60
ZA5092 276 177 0.7621119083 ENR . .   . . . . . . . . .   .
ZA5093 302 273 0.8948322131 ENR 2012 3 Kontioniemi 05/30/2012 09/23/2012 116 9 1 420 990 . 2 gillnet 55
ZA5094 306 288 0.9071029212 ENR . .   . . . . . . . . .   .
ZA5095 282 207 0.8350558969 ENR . .   . . . . . . . . .   .
ZA5096 297 244 0.8412746158 ENR . .   . . . . . . . . .   .
ZA5097 276 217 0.9343405881 ENR . .   . . . . . . . . .   .
ZA5098 260 174 0.8978008328 ENR 2012 3 Kontioniemi 05/30/2012 06/21/2013 387 6 2 570 2100 . 1 spinning .
ZA5099 263 180 0.897029214 ENR 2012 3 Kontioniemi 05/30/2012 12/12/2012 196 12 1 460 1200 . 2 gillnet 55
ZA5100 318 325 0.9110226769 ENR 2012 3 Kontioniemi 05/30/2012 10/13/2012 136 10 1 460 1202 . 2 gillnet 60
ZA5101 290 262 0.9710360593 ENR 2012 3 Kontioniemi 05/30/2012 09/15/2012 108 9 1 440 900 . 0   .
ZA5102 270 200 0.9204448884 ENR . .   . . . . . . . . .   .
ZA5103 256 131 0.7084418374 ENR . .   . . . . . . . . .   .
ZA5104 296 245 0.853399138 ENR . .   . . . . . . . . .   .
ZA5105 293 245 0.8801510161 ENR . .   . . . . . . . . .   .
ZA5106 300 217 0.7257421251 ENR . .   . . . . . . . . .   .
ZA5107 287 232 0.8873722388 ENR . .   . . . . . . . . .   .
ZA5108 263 172 0.85716. ENR 2012 3 Kontioniemi 05/30/2012 09/16/2012 109 9 1 470 1100 . 2 gillnet 55
ZA5109 255 154 0.8427601158 ENR 2012 3 Kontioniemi 05/30/2012 09/15/2012 108 9 1 420 660 . 2 gillnet 55
ZA5110 274 199 0.8759289314 ENR 2012 3 Kontioniemi 05/30/2012 08/26/2012 88 8 1 420 660 . 2 gillnet 55
ZA5111 323 303 0.8101379671 ENR . .   . . . . . . . . .   .
ZA5112 262 150 0.7562029136 ENR . .   . . . . . . . . .   .
ZA5113 268 196 0.9225876685 ENR . .   . . . . . . . . .   .
ZA5114 296 223 0.7767673787 ENR 2012 3 Kontioniemi 05/30/2012 10/21/2012 144 10 1 520 1200 . 1 spinning .
ZA5115 296 224 0.7802506405 ENR 2012 3 Kontioniemi 05/30/2012 11/24/2012 178 11 1 510 1470 . 1 trolling .
ZA5116 302 261 0.855498929 ENR 2012 3 Kontioniemi 05/30/2012 08/02/2012 64 8 1 400 . . 1 spinning .
ZA5117 322 320 0.8636677183 ENR . .   . . . . . . . . .   .
ZA5118 267 177 0.8426440226 ENR 2012 3 Kontioniemi 05/30/2012 07/15/2012 46 7 1 470 860 . 2 gillnet .
ZA5119 265 182 0.8864135577 ENR . .   . . . . . . . . .   .
ZA5120 310 289 0.875128667 ENR . .   . . . . . . . . .   .
ZA5121 268 171 0.80491067 ENR . .   . . . . . . . . .   .
ZA5122 296 224 0.7802506405 ENR 2012 3 Kontioniemi 05/30/2012 09/09/2012 102 9 1 480 980 . 2 gillnet 55
ZA5123 316 318 0.9086052872 ENR . .   . . . . . . . . .   .
ZA5124 270 200 0.9204448884 ENR . .   . . . . . . . . .   .
ZA5125 218 183 1.6103783161 ENR . .   . . . . . . . . .   .
ZA5126 243 154 0.9752898665 ENR . .   . . . . . . . . .   .
ZA5127 278 204 0.8593586164 ENR . .   . . . . . . . . .   .
ZA5128 300 247 0.8260751377 ENR . .   . . . . . . . . .   .
ZA5129 284 213 0.8410562319 ENR 2012 3 Kontioniemi 05/30/2012 11/04/2012 158 11 1 530 1480 . 1 spinning .
ZA5130 215 154 1.4132929329 ENR 2012 3 Kontioniemi 05/30/2012 12/09/2012 193 12 1 500 . . 2 gillnet 55
ZA5131 300 254 0.849486174 ENR . .   . . . . . . . . .   .
ZA5132 266 158 0.7607916335 ENR . .   . . . . . . . . .   .
ZA5133 293 239 0.8585962973 ENR 2012 3 Kontioniemi 05/30/2012 12/17/2012 201 12 1 520 1600 . 2 gillnet 55
ZA5134 282 156 0.6293174876 ENR . .   . . . . . . . . .   .
ZA5135 304 259 0.832133116 ENR . .   . . . . . . . . .   .
ZA5136 313 290 0.8529010619 ENR . .   . . . . . . . . .   .
ZA5137 262 180 0.9074434964 ENR . .   . . . . . . . . .   .
ZA5138 255 126 0.6895310038 ENR . .   . . . . . . . . .   .
ZA5139 287 162 0.619630615 ENR . .   . . . . . . . . .   .
ZA5140 275 192 0.8358400298 ENR . .   . . . . . . . . .   .
ZA5141 280 191 0.7873077605 ENR . .   . . . . . . . . .   .
ZA5142 251 154 0.8841161926 ENR 2012 3 Kontioniemi 05/30/2012 09/15/2012 108 9 1 380 440 . 2 gillnet 55
ZA5143 252 153 0.8678562436 ENR 2012 3 Kontioniemi 05/30/2012 11/14/2012 168 11 1 500 1210 . 2 gillnet 55
ZA5144 265 173 0.8425799202 ENR . .   . . . . . . . . .   .
ZA5145 264 119 0.5862556794 ENR . .   . . . . . . . . .   .
ZA5146 252 156 0.8848730327 ENR . .   . . . . . . . . .   .
ZA5147 247 129 0.7775314094 ENR . .   . . . . . . . . .   .
ZA5148 287 209 0.7993999909 ENR 2012 3 Kontioniemi 05/30/2012 09/15/2012 108 9 1 450 1034 . 2 gillnet 60
ZA5149 245 135 0.833989404 ENR 2012 3 Kontioniemi 05/30/2012 09/15/2012 108 9 1 460 1000 . 2 gillnet 55
ZA5150 232 127 0.9254972374 ENR . .   . . . . . . . . .   .
ZA5151 260 166 0.8565226336 ENR . .   . . . . . . . . .   .
ZA5152 286 228 0.8813446379 ENR . .   . . . . . . . . .   .
ZA5153 288 213 0.8061583665 ENR . .   . . . . . . . . .   .
ZA5154 352 246 0.5068866308 ENR . .   . . . . . . . . .   .
ZA5155 300 262 0.8762416441 ENR . .   . . . . . . . . .   .
ZA5156 289 240 0.8988573586 ENR . .   . . . . . . . . .   .
ZA5157 266 186 0.8956154673 ENR . .   . . . . . . . . .   .
ZA5158 277 202 0.8602757268 ENR 2012 3 Kontioniemi 05/30/2012 10/15/2012 138 10 1 410 550 . 2 gillnet 55
ZA5159 256 149 0.8057849906 ENR . .   . . . . . . . . .   .
ZA5160 275 191 0.8314866963 ENR 2012 3 Kontioniemi 05/30/2012 12/30/2013 579 12 2 590 2860 . 2 gillnet 55
ZA5161 288 217 0.8212974907 ENR . .   . . . . . . . . .   .
ZA5162 253 154 0.8631087942 ENR 2012 3 Kontioniemi 05/30/2012 11/01/2012 155 11 1 480 1100 . 2 gillnet 55
ZA5163 293 210 0.7544151567 ENR . .   . . . . . . . . .   .
ZA5164 297 256 0.8826487772 ENR 2012 3 Kontioniemi 05/30/2012 10/01/2012 124 10 1 420 734 1 2 gillnet 55
ZA5165 260 170 0.8771617332 ENR . .   . . . . . . . . .   .
ZA5166 292 250 0.9074651777 ENR . .   . . . . . . . . .   .
ZA5167 237 125 0.853930498 ENR 2012 3 Kontioniemi 05/30/2012 11/14/2012 168 11 1 520 1430 . 2 gillnet 55
ZA5168 249 160 0.9411004064 ENR . .   . . . . . . . . .   .
ZA5169 310 219 0.6631597857 ENR 2012 3 Kontioniemi 05/30/2012 09/26/2012 119 9 1 470 1100 . 2 gillnet 55
ZA5170 212 181 1.7333286531 ENR . .   . . . . . . . . .   .
ZA5171 303 270 0.8761785155 ENR . .   . . . . . . . . .   .
ZA5172 295 226 0.7953306708 ENR . .   . . . . . . . . .   .
ZA5173 313 253 0.7440826506 ENR . .   . . . . . . . . .   .
ZA5174 284 221 0.8726451983 ENR . .   . . . . . . . . .   .
ZA5175 282 167 0.6736924386 ENR . .   . . . . . . . . .   .
ZA5176 305 247 0.7857211435 ENR 2012 3 Kontioniemi 05/30/2012 11/07/2012 161 11 1 480 1114 . 2 v.27-40mm 33
ZA5177 260 172 0.887481283 ENR 2012 3 Kontioniemi 05/30/2012 10/15/2012 138 10 1 520 1200 . 1 trolling .
ZA5178 246 136 0.8298613417 ENR . .   . . . . . . . . .   .
ZA5179 268 182 0.8566885493 ENR . .   . . . . . . . . .   .
ZA5180 250 132 0.7670359247 ENR . .   . . . . . . . . .   .
ZA5181 290 242 0.8969111693 ENR 2012 3 Kontioniemi 05/30/2012 09/22/2012 115 9 1 440 960 . 0   .
ZA5182 270 187 0.8606159707 ENR 2012 3 Kontioniemi 05/30/2012 09/15/2012 108 9 1 450 . . 1 trolling .
ZA5183 293 251 0.9017057349 ENR . .   . . . . . . . . .   .
ZA5184 260 179 0.9235997073 ENR . .   . . . . . . . . .   .
ZA5185 257 123 0.6573667717 ENR . .   . . . . . . . . .   .
ZA5186 266 177 0.852279235 ENR . .   . . . . . . . . .   .
ZA5187 265 169 0.8230983036 ENR . .   . . . . . . . . .   .
ZA5188 303 279 0.9053844661 ENR . .   . . . . . . . . .   .
ZA5189 285 226 0.8829345538 ENR . .   . . . . . . . . .   .
ZA5190 263 191 0.951847666 ENR . .   . . . . . . . . .   .
ZA5191 266 146 0.7030099904 ENR . .   . . . . . . . . .   .
ZA5192 256 159 0.8598645202 ENR . .   . . . . . . . . .   .
ZA5193 260 119 0.6140132133 ENR 2012 3 Kontioniemi 05/30/2012 08/31/2012 93 8 1 400 784 1 2 gillnet 55
ZA5194 276 194 0.8353090972 ENR 2012 3 Kontioniemi 05/30/2012 10/03/2012 126 10 1 420 802 1 2 gillnet 55
ZA5195 252 175 0.9926460303 ENR . .   . . . . . . . . .   .
ZA5196 306 215 0.677177528 ENR . .   . . . . . . . . .   .
ZA5197 267 178 0.8474047233 ENR . .   . . . . . . . . .   .
ZA5198 289 231 0.8651502076 ENR . .   . . . . . . . . .   .
ZA5199 290 253 0.9376798588 ENR . .   . . . . . . . . .   .
ZA5200 276 194 0.8353090972 ENR . .   . . . . . . . . .   .
ZA5201 246 141 0.8603709498 ENR 2012 3 Kontioniemi 05/30/2012 09/17/2012 110 9 1 480 605 . 2 gillnet 55
ZA5202 296 217 0.7558678079 ENR . .   . . . . . . . . .   .
ZA5203 294 219 0.7786668818 ENR 2012 3 Kontioniemi 05/30/2012 09/23/2012 116 9 1 450 957 . 2 gillnet 55
ZA5204 282 206 0.8310218105 ENR . .   . . . . . . . . .   .
ZA5205 286 213 0.8233614381 ENR . .   . . . . . . . . .   .
ZA5206 285 215 0.8399598631 ENR 2012 3 Kontioniemi 05/30/2012 11/18/2012 172 11 1 455 1500 . 2 gillnet 55
ZA5207 261 213 1.0863227287 ENR 2012 3 Kontioniemi 05/30/2012 12/18/2012 202 12 1 470 1400 . 2 gillnet 55
ZA5208 277 194 0.826205401 ENR . .   . . . . . . . . .   .
ZA5209 280 226 0.931578816 ENR . .   . . . . . . . . .   .
ZA5210 288 235 0.8894235498 ENR 2012 3 Kontioniemi 05/30/2012 10/16/2012 139 10 1 430 958 . 2 gillnet 55
ZA5211 273 212 0.9435459186 ENR . .   . . . . . . . . .   .
ZA5212 270 148 0.6811292174 ENR . .   . . . . . . . . .   .
ZA5213 285 202 0.7891715923 ENR . .   . . . . . . . . .   .
ZA5214 308 292 0.9017251452 ENR 2012 3 Kontioniemi 05/30/2012 12/25/2012 209 12 1 500 1460 . 2 gillnet .
ZA5215 312 297 0.8819988715 ENR 2012 3 Kontioniemi 05/30/2012 10/17/2012 140 10 1 450 880 . 2 gillnet 55
ZA5216 215 168 1.5417741086 ENR . .   . . . . . . . . .   .
ZA5217 270 190 0.874422644 ENR . .   . . . . . . . . .   .
ZA5218 290 196 0.7264239222 ENR 2012 3 Kontioniemi 05/30/2012 10/03/2012 126 10 1 450 990 . 2 gillnet 55
ZA5219 251 152 0.8726341641 ENR . .   . . . . . . . . .   .
ZA5220 273 170 0.7566170102 ENR . .   . . . . . . . . .   .
ZA5221 260 171 0.8823215081 ENR 2012 3 Kontioniemi 05/30/2012 11/11/2012 165 11 1 440 770 . 2 gillnet 55
ZA5222 290 215 0.7968425678 ENR 2012 3 Kontioniemi 05/30/2012 01/29/2014 609 1 3 650 2500 . 2 gillnet 55
ZA5223 260 176 0.9081203826 ENR . .   . . . . . . . . .   .
ZA5224 267 174 0.8283619206 ENR 2012 3 Kontioniemi 05/30/2012 09/19/2012 112 9 1 400 715 . 2 gillnet 55
ZA5225 260 154 0.7946053348 ENR . .   . . . . . . . . .   .
ZA5226 312 287 0.8523019398 ENR . .   . . . . . . . . .   .
ZA5227 274 166 0.730674385 ENR . .   . . . . . . . . .   .
ZA5228 254 158 0.8750057876 ENR . .   . . . . . . . . .   .
ZA5229 274 202 0.8891338902 ENR . .   . . . . . . . . .   .
ZA5230 308 299 0.9233418439 ENR 2012 3 Kontioniemi 05/30/2012 08/30/2014 822 8 3 620 3100 2 2 gillnet 100
ZA5231 290 225 0.8339050128 ENR . .   . . . . . . . . .   .
ZA5232 322 285 0.7692040616 ENR 2012 3 Kontioniemi 05/30/2012 01/11/2013 226 1 2 500 1400 . 2 gillnet 55
ZA5233 274 200 0.8803305843 ENR 2012 3 Kontioniemi 05/30/2012 08/03/2012 65 8 1 400 495 . 2 gillnet 55
ZA5234 286 224 0.8658824513 ENR 2012 3 Kontioniemi 05/30/2012 09/20/2012 113 9 1 430 880 . 2 gillnet 55
ZA5235 260 153 0.7894455599 ENR . .   . . . . . . . . .   .
ZA5236 273 282 1.2550940993 ENR 2012 3 Kontioniemi 05/30/2012 09/10/2012 103 9 1 430 1045 . 2 gillnet 55
ZA5237 293 243 0.8729661099 ENR . .   . . . . . . . . .   .
ZA5238 306 296 0.9323002245 ENR 2012 3 Kontioniemi 05/30/2012 09/30/2012 123 9 1 500 1100 . 2 gillnet 55
ZA5239 252 175 0.9926460303 ENR . .   . . . . . . . . .   .
ZA5240 247 133 0.8016409104 ENR 2012 3 Kontioniemi 05/30/2012 10/13/2012 136 10 1 420 . . 2 gillnet 50
ZA5241 255 140 0.7661455598 ENR . .   . . . . . . . . .   .
ZA5242 244 140 0.8756627224 ENR . .   . . . . . . . . .   .
ZA5243 257 168 0.8978668101 ENR 2012 3 Kontioniemi 05/30/2012 12/12/2012 196 12 1 500 1200 . 2 gillnet 60
ZA5244 324 355 0.940322812 ENR 2012 3 Kontioniemi 05/30/2012 07/06/2012 37 7 1 380 . . 1 spinning .
ZA5245 292 240 0.8711665706 ENR . .   . . . . . . . . .   .
ZA5246 282 200 0.8068172917 ENR . .   . . . . . . . . .   .
ZA5247 308 291 0.8986370454 ENR . .   . . . . . . . . .   .
ZA5248 218 155 1.3639816339 ENR . .   . . . . . . . . .   .
ZA5249 278 213 0.8972714965 ENR 2012 3 Kontioniemi 05/30/2012 10/06/2012 129 10 1 460 1050 . 2 gillnet 55
ZA5250 295 244 0.8586755915 ENR . .   . . . . . . . . .   .
ZA5251 285 248 0.9688839351 ENR 2012 3 Kontioniemi 05/30/2012 08/07/2012 69 8 1 400 715 . 2 gillnet 55
ZA5252 335 302 0.7229715003 ENR 2012 3 Kontioniemi 05/30/2012 10/06/2012 129 10 1 400 780 1 2 gillnet .
ZA5253 273 218 0.9702500484 ENR 2012 3 Kontioniemi 05/30/2012 08/06/2012 68 8 1 400 660 . 2 gillnet 55
ZA5254 291 251 0.9206148263 ENR . .   . . . . . . . . .   .
ZA5255 268 196 0.9225876685 ENR . .   . . . . . . . . .   .
ZA5256 299 264 0.8919083427 ENR . .   . . . . . . . . .   .
ZA5257 235 134 0.9392239873 ENR 2012 3 Kontioniemi 05/30/2012 10/14/2012 137 10 1 420 . . 2 gillnet 50
ZA5258 300 258 0.862863909 ENR . .   . . . . . . . . .   .
ZA5259 272 207 0.93159375 ENR . .   . . . . . . . . .   .
ZA5260 283 216 0.8620666644 ENR 2012 3 Kontioniemi 05/30/2012 12/28/2012 212 12 1 510 1650 . 2 gillnet 60
ZA5261 275 153 0.6660600237 ENR 2012 3 Kontioniemi 05/30/2012 12/15/2012 199 12 1 500 1500 . 2 gillnet 60
ZA5262 250 137 0.7960903158 ENR . .   . . . . . . . . .   .
ZA5263 320 325 0.8938793956 ENR . .   . . . . . . . . .   .
ZA5264 255 181 0.9905167594 ENR 2012 3 Kontioniemi 05/30/2012 09/20/2013 478 9 2 620 1980 . 2 gillnet 55
ZA5265 270 201 0.9250471129 ENR . .   . . . . . . . . .   .
ZA5266 270 182 0.8376048485 ENR 2012 3 Kontioniemi 05/30/2012 09/23/2012 116 9 1 480 1100 . 2 gillnet 55
ZA5267 300 277 0.9264081504 ENR 2012 3 Kontioniemi 05/30/2012 08/14/2012 76 8 1 430 990 . 2 gillnet 55
ZA5268 295 239 0.8410797802 ENR 2012 3 Kontioniemi 05/30/2012 12/12/2012 196 12 1 340 . . 2 gillnet 55
ZA5269 250 166 0.9646057841 ENR . .   . . . . . . . . .   .
ZA5270 260 158 0.8152444344 ENR . .   . . . . . . . . .   .
ZA5271 260 181 0.9339192571 ENR 2012 3 Kontioniemi 05/30/2012 09/17/2012 110 9 1 460 1100 . 2 gillnet 55
ZA5272 275 216 0.9403200335 ENR . .   . . . . . . . . .   .
ZA5273 270 166 0.7639692574 ENR 2012 3 Kontioniemi 05/30/2012 09/16/2012 109 9 1 410 803 . 2 gillnet 55
ZA5274 265 183 0.8912839618 ENR . .   . . . . . . . . .   .
ZA5275 300 278 0.9297525842 ENR . .   . . . . . . . . .   .
ZA5276 280 210 0.8656263335 ENR . .   . . . . . . . . .   .
ZA5277 285 208 0.8126123327 ENR 2012 3 Kontioniemi 05/30/2012 09/16/2012 109 9 1 520 1295 . 1 spinning .
ZA5278 281 223 0.9093366886 ENR . .   . . . . . . . . .   .
ZA5279 290 252 0.9339736143 ENR 2012 3 Kontioniemi 05/30/2012 10/18/2012 141 10 1 500 1000 0 2 gillnet 55
ZA5280 290 244 0.9043236583 ENR . .   . . . . . . . . .   .
ZA5281 261 177 0.9027188872 ENR . .   . . . . . . . . .   .
ZA5282 265 181 0.8815431535 ENR . .   . . . . . . . . .   .
ZA5283 262 168 0.8469472633 ENR 2012 3 Kontioniemi 05/30/2012 12/23/2012 207 12 1 490 1210 . 2 gillnet .
ZA5284 280 207 0.853260243 ENR 2012 3 Kontioniemi 05/30/2012 07/06/2012 37 7 1 330 350 . 1 spinning .
ZA5285 285 227 0.8868413438 ENR 2012 3 Kontioniemi 05/30/2012 12/13/2012 197 12 1 460 1000 . 2 gillnet 55
ZA5286 275 212 0.9229066996 ENR . .   . . . . . . . . .   .
ZA5287 260 181 0.9339192571 ENR 2012 3 Kontioniemi 05/30/2012 09/12/2012 105 9 1 460 1210 . 2 gillnet 55
ZA5288 265 193 0.9399880035 ENR 2012 3 Kontioniemi 05/30/2012 12/23/2012 207 12 1 470 1150 . 2 gillnet 60
ZA5289 295 247 0.8692330783 ENR . .   . . . . . . . . .   .
ZA5290 270 210 0.9664671328 ENR 2012 3 Kontioniemi 05/30/2012 09/26/2012 119 9 1 490 1155 . 2 gillnet 55
ZA5291 305 284 0.9034202622 ENR . .   . . . . . . . . .   .
ZA5292 260 193 0.995836556 ENR 2012 3 Kontioniemi 05/30/2012 10/28/2013 516 10 2 535 1920 2 2 gillnet 45
ZA5293 235 166 1.1635162827 ENR . .   . . . . . . . . .   .
ZA5294 240 143 0.9403639576 ENR . .   . . . . . . . . .   .
ZA5295 250 127 0.7379815336 ENR . .   . . . . . . . . .   .
ZA5296 252 148 0.8394949285 ENR 2012 3 Kontioniemi 05/30/2012 08/12/2012 74 8 1 400 825 . 2 gillnet 55
ZA5297 255 181 0.9905167594 ENR . .   . . . . . . . . .   .
ZA5298 250 165 0.9587949059 ENR . .   . . . . . . . . .   .
ZA5299 285 226 0.8829345538 ENR . .   . . . . . . . . .   .
ZA5300 285 234 0.9141888742 ENR 2012 3 Kontioniemi 05/30/2012 09/03/2012 96 9 1 470 1300 2 2 gillnet 55
ZA5301 265 198 0.9643400243 ENR . .   . . . . . . . . .   .
ZA5302 265 177 0.8620615369 ENR . .   . . . . . . . . .   .
ZA5303 . . . ENR 2012 3 Kontioniemi 05/30/2012 08/15/2012 77 8 1 450 990 . 2 gillnet 55
ZA5304 270 193 0.8882293173 ENR . .   . . . . . . . . .   .
ZA5305 300 251 0.8394528728 ENR . .   . . . . . . . . .   .
ZA5306 265 184 0.896154366 ENR 2012 3 Kontioniemi 05/30/2012 10/14/2012 137 10 1 450 1080 . 2 gillnet 55
ZA5307 265 170 0.8279687077 ENR . .   . . . . . . . . .   .
ZA5308 255 150 0.8208702426 ENR . .   . . . . . . . . .   .
ZA5309 240 132 0.8680282686 ENR . .   . . . . . . . . .   .
ZA5310 275 215 0.9359667 ENR . .   . . . . . . . . .   .
ZA5311 255 174 0.9522094815 ENR . .   . . . . . . . . .   .
ZA5312 270 172 0.791582604 ENR . .   . . . . . . . . .   .
ZA5313 280 250 1.0305075399 ENR . .   . . . . . . . . .   .
ZA5314 250 147 0.854199098 ENR . .   . . . . . . . . .   .
ZA5315 280 206 0.8491382128 ENR . .   . . . . . . . . .   .
ZA5316 255 176 0.963154418 ENR 2012 3 Kontioniemi 05/30/2012 12/17/2012 201 12 1 520 1600 . 2 gillnet 55
ZA5317 302 268 0.8784433447 ENR 2012 3 Kontioniemi 05/30/2012 10/20/2012 143 10 1 470 1046 . 2 gillnet 55
ZA5318 267 173 0.8236012199 ENR . .   . . . . . . . . .   .
ZA5319 282 227 0.9157376261 ENR 2012 3 Kontioniemi 05/30/2012 04/08/2013 313 4 2 540 1900 2 2 gillnet 55
ZA5320 262 189 0.9528156712 ENR . .   . . . . . . . . .   .
ZA5321 270 205 0.9434560106 ENR 2012 3 Kontioniemi 05/30/2012 10/16/2012 139 10 1 370 550 . 2 gillnet 55
ZA5322 290 241 0.8932049248 ENR 2012 3 Kontioniemi 05/30/2012 10/08/2012 131 10 1 450 935 . 2 gillnet 55
ZA5323 285 224 0.8751209736 ENR . .   . . . . . . . . .   .
ZA5324 300 255 0.8528306078 ENR 2012 3 Kontioniemi 05/30/2012 11/16/2013 535 11 2 670 3300 . 2 gillnet 60
ZA5325 240 140 0.9206360424 ENR . .   . . . . . . . . .   .
ZA5326 260 169 0.8720019583 ENR . .   . . . . . . . . .   .
ZA5327 302 284 0.9308877235 ENR 2012 3 Kontioniemi 05/30/2012 09/22/2012 115 9 1 460 990 1 2 gillnet 65
ZA5328 295 273 0.960731297 ENR . .   . . . . . . . . .   .
ZA5329 300 276 0.9230637167 ENR . .   . . . . . . . . .   .
ZA5330 280 225 0.9274567859 ENR 2012 3 Kontioniemi 05/30/2012 10/14/2012 137 10 1 430 950 . 2 gillnet 55
ZA5331 275 211 0.9185533661 ENR . .   . . . . . . . . .   .
ZA5332 292 260 0.9437637848 ENR . .   . . . . . . . . .   .
ZA5333 260 169 0.8720019583 ENR . .   . . . . . . . . .   .
ZA5334 270 191 0.8790248684 ENR . .   . . . . . . . . .   .
ZA5335 285 206 0.8047987525 ENR . .   . . . . . . . . .   .
ZA5336 250 145 0.8425773415 ENR . .   . . . . . . . . .   .
ZA5337 288 244 0.9234865794 ENR . .   . . . . . . . . .   .
ZA5338 271 198 0.9010901429 ENR . .   . . . . . . . . .   .
ZA5339 275 210 0.9142000326 ENR . .   . . . . . . . . .   .
ZA5340 300 285 0.9531636205 ENR . .   . . . . . . . . .   .
ZA5341 275 236 1.0273867033 ENR 2012 3 Kontioniemi 05/30/2012 06/27/2013 393 6 2 520 1210 . 2 gillnet 55
ZA5342 250 143 0.8309555851 ENR . .   . . . . . . . . .   .
ZA5343 275 225 0.9795000349 ENR 2012 3 Kontioniemi 05/30/2012 08/11/2012 73 8 1 350 400 . 2 gillnet 55
ZA5344 270 167 0.7685714818 ENR . .   . . . . . . . . .   .
ZA5345 300 245 0.8193862702 ENR 2012 3 Kontioniemi 05/30/2012 08/28/2012 90 8 1 470 1150 . 2 gillnet .
ZA5346 262 180 0.9074434964 ENR 2012 3 Kontioniemi 05/30/2012 10/09/2012 132 10 1 . 500 . 2 gillnet 55
ZA5347 310 302 0.9144943163 ENR 2012 3 Kontioniemi 05/30/2012 08/05/2012 67 8 1 430 770 . 2 gillnet 55
ZA5348 288 208 0.7872344611 ENR 2012 3 Kontioniemi 05/30/2012 12/09/2012 193 12 1 490 1395 . 2 gillnet 60
ZA5349 270 198 0.9112404395 ENR . .   . . . . . . . . .   .
ZA5350 302 271 0.8882766657 ENR . .   . . . . . . . . .   .
ZA5351 272 216 0.9720978261 ENR 2012 3 Kontioniemi 05/30/2012 10/26/2013 514 10 2 610 2740 2 1 spinning .
ZA5352 280 224 0.9233347557 ENR . .   . . . . . . . . .   .
ZA5353 265 188 0.9156359826 ENR . .   . . . . . . . . .   .
ZA5354 285 240 0.9376296146 ENR 2012 3 Kontioniemi 05/30/2012 07/11/2014 772 7 3 620 2670 . 2 fyke .
ZA5355 285 192 0.7501036917 ENR . .   . . . . . . . . .   .
ZA5356 285 240 0.9376296146 ENR . .   . . . . . . . . .   .
ZA5357 275 193 0.8401933633 ENR . .   . . . . . . . . .   .
ZA5358 251 149 0.8554111214 ENR . .   . . . . . . . . .   .
ZA5359 270 200 0.9204448884 ENR . .   . . . . . . . . .   .
ZA5360 252 157 0.8905452957 ENR . .   . . . . . . . . .   .
ZA5361 285 249 0.9727907252 ENR 2012 3 Kontioniemi 05/30/2012 08/25/2012 87 8 1 350 440 . 2 gillnet 55
ZA5362 270 200 0.9204448884 ENR . .   . . . . . . . . .   .
ZA5363 305 278 0.8843339186 ENR . .   . . . . . . . . .   .
ZA5364 310 307 0.9296349507 ENR 2012 3 Kontioniemi 05/30/2012 09/06/2012 99 9 1 500 . 1 1 spinning .
ZA5365 251 162 0.9300443065 ENR . .   . . . . . . . . .   .
ZA5366 248 141 0.8395189811 ENR 2012 3 Kontioniemi 05/30/2012 09/04/2012 97 9 1 480 1500 2 2 gillnet 55
ZA5367 312 280 0.8315140876 ENR 2012 3 Kontioniemi 05/30/2012 09/06/2013 464 9 2 550 1700 2 2 gillnet 55
ZA5368 320 330 0.9076313863 ENR 2012 3 Kontioniemi 05/30/2012 10/07/2012 130 10 1 510 1320 . 2 gillnet 55
ZA5369 295 252 0.8868288896 ENR 2012 3 Kontioniemi 05/30/2012 09/04/2012 97 9 1 460 1100 . 2 gillnet 55
ZA5370 275 200 0.8706666977 ENR . .   . . . . . . . . .   .
ZA5371 245 133 0.8216340054 ENR 2012 3 Kontioniemi 05/30/2012 12/09/2012 193 12 1 500 1400 . 2 gillnet 60
ZA5372 310 307 0.9296349507 ENR 2012 3 Kontioniemi 05/30/2012 09/15/2012 108 9 1 450 770 . 2 gillnet 55
ZA5373 285 215 0.8399598631 ENR 2012 3 Kontioniemi 05/30/2012 10/17/2012 140 10 1 500 1100 . 1 trolling .
ZA5374 310 305 0.923578697 ENR . .   . . . . . . . . .   .
ZA5375 250 145 0.8425773415 ENR . .   . . . . . . . . .   .
ZA5376 288 223 0.8440061771 ENR . .   . . . . . . . . .   .
ZA5377 280 217 0.8944805446 ENR 2012 3 Kontioniemi 05/30/2012 08/30/2012 92 8 1 430 860 . 2 gillnet .
ZA5378 260 156 0.8049248846 ENR . .   . . . . . . . . .   .
ZA5379 262 186 0.9376916129 ENR . .   . . . . . . . . .   .
ZA5380 310 284 0.8599880326 ENR 2012 3 Kontioniemi 05/30/2012 09/18/2012 111 9 1 470 1089 1 2 gillnet 65
ZA5381 250 163 0.9471731494 ENR 2012 3 Kontioniemi 05/30/2012 09/13/2012 106 9 1 440 880 . 2 gillnet 55
ZA5382 260 155 0.7997651097 ENR 2012 3 Kontioniemi 05/30/2012 09/16/2012 109 9 1 450 715 . 2 gillnet 55
ZA5383 260 157 0.8100846595 ENR 2012 3 Kontioniemi 05/30/2012 08/25/2012 87 8 1 340 400 . 2 gillnet .
ZA5384 265 186 0.9058951743 ENR . .   . . . . . . . . .   .
ZA5385 280 200 0.8244060319 ENR . .   . . . . . . . . .   .
ZA5386 280 209 0.8615043033 ENR . .   . . . . . . . . .   .
ZA5387 265 153 0.7451718369 ENR . .   . . . . . . . . .   .
ZA5388 265 185 0.9010247702 ENR . .   . . . . . . . . .   .
ZA5389 275 220 0.9577333675 ENR . .   . . . . . . . . .   .
ZA5390 295 261 0.9185013499 ENR . .   . . . . . . . . .   .
ZA5391 258 161 0.8503900439 ENR 2012 3 Kontioniemi 05/30/2012 12/27/2012 211 12 1 460 950 . 2 gillnet 55
ZA5392 250 138 0.801901194 ENR . .   . . . . . . . . .   .
ZA5393 260 173 0.8926410579 ENR . .   . . . . . . . . .   .
ZA5394 236 133 0.9202975629 ENR 2012 3 Kontioniemi 05/30/2012 09/09/2012 102 9 1 440 770 . 2 gillnet 55
ZA5395 250 152 0.883253489 ENR . .   . . . . . . . . .   .
ZA5396 260 130 0.6707707372 ENR . .   . . . . . . . . .   .
ZA5397 305 282 0.8970581477 ENR . .   . . . . . . . . .   .
ZA5398 270 201 0.9250471129 ENR . .   . . . . . . . . .   .
ZA5399 235 141 0.9882879269 ENR 2012 3 Kontioniemi 05/30/2012 02/16/2013 262 2 2 520 1300 . 2 gillnet 55
ZA5400 275 212 0.9229066996 ENR . .   . . . . . . . . .   .
ZA5401 310 284 0.8599880326 ENR . .   . . . . . . . . .   .
ZA5402 240 128 0.8417243816 ENR . .   . . . . . . . . .   .
ZA5403 305 253 0.8048074871 ENR . .   . . . . . . . . .   .
ZA5404 263 151 0.7525078407 ENR . .   . . . . . . . . .   .
ZA5405 280 222 0.9150906954 ENR . .   . . . . . . . . .   .
ZA5406 272 214 0.9630969203 ENR . .   . . . . . . . . .   .
ZA5407 325 338 0.8869724213 ENR . .   . . . . . . . . .   .
ZA5408 285 237 0.9259092444 ENR 2012 3 Kontioniemi 05/30/2012 09/11/2012 104 9 1 410 715 . 2 gillnet 55
ZA5409 280 236 0.9727991176 ENR . .   . . . . . . . . .   .
ZA5410 260 166 0.8565226336 ENR . .   . . . . . . . . .   .
ZA5411 245 130 0.8031009075 ENR . .   . . . . . . . . .   .
ZA5412 270 189 0.8698204196 ENR 2012 3 Kontioniemi 05/30/2012 10/24/2013 512 10 2 . . . 0   .
ZA5413 285 221 0.8634006035 ENR 2012 3 Kontioniemi 05/30/2012 09/19/2012 112 9 1 440 770 . 2 gillnet 55
ZA5414 255 169 0.92484714 ENR . .   . . . . . . . . .   .
ZA5415 285 244 0.9532567749 ENR . .   . . . . . . . . .   .
ZA5416 280 205 0.8450161827 ENR . .   . . . . . . . . .   .
ZA5417 310 290 0.8781567938 ENR . .   . . . . . . . . .   .
ZA5418 265 181 0.8815431535 ENR . .   . . . . . . . . .   .
ZA5419 310 284 0.8599880326 ENR . .   . . . . . . . . .   .
ZA5420 330 338 0.8468752923 ENR 2012 3 Kontioniemi 05/30/2012 09/08/2012 101 9 1 450 1045 . 2 gillnet 55
ZA5421 280 191 0.7873077605 ENR 2012 3 Kontioniemi 05/30/2012 10/11/2012 134 10 1 460 935 . 2 gillnet 55
ZA5422 290 248 0.9191486363 ENR . .   . . . . . . . . .   .
ZA5423 270 210 0.9664671328 ENR . .   . . . . . . . . .   .
ZA5424 240 124 0.8154204947 ENR . .   . . . . . . . . .   .
ZA5425 270 208 0.957262684 ENR 2012 3 Kontioniemi 05/30/2012 12/09/2012 193 12 1 470 1210 . 2 gillnet 55
ZA5426 265 170 0.8279687077 ENR . .   . . . . . . . . .   .
ZA5427 265 181 0.8815431535 ENR 2012 3 Kontioniemi 05/30/2012 09/22/2012 115 9 1 430 800 . 2 gillnet .
ZA5428 265 187 0.9107655785 ENR 2012 3 Kontioniemi 05/30/2012 09/14/2012 107 9 1 430 902 . 2 gillnet 55
ZA5429 285 303 1.1837573884 ENR 2012 3 Kontioniemi 05/30/2012 09/25/2012 118 9 1 410 840 1 2 gillnet 55
ZA5430 250 166 0.9646057841 ENR . .   . . . . . . . . .   .
ZA5431 250 159 0.9239296366 ENR . .   . . . . . . . . .   .
ZA5432 310 313 0.947803712 ENR . .   . . . . . . . . .   .
ZA5433 260 185 0.9545583567 ENR . .   . . . . . . . . .   .
ZA5434 280 253 1.0428736303 ENR . .   . . . . . . . . .   .
ZA5435 225 118 0.9435588175 ENR . .   . . . . . . . . .   .
ZA5436 300 282 0.9431303192 ENR . .   . . . . . . . . .   .
ZA5437 275 226 0.9838533684 ENR 2012 3 Kontioniemi 05/30/2012 09/13/2012 106 9 1 450 . . 1 trolling .
ZA5438 285 207 0.8087055426 ENR . .   . . . . . . . . .   .
ZA5439 290 249 0.9228548808 ENR . .   . . . . . . . . .   .
ZA5440 285 229 0.8946549239 ENR . .   . . . . . . . . .   .
ZA5441 265 175 0.8523207285 ENR 2012 3 Kontioniemi 05/30/2012 11/08/2012 162 11 1 520 1300 . 2 gillnet .
ZA5442 270 202 0.9296493373 ENR . .   . . . . . . . . .   .
ZA5443 265 180 0.8766727493 ENR 2012 3 Kontioniemi 05/30/2012 01/25/2014 605 1 3 630 3000 . 2 gillnet 60
ZA5444 245 148 0.9142994947 ENR 2012 3 Kontioniemi 05/30/2012 10/23/2013 511 10 2 620 3200 . 2 fyke .
ZA5445 261 179 0.9129191006 ENR . .   . . . . . . . . .   .
ZA5446 251 171 0.9817134346 ENR . .   . . . . . . . . .   .
ZA5447 280 211 0.8697483636 ENR 2012 3 Kontioniemi 05/30/2012 08/31/2012 93 8 1 430 910 2 2 gillnet .
ZA5448 245 132 0.8154563061 ENR . .   . . . . . . . . .   .
ZA5449 280 254 1.0469956605 ENR . .   . . . . . . . . .   .
ZA5450 263 152 0.7574913363 ENR 2012 3 Kontioniemi 05/30/2012 12/30/2012 214 12 1 . . . 2 gillnet 55
ZA5451 260 162 0.835883534 ENR 2012 3 Kontioniemi 05/30/2012 10/18/2014 871 10 3 690 3026 . 1 trolling .
ZA5452 275 208 0.9054933656 ENR 2012 3 Kontioniemi 05/30/2012 10/01/2013 489 10 2 500 1400 2 2 gillnet 55
ZA5453 265 185 0.9010247702 ENR . .   . . . . . . . . .   .
ZA5454 272 210 0.9450951087 ENR . .   . . . . . . . . .   .
ZA5455 285 246 0.961070355 ENR . .   . . . . . . . . .   .
ZA5456 310 293 0.8872411745 ENR 2012 3 Kontioniemi 05/30/2012 10/11/2013 499 10 2 480 1200 1 2 gillnet 55
ZA5457 295 242 0.851637267 ENR . .   . . . . . . . . .   .
ZA5458 260 173 0.8926410579 ENR . .   . . . . . . . . .   .
ZA5459 280 248 1.0222634795 ENR . .   . . . . . . . . .   .
ZA5460 280 234 0.9645550573 ENR . .   . . . . . . . . .   .
ZA5461 328 317 0.8090242058 ENR . .   . . . . . . . . .   .
ZA5462 325 346 0.9079658514 ENR 2012 3 Kontioniemi 05/30/2012 09/23/2012 116 9 1 480 1320 . 2 gillnet 55
ZA5463 290 240 0.8894986803 ENR 2012 3 Kontioniemi 05/30/2012 05/25/2014 725 5 3 640 3200 . 2 fyke .
ZA5464 280 219 0.9027246049 ENR 2012 3 Kontioniemi 05/30/2012 09/16/2012 109 9 1 460 990 . 2 gillnet 55
ZA5465 285 228 0.8907481339 ENR . .   . . . . . . . . .   .
ZA5466 275 205 0.8924333651 ENR . .   . . . . . . . . .   .
ZA5467 270 198 0.9112404395 ENR 2012 3 Kontioniemi 05/30/2012 09/18/2012 111 9 1 450 990 . 2 gillnet 55
ZA5468 265 139 0.6769861787 ENR 2012 3 Kontioniemi 05/30/2012 10/20/2012 143 10 1 430 884 1 2 gillnet 55
ZA5469 255 152 0.8318151792 ENR . .   . . . . . . . . .   .
ZA5470 265 161 0.7841350702 ENR . .   . . . . . . . . .   .
ZA5471 275 218 0.9490267005 ENR . .   . . . . . . . . .   .
ZA5472 270 204 0.9388537862 ENR . .   . . . . . . . . .   .
ZA5473 305 277 0.8811528614 ENR . .   . . . . . . . . .   .
ZA5474 315 285 0.8221742712 ENR . .   . . . . . . . . .   .
ZA5475 270 201 0.9250471129 ENR . .   . . . . . . . . .   .
ZA5476 265 197 0.9594696201 ENR . .   . . . . . . . . .   .
ZA5477 270 216 0.9940804795 ENR 2012 3 Kontioniemi 05/30/2012 08/05/2012 67 8 1 380 660 . 2 gillnet 55
ZA5478 270 194 0.8928315418 ENR 2012 3 Kontioniemi 05/30/2012 07/24/2012 55 7 1 360 440 . 2 gillnet 55
ZA5479 245 142 0.877233299 ENR . .   . . . . . . . . .   .
ZA5480 245 157 0.9698987883 ENR . .   . . . . . . . . .   .
ZA5481 290 269 0.9969797708 ENR 2012 3 Kontioniemi 05/30/2012 09/29/2012 122 9 1 440 825 1 2 gillnet 45
ZA5482 290 246 0.9117361473 ENR 2012 3 Kontioniemi 05/30/2012 08/15/2012 77 8 1 420 990 . 2 gillnet 55
ZA5483 310 298 0.9023818088 ENR . .   . . . . . . . . .   .
ZA5484 250 170 0.987849297 ENR 2012 3 Kontioniemi 05/30/2012 12/31/2012 215 12 1 . . . 2 gillnet 55
ZA5485 265 201 0.9789512368 ENR . .   . . . . . . . . .   .
ZA5486 320 326 0.8966297937 ENR . .   . . . . . . . . .   .
ZA5487 305 305 0.9702224647 ENR . .   . . . . . . . . .   .
ZA5488 275 209 0.9098466991 ENR . .   . . . . . . . . .   .
ZA5489 275 202 0.8793733647 ENR 2012 3 Kontioniemi 05/30/2012 09/18/2012 111 9 1 470 1100 . 2 gillnet 55
ZA5490 240 133 0.8746042403 ENR . .   . . . . . . . . .   .
ZA5491 275 205 0.8924333651 ENR 2012 3 Kontioniemi 05/30/2012 12/16/2012 200 12 1 510 1550 . 2 gillnet .
ZA5492 290 230 0.8524362353 ENR . .   . . . . . . . . .   .
ZA5493 300 273 0.9130304154 ENR 2012 3 Kontioniemi 05/30/2012 09/22/2012 115 9 1 450 1040 . 0   .
ZA5494 250 163 0.9471731494 ENR . .   . . . . . . . . .   .
ZA5495 280 201 0.828528062 ENR . .   . . . . . . . . .   .
ZA5496 225 114 0.9115737728 ENR . .   . . . . . . . . .   .
ZA5497 260 185 0.9545583567 ENR . .   . . . . . . . . .   .
ZA5498 300 260 0.8695527766 ENR . .   . . . . . . . . .   .
ZA5499 300 275 0.9197192829 ENR . .   . . . . . . . . .   .
ZA5500 295 231 0.8129264821 ENR 2012 3 Kontioniemi 05/30/2012 12/16/2012 200 12 1 500 1320 . 2 gillnet 60
ZA5501 275 189 0.8227800293 ENR 2012 3 Kontioniemi 05/30/2012 08/07/2012 69 8 1 390 550 . 2 gillnet 55
ZA5502 300 283 0.9464747529 ENR . .   . . . . . . . . .   .
ZA5503 230 114 0.8528438228 ENR . .   . . . . . . . . .   .
ZA5504 206 96 1.0028905875 ENR . .   . . . . . . . . .   .
ZA5505 245 127 0.7845678097 ENR . .   . . . . . . . . .   .
ZA5506 260 153 0.7894455599 ENR . .   . . . . . . . . .   .
ZA5507 250 153 0.8890643673 ENR . .   . . . . . . . . .   .
ZA5508 330 376 0.942086124 ENR 2012 3 Kontioniemi 05/30/2012 10/12/2013 500 10 2 635 2700 . 1 trolling .
ZA5509 290 220 0.8153737903 ENR . .   . . . . . . . . .   .
ZA5510 280 211 0.8697483636 ENR . .   . . . . . . . . .   .
ZA5511 212 99 0.9480637384 ENR . .   . . . . . . . . .   .
ZA5512 280 197 0.8120399414 ENR 2012 3 Kontioniemi 05/30/2012 11/19/2012 173 11 1 500 1310 . 2 gillnet .
ZA5513 260 161 0.8307237591 ENR . .   . . . . . . . . .   .
ZA5514 250 157 0.9123078801 ENR 2012 3 Kontioniemi 05/30/2012 11/21/2013 540 11 2 650 2900 . 2 gillnet 60
ZA5515 245 136 0.8401671033 ENR . .   . . . . . . . . .   .
ZA5516 300 253 0.8461417403 ENR . .   . . . . . . . . .   .
ZA5517 320 318 0.8746266086 ENR . .   . . . . . . . . .   .
ZA5518 255 160 0.8755949255 ENR . .   . . . . . . . . .   .
ZA5519 260 174 0.8978008328 ENR 2012 3 Kontioniemi 05/30/2012 10/05/2012 128 10 1 430 800 . 2 gillnet 55
ZA5520 255 176 0.963154418 ENR . .   . . . . . . . . .   .
ZA5521 268 192 0.9037593488 ENR . .   . . . . . . . . .   .
ZA5522 315 308 0.8885251773 ENR 2012 3 Kontioniemi 05/30/2012 10/13/2012 136 10 1 480 . . 1 trolling .
ZA5523 270 194 0.8928315418 ENR . .   . . . . . . . . .   .
ZA5524 216 110 0.9954004189 ENR . .   . . . . . . . . .   .
ZA5525 220 106 0.907329732 ENR . .   . . . . . . . . .   .
ZA5526 255 130 0.7114208769 ENR . .   . . . . . . . . .   .
ZA5527 255 153 0.8372876475 ENR . .   . . . . . . . . .   .
ZA5528 250 157 0.9123078801 ENR . .   . . . . . . . . .   .
ZA5529 275 186 0.8097200289 ENR 2012 3 Kontioniemi 05/30/2012 09/17/2012 110 9 1 420 850 . 0   .
ZA5530 270 178 0.8191959507 ENR 2012 3 Kontioniemi 05/30/2012 11/05/2012 159 11 1 500 1210 . 2 gillnet 55
ZA5531 272 197 0.886589221 ENR 2012 3 Kontioniemi 05/30/2012 09/10/2012 103 9 1 440 1050 2 2 gillnet 55
ZA5532 240 132 0.8680282686 ENR . .   . . . . . . . . .   .
ZA5533 280 204 0.8408941525 ENR 2012 3 Kontioniemi 05/30/2012 08/01/2012 63 8 1 400 . . 1 spinning .
ZA5534 290 244 0.9043236583 ENR . .   . . . . . . . . .   .
ZA5535 285 236 0.9220024544 ENR . .   . . . . . . . . .   .
ZA5536 320 336 0.9241337751 ENR . .   . . . . . . . . .   .
ZA5537 278 217 0.9141216655 ENR . .   . . . . . . . . .   .
ZA5538 285 202 0.7891715923 ENR . .   . . . . . . . . .   .
ZA5539 268 191 0.8990522688 ENR 2012 3 Kontioniemi 05/30/2012 10/04/2012 127 10 1 410 765 . 2 gillnet 55
ZA5540 257 149 0.7963223494 ENR . .   . . . . . . . . .   .
ZA5541 285 232 0.9063752941 ENR . .   . . . . . . . . .   .
ZA5542 260 170 0.8771617332 ENR . .   . . . . . . . . .   .
ZA5543 278 201 0.8467209897 ENR . .   . . . . . . . . .   .
ZA5544 320 328 0.90213059 ENR 2012 3 Kontioniemi 05/30/2012 07/25/2012 56 7 1 410 440 . 2 gillnet 55
ZA5545 310 292 0.8842130476 ENR 2012 3 Kontioniemi 05/30/2012 12/18/2013 567 12 2 710 4100 2 2 gillnet 60
ZA5546 280 192 0.7914297906 ENR . .   . . . . . . . . .   .
ZA5547 235 136 0.9532422557 ENR . .   . . . . . . . . .   .
ZA5548 320 334 0.9186329789 ENR . .   . . . . . . . . .   .
ZA5549 300 242 0.809352969 ENR . .   . . . . . . . . .   .
ZA5550 285 235 0.9180956643 ENR 2012 3 Kontioniemi 05/30/2012 09/10/2012 103 9 1 420 715 . 2 gillnet 55
ZA5551 290 258 0.9562110813 ENR . .   . . . . . . . . .   .
ZA5552 285 193 0.7540104817 ENR . .   . . . . . . . . .   .
ZA5553 310 321 0.972028727 ENR . .   . . . . . . . . .   .
ZA5554 290 252 0.9339736143 ENR 2012 3 Kontioniemi 05/30/2012 09/13/2012 106 9 1 420 1045 . 2 gillnet 55
ZA5555 275 230 1.0012667023 ENR . .   . . . . . . . . .   .
ZA5556 290 229 0.8487299908 ENR 2012 3 Kontioniemi 05/30/2012 12/19/2012 203 12 1 515 1600 . 2 gillnet 60
ZA5557 320 337 0.9268841733 ENR 2012 3 Kontioniemi 05/30/2012 12/14/2012 198 12 1 520 1850 . 2 gillnet 55
ZA5558 280 238 0.9810431779 ENR . .   . . . . . . . . .   .
ZA5559 275 218 0.9490267005 ENR . .   . . . . . . . . .   .
ZA5560 285 183 0.7149425811 ENR . .   . . . . . . . . .   .
ZA5561 280 234 0.9645550573 ENR 2012 3 Kontioniemi 05/30/2012 02/09/2014 620 2 3 555 1595 2 2 gillnet 55
ZA5562 248 159 0.946691617 ENR . .   . . . . . . . . .   .
ZA5563 275 198 0.8619600307 ENR . .   . . . . . . . . .   .
ZA5564 230 139 1.039870977 ENR . .   . . . . . . . . .   .
ZA5565 240 130 0.8548763251 ENR . .   . . . . . . . . .   .
ZA5566 258 168 0.8873635241 ENR 2012 3 Kontioniemi 05/30/2012 09/13/2012 106 9 1 420 770 . 2 gillnet 55
ZA5567 260 180 0.9287594822 ENR . .   . . . . . . . . .   .
ZA5568 275 222 0.9664400344 ENR 2012 3 Kontioniemi 05/30/2012 09/14/2012 107 9 1 380 737 . 2 gillnet 55
ZA5569 262 181 0.9124848491 ENR . .   . . . . . . . . .   .
ZA5570 295 267 0.9396163235 ENR . .   . . . . . . . . .   .
ZA5571 260 193 0.995836556 ENR . .   . . . . . . . . .   .
ZA5572 285 239 0.9337228245 ENR 2012 3 Kontioniemi 05/30/2012 02/03/2013 249 2 2 520 1265 . 2 gillnet 55
ZA5573 295 256 0.9009055386 ENR . .   . . . . . . . . .   .
ZA5574 268 200 0.9414159883 ENR . .   . . . . . . . . .   .
ZA5575 275 204 0.8880800316 ENR . .   . . . . . . . . .   .
ZA5576 280 241 0.9934092684 ENR . .   . . . . . . . . .   .
ZA5577 265 181 0.8815431535 ENR . .   . . . . . . . . .   .
ZA5578 265 172 0.837709516 ENR . .   . . . . . . . . .   .
ZA5579 258 160 0.8451081182 ENR 2012 3 Kontioniemi 05/30/2012 08/07/2012 69 8 1 450 880 . 2 gillnet 55
ZA5580 285 199 0.7774512221 ENR . .   . . . . . . . . .   .
ZA5581 255 170 0.9303196083 ENR . .   . . . . . . . . .   .
ZA5582 235 131 0.9181965846 ENR 2012 3 Kontioniemi 05/30/2012 10/20/2013 508 10 2 630 2750 . 1 trolling .
ZA5583 252 153 0.8678562436 ENR . .   . . . . . . . . .   .
ZA5584 248 152 0.9050133697 ENR . .   . . . . . . . . .   .
ZA5585 304 307 0.9863508363 ENR . .   . . . . . . . . .   .
ZA5586 280 227 0.9357008462 ENR . .   . . . . . . . . .   .
ZA5587 270 203 0.9342515617 ENR 2012 3 Kontioniemi 05/30/2012 12/13/2012 197 12 1 510 1550 . 2 gillnet 55
ZA5588 265 199 0.9692104284 ENR 2012 3 Kontioniemi 05/30/2012 08/08/2012 70 8 1 350 330 . 2 gillnet 55
ZA5589 258 172 0.908491227 ENR . .   . . . . . . . . .   .
ZA5590 255 157 0.8591775206 ENR . .   . . . . . . . . .   .
ZA5591 248 160 0.9526456523 ENR . .   . . . . . . . . .   .
ZA5592 270 188 0.8652181951 ENR 2012 3 Kontioniemi 05/30/2012 06/13/2012 14 6 1 290 231 . 2 gillnet 55
ZA5593 275 216 0.9403200335 ENR . .   . . . . . . . . .   .
ZA5594 268 188 0.884931029 ENR 2012 3 Kontioniemi 05/30/2012 09/20/2012 113 9 1 490 990 . 2 gillnet 55
ZA5595 260 171 0.8823215081 ENR . .   . . . . . . . . .   .
ZA5596 245 156 0.9637210891 ENR . .   . . . . . . . . .   .
ZA5597 280 253 1.0428736303 ENR 2012 3 Kontioniemi 05/30/2012 12/10/2012 194 12 1 490 1250 . 2 gillnet 60
ZA5598 278 241 1.0152226792 ENR . .   . . . . . . . . .   .
ZA5599 275 223 0.9707933679 ENR . .   . . . . . . . . .   .
ZA5600 280 219 0.9027246049 ENR . .   . . . . . . . . .   .
ZA5601 250 163 0.9471731494 ENR 2012 3 Kontioniemi 05/30/2012 10/20/2012 143 10 1 400 . . 1 spinning .
ZA5602 270 188 0.8652181951 ENR . .   . . . . . . . . .   .
ZA5603 270 204 0.9388537862 ENR . .   . . . . . . . . .   .
ZA5604 280 221 0.9109686652 ENR 2012 3 Kontioniemi 05/30/2012 09/15/2012 108 9 1 410 800 . 0   .
ZA5605 270 202 0.9296493373 ENR . .   . . . . . . . . .   .
ZA5606 245 147 0.9081217955 ENR . .   . . . . . . . . .   .
ZA5607 265 199 0.9692104284 ENR . .   . . . . . . . . .   .
ZA5608 265 169 0.8230983036 ENR 2012 3 Kontioniemi 05/30/2012 10/08/2014 861 10 3 680 4000 2 2 gillnet 55
ZA5609 270 190 0.874422644 ENR 2012 3 Kontioniemi 05/30/2012 12/15/2012 199 12 1 500 1600 . 2 gillnet 60
ZA5610 270 214 0.9848760306 ENR 2012 3 Kontioniemi 05/30/2012 12/10/2012 194 12 1 440 . . 2 gillnet 55
ZA5611 290 259 0.9599173258 ENR . .   . . . . . . . . .   .
ZA5612 265 192 0.9351175993 ENR . .   . . . . . . . . .   .
ZA5613 265 202 0.9838216409 ENR . .   . . . . . . . . .   .
ZA5614 300 288 0.9631969217 ENR 2012 3 Kontioniemi 05/30/2012 08/24/2012 86 8 1 430 1040 1 2 gillnet .
ZA5615 275 213 0.927260033 ENR . .   . . . . . . . . .   .
ZA5616 295 265 0.932577999 ENR . .   . . . . . . . . .   .
ZA5617 255 183 1.001461696 ENR . .   . . . . . . . . .   .
ZA5618 270 191 0.8790248684 ENR 2012 3 Kontioniemi 05/30/2012 10/17/2013 505 10 2 610 2400 . 1 trolling .
ZA5619 280 226 0.931578816 ENR . .   . . . . . . . . .   .
ZA5620 333 376 0.9166041462 ENR 2012 3 Kontioniemi 05/30/2012 01/09/2013 224 1 2 550 1800 . 2 gillnet 60
ZA5621 268 202 0.9508301482 ENR . .   . . . . . . . . .   .
ZA5622 270 174 0.8007870529 ENR 2012 3 Kontioniemi 05/30/2012 11/24/2012 178 11 1 495 1244 . 2 gillnet 55
ZA5623 255 172 0.9412645449 ENR . .   . . . . . . . . .   .
ZA5624 265 162 0.7890054744 ENR . .   . . . . . . . . .   .
ZA5625 270 205 0.9434560106 ENR 2012 3 Kontioniemi 05/30/2012 10/03/2013 491 10 2 540 1430 . 2 gillnet 55
ZA5626 255 150 0.8208702426 ENR . .   . . . . . . . . .   .
ZA5627 245 153 0.9451879912 ENR . .   . . . . . . . . .   .
ZA5628 265 207 1.0081736617 ENR . .   . . . . . . . . .   .
ZA5629 275 225 0.9795000349 ENR . .   . . . . . . . . .   .
ZA5630 270 201 0.9250471129 ENR 2012 3 Kontioniemi 05/30/2012 10/14/2012 137 10 1 470 1210 . 2 gillnet 55
ZA5631 260 178 0.9184399324 ENR 2012 3 Kontioniemi 05/30/2012 10/04/2012 127 10 1 420 845 . 2 gillnet 55
ZA5632 280 205 0.8450161827 ENR . .   . . . . . . . . .   .
ZA5633 252 160 0.9075620848 ENR . .   . . . . . . . . .   .
ZA5634 290 234 0.8672612133 ENR 2012 3 Kontioniemi 05/30/2012 12/12/2012 196 12 1 510 . . 2 gillnet 55
ZA5635 250 150 0.8716317326 ENR . .   . . . . . . . . .   .
ZA5636 281 210 0.8563260296 ENR 2012 3 Kontioniemi 05/30/2012 10/15/2012 138 10 1 . . . 0   .
ZA5637 280 208 0.8573822732 ENR . .   . . . . . . . . .   .
ZA5638 260 156 0.8049248846 ENR . .   . . . . . . . . .   .
ZA5639 330 342 0.8568974851 ENR . .   . . . . . . . . .   .
ZA5640 270 166 0.7639692574 ENR . .   . . . . . . . . .   .
ZA5641 265 163 0.7938758786 ENR . .   . . . . . . . . .   .
ZA5642 240 125 0.8219964664 ENR 2012 3 Kontioniemi 05/30/2012 10/29/2012 152 10 1 490 1200 . 2 gillnet 55
ZA5643 310 285 0.8630161595 ENR . .   . . . . . . . . .   .
ZA5644 300 271 0.9063415479 ENR . .   . . . . . . . . .   .
ZA5645 320 326 0.8966297937 ENR . .   . . . . . . . . .   .
ZA5646 305 293 0.9320497775 ENR 2012 3 Kontioniemi 05/30/2012 10/05/2012 128 10 1 440 957 . 2 gillnet 65
ZA5647 265 197 0.9594696201 ENR . .   . . . . . . . . .   .
ZA5648 275 214 0.9316133665 ENR . .   . . . . . . . . .   .
ZA5649 305 243 0.7729969145 ENR . .   . . . . . . . . .   .
ZA5650 300 258 0.862863909 ENR . .   . . . . . . . . .   .
ZA5651 248 130 0.7740245925 ENR . .   . . . . . . . . .   .
ZA5652 276 206 0.8869777012 ENR . .   . . . . . . . . .   .
ZA5653 252 160 0.9075620848 ENR 2012 3 Kontioniemi 05/30/2012 08/23/2012 85 8 1 410 495 . 2 gillnet 55
ZA5654 242 136 0.8721242238 ENR . .   . . . . . . . . .   .
ZA5655 255 170 0.9303196083 ENR . .   . . . . . . . . .   .
ZA5656 255 162 0.886539862 ENR . .   . . . . . . . . .   .
ZA5657 288 244 0.9234865794 ENR . .   . . . . . . . . .   .
ZA5658 275 214 0.9316133665 ENR . .   . . . . . . . . .   .
ZA5659 300 239 0.7993196677 ENR . .   . . . . . . . . .   .
ZA5660 232 118 0.859910819 ENR . .   . . . . . . . . .   .
ZA5661 258 144 0.7605973063 ENR . .   . . . . . . . . .   .
ZA5662 270 170 0.7823781552 ENR . .   . . . . . . . . .   .
ZA5663 285 227 0.8868413438 ENR 2012 3 Kontioniemi 05/30/2012 12/16/2012 200 12 1 480 1000 . 2 gillnet 55
ZA5664 271 193 0.8783353413 ENR . .   . . . . . . . . .   .
ZA5665 290 255 0.9450923478 ENR 2012 3 Kontioniemi 05/30/2012 11/03/2013 522 11 2 620 2920 . 1 trolling .
ZA5666 280 199 0.8202840017 ENR . .   . . . . . . . . .   .
ZA5667 265 179 0.8718023452 ENR 2012 3 Kontioniemi 05/30/2012 10/22/2012 145 10 1 490 1430 . 2 gillnet 55
ZA5668 280 214 0.8821144541 ENR 2012 3 Kontioniemi 05/30/2012 12/27/2012 211 12 1 600 3000 2 2 gillnet 65
ZA5669 270 185 0.8514115218 ENR . .   . . . . . . . . .   .
ZA566? . . . ENR 2012 3 Kontioniemi 05/30/2012 07/04/2012 35 7 1 . . . 2 gillnet .
ZA5670 250 147 0.854199098 ENR 2012 3 Kontioniemi 05/30/2012 12/25/2012 209 12 1 500 1540 . 2 gillnet 60
ZA5671 324 332 0.879400489 ENR . .   . . . . . . . . .   .
ZA5672 270 194 0.8928315418 ENR 2012 3 Kontioniemi 05/30/2012 11/26/2012 180 11 1 510 1250 . 1 trolling .
ZA5673 272 206 0.9270932971 ENR . .   . . . . . . . . .   .
ZA5674 250 157 0.9123078801 ENR . .   . . . . . . . . .   .
ZA5675 268 193 0.9084664287 ENR 2012 3 Kontioniemi 05/30/2012 08/13/2012 75 8 1 350 . . 1 spinning .
ZA5676 300 273 0.9130304154 ENR . .   . . . . . . . . .   .
ZA5677 285 228 0.8907481339 ENR 2012 3 Kontioniemi 05/30/2012 12/12/2012 196 12 1 515 1350 . 2 gillnet 60
ZA5678 260 171 0.8823215081 ENR . .   . . . . . . . . .   .
ZA5679 281 214 0.8726370016 ENR . .   . . . . . . . . .   .
ZA5680 240 130 0.8548763251 ENR 2012 3 Kontioniemi 05/30/2012 11/02/2013 521 11 2 600 2480 2 1 trolling .
ZA5681 295 241 0.8481181047 ENR 2012 3 Kontioniemi 05/30/2012 11/10/2012 164 11 1 440 950 . 2 gillnet .
ZA5682 270 208 0.957262684 ENR 2012 3 Kontioniemi 05/30/2012 10/18/2012 141 10 1 400 880 . 2 gillnet 55
ZA5683 295 252 0.8868288896 ENR . .   . . . . . . . . .   .
ZA5684 278 216 0.9099091232 ENR . .   . . . . . . . . .   .
ZA5685 250 222 1.2900149643 ENR . .   . . . . . . . . .   .
ZA5686 250 149 0.8658208544 ENR 2012 3 Kontioniemi 05/30/2012 11/16/2012 170 11 1 510 1400 . 2 gillnet 55
ZA5687 275 204 0.8880800316 ENR . .   . . . . . . . . .   .
ZA5688 255 148 0.8099253061 ENR . .   . . . . . . . . .   .
ZA5689 250 154 0.8948752455 ENR 2012 3 Kontioniemi 05/30/2012 08/24/2013 451 8 2 580 1980 . 1 trolling .
ZA5690 240 136 0.8943321555 ENR . .   . . . . . . . . .   .
ZA5691 293 227 0.8154868598 ENR . .   . . . . . . . . .   .
ZA5692 265 182 0.8864135577 ENR 2012 3 Kontioniemi 05/30/2012 12/25/2012 209 12 1 500 1465 . 2 gillnet 55
ZA5693 282 220 0.8874990209 ENR 2012 3 Kontioniemi 05/30/2012 08/07/2012 69 8 1 400 660 . 2 gillnet 55
ZA5694 280 208 0.8573822732 ENR . .   . . . . . . . . .   .
ZA5695 260 178 0.9184399324 ENR . .   . . . . . . . . .   .
ZA5696 265 162 0.7890054744 ENR . .   . . . . . . . . .   .
ZA5697 265 172 0.837709516 ENR . .   . . . . . . . . .   .
ZA5698 255 158 0.8646499889 ENR . .   . . . . . . . . .   .
ZA5699 270 184 0.8468092973 ENR 2012 3 Kontioniemi 05/30/2012 12/16/2012 200 12 1 510 1700 . 2 gillnet 60
ZA5700 245 151 0.9328325926 ENR . .   . . . . . . . . .   .
ZA5701 245 122 0.7536793132 ENR 2012 3 Kontioniemi 05/30/2012 08/26/2012 88 8 1 480 550 . 2 gillnet 55
ZA5702 320 335 0.921383377 ENR . .   . . . . . . . . .   .
ZA5703 290 244 0.9043236583 ENR . .   . . . . . . . . .   .
ZA5704 268 198 0.9320018284 ENR . .   . . . . . . . . .   .
ZA5705 267 189 0.8997724309 ENR . .   . . . . . . . . .   .
ZA5706 260 175 0.9029606077 ENR 2012 3 Kontioniemi 05/30/2012 09/03/2013 461 9 2 590 2178 1 2 gillnet 65
ZA5707 260 170 0.8771617332 ENR . .   . . . . . . . . .   .
ZA5708 265 167 0.8133574952 ENR 2012 3 Kontioniemi 05/30/2012 09/05/2012 98 9 1 410 715 . 2 gillnet 55
ZA5709 260 174 0.8978008328 ENR . .   . . . . . . . . .   .
ZA5710 310 315 0.9538599657 ENR . .   . . . . . . . . .   .
ZA5711 300 281 0.9397858854 ENR 2012 3 Kontioniemi 05/30/2012 05/20/2013 355 5 2 550 1430 . 2 gillnet 55
ZA5712 310 302 0.9144943163 ENR 2012 3 Kontioniemi 05/30/2012 07/18/2012 49 7 1 410 495 . 2 gillnet 55
ZA5713 333 353 0.8605352755 ENR . .   . . . . . . . . .   .
ZA5714 285 236 0.9220024544 ENR 2012 3 Kontioniemi 05/30/2012 09/22/2012 115 9 1 510 1600 . 1 spinning .
ZA5715 265 183 0.8912839618 ENR . .   . . . . . . . . .   .
ZA5716 270 199 0.915842664 ENR . .   . . . . . . . . .   .
ZA5717 285 228 0.8907481339 ENR . .   . . . . . . . . .   .
ZA5718 300 274 0.9163748491 ENR 2012 3 Kontioniemi 05/30/2012 09/12/2012 105 9 1 450 1045 . 2 gillnet 55
ZA5719 295 266 0.9360971612 ENR 2012 3 Kontioniemi 05/30/2012 09/20/2012 113 9 1 410 715 . 2 gillnet 55
ZA5720 280 202 0.8326500922 ENR 2012 3 Kontioniemi 05/30/2012 07/14/2013 410 7 2 500 1210 . 2 gillnet 55
ZA5721 300 283 0.9464747529 ENR . .   . . . . . . . . .   .
ZA5722 255 179 0.9795718229 ENR 2012 3 Kontioniemi 05/30/2012 08/31/2013 458 8 2 600 2300 . 1 trolling .
ZA5723 265 167 0.8133574952 ENR 2012 3 Kontioniemi 05/30/2012 10/23/2012 146 10 1 490 . . 1 trolling .
ZA5724 275 193 0.8401933633 ENR . .   . . . . . . . . .   .
ZA5725 274 220 0.9683636428 ENR . .   . . . . . . . . .   .
ZA5726 305 303 0.9638603502 ENR . .   . . . . . . . . .   .
ZA5727 255 179 0.9795718229 ENR 2012 3 Kontioniemi 05/30/2012 04/10/2013 315 4 2 500 1350 . 0   .
ZA5728 260 167 0.8616824085 ENR . .   . . . . . . . . .   .
ZA5729 300 264 0.8829305116 ENR 2012 3 Kontioniemi 05/30/2012 09/29/2012 122 9 1 490 1150 2 1 spinning .
ZA5730 260 177 0.9132801575 ENR . .   . . . . . . . . .   .
ZA5731 260 177 0.9132801575 ENR . .   . . . . . . . . .   .
ZA5732 275 215 0.9359667 ENR . .   . . . . . . . . .   .
ZA5733 295 270 0.9501738103 ENR 2012 3 Kontioniemi 05/30/2012 12/20/2012 204 12 1 510 1450 2 2 gillnet 65
ZA5734 280 222 0.9150906954 ENR . .   . . . . . . . . .   .
ZA5735 275 214 0.9316133665 ENR . .   . . . . . . . . .   .
ZA5736 290 249 0.9228548808 ENR . .   . . . . . . . . .   .
ZA5737 260 153 0.7894455599 ENR 2012 3 Kontioniemi 05/30/2012 11/05/2012 159 11 1 520 1320 . 2 gillnet 55
ZA5738 280 229 0.9439449065 ENR . .   . . . . . . . . .   .
ZA5739 250 184 1.069201592 ENR . .   . . . . . . . . .   .
ZA5740 255 156 0.8537050523 ENR 2012 3 Kontioniemi 05/30/2012 09/27/2012 120 9 1 470 1210 . 2 gillnet 55
ZA5741 285 229 0.8946549239 ENR 2012 3 Kontioniemi 05/30/2012 11/19/2012 173 11 1 500 1600 . 1 spinning .
ZA5742 260 152 0.784285785 ENR . .   . . . . . . . . .   .
ZA5743 309 299 0.914317423 ENR . .   . . . . . . . . .   .
ZA5744 280 218 0.8986025748 ENR 2012 3 Kontioniemi 05/30/2012 09/11/2012 104 9 1 430 990 . 2 gillnet 55
ZA5745 260 162 0.835883534 ENR 2012 3 Kontioniemi 05/30/2012 07/24/2012 55 7 1 400 495 . 2 gillnet 55
ZA5746 255 170 0.9303196083 ENR . .   . . . . . . . . .   .
ZA5747 280 192 0.7914297906 ENR 2012 3 Kontioniemi 05/30/2012 06/23/2013 389 6 2 440 715 . 2 gillnet 55
ZA5748 265 170 0.8279687077 ENR 2012 3 Kontioniemi 05/30/2012 10/09/2012 132 10 1 480 1100 . 2 gillnet 55
ZA5749 270 184 0.8468092973 ENR . .   . . . . . . . . .   .
ZA5750 278 187 0.7877453984 ENR 2012 3 Kontioniemi 05/30/2012 11/16/2013 535 11 2 660 3953 . 1 trolling .
ZA5751 270 208 0.957262684 ENR 2012 3 Kontioniemi 05/30/2012 12/15/2012 199 12 1 500 1700 . 2 gillnet 60
ZA5752 285 232 0.9063752941 ENR . .   . . . . . . . . .   .
ZA5753 312 284 0.8433928603 ENR 2012 3 Kontioniemi 05/30/2012 10/22/2012 145 10 1 500 1280 . 2 gillnet 55
ZA5754 297 216 0.7447349058 ENR . .   . . . . . . . . .   .
ZA5755 317 313 0.8857981584 ENR 2012 3 Kontioniemi 05/30/2012 09/20/2012 113 9 1 480 1320 . 2 gillnet 55
ZA5756 299 249 0.8412317323 ENR . .   . . . . . . . . .   .
ZA5757 275 212 0.9229066996 ENR . .   . . . . . . . . .   .
ZA5758 285 230 0.898561714 ENR . .   . . . . . . . . .   .
ZA5759 265 172 0.837709516 ENR 2012 3 Kontioniemi 05/30/2012 12/12/2012 196 12 1 520 1320 . 2 gillnet 55
ZA5760 277 203 0.8645345175 ENR 2012 3 Kontioniemi 05/30/2012 10/04/2013 492 10 2 600 2300 1 2 gillnet 60
ZA5761 256 178 0.9626156264 ENR 2012 3 Kontioniemi 05/30/2012 09/09/2012 102 9 1 430 770 . 2 gillnet 55
ZA5762 267 191 0.9092938323 ENR . .   . . . . . . . . .   .
ZA5763 257 148 0.7909779041 ENR . .   . . . . . . . . .   .
ZA5764 253 148 0.8294811789 ENR . .   . . . . . . . . .   .
ZA5765 247 144 0.8679420383 ENR . .   . . . . . . . . .   .
ZA5766 283 211 0.8421114175 ENR . .   . . . . . . . . .   .
ZA5767 252 156 0.8848730327 ENR . .   . . . . . . . . .   .
ZA5768 245 147 0.9081217955 ENR . .   . . . . . . . . .   .
ZA5769 261 179 0.9129191006 ENR . .   . . . . . . . . .   .
ZA5770 268 180 0.8472743895 ENR . .   . . . . . . . . .   .
ZA5771 262 164 0.8267818522 ENR 2012 3 Kontioniemi 05/30/2012 10/13/2012 136 10 1 500 1400 . 1 trolling .
ZA5772 313 257 0.7558468031 ENR . .   . . . . . . . . .   .
ZA5773 320 292 0.803116257 ENR . .   . . . . . . . . .   .
ZA5774 310 257 0.7782286069 ENR . .   . . . . . . . . .   .
ZA5775 268 177 0.8331531496 ENR . .   . . . . . . . . .   .
ZA5776 252 198 1.12310808 ENR 2012 3 Kontioniemi 05/30/2012 09/22/2012 115 9 1 400 . 1 2 gillnet 55
ZA5777 246 148 0.9030844012 ENR . .   . . . . . . . . .   .
ZA5778 230 98 0.7331464442 ENR . .   . . . . . . . . .   .
ZA5779 295 223 0.784773184 ENR 2012 3 Kontioniemi 05/30/2012 08/28/2012 90 8 1 410 680 1 2 gillnet 55
ZA5780 258 169 0.8926454498 ENR . .   . . . . . . . . .   .
ZA5781 322 320 0.8636677183 ENR . .   . . . . . . . . .   .
ZA5782 273 201 0.8945883474 ENR 2012 3 Kontioniemi 05/30/2012 08/15/2012 77 8 1 400 770 . 2 gillnet 55
ZA5783 276 196 0.8439205312 ENR . .   . . . . . . . . .   .
ZA5784 285 240 0.9376296146 ENR 2012 3 Kontioniemi 05/30/2012 11/01/2012 155 11 1 460 990 . 2 gillnet 55
ZA5785 297 246 0.8481703093 ENR . .   . . . . . . . . .   .
ZA5786 273 183 0.8144759581 ENR 2012 3 Kontioniemi 05/30/2012 08/30/2012 92 8 1 430 660 . 2 gillnet 55
ZA5787 324 297 0.7866926061 ENR . .   . . . . . . . . .   .
ZA5788 247 208 1.2536940554 ENR 2012 3 Kontioniemi 05/30/2012 09/13/2013 471 9 2 550 1485 . 2 gillnet 55
ZA5789 268 185 0.8708097892 ENR . .   . . . . . . . . .   .
ZA5790 310 284 0.8599880326 ENR . .   . . . . . . . . .   .
ZA5791 273 178 0.7922225166 ENR 2012 3 Kontioniemi 05/30/2012 07/30/2012 61 7 1 350 . . 1 spinning .
ZA5792 246 113 0.6895171442 ENR . .   . . . . . . . . .   .
ZA5793 270 170 0.7823781552 ENR . .   . . . . . . . . .   .
ZA5794 318 289 0.8101093958 ENR . .   . . . . . . . . .   .
ZA5795 292 183 0.6642645101 ENR . .   . . . . . . . . .   .
ZA5796 265 174 0.8474503244 ENR . .   . . . . . . . . .   .
ZA5797 258 145 0.7658792321 ENR . .   . . . . . . . . .   .
ZA5798 290 229 0.8487299908 ENR . .   . . . . . . . . .   .
ZA5800 304 269 0.8642618077 ENR . .   . . . . . . . . .   .
ZA5801 315 274 0.7904412292 ENR . .   . . . . . . . . .   .
ZA5802 282 201 0.8108513782 ENR . .   . . . . . . . . .   .
ZA5803 288 230 0.8704996445 ENR 2012 3 Kontioniemi 05/30/2012 05/22/2013 357 5 2 510 1245 . 2 fyke .
ZA5804 227 127 0.9886563808 ENR 2012 3 Kontioniemi 05/30/2012 11/16/2012 170 11 1 470 1250 . 2 gillnet 55
ZA5805 272 170 0.7650769928 ENR . .   . . . . . . . . .   .
ZA5806 274 186 0.8187074434 ENR . .   . . . . . . . . .   .
ZA5807 271 192 0.873784381 ENR . .   . . . . . . . . .   .
ZA5808 265 178 0.866931941 ENR . .   . . . . . . . . .   .
ZA5809 249 144 0.8469903658 ENR . .   . . . . . . . . .   .
ZA5810 265 160 0.7792646661 ENR . .   . . . . . . . . .   .
ZA5811 276 184 0.7922519273 ENR . .   . . . . . . . . .   .
ZA5812 286 227 0.8774790913 ENR . .   . . . . . . . . .   .
ZA5813 272 199 0.8955901268 ENR . .   . . . . . . . . .   .
ZA5814 257 162 0.8658001383 ENR . .   . . . . . . . . .   .
ZA5815 277 182 0.7750999122 ENR . .   . . . . . . . . .   .
ZA5816 272 194 0.8730878623 ENR . .   . . . . . . . . .   .
ZA5817 278 201 0.8467209897 ENR . .   . . . . . . . . .   .
ZA5818 247 139 0.837805162 ENR . .   . . . . . . . . .   .
ZA5819 252 130 0.7373941939 ENR 2012 3 Kontioniemi 05/30/2012 10/14/2013 502 10 2 600 2409 . 0   .
ZA5820 270 191 0.8790248684 ENR . .   . . . . . . . . .   .
ZA5821 254 155 0.8583917536 ENR 2012 3 Kontioniemi 05/30/2012 01/25/2013 240 1 2 470 980 2 2 gillnet 55
ZA5822 292 218 0.791309635 ENR . .   . . . . . . . . .   .
ZA5823 270 194 0.8928315418 ENR . .   . . . . . . . . .   .
ZA5824 312 297 0.8819988715 ENR . .   . . . . . . . . .   .
ZA5825 269 179 0.8331124461 ENR . .   . . . . . . . . .   .
ZA5826 302 275 0.9013877604 ENR . .   . . . . . . . . .   .
ZA5827 290 223 0.8264925238 ENR 2012 3 Kontioniemi 05/30/2012 09/14/2012 107 9 1 380 . . 1 trolling .
ZA5828 261 153 0.7803163263 ENR . .   . . . . . . . . .   .
ZA5829 272 193 0.8685874094 ENR . .   . . . . . . . . .   .
ZA5830 285 205 0.8008919625 ENR . .   . . . . . . . . .   .
ZA5831 286 231 0.8929412779 ENR 2012 3 Kontioniemi 05/30/2012 11/24/2012 178 11 1 525 1390 . 1 trolling .
ZA5832 277 203 0.8645345175 ENR . .   . . . . . . . . .   .
ZA5833 251 163 0.9357853207 ENR . .   . . . . . . . . .   .
ZA5834 283 205 0.8181651213 ENR . .   . . . . . . . . .   .
ZA5835 253 148 0.8294811789 ENR . .   . . . . . . . . .   .
ZA5836 302 250 0.8194434186 ENR . .   . . . . . . . . .   .
ZA5837 258 152 0.8028527123 ENR . .   . . . . . . . . .   .
ZA5838 290 247 0.9154423918 ENR . .   . . . . . . . . .   .
ZA5839 305 268 0.852523346 ENR . .   . . . . . . . . .   .
ZA5840 265 146 0.7110790078 ENR . .   . . . . . . . . .   .
ZA5841 270 169 0.7777759307 ENR . .   . . . . . . . . .   .
ZA5842 308 215 0.6639414597 ENR . .   . . . . . . . . .   .
ZA5843 257 136 0.7268445605 ENR . .   . . . . . . . . .   .
ZA5844 292 234 0.8493874063 ENR . .   . . . . . . . . .   .
ZA5846 307 261 0.813975306 ENR . .   . . . . . . . . .   .
ZA5847 263 178 0.8870622228 ENR . .   . . . . . . . . .   .
ZA5848 265 154 0.7500422411 ENR . .   . . . . . . . . .   .
ZA5849 307 291 0.9075356859 ENR . .   . . . . . . . . .   .
ZA5850 330 319 0.7992698765 ENR 2012 3 Kontioniemi 05/30/2012 09/15/2012 108 9 1 470 935 . 2 gillnet 55
ZA5851 274 185 0.8143057905 ENR . .   . . . . . . . . .   .
ZA5852 287 217 0.8299990337 ENR . .   . . . . . . . . .   .
ZA5853 260 174 0.8978008328 ENR . .   . . . . . . . . .   .
ZA5854 265 170 0.8279687077 ENR 2012 3 Kontioniemi 05/30/2012 07/26/2013 422 7 2 600 2200 . 1 spinning .
ZA5855 254 147 0.8140876631 ENR 2012 3 Kontioniemi 05/30/2012 11/17/2012 171 11 1 540 1430 . 2 gillnet 55
ZA5856 291 222 0.8142489699 ENR 2012 3 Kontioniemi 05/30/2012 09/20/2012 113 9 1 410 770 . 2 gillnet 55
ZA5857 282 200 0.8068172917 ENR . .   . . . . . . . . .   .
ZA5858 278 213 0.8972714965 ENR . .   . . . . . . . . .   .
ZA5859 310 289 0.875128667 ENR . .   . . . . . . . . .   .
ZA5860 268 178 0.8378602296 ENR . .   . . . . . . . . .   .
ZA5861 270 191 0.8790248684 ENR . .   . . . . . . . . .   .
ZA5862 300 267 0.8929638129 ENR . .   . . . . . . . . .   .
ZA5863 283 214 0.8540845657 ENR 2012 3 Kontioniemi 05/30/2012 09/22/2012 115 9 1 460 1050 2 2 gillnet 55
ZA5864 294 252 0.8960002475 ENR 2012 3 Kontioniemi 05/30/2012 07/24/2012 55 7 1 400 440 . 2 gillnet 55
ZA5865 300 270 0.9029971141 ENR . .   . . . . . . . . .   .
ZA5866 277 190 0.8091702381 ENR 2012 3 Kontioniemi 05/30/2012 12/18/2012 202 12 1 480 1150 . 2 gillnet 55
ZA5867 253 117 0.6557384995 ENR . .   . . . . . . . . .   .
ZA5868 265 200 0.9740808326 ENR . .   . . . . . . . . .   .
ZA5869 273 213 0.9479966069 ENR . .   . . . . . . . . .   .
ZA5870 274 192 0.845117361 ENR 2012 3 Kontioniemi 05/30/2012 10/12/2013 500 10 2 430 900 1 2 gillnet 55
ZA5871 271 179 0.8146218968 ENR . .   . . . . . . . . .   .
ZA5872 272 194 0.8730878623 ENR . .   . . . . . . . . .   .
ZA5873 277 199 0.8474993546 ENR 2012 3 Kontioniemi 05/30/2012 11/23/2012 177 11 1 500 1560 . 2 gillnet 55
ZA5874 212 112 1.0725569566 ENR 2012 3 Kontioniemi 05/30/2012 10/08/2012 131 8 1 470 1089 2 2 gillnet 50
ZA5875 324 297 0.7866926061 ENR 2012 3 Kontioniemi 05/30/2012 10/15/2012 138 10 1 510 1155 . 2 gillnet 55
ZA5876 331 290 0.7199779182 ENR . .   . . . . . . . . .   .
ZA5877 237 126 0.860761942 ENR . .   . . . . . . . . .   .
ZA5878 227 122 0.9497329013 ENR 2012 3 Kontioniemi 05/30/2012 09/27/2012 120 9 1 420 . . 2 gillnet 55
ZA5879 247 124 0.747394533 ENR . .   . . . . . . . . .   .
ZA5880 288 219 0.8288670528 ENR . .   . . . . . . . . .   .
ZA5881 271 192 0.873784381 ENR . .   . . . . . . . . .   .
ZA5882 278 187 0.7877453984 ENR 2012 3 Kontioniemi 05/30/2012 07/24/2012 55 7 1 400 440 . 2 gillnet 55
ZA5883 282 214 0.8632945022 ENR 2012 3 Kontioniemi 05/30/2012 08/16/2012 78 8 1 400 495 . 2 gillnet 55
ZA5884 266 177 0.852279235 ENR . .   . . . . . . . . .   .
ZA5885 245 137 0.8463448026 ENR . .   . . . . . . . . .   .
ZA5886 293 254 0.9124830943 ENR 2012 3 Kontioniemi 05/30/2012 10/06/2012 129 10 1 510 1210 . 2 gillnet 55
ZA5887 262 177 0.8923194381 ENR . .   . . . . . . . . .   .
ZA5889 . . . ENR . .   . . . . . . . . .   .
ZA5890 265 175 0.8523207285 ENR . .   . . . . . . . . .   .
ZA5891 241 135 0.8766417085 ENR . .   . . . . . . . . .   .
ZA5892 278 209 0.8804213276 ENR . .   . . . . . . . . .   .
ZA5893 298 241 0.8225110902 ENR 2012 3 Kontioniemi 05/30/2012 12/15/2012 199 12 1 520 1955 . 2 gillnet 65
ZA5894 291 181 0.6638696557 ENR 2012 3 Kontioniemi 05/30/2012 10/15/2012 138 10 1 440 1050 . 2 gillnet 55
ZA5895 262 174 0.8771953798 ENR . .   . . . . . . . . .   .
ZA5896 275 153 0.6660600237 ENR 2012 3 Kontioniemi 05/30/2012 09/02/2012 95 9 1 400 750 . 2 gillnet .
ZA5897 283 216 0.8620666644 ENR . .   . . . . . . . . .   .
ZA5898 285 225 0.8790277637 ENR . .   . . . . . . . . .   .
ZA5899 267 197 0.9378580365 ENR . .   . . . . . . . . .   .
ZA5900 280 215 0.8862364843 ENR . .   . . . . . . . . .   .
ZA5901 262 167 0.8419059105 ENR . .   . . . . . . . . .   .
ZA5902 264 169 0.8325815951 ENR . .   . . . . . . . . .   .
ZA5903 260 164 0.8462030838 ENR . .   . . . . . . . . .   .
ZA5904 288 224 0.8477909581 ENR 2012 3 Kontioniemi 05/30/2012 09/18/2012 111 9 1 440 850 . 0   .
ZA5905 243 121 0.7662991809 ENR . .   . . . . . . . . .   .
ZA5906 249 153 0.8999272636 ENR . .   . . . . . . . . .   .
ZA5907 302 257 0.8423878343 ENR . .   . . . . . . . . .   .
ZA5908 301 259 0.8575180739 ENR 2012 3 Kontioniemi 05/30/2012 12/19/2012 203 12 1 520 1700 . 2 gillnet 60
ZA5909 264 154 0.7586838203 ENR 2012 3 Kontioniemi 05/30/2012 09/18/2013 476 9 2 470 550 . 2 gillnet 55
ZA5910 302 268 0.8784433447 ENR 2012 3 Kontioniemi 05/30/2012 08/24/2012 86 8 1 450 660 . 2 gillnet 55
ZA5911 274 204 0.897937196 ENR . .   . . . . . . . . .   .
ZA5912 267 148 0.7045837025 ENR . .   . . . . . . . . .   .
ZA5913 289 237 0.8876216416 ENR . .   . . . . . . . . .   .
ZA5914 275 201 0.8750200312 ENR 2012 3 Kontioniemi 05/30/2012 10/12/2012 135 10 1 500 . . 1 spinning .
ZA5915 290 220 0.8153737903 ENR . .   . . . . . . . . .   .
ZA5916 261 167 0.8517178202 ENR . .   . . . . . . . . .   .
ZA5917 296 218 0.7593510697 ENR 2012 3 Kontioniemi 05/30/2012 12/15/2012 199 12 1 500 1300 . 2 gillnet 65
ZA5918 290 196 0.7264239222 ENR . .   . . . . . . . . .   .
ZA5919 262 173 0.8721540271 ENR 2012 3 Kontioniemi 05/30/2012 12/09/2012 193 12 2 515 1400 . 2 gillnet 60
ZA5920 243 125 0.7916313852 ENR . .   . . . . . . . . .   .
ZA5921 277 208 0.8858284711 ENR . .   . . . . . . . . .   .
ZA5922 313 284 0.835254833 ENR 2012 3 Kontioniemi 05/30/2012 09/23/2012 116 9 1 460 1100 1 2 gillnet 65
ZA5923 312 277 0.8226050081 ENR . .   . . . . . . . . .   .
ZA5924 281 192 0.7829266557 ENR 2012 3 Kontioniemi 05/30/2012 08/18/2012 80 8 1 420 660 . 2 gillnet 55
ZA5925 260 130 0.6707707372 ENR . .   . . . . . . . . .   .
ZA5926 287 215 0.822349273 ENR . .   . . . . . . . . .   .
ZA5927 296 242 0.8429493526 ENR . .   . . . . . . . . .   .
ZA5928 287 191 0.7305521448 ENR . .   . . . . . . . . .   .
ZA5929 282 206 0.8310218105 ENR . .   . . . . . . . . .   .
ZA5930 316 332 0.9486067778 ENR . .   . . . . . . . . .   .
ZA5931 328 336 0.8575146156 ENR . .   . . . . . . . . .   .
ZA5932 302 286 0.9374432708 ENR . .   . . . . . . . . .   .
ZA5933 257 150 0.8016667947 ENR . .   . . . . . . . . .   .
ZA5934 310 290 0.8781567938 ENR 2012 3 Kontioniemi 05/30/2012 11/07/2012 161 11 1 470 1200 . 2 gillnet .
ZA5935 298 258 0.8805305447 ENR . .   . . . . . . . . .   .
ZA5936 259 162 0.8457007766 ENR 2012 3 Kontioniemi 05/30/2012 10/20/2013 508 10 2 620 2350 . 1 trolling .
ZA5937 304 264 0.8481974618 ENR 2012 3 Kontioniemi 05/30/2012 11/16/2013 535 11 2 . 3010 . 1 spinning .
ZA5938 277 212 0.902863634 ENR . .   . . . . . . . . .   .
ZA5939 360 437 0.8411721001 ENR . .   . . . . . . . . .   .
ZA5940 298 285 0.9726790901 ENR . .   . . . . . . . . .   .
ZA5941 348 320 0.6825977763 ENR . .   . . . . . . . . .   .
ZA5942 312 239 0.7097566676 ENR 2012 3 Kontioniemi 05/30/2012 08/31/2012 93 8 1 420 880 1 2 gillnet 55
ZA5943 258 158 0.8345442667 ENR . .   . . . . . . . . .   .
ZA5944 266 183 0.8811700565 ENR . .   . . . . . . . . .   .
ZA5945 318 288 0.8073062491 ENR . .   . . . . . . . . .   .
ZA5946 270 194 0.8928315418 ENR . .   . . . . . . . . .   .
ZA5947 290 238 0.8820861913 ENR . .   . . . . . . . . .   .
ZA5948 288 241 0.9121322362 ENR 2012 3 Kontioniemi 05/30/2012 09/08/2012 101 9 1 450 . . 1 trolling .
ZA5949 272 168 0.756076087 ENR . .   . . . . . . . . .   .
ZA5950 274 199 0.8759289314 ENR . .   . . . . . . . . .   .
ZA5951 282 223 0.8996012803 ENR . .   . . . . . . . . .   .
ZA5952 315 297 0.8567921353 ENR 2012 3 Kontioniemi 05/30/2012 09/10/2012 103 9 1 460 1200 2 2 gillnet 55
ZA5953 252 190 1.0777299757 ENR . .   . . . . . . . . .   .
ZA5954 271 193 0.8783353413 ENR . .   . . . . . . . . .   .
ZA5955 296 242 0.8429493526 ENR . .   . . . . . . . . .   .
ZA5956 303 273 0.8859138324 ENR . .   . . . . . . . . .   .
ZA5957 270 191 0.8790248684 ENR . .   . . . . . . . . .   .
ZA5958 308 300 0.9264299437 ENR . .   . . . . . . . . .   .
ZA5959 276 197 0.8482262482 ENR . .   . . . . . . . . .   .
ZA5960 298 240 0.8190981812 ENR . .   . . . . . . . . .   .
ZA5961 264 159 0.7833164119 ENR . .   . . . . . . . . .   .
ZA5962 260 165 0.8513628587 ENR . .   . . . . . . . . .   .
ZA5963 317 280 0.7924072982 ENR . .   . . . . . . . . .   .
ZA5964 273 214 0.9524472952 ENR 2012 3 Kontioniemi 05/30/2012 09/05/2012 98 9 1 410 800 1 2 gillnet 55
ZA5965 259 175 0.9135656537 ENR 2012 3 Kontioniemi 05/30/2012 12/12/2012 196 12 1 490 1300 . 2 gillnet 55
ZA5966 291 243 0.8912725211 ENR 2012 3 Kontioniemi 05/30/2012 10/08/2012 131 10 1 450 990 . 2 gillnet 55
ZA5967 278 207 0.8719962431 ENR . .   . . . . . . . . .   .
ZA5968 272 194 0.8730878623 ENR . .   . . . . . . . . .   .
ZA5969 272 195 0.8775883152 ENR 2012 3 Kontioniemi 05/30/2012 12/19/2012 203 12 1 490 1450 . 2 gillnet 60
ZA5970 288 224 0.8477909581 ENR 2012 3 Kontioniemi 05/30/2012 08/25/2012 87 8 1 . 1100 . 2 gillnet 55
ZA5971 257 160 0.8551112477 ENR . .   . . . . . . . . .   .
ZA5972 323 348 0.9304554869 ENR . .   . . . . . . . . .   .
ZA5973 298 167 0.5699558177 ENR . .   . . . . . . . . .   .
ZA5974 286 213 0.8233614381 ENR . .   . . . . . . . . .   .
ZA5975 306 261 0.8220620223 ENR 2012 3 Kontioniemi 05/30/2012 12/30/2012 214 12 1 510 1480 . 2 gillnet 60
ZA5976 322 340 0.9176469507 ENR 2012 3 Kontioniemi 05/30/2012 12/15/2012 199 12 1 530 1930 . 2 gillnet 60
ZA5977 310 310 0.9387193313 ENR . .   . . . . . . . . .   .
ZA5978 307 287 0.8950609686 ENR 2012 3 Kontioniemi 05/30/2012 08/02/2012 64 8 1 410 495 . 2 gillnet 55
ZA5979 267 183 0.8712082268 ENR . .   . . . . . . . . .   .
ZA5980 263 185 0.9219466922 ENR 2012 3 Kontioniemi 05/30/2012 10/03/2012 126 10 1 . . . 2 gillnet 55
ZA5981 295 223 0.784773184 ENR . .   . . . . . . . . .   .
ZA5982 296 232 0.8081167348 ENR . .   . . . . . . . . .   .
ZA5983 287 212 0.810874632 ENR 2012 3 Kontioniemi 05/30/2012 12/19/2012 203 12 1 530 1783 . 2 gillnet 55
ZA5984 320 315 0.8663754142 ENR 2012 3 Kontioniemi 05/30/2012 09/14/2012 107 9 1 450 1210 . 2 gillnet 55
ZA5985 286 244 0.9431933844 ENR . .   . . . . . . . . .   .
ZA5986 263 190 0.9468641704 ENR . .   . . . . . . . . .   .
ZA5987 267 177 0.8426440226 ENR 2012 3 Kontioniemi 05/30/2012 11/01/2013 520 11 2 600 2400 . 2 fyke .
ZA5988 228 217 1.6669291737 ENR 2012 3 Kontioniemi 05/30/2012 08/05/2013 432 8 2 540 1870 . 2 gillnet 55
ZA5989 306 250 0.7874157302 ENR 2012 3 Kontioniemi 05/30/2012 09/24/2012 117 9 1 450 880 1 2 gillnet 65
ZA5990 277 171 0.7282532143 ENR . .   . . . . . . . . .   .
ZA5991 332 290 0.7134271033 ENR . .   . . . . . . . . .   .
ZA5992 270 198 0.9112404395 ENR . .   . . . . . . . . .   .
ZA5993 272 183 0.8235828805 ENR 2012 3 Kontioniemi 05/30/2012 09/13/2012 106 9 1 460 1100 . 2 gillnet 55
ZA5994 263 184 0.9169631966 ENR . .   . . . . . . . . .   .
ZA5995 247 141 0.8498599126 ENR 2012 3 Kontioniemi 05/30/2012 05/25/2013 360 5 2 400 . . 1 spinning .
ZA5996 292 223 0.8094589385 ENR . .   . . . . . . . . .   .
ZA5997 263 161 0.802342797 ENR 2012 3 Kontioniemi 05/30/2012 10/11/2012 134 10 1 480 . . 1 trolling .
ZA5998 297 269 0.9274707854 ENR . .   . . . . . . . . .   .
ZA5999 291 224 0.8215845462 ENR . .   . . . . . . . . .   .
