# Supplementary material for: The effects of environmental enrichment on hatchery-performance, smolt migration and capture rates in landlocked Atlantic salmon
Source: PLoS One. 2021 Dec 2;16(12):e0260944. doi: 10.1371/journal.pone.0260944 (PMC8638868; doi:10.1371/journal.pone.0260944)
Supplement: S1 Data — (ZIP) [file pone.0260944.s004.zip › Salmon_hatchery_survival_until_age_1.xlsx]

## Sheet: Sheet1
	Number of dead fish per day during the first year of rearing (26 May 2009 - 11 May 2010)									Number of live fish per day									Survival (%) per day
Tank	G221	G222	G223	G224	G225	G226	G227	G228		G221	G222	G223	G224	G225	G226	G227	G228		G221	G222	G223	G224	G225	G226	G227	G228
Date	Enriched		Standard		Enriched		Standard			Enriched		Standard		Enriched		Standard			Enriched		Standard		Enriched		Standard
2009-05-26	0	0	0	0	0	0	0	0		3840	3840	3840	3840	3840	3840	3840	3840		100	100	100	100	100	100	100	100
2009-05-27	183	86	16	10	76	200	10	21		3657	3754	3824	3830	3764	3640	3830	3819		95.2344	97.7604	99.5833	99.7396	98.0208	94.7917	99.7396	99.4531
2009-05-28	150	72	53	45	76	120	34	30		3507	3682	3771	3785	3688	3520	3796	3789		91.3281	95.8854	98.2031	98.5677	96.0417	91.6667	98.8542	98.6719
2009-05-29	95	70	116	86	76	76	50	70		3412	3612	3655	3699	3612	3444	3746	3719		88.8542	94.0625	95.1823	96.3281	94.0625	89.6875	97.5521	96.849
2009-05-30	55	45	100	96	60	47	85	72		3357	3567	3555	3603	3552	3397	3661	3647		87.4219	92.8906	92.5781	93.8281	92.5	88.4635	95.3385	94.974
2009-05-31	31	26	116	92	21	27	63	100		3326	3541	3439	3511	3531	3370	3598	3547		86.6146	92.2135	89.5573	91.4323	91.9531	87.7604	93.6979	92.3698
2009-06-01	16	13	70	77	24	15	78	67		3310	3528	3369	3434	3507	3355	3520	3480		86.1979	91.875	87.7344	89.4271	91.3281	87.3698	91.6667	90.625
2009-06-02	16	41	30	44	6	4	45	26		3294	3487	3339	3390	3501	3351	3475	3454		85.7812	90.8073	86.9531	88.2812	91.1719	87.2656	90.4948	89.9479
2009-06-03	6	68	37	25	7	8	24	22		3288	3419	3302	3365	3494	3343	3451	3432		85.625	89.0365	85.9896	87.6302	90.9896	87.0573	89.8698	89.375
2009-06-04	6	48	26	33	15	12	22	16		3282	3371	3276	3332	3479	3331	3429	3416		85.4688	87.7865	85.3125	86.7708	90.599	86.7448	89.2969	88.9583
2009-06-05	7	20	17	11	6	7	18	21		3275	3351	3259	3321	3473	3324	3411	3395		85.2865	87.2656	84.8698	86.4844	90.4427	86.5625	88.8281	88.4115
2009-06-06	5	5	22	15	5	4	7	7		3270	3346	3237	3306	3468	3320	3404	3388		85.1562	87.1354	84.2969	86.0938	90.3125	86.4583	88.6458	88.2292
2009-06-07	3	3	19	31	4	5	16	6		3267	3343	3218	3275	3464	3315	3388	3382		85.0781	87.0573	83.8021	85.2865	90.2083	86.3281	88.2292	88.0729
2009-06-08	15	20	51	30	15	11	58	57		3252	3323	3167	3245	3449	3304	3330	3325		84.6875	86.5365	82.474	84.5052	89.8177	86.0417	86.7188	86.5885
2009-06-09	8	5	25	26	5	7	50	35		3244	3318	3142	3219	3444	3297	3280	3290		84.4792	86.4062	81.8229	83.8281	89.6875	85.8594	85.4167	85.6771
2009-06-10	9	6	20	37	2	5	76	43		3235	3312	3122	3182	3442	3292	3204	3247		84.2448	86.25	81.3021	82.8646	89.6354	85.7292	83.4375	84.5573
2009-06-11	4	3	26	42	6	3	65	60		3231	3309	3096	3140	3436	3289	3139	3187		84.1406	86.1719	80.625	81.7708	89.4792	85.651	81.7448	82.9948
2009-06-12	9	6	55	37	7	11	73	61		3222	3303	3041	3103	3429	3278	3066	3126		83.9062	86.0156	79.1927	80.8073	89.2969	85.3646	79.8438	81.4062
2009-06-13	4	3	12	15	5	6	31	25		3218	3300	3029	3088	3424	3272	3035	3101		83.8021	85.9375	78.8802	80.4167	89.1667	85.2083	79.0365	80.7552
2009-06-14	4	8	8	15	7	1	21	40		3214	3292	3021	3073	3417	3271	3014	3061		83.6979	85.7292	78.6719	80.026	88.9844	85.1823	78.4896	79.7135
2009-06-15	14	16	80	103	8	14	135	170		3200	3276	2941	2970	3409	3257	2879	2891		83.3333	85.3125	76.5885	77.3438	88.776	84.8177	74.974	75.2865
2009-06-16	6	7	28	73	9	8	67	86		3194	3269	2913	2897	3400	3249	2812	2805		83.1771	85.1302	75.8594	75.4427	88.5417	84.6094	73.2292	73.0469
2009-06-17	4	1	30	62	4	4	62	60		3190	3268	2883	2835	3396	3245	2750	2745		83.0729	85.1042	75.0781	73.8281	88.4375	84.5052	71.6146	71.4844
2009-06-18	7	13	33	44	8	6	57	42		3183	3255	2850	2791	3388	3239	2693	2703		82.8906	84.7656	74.2188	72.6823	88.2292	84.349	70.1302	70.3906
2009-06-19	10	2	15	27	4	1	64	49		3173	3253	2835	2764	3384	3238	2629	2654		82.6302	84.7135	73.8281	71.9792	88.125	84.3229	68.4635	69.1146
2009-06-20	3	4	41	52	1	4	58	41		3170	3249	2794	2712	3383	3234	2571	2613		82.5521	84.6094	72.7604	70.625	88.099	84.2188	66.9531	68.0469
2009-06-21	5	7	52	43	36	4	5	51		3165	3242	2742	2669	3347	3230	2566	2562		82.4219	84.4271	71.4062	69.5052	87.1615	84.1146	66.8229	66.7188
2009-06-22	6	2	26	65	6	2	46	35		3159	3240	2716	2604	3341	3228	2520	2527		82.2656	84.375	70.7292	67.8125	87.0052	84.0625	65.625	65.8073
2009-06-23	5	2	30	50	5	1	40	21		3154	3238	2686	2554	3336	3227	2480	2506		82.1354	84.3229	69.9479	66.5104	86.875	84.0365	64.5833	65.2604
2009-06-24	1	1	20	30	3	3	8	15		3153	3237	2666	2524	3333	3224	2472	2491		82.1094	84.2969	69.4271	65.7292	86.7969	83.9583	64.375	64.8698
2009-06-25	0	0	6	20	0	4	7	10		3153	3237	2660	2504	3333	3220	2465	2481		82.1094	84.2969	69.2708	65.2083	86.7969	83.8542	64.1927	64.6094
2009-06-26	0	0	4	11	3	1	0	3		3153	3237	2656	2493	3330	3219	2465	2478		82.1094	84.2969	69.1667	64.9219	86.7188	83.8281	64.1927	64.5312
2009-06-27	5	1	7	15	3	2	6	11		3148	3236	2649	2478	3327	3217	2459	2467		81.9792	84.2708	68.9844	64.5312	86.6406	83.776	64.0365	64.2448
2009-06-28	1	0	2	3	0	1	0	4		3147	3236	2647	2475	3327	3216	2459	2463		81.9531	84.2708	68.9323	64.4531	86.6406	83.75	64.0365	64.1406
2009-06-29	2	2	1	10	1	0	5	6		3145	3234	2646	2465	3326	3216	2454	2457		81.901	84.2188	68.9062	64.1927	86.6146	83.75	63.9062	63.9844
2009-06-30	3	4	6	3	5	1	2	2		3142	3230	2640	2462	3321	3215	2452	2455		81.8229	84.1146	68.75	64.1146	86.4844	83.724	63.8542	63.9323
2009-07-01	2	2	2	3	3	3	0	1		3140	3228	2638	2459	3318	3212	2452	2454		81.7708	84.0625	68.6979	64.0365	86.4062	83.6458	63.8542	63.9062
2009-07-02	1	1	0	3	0	1	3	5		3139	3227	2638	2456	3318	3211	2449	2449		81.7448	84.0365	68.6979	63.9583	86.4062	83.6198	63.776	63.776
2009-07-03	0	2	1	0	0	3	0	3		3139	3225	2637	2456	3318	3208	2449	2446		81.7448	83.9844	68.6719	63.9583	86.4062	83.5417	63.776	63.6979
2009-07-04	0	0	0	0	0	0	0	0		3139	3225	2637	2456	3318	3208	2449	2446		81.7448	83.9844	68.6719	63.9583	86.4062	83.5417	63.776	63.6979
2009-07-05	0	0	0	0	1	0	0	0		3139	3225	2637	2456	3317	3208	2449	2446		81.7448	83.9844	68.6719	63.9583	86.3802	83.5417	63.776	63.6979
2009-07-06	0	4	4	0	2	2	1	1		3139	3221	2633	2456	3315	3206	2448	2445		81.7448	83.8802	68.5677	63.9583	86.3281	83.4896	63.75	63.6719
2009-07-07	1	2	2	3	1	0	2	1		3138	3219	2631	2453	3314	3206	2446	2444		81.7188	83.8281	68.5156	63.8802	86.3021	83.4896	63.6979	63.6458
2009-07-08	0	1	1	0	1	2	1	1		3138	3218	2630	2453	3313	3204	2445	2443		81.7188	83.8021	68.4896	63.8802	86.276	83.4375	63.6719	63.6198
2009-07-09	0	0	1	0	0	1	0	0		3138	3218	2629	2453	3313	3203	2445	2443		81.7188	83.8021	68.4635	63.8802	86.276	83.4115	63.6719	63.6198
2009-07-10	0	0	0	0	0	0	0	3		3138	3218	2629	2453	3313	3203	2445	2440		81.7188	83.8021	68.4635	63.8802	86.276	83.4115	63.6719	63.5417
2009-07-11	0	0	0	0	0	0	0	1		3138	3218	2629	2453	3313	3203	2445	2439		81.7188	83.8021	68.4635	63.8802	86.276	83.4115	63.6719	63.5156
2009-07-12	0	0	0	0	1	1	0	0		3138	3218	2629	2453	3312	3202	2445	2439		81.7188	83.8021	68.4635	63.8802	86.25	83.3854	63.6719	63.5156
2009-07-13	1	0	2	1	0	0	1	0		3137	3218	2627	2452	3312	3202	2444	2439		81.6927	83.8021	68.4115	63.8542	86.25	83.3854	63.6458	63.5156
2009-07-14	0	0	1	0	0	1	0	0		3137	3218	2626	2452	3312	3201	2444	2439		81.6927	83.8021	68.3854	63.8542	86.25	83.3594	63.6458	63.5156
2009-07-15	0	1	0	0	1	1	0	0		3137	3217	2626	2452	3311	3200	2444	2439		81.6927	83.776	68.3854	63.8542	86.224	83.3333	63.6458	63.5156
2009-07-16	0	0	1	2	0	0	0	1		3137	3217	2625	2450	3311	3200	2444	2438		81.6927	83.776	68.3594	63.8021	86.224	83.3333	63.6458	63.4896
2009-07-17	0	1	0	0	0	0	0	0		3137	3216	2625	2450	3311	3200	2444	2438		81.6927	83.75	68.3594	63.8021	86.224	83.3333	63.6458	63.4896
2009-07-18	1	0	0	1	1	0	0	0		3136	3216	2625	2449	3310	3200	2444	2438		81.6667	83.75	68.3594	63.776	86.1979	83.3333	63.6458	63.4896
2009-07-19	1	0	0	0	2	1	0	0		3135	3216	2625	2449	3308	3199	2444	2438		81.6406	83.75	68.3594	63.776	86.1458	83.3073	63.6458	63.4896
2009-07-20	2	2	1	1	0	0	1	0		3133	3214	2624	2448	3308	3199	2443	2438		81.5885	83.6979	68.3333	63.75	86.1458	83.3073	63.6198	63.4896
2009-07-21	1	0	0	0	0	0	0	0		3132	3214	2624	2448	3308	3199	2443	2438		81.5625	83.6979	68.3333	63.75	86.1458	83.3073	63.6198	63.4896
2009-07-22	0	0	2	2	0	1	2	5		3132	3214	2622	2446	3308	3198	2441	2433		81.5625	83.6979	68.2812	63.6979	86.1458	83.2812	63.5677	63.3594
2009-07-23	1	0	2	0	1	2	2	0		3131	3214	2620	2446	3307	3196	2439	2433		81.5365	83.6979	68.2292	63.6979	86.1198	83.2292	63.5156	63.3594
2009-07-24	2	0	2	0	0	1	1	0		3129	3214	2618	2446	3307	3195	2438	2433		81.4844	83.6979	68.1771	63.6979	86.1198	83.2031	63.4896	63.3594
2009-07-25	3	0	1	0	0	0	0	2		3126	3214	2617	2446	3307	3195	2438	2431		81.4062	83.6979	68.151	63.6979	86.1198	83.2031	63.4896	63.3073
2009-07-26	3	3	1	1	0	2	3	1		3123	3211	2616	2445	3307	3193	2435	2430		81.3281	83.6198	68.125	63.6719	86.1198	83.151	63.4115	63.2812
2009-07-27	4	1	3	2	0	0	0	0		3119	3210	2613	2443	3307	3193	2435	2430		81.224	83.5938	68.0469	63.6198	86.1198	83.151	63.4115	63.2812
2009-07-28	0	0	1	0	1	0	1	2		3119	3210	2612	2443	3306	3193	2434	2428		81.224	83.5938	68.0208	63.6198	86.0938	83.151	63.3854	63.2292
2009-07-29	0	0	0	0	3	1	3	0		3119	3210	2612	2443	3303	3192	2431	2428		81.224	83.5938	68.0208	63.6198	86.0156	83.125	63.3073	63.2292
2009-07-30	0	1	2	1	2	0	1	3		3119	3209	2610	2442	3301	3192	2430	2425		81.224	83.5677	67.9688	63.5938	85.9635	83.125	63.2812	63.151
2009-07-31	0	2	1	1	1	3	0	2		3119	3207	2609	2441	3300	3189	2430	2423		81.224	83.5156	67.9427	63.5677	85.9375	83.0469	63.2812	63.099
2009-08-01	1	1	3	0	0	3	5	3		3118	3206	2606	2441	3300	3186	2425	2420		81.1979	83.4896	67.8646	63.5677	85.9375	82.9688	63.151	63.0208
2009-08-02	0	1	2	1	3	0	0	10		3118	3205	2604	2440	3297	3186	2425	2410		81.1979	83.4635	67.8125	63.5417	85.8594	82.9688	63.151	62.7604
2009-08-03	0	0	0	6	0	3	7	7		3118	3205	2604	2434	3297	3183	2418	2403		81.1979	83.4635	67.8125	63.3854	85.8594	82.8906	62.9688	62.5781
2009-08-04	1	3	2	0	0	1	6	16		3117	3202	2602	2434	3297	3182	2412	2387		81.1719	83.3854	67.7604	63.3854	85.8594	82.8646	62.8125	62.1615
2009-08-05	0	0	4	7	2	6	21	14		3117	3202	2598	2427	3295	3176	2391	2373		81.1719	83.3854	67.6562	63.2031	85.8073	82.7083	62.2656	61.7969
2009-08-06	2	1	14	9	1	3	14	14		3115	3201	2584	2418	3294	3173	2377	2359		81.1198	83.3594	67.2917	62.9688	85.7812	82.6302	61.901	61.4323
2009-08-07	0	2	6	4	1	3	8	13		3115	3199	2578	2414	3293	3170	2369	2346		81.1198	83.3073	67.1354	62.8646	85.7552	82.5521	61.6927	61.0938
2009-08-08	0	0	0	0	0	0	0	0		3115	3199	2578	2414	3293	3170	2369	2346		81.1198	83.3073	67.1354	62.8646	85.7552	82.5521	61.6927	61.0938
2009-08-09	2	1	6	7	4	2	5	8		3113	3198	2572	2407	3289	3168	2364	2338		81.0677	83.2812	66.9792	62.6823	85.651	82.5	61.5625	60.8854
2009-08-10	1	1	5	8	1	5	6	5		3112	3197	2567	2399	3288	3163	2358	2333		81.0417	83.2552	66.849	62.474	85.625	82.3698	61.4062	60.7552
2009-08-11	3	0	3	7	1	2	2	4		3109	3197	2564	2392	3287	3161	2356	2329		80.9635	83.2552	66.7708	62.2917	85.599	82.3177	61.3542	60.651
2009-08-12	0	0	0	0	0	0	0	0		3109	3197	2564	2392	3287	3161	2356	2329		80.9635	83.2552	66.7708	62.2917	85.599	82.3177	61.3542	60.651
2009-08-13	0	6	5	4	4	4	3	6		3109	3191	2559	2388	3283	3157	2353	2323		80.9635	83.099	66.6406	62.1875	85.4948	82.2135	61.276	60.4948
2009-08-14	3	5	4	13	5	5	9	7		3106	3186	2555	2375	3278	3152	2344	2316		80.8854	82.9688	66.5365	61.849	85.3646	82.0833	61.0417	60.3125
2009-08-15	7	5	11	11	15	4	12	7		3099	3181	2544	2364	3263	3148	2332	2309		80.7031	82.8385	66.25	61.5625	84.974	81.9792	60.7292	60.1302
2009-08-16	13	10	21	18	14	13	24	11		3086	3171	2523	2346	3249	3135	2308	2298		80.3646	82.5781	65.7031	61.0938	84.6094	81.6406	60.1042	59.8438
2009-08-17	10	18	28	28	10	18	34	16		3076	3153	2495	2318	3239	3117	2274	2282		80.1042	82.1094	64.974	60.3646	84.349	81.1719	59.2188	59.4271
2009-08-18	11	14	44	26	14	12	27	17		3065	3139	2451	2292	3225	3105	2247	2265		79.8177	81.7448	63.8281	59.6875	83.9844	80.8594	58.5156	58.9844
2009-08-19	10	10	27	12	6	21	17	7		3055	3129	2424	2280	3219	3084	2230	2258		79.5573	81.4844	63.125	59.375	83.8281	80.3125	58.0729	58.8021
2009-08-20	10	13	17	19	2	21	14	15		3045	3116	2407	2261	3217	3063	2216	2243		79.2969	81.1458	62.6823	58.8802	83.776	79.7656	57.7083	58.4115
2009-08-21	5	9	16	8	10	14	12	8		3040	3107	2391	2253	3207	3049	2204	2235		79.1667	80.9115	62.2656	58.6719	83.5156	79.401	57.3958	58.2031
2009-08-22	2	7	12	6	4	6	4	5		3038	3100	2379	2247	3203	3043	2200	2230		79.1146	80.7292	61.9531	58.5156	83.4115	79.2448	57.2917	58.0729
2009-08-23	5	9	7	2	3	5	6	6		3033	3091	2372	2245	3200	3038	2194	2224		78.9844	80.4948	61.7708	58.4635	83.3333	79.1146	57.1354	57.9167
2009-08-24	7	3	9	0	2	6	4	7		3026	3088	2363	2245	3198	3032	2190	2217		78.8021	80.4167	61.5365	58.4635	83.2812	78.9583	57.0312	57.7344
2009-08-25	2	2	4	3	0	4	2	7		3024	3086	2359	2242	3198	3028	2188	2210		78.75	80.3646	61.4323	58.3854	83.2812	78.8542	56.9792	57.5521
2009-08-26	2	4	5	2	4	2	2	3		3022	3082	2354	2240	3194	3026	2186	2207		78.6979	80.2604	61.3021	58.3333	83.1771	78.8021	56.9271	57.474
2009-08-27	3	1	3	3	2	4	1	8		3019	3081	2351	2237	3192	3022	2185	2199		78.6198	80.2344	61.224	58.2552	83.125	78.6979	56.901	57.2656
2009-08-28	5	3	3	6	3	2	3	14		3014	3078	2348	2231	3189	3020	2182	2185		78.4896	80.1562	61.1458	58.099	83.0469	78.6458	56.8229	56.901
2009-08-29	5	2	4	7	2	1	3	9		3009	3076	2344	2224	3187	3019	2179	2176		78.3594	80.1042	61.0417	57.9167	82.9948	78.6198	56.7448	56.6667
2009-08-30	2	1	4	7	0	0	2	2		3007	3075	2340	2217	3187	3019	2177	2174		78.3073	80.0781	60.9375	57.7344	82.9948	78.6198	56.6927	56.6146
2009-08-31	3	2	0	4	2	2	2	4		3004	3073	2340	2213	3185	3017	2175	2170		78.2292	80.026	60.9375	57.6302	82.9427	78.5677	56.6406	56.5104
2009-09-01	3	0	1	8	3	2	1	3		3001	3073	2339	2205	3182	3015	2174	2167		78.151	80.026	60.9115	57.4219	82.8646	78.5156	56.6146	56.4323
2009-09-02	5	0	2	5	1	0	2	7		2996	3073	2337	2200	3181	3015	2172	2160		78.0208	80.026	60.8594	57.2917	82.8385	78.5156	56.5625	56.25
2009-09-03	4	1	4	2	1	0	3	5		2992	3072	2333	2198	3180	3015	2169	2155		77.9167	80	60.7552	57.2396	82.8125	78.5156	56.4844	56.1198
2009-09-04	7	2	3	5	2	2	2	2		2985	3070	2330	2193	3178	3013	2167	2153		77.7344	79.9479	60.6771	57.1094	82.7604	78.4635	56.4323	56.0677
2009-09-05	2	5	1	2	2	3	4	2		2983	3065	2329	2191	3176	3010	2163	2151		77.6823	79.8177	60.651	57.0573	82.7083	78.3854	56.3281	56.0156
2009-09-06	2	5	4	4	2	0	0	3		2981	3060	2325	2187	3174	3010	2163	2148		77.6302	79.6875	60.5469	56.9531	82.6562	78.3854	56.3281	55.9375
2009-09-07	4	3	4	2	3	1	5	5		2977	3057	2321	2185	3171	3009	2158	2143		77.526	79.6094	60.4427	56.901	82.5781	78.3594	56.1979	55.8073
2009-09-08	1	4	2	10	3	0	4	5		2976	3053	2319	2175	3168	3009	2154	2138		77.5	79.5052	60.3906	56.6406	82.5	78.3594	56.0938	55.6771
2009-09-09	7	6	3	7	2	0	4	1		2969	3047	2316	2168	3166	3009	2150	2137		77.3177	79.349	60.3125	56.4583	82.4479	78.3594	55.9896	55.651
2009-09-10	8	3	1	5	6	1	0	2		2961	3044	2315	2163	3160	3008	2150	2135		77.1094	79.2708	60.2865	56.3281	82.2917	78.3333	55.9896	55.599
2009-09-11	3	1	0	3	2	0	0	1		2958	3043	2315	2160	3158	3008	2150	2134		77.0312	79.2448	60.2865	56.25	82.2396	78.3333	55.9896	55.5729
2009-09-12	1	2	2	1	2	0	3	4		2957	3041	2313	2159	3156	3008	2147	2130		77.0052	79.1927	60.2344	56.224	82.1875	78.3333	55.9115	55.4688
2009-09-13	3	2	4	3	4	1	2	0		2954	3039	2309	2156	3152	3007	2145	2130		76.9271	79.1406	60.1302	56.1458	82.0833	78.3073	55.8594	55.4688
2009-09-14	3	4	2	2	0	0	1	0		2951	3035	2307	2154	3152	3007	2144	2130		76.849	79.0365	60.0781	56.0938	82.0833	78.3073	55.8333	55.4688
2009-09-15	3	1	2	2	0	0	0	0		2948	3034	2305	2152	3152	3007	2144	2130		76.7708	79.0104	60.026	56.0417	82.0833	78.3073	55.8333	55.4688
2009-09-16	0	0	1	2	0	1	0	2		2948	3034	2304	2150	3152	3006	2144	2128		76.7708	79.0104	60	55.9896	82.0833	78.2812	55.8333	55.4167
2009-09-17	3	1	7	1	1	0	0	1		2945	3033	2297	2149	3151	3006	2144	2127		76.6927	78.9844	59.8177	55.9635	82.0573	78.2812	55.8333	55.3906
2009-09-18	1	1	3	1	3	3	1	0		2944	3032	2294	2148	3148	3003	2143	2127		76.6667	78.9583	59.7396	55.9375	81.9792	78.2031	55.8073	55.3906
2009-09-19	1	0	3	0	0	2	0	0		2943	3032	2291	2148	3148	3001	2143	2127		76.6406	78.9583	59.6615	55.9375	81.9792	78.151	55.8073	55.3906
2009-09-20	0	0	1	1	0	0	0	0		2943	3032	2290	2147	3148	3001	2143	2127		76.6406	78.9583	59.6354	55.9115	81.9792	78.151	55.8073	55.3906
2009-09-21	3	1	4	0	2	1	1	1		2940	3031	2286	2147	3146	3000	2142	2126		76.5625	78.9323	59.5312	55.9115	81.9271	78.125	55.7812	55.3646
2009-09-22	1	3	0	0	0	0	0	0		2939	3028	2286	2147	3146	3000	2142	2126		76.5365	78.8542	59.5312	55.9115	81.9271	78.125	55.7812	55.3646
2009-09-23	3	7	0	0	0	0	0	0		2936	3021	2286	2147	3146	3000	2142	2126		76.4583	78.6719	59.5312	55.9115	81.9271	78.125	55.7812	55.3646
2009-09-24	0	0	1	0	0	3	0	0		2936	3021	2285	2147	3146	2997	2142	2126		76.4583	78.6719	59.5052	55.9115	81.9271	78.0469	55.7812	55.3646
2009-09-25	0	6	0	1	0	0	0	1		2936	3015	2285	2146	3146	2997	2142	2125		76.4583	78.5156	59.5052	55.8854	81.9271	78.0469	55.7812	55.3385
2009-09-26	0	3	1	0	0	0	0	0		2936	3012	2284	2146	3146	2997	2142	2125		76.4583	78.4375	59.4792	55.8854	81.9271	78.0469	55.7812	55.3385
2009-09-27	0	5	1	0	0	1	0	0		2936	3007	2283	2146	3146	2996	2142	2125		76.4583	78.3073	59.4531	55.8854	81.9271	78.0208	55.7812	55.3385
2009-09-28	0	6	1	1	1	1	0	0		2936	3001	2282	2145	3145	2995	2142	2125		76.4583	78.151	59.4271	55.8594	81.901	77.9948	55.7812	55.3385
2009-09-29	0	3	1	1	0	0	1	0		2936	2998	2281	2144	3145	2995	2141	2125		76.4583	78.0729	59.401	55.8333	81.901	77.9948	55.7552	55.3385
2009-09-30	0	3	0	0	0	0	1	1		2936	2995	2281	2144	3145	2995	2140	2124		76.4583	77.9948	59.401	55.8333	81.901	77.9948	55.7292	55.3125
2009-10-01	0	0	0	0	0	0	0	0		2936	2995	2281	2144	3145	2995	2140	2124		76.4583	77.9948	59.401	55.8333	81.901	77.9948	55.7292	55.3125
2009-10-02	0	1	0	0	1	0	0	0		2936	2994	2281	2144	3144	2995	2140	2124		76.4583	77.9688	59.401	55.8333	81.875	77.9948	55.7292	55.3125
2009-10-03	1	1	1	0	1	0	1	0		2935	2993	2280	2144	3143	2995	2139	2124		76.4323	77.9427	59.375	55.8333	81.849	77.9948	55.7031	55.3125
2009-10-04	0	0	0	0	0	0	0	0		2935	2993	2280	2144	3143	2995	2139	2124		76.4323	77.9427	59.375	55.8333	81.849	77.9948	55.7031	55.3125
2009-10-05	0	1	0	0	0	1	0	0		2935	2992	2280	2144	3143	2994	2139	2124		76.4323	77.9167	59.375	55.8333	81.849	77.9688	55.7031	55.3125
2009-10-06	0	0	0	0	0	0	0	0		2935	2992	2280	2144	3143	2994	2139	2124		76.4323	77.9167	59.375	55.8333	81.849	77.9688	55.7031	55.3125
2009-10-07	0	0	0	0	0	0	0	1		2935	2992	2280	2144	3143	2994	2139	2123		76.4323	77.9167	59.375	55.8333	81.849	77.9688	55.7031	55.2865
2009-10-08	0	0	0	0	0	0	2	0		2935	2992	2280	2144	3143	2994	2137	2123		76.4323	77.9167	59.375	55.8333	81.849	77.9688	55.651	55.2865
2009-10-09	0	0	0	0	0	0	0	0		2935	2992	2280	2144	3143	2994	2137	2123		76.4323	77.9167	59.375	55.8333	81.849	77.9688	55.651	55.2865
2009-10-10	0	0	0	1	1	0	0	1		2935	2992	2280	2143	3142	2994	2137	2122		76.4323	77.9167	59.375	55.8073	81.8229	77.9688	55.651	55.2604
2009-10-11	0	0	0	0	0	1	0	0		2935	2992	2280	2143	3142	2993	2137	2122		76.4323	77.9167	59.375	55.8073	81.8229	77.9427	55.651	55.2604
2009-10-12	0	0	0	0	0	0	0	0		2935	2992	2280	2143	3142	2993	2137	2122		76.4323	77.9167	59.375	55.8073	81.8229	77.9427	55.651	55.2604
2009-10-13	0	0	0	0	0	0	0	0		2935	2992	2280	2143	3142	2993	2137	2122		76.4323	77.9167	59.375	55.8073	81.8229	77.9427	55.651	55.2604
2009-10-14	0	0	0	0	0	0	0	0		2935	2992	2280	2143	3142	2993	2137	2122		76.4323	77.9167	59.375	55.8073	81.8229	77.9427	55.651	55.2604
2009-10-15	0	0	0	0	0	0	0	0		2935	2992	2280	2143	3142	2993	2137	2122		76.4323	77.9167	59.375	55.8073	81.8229	77.9427	55.651	55.2604
2009-10-16	0	0	0	0	0	0	0	0		2935	2992	2280	2143	3142	2993	2137	2122		76.4323	77.9167	59.375	55.8073	81.8229	77.9427	55.651	55.2604
2009-10-17	0	0	0	0	0	0	0	0		2935	2992	2280	2143	3142	2993	2137	2122		76.4323	77.9167	59.375	55.8073	81.8229	77.9427	55.651	55.2604
2009-10-18	0	0	0	0	0	0	0	1		2935	2992	2280	2143	3142	2993	2137	2121		76.4323	77.9167	59.375	55.8073	81.8229	77.9427	55.651	55.2344
2009-10-19	1	0	0	0	0	0	0	0		2934	2992	2280	2143	3142	2993	2137	2121		76.4062	77.9167	59.375	55.8073	81.8229	77.9427	55.651	55.2344
2009-10-20	0	0	0	0	0	0	0	0		2934	2992	2280	2143	3142	2993	2137	2121		76.4062	77.9167	59.375	55.8073	81.8229	77.9427	55.651	55.2344
2009-10-21	0	0	0	0	0	0	0	0		2934	2992	2280	2143	3142	2993	2137	2121		76.4062	77.9167	59.375	55.8073	81.8229	77.9427	55.651	55.2344
2009-10-22	0	0	0	0	0	0	0	0		2934	2992	2280	2143	3142	2993	2137	2121		76.4062	77.9167	59.375	55.8073	81.8229	77.9427	55.651	55.2344
2009-10-23	0	0	0	0	0	1	0	0		2934	2992	2280	2143	3142	2992	2137	2121		76.4062	77.9167	59.375	55.8073	81.8229	77.9167	55.651	55.2344
2009-10-24	0	0	1	0	0	0	0	0		2934	2992	2279	2143	3142	2992	2137	2121		76.4062	77.9167	59.349	55.8073	81.8229	77.9167	55.651	55.2344
2009-10-25	0	1	0	0	0	0	0	0		2934	2991	2279	2143	3142	2992	2137	2121		76.4062	77.8906	59.349	55.8073	81.8229	77.9167	55.651	55.2344
2009-10-26	0	0	0	1	0	0	0	0		2934	2991	2279	2142	3142	2992	2137	2121		76.4062	77.8906	59.349	55.7812	81.8229	77.9167	55.651	55.2344
2009-10-27	0	0	0	0	0	0	0	0		2934	2991	2279	2142	3142	2992	2137	2121		76.4062	77.8906	59.349	55.7812	81.8229	77.9167	55.651	55.2344
2009-10-28	0	0	0	0	0	0	0	0		2934	2991	2279	2142	3142	2992	2137	2121		76.4062	77.8906	59.349	55.7812	81.8229	77.9167	55.651	55.2344
2009-10-29	0	0	0	0	0	0	0	0		2934	2991	2279	2142	3142	2992	2137	2121		76.4062	77.8906	59.349	55.7812	81.8229	77.9167	55.651	55.2344
2009-10-30	0	0	0	0	0	0	0	0		2934	2991	2279	2142	3142	2992	2137	2121		76.4062	77.8906	59.349	55.7812	81.8229	77.9167	55.651	55.2344
2009-10-31	0	0	0	0	0	0	0	0		2934	2991	2279	2142	3142	2992	2137	2121		76.4062	77.8906	59.349	55.7812	81.8229	77.9167	55.651	55.2344
2009-11-01	0	0	0	0	0	0	0	0		2934	2991	2279	2142	3142	2992	2137	2121		76.4062	77.8906	59.349	55.7812	81.8229	77.9167	55.651	55.2344
2009-11-02	0	0	0	1	0	0	0	0		2934	2991	2279	2141	3142	2992	2137	2121		76.4062	77.8906	59.349	55.7552	81.8229	77.9167	55.651	55.2344
2009-11-03	0	0	0	0	0	0	0	0		2934	2991	2279	2141	3142	2992	2137	2121		76.4062	77.8906	59.349	55.7552	81.8229	77.9167	55.651	55.2344
2009-11-04	0	0	0	0	0	0	0	0		2934	2991	2279	2141	3142	2992	2137	2121		76.4062	77.8906	59.349	55.7552	81.8229	77.9167	55.651	55.2344
2009-11-05	0	0	0	0	0	1	0	0		2934	2991	2279	2141	3142	2991	2137	2121		76.4062	77.8906	59.349	55.7552	81.8229	77.8906	55.651	55.2344
2009-11-06	0	0	0	0	0	0	0	0		2934	2991	2279	2141	3142	2991	2137	2121		76.4062	77.8906	59.349	55.7552	81.8229	77.8906	55.651	55.2344
2009-11-07	0	0	0	0	0	0	0	0		2934	2991	2279	2141	3142	2991	2137	2121		76.4062	77.8906	59.349	55.7552	81.8229	77.8906	55.651	55.2344
2009-11-08	0	0	0	0	0	0	0	0		2934	2991	2279	2141	3142	2991	2137	2121		76.4062	77.8906	59.349	55.7552	81.8229	77.8906	55.651	55.2344
2009-11-09	0	0	0	0	0	0	0	0		2934	2991	2279	2141	3142	2991	2137	2121		76.4062	77.8906	59.349	55.7552	81.8229	77.8906	55.651	55.2344
2009-11-10	0	0	0	0	0	0	0	0		2934	2991	2279	2141	3142	2991	2137	2121		76.4062	77.8906	59.349	55.7552	81.8229	77.8906	55.651	55.2344
2009-11-11	0	0	0	0	0	0	0	1		2934	2991	2279	2141	3142	2991	2137	2120		76.4062	77.8906	59.349	55.7552	81.8229	77.8906	55.651	55.2083
2009-11-12	0	0	0	0	0	0	0	0		2934	2991	2279	2141	3142	2991	2137	2120		76.4062	77.8906	59.349	55.7552	81.8229	77.8906	55.651	55.2083
2009-11-13	0	0	0	0	0	0	0	0		2934	2991	2279	2141	3142	2991	2137	2120		76.4062	77.8906	59.349	55.7552	81.8229	77.8906	55.651	55.2083
2009-11-14	0	0	0	0	0	0	0	0		2934	2991	2279	2141	3142	2991	2137	2120		76.4062	77.8906	59.349	55.7552	81.8229	77.8906	55.651	55.2083
2009-11-15	0	0	0	0	0	0	0	0		2934	2991	2279	2141	3142	2991	2137	2120		76.4062	77.8906	59.349	55.7552	81.8229	77.8906	55.651	55.2083
2009-11-16	0	0	0	0	0	0	0	0		2934	2991	2279	2141	3142	2991	2137	2120		76.4062	77.8906	59.349	55.7552	81.8229	77.8906	55.651	55.2083
2009-11-17	0	0	0	0	0	0	0	0		2934	2991	2279	2141	3142	2991	2137	2120		76.4062	77.8906	59.349	55.7552	81.8229	77.8906	55.651	55.2083
2009-11-18	1	0	0	0	0	0	0	0		2933	2991	2279	2141	3142	2991	2137	2120		76.3802	77.8906	59.349	55.7552	81.8229	77.8906	55.651	55.2083
2009-11-19	0	0	0	0	0	0	0	0		2933	2991	2279	2141	3142	2991	2137	2120		76.3802	77.8906	59.349	55.7552	81.8229	77.8906	55.651	55.2083
2009-11-20	0	0	0	0	0	0	0	0		2933	2991	2279	2141	3142	2991	2137	2120		76.3802	77.8906	59.349	55.7552	81.8229	77.8906	55.651	55.2083
2009-11-21	0	0	0	0	0	0	0	0		2933	2991	2279	2141	3142	2991	2137	2120		76.3802	77.8906	59.349	55.7552	81.8229	77.8906	55.651	55.2083
2009-11-22	0	0	0	0	0	0	0	0		2933	2991	2279	2141	3142	2991	2137	2120		76.3802	77.8906	59.349	55.7552	81.8229	77.8906	55.651	55.2083
2009-11-23	0	0	0	0	0	0	0	0		2933	2991	2279	2141	3142	2991	2137	2120		76.3802	77.8906	59.349	55.7552	81.8229	77.8906	55.651	55.2083
2009-11-24	0	0	0	0	0	0	0	0		2933	2991	2279	2141	3142	2991	2137	2120		76.3802	77.8906	59.349	55.7552	81.8229	77.8906	55.651	55.2083
2009-11-25	0	0	0	0	0	0	0	0		2933	2991	2279	2141	3142	2991	2137	2120		76.3802	77.8906	59.349	55.7552	81.8229	77.8906	55.651	55.2083
2009-11-26	0	0	0	0	0	0	0	0		2933	2991	2279	2141	3142	2991	2137	2120		76.3802	77.8906	59.349	55.7552	81.8229	77.8906	55.651	55.2083
2009-11-27	0	0	0	0	0	0	0	0		2933	2991	2279	2141	3142	2991	2137	2120		76.3802	77.8906	59.349	55.7552	81.8229	77.8906	55.651	55.2083
2009-11-28	0	0	0	0	0	0	0	0		2933	2991	2279	2141	3142	2991	2137	2120		76.3802	77.8906	59.349	55.7552	81.8229	77.8906	55.651	55.2083
2009-11-29	0	0	0	0	0	0	0	0		2933	2991	2279	2141	3142	2991	2137	2120		76.3802	77.8906	59.349	55.7552	81.8229	77.8906	55.651	55.2083
2009-11-30	0	0	0	0	0	0	0	0		2933	2991	2279	2141	3142	2991	2137	2120		76.3802	77.8906	59.349	55.7552	81.8229	77.8906	55.651	55.2083
2009-12-01	0	0	0	0	0	0	0	0		2933	2991	2279	2141	3142	2991	2137	2120		76.3802	77.8906	59.349	55.7552	81.8229	77.8906	55.651	55.2083
2009-12-02	0	0	0	0	0	0	0	0		2933	2991	2279	2141	3142	2991	2137	2120		76.3802	77.8906	59.349	55.7552	81.8229	77.8906	55.651	55.2083
2009-12-03	0	0	0	0	0	0	0	0		2933	2991	2279	2141	3142	2991	2137	2120		76.3802	77.8906	59.349	55.7552	81.8229	77.8906	55.651	55.2083
2009-12-04	0	0	0	0	0	0	0	0		2933	2991	2279	2141	3142	2991	2137	2120		76.3802	77.8906	59.349	55.7552	81.8229	77.8906	55.651	55.2083
2009-12-05	0	0	0	0	0	0	0	0		2933	2991	2279	2141	3142	2991	2137	2120		76.3802	77.8906	59.349	55.7552	81.8229	77.8906	55.651	55.2083
2009-12-06	0	0	0	0	0	0	0	0		2933	2991	2279	2141	3142	2991	2137	2120		76.3802	77.8906	59.349	55.7552	81.8229	77.8906	55.651	55.2083
2009-12-07	0	0	0	0	0	0	0	0		2933	2991	2279	2141	3142	2991	2137	2120		76.3802	77.8906	59.349	55.7552	81.8229	77.8906	55.651	55.2083
2009-12-08	0	0	0	0	0	0	0	0		2933	2991	2279	2141	3142	2991	2137	2120		76.3802	77.8906	59.349	55.7552	81.8229	77.8906	55.651	55.2083
2009-12-09	0	0	0	0	0	0	0	0		2933	2991	2279	2141	3142	2991	2137	2120		76.3802	77.8906	59.349	55.7552	81.8229	77.8906	55.651	55.2083
2009-12-10	0	0	0	0	0	0	0	0		2933	2991	2279	2141	3142	2991	2137	2120		76.3802	77.8906	59.349	55.7552	81.8229	77.8906	55.651	55.2083
2009-12-11	0	0	0	0	0	0	0	0		2933	2991	2279	2141	3142	2991	2137	2120		76.3802	77.8906	59.349	55.7552	81.8229	77.8906	55.651	55.2083
2009-12-12	0	0	0	0	0	0	0	0		2933	2991	2279	2141	3142	2991	2137	2120		76.3802	77.8906	59.349	55.7552	81.8229	77.8906	55.651	55.2083
2009-12-13	0	0	0	0	0	0	0	0		2933	2991	2279	2141	3142	2991	2137	2120		76.3802	77.8906	59.349	55.7552	81.8229	77.8906	55.651	55.2083
2009-12-14	0	0	0	0	0	0	0	0		2933	2991	2279	2141	3142	2991	2137	2120		76.3802	77.8906	59.349	55.7552	81.8229	77.8906	55.651	55.2083
2009-12-15	0	0	0	0	0	0	0	0		2933	2991	2279	2141	3142	2991	2137	2120		76.3802	77.8906	59.349	55.7552	81.8229	77.8906	55.651	55.2083
2009-12-16	0	0	0	0	0	0	0	0		2933	2991	2279	2141	3142	2991	2137	2120		76.3802	77.8906	59.349	55.7552	81.8229	77.8906	55.651	55.2083
2009-12-17	0	0	0	0	1	0	0	0		2933	2991	2279	2141	3141	2991	2137	2120		76.3802	77.8906	59.349	55.7552	81.7969	77.8906	55.651	55.2083
2009-12-18	0	0	0	0	0	0	0	0		2933	2991	2279	2141	3141	2991	2137	2120		76.3802	77.8906	59.349	55.7552	81.7969	77.8906	55.651	55.2083
2009-12-19	0	0	0	0	0	0	0	0		2933	2991	2279	2141	3141	2991	2137	2120		76.3802	77.8906	59.349	55.7552	81.7969	77.8906	55.651	55.2083
2009-12-20	0	0	0	0	1	1	0	0		2933	2991	2279	2141	3140	2990	2137	2120		76.3802	77.8906	59.349	55.7552	81.7708	77.8646	55.651	55.2083
2009-12-21	0	0	0	0	1	0	0	0		2933	2991	2279	2141	3139	2990	2137	2120		76.3802	77.8906	59.349	55.7552	81.7448	77.8646	55.651	55.2083
2009-12-22	0	0	0	0	0	0	0	0		2933	2991	2279	2141	3139	2990	2137	2120		76.3802	77.8906	59.349	55.7552	81.7448	77.8646	55.651	55.2083
2009-12-23	0	0	0	0	1	0	0	0		2933	2991	2279	2141	3138	2990	2137	2120		76.3802	77.8906	59.349	55.7552	81.7188	77.8646	55.651	55.2083
2009-12-24	0	0	0	0	0	0	0	0		2933	2991	2279	2141	3138	2990	2137	2120		76.3802	77.8906	59.349	55.7552	81.7188	77.8646	55.651	55.2083
2009-12-25	0	0	0	0	0	0	0	0		2933	2991	2279	2141	3138	2990	2137	2120		76.3802	77.8906	59.349	55.7552	81.7188	77.8646	55.651	55.2083
2009-12-26	0	0	0	0	2	0	0	0		2933	2991	2279	2141	3136	2990	2137	2120		76.3802	77.8906	59.349	55.7552	81.6667	77.8646	55.651	55.2083
2009-12-27	0	0	0	0	1	0	0	0		2933	2991	2279	2141	3135	2990	2137	2120		76.3802	77.8906	59.349	55.7552	81.6406	77.8646	55.651	55.2083
2009-12-28	0	0	0	0	0	0	0	0		2933	2991	2279	2141	3135	2990	2137	2120		76.3802	77.8906	59.349	55.7552	81.6406	77.8646	55.651	55.2083
2009-12-29	0	0	0	0	0	0	0	0		2933	2991	2279	2141	3135	2990	2137	2120		76.3802	77.8906	59.349	55.7552	81.6406	77.8646	55.651	55.2083
2009-12-30	0	0	0	0	2	0	0	0		2933	2991	2279	2141	3133	2990	2137	2120		76.3802	77.8906	59.349	55.7552	81.5885	77.8646	55.651	55.2083
2009-12-31	0	0	0	0	0	0	0	0		2933	2991	2279	2141	3133	2990	2137	2120		76.3802	77.8906	59.349	55.7552	81.5885	77.8646	55.651	55.2083
2010-01-01	0	0	0	0	0	0	0	0		2933	2991	2279	2141	3133	2990	2137	2120		76.3802	77.8906	59.349	55.7552	81.5885	77.8646	55.651	55.2083
2010-01-02	0	0	0	0	0	0	0	0		2933	2991	2279	2141	3133	2990	2137	2120		76.3802	77.8906	59.349	55.7552	81.5885	77.8646	55.651	55.2083
2010-01-03	0	0	0	0	0	0	0	0		2933	2991	2279	2141	3133	2990	2137	2120		76.3802	77.8906	59.349	55.7552	81.5885	77.8646	55.651	55.2083
2010-01-04	0	0	0	0	0	0	0	0		2933	2991	2279	2141	3133	2990	2137	2120		76.3802	77.8906	59.349	55.7552	81.5885	77.8646	55.651	55.2083
2010-01-05	0	0	0	0	1	0	0	0		2933	2991	2279	2141	3132	2990	2137	2120		76.3802	77.8906	59.349	55.7552	81.5625	77.8646	55.651	55.2083
2010-01-06	0	0	0	0	0	0	0	0		2933	2991	2279	2141	3132	2990	2137	2120		76.3802	77.8906	59.349	55.7552	81.5625	77.8646	55.651	55.2083
2010-01-07	0	0	1	0	0	0	0	0		2933	2991	2278	2141	3132	2990	2137	2120		76.3802	77.8906	59.3229	55.7552	81.5625	77.8646	55.651	55.2083
2010-01-08	1	0	0	0	0	0	0	0		2932	2991	2278	2141	3132	2990	2137	2120		76.3542	77.8906	59.3229	55.7552	81.5625	77.8646	55.651	55.2083
2010-01-09	0	0	0	0	0	0	0	0		2932	2991	2278	2141	3132	2990	2137	2120		76.3542	77.8906	59.3229	55.7552	81.5625	77.8646	55.651	55.2083
2010-01-10	0	0	0	0	0	0	0	0		2932	2991	2278	2141	3132	2990	2137	2120		76.3542	77.8906	59.3229	55.7552	81.5625	77.8646	55.651	55.2083
2010-01-11	0	0	0	0	0	0	0	0		2932	2991	2278	2141	3132	2990	2137	2120		76.3542	77.8906	59.3229	55.7552	81.5625	77.8646	55.651	55.2083
2010-01-12	0	0	0	0	0	0	0	0		2932	2991	2278	2141	3132	2990	2137	2120		76.3542	77.8906	59.3229	55.7552	81.5625	77.8646	55.651	55.2083
2010-01-13	0	0	1	0	0	0	0	0		2932	2991	2277	2141	3132	2990	2137	2120		76.3542	77.8906	59.2969	55.7552	81.5625	77.8646	55.651	55.2083
2010-01-14	0	0	0	0	0	0	0	0		2932	2991	2277	2141	3132	2990	2137	2120		76.3542	77.8906	59.2969	55.7552	81.5625	77.8646	55.651	55.2083
2010-01-15	0	0	0	0	0	0	0	0		2932	2991	2277	2141	3132	2990	2137	2120		76.3542	77.8906	59.2969	55.7552	81.5625	77.8646	55.651	55.2083
2010-01-16	0	0	0	0	0	0	0	0		2932	2991	2277	2141	3132	2990	2137	2120		76.3542	77.8906	59.2969	55.7552	81.5625	77.8646	55.651	55.2083
2010-01-17	0	0	0	0	0	0	0	0		2932	2991	2277	2141	3132	2990	2137	2120		76.3542	77.8906	59.2969	55.7552	81.5625	77.8646	55.651	55.2083
2010-01-18	0	0	0	0	0	0	0	0		2932	2991	2277	2141	3132	2990	2137	2120		76.3542	77.8906	59.2969	55.7552	81.5625	77.8646	55.651	55.2083
2010-01-19	0	0	0	0	0	0	0	0		2932	2991	2277	2141	3132	2990	2137	2120		76.3542	77.8906	59.2969	55.7552	81.5625	77.8646	55.651	55.2083
2010-01-20	0	0	0	0	0	0	0	0		2932	2991	2277	2141	3132	2990	2137	2120		76.3542	77.8906	59.2969	55.7552	81.5625	77.8646	55.651	55.2083
2010-01-21	0	0	0	0	1	0	1	0		2932	2991	2277	2141	3131	2990	2136	2120		76.3542	77.8906	59.2969	55.7552	81.5365	77.8646	55.625	55.2083
2010-01-22	0	1	0	0	0	1	0	0		2932	2990	2277	2141	3131	2989	2136	2120		76.3542	77.8646	59.2969	55.7552	81.5365	77.8385	55.625	55.2083
2010-01-23	0	0	0	0	0	0	0	0		2932	2990	2277	2141	3131	2989	2136	2120		76.3542	77.8646	59.2969	55.7552	81.5365	77.8385	55.625	55.2083
2010-01-24	0	0	0	0	0	0	0	0		2932	2990	2277	2141	3131	2989	2136	2120		76.3542	77.8646	59.2969	55.7552	81.5365	77.8385	55.625	55.2083
2010-01-25	1	0	0	0	0	1	0	0		2931	2990	2277	2141	3131	2988	2136	2120		76.3281	77.8646	59.2969	55.7552	81.5365	77.8125	55.625	55.2083
2010-01-26	0	0	0	0	0	0	0	0		2931	2990	2277	2141	3131	2988	2136	2120		76.3281	77.8646	59.2969	55.7552	81.5365	77.8125	55.625	55.2083
2010-01-27	1	0	0	0	2	0	0	1		2930	2990	2277	2141	3129	2988	2136	2119		76.3021	77.8646	59.2969	55.7552	81.4844	77.8125	55.625	55.1823
2010-01-28	0	0	0	0	0	0	0	0		2930	2990	2277	2141	3129	2988	2136	2119		76.3021	77.8646	59.2969	55.7552	81.4844	77.8125	55.625	55.1823
2010-01-29	0	0	0	0	0	0	0	0		2930	2990	2277	2141	3129	2988	2136	2119		76.3021	77.8646	59.2969	55.7552	81.4844	77.8125	55.625	55.1823
2010-01-30	0	0	0	0	0	0	0	0		2930	2990	2277	2141	3129	2988	2136	2119		76.3021	77.8646	59.2969	55.7552	81.4844	77.8125	55.625	55.1823
2010-01-31	0	0	0	0	0	0	0	0		2930	2990	2277	2141	3129	2988	2136	2119		76.3021	77.8646	59.2969	55.7552	81.4844	77.8125	55.625	55.1823
2010-02-01	0	0	0	0	0	0	0	0		2930	2990	2277	2141	3129	2988	2136	2119		76.3021	77.8646	59.2969	55.7552	81.4844	77.8125	55.625	55.1823
2010-02-02	0	0	0	0	0	0	0	0		2930	2990	2277	2141	3129	2988	2136	2119		76.3021	77.8646	59.2969	55.7552	81.4844	77.8125	55.625	55.1823
2010-02-03	0	0	0	0	0	0	0	1		2930	2990	2277	2141	3129	2988	2136	2118		76.3021	77.8646	59.2969	55.7552	81.4844	77.8125	55.625	55.1562
2010-02-04	0	0	0	0	0	0	0	0		2930	2990	2277	2141	3129	2988	2136	2118		76.3021	77.8646	59.2969	55.7552	81.4844	77.8125	55.625	55.1562
2010-02-05	0	0	0	0	0	0	0	0		2930	2990	2277	2141	3129	2988	2136	2118		76.3021	77.8646	59.2969	55.7552	81.4844	77.8125	55.625	55.1562
2010-02-06	0	0	0	0	0	0	0	0		2930	2990	2277	2141	3129	2988	2136	2118		76.3021	77.8646	59.2969	55.7552	81.4844	77.8125	55.625	55.1562
2010-02-07	0	0	0	0	0	0	0	0		2930	2990	2277	2141	3129	2988	2136	2118		76.3021	77.8646	59.2969	55.7552	81.4844	77.8125	55.625	55.1562
2010-02-08	1	0	0	0	0	0	0	0		2929	2990	2277	2141	3129	2988	2136	2118		76.276	77.8646	59.2969	55.7552	81.4844	77.8125	55.625	55.1562
2010-02-09	0	0	0	0	0	0	0	0		2929	2990	2277	2141	3129	2988	2136	2118		76.276	77.8646	59.2969	55.7552	81.4844	77.8125	55.625	55.1562
2010-02-10	0	0	0	0	0	0	0	0		2929	2990	2277	2141	3129	2988	2136	2118		76.276	77.8646	59.2969	55.7552	81.4844	77.8125	55.625	55.1562
2010-02-11	0	0	0	0	0	0	0	0		2929	2990	2277	2141	3129	2988	2136	2118		76.276	77.8646	59.2969	55.7552	81.4844	77.8125	55.625	55.1562
2010-02-12	0	0	0	0	0	0	0	0		2929	2990	2277	2141	3129	2988	2136	2118		76.276	77.8646	59.2969	55.7552	81.4844	77.8125	55.625	55.1562
2010-02-13	0	0	0	0	0	0	0	0		2929	2990	2277	2141	3129	2988	2136	2118		76.276	77.8646	59.2969	55.7552	81.4844	77.8125	55.625	55.1562
2010-02-14	0	0	0	0	0	0	0	0		2929	2990	2277	2141	3129	2988	2136	2118		76.276	77.8646	59.2969	55.7552	81.4844	77.8125	55.625	55.1562
2010-02-15	0	0	0	0	0	1	1	0		2929	2990	2277	2141	3129	2987	2135	2118		76.276	77.8646	59.2969	55.7552	81.4844	77.7865	55.599	55.1562
2010-02-16	0	0	0	0	0	0	0	0		2929	2990	2277	2141	3129	2987	2135	2118		76.276	77.8646	59.2969	55.7552	81.4844	77.7865	55.599	55.1562
2010-02-17	0	0	0	0	0	0	0	0		2929	2990	2277	2141	3129	2987	2135	2118		76.276	77.8646	59.2969	55.7552	81.4844	77.7865	55.599	55.1562
2010-02-18	0	0	0	0	0	0	0	0		2929	2990	2277	2141	3129	2987	2135	2118		76.276	77.8646	59.2969	55.7552	81.4844	77.7865	55.599	55.1562
2010-02-19	0	0	0	0	3	0	0	0		2929	2990	2277	2141	3126	2987	2135	2118		76.276	77.8646	59.2969	55.7552	81.4062	77.7865	55.599	55.1562
2010-02-20	0	0	0	0	1	0	0	0		2929	2990	2277	2141	3125	2987	2135	2118		76.276	77.8646	59.2969	55.7552	81.3802	77.7865	55.599	55.1562
2010-02-21	0	0	0	0	0	0	0	0		2929	2990	2277	2141	3125	2987	2135	2118		76.276	77.8646	59.2969	55.7552	81.3802	77.7865	55.599	55.1562
2010-02-22	0	0	1	0	1	1	0	0		2929	2990	2276	2141	3124	2986	2135	2118		76.276	77.8646	59.2708	55.7552	81.3542	77.7604	55.599	55.1562
2010-02-23	0	0	0	0	0	0	0	0		2929	2990	2276	2141	3124	2986	2135	2118		76.276	77.8646	59.2708	55.7552	81.3542	77.7604	55.599	55.1562
2010-02-24	0	0	0	0	2	1	0	0		2929	2990	2276	2141	3122	2985	2135	2118		76.276	77.8646	59.2708	55.7552	81.3021	77.7344	55.599	55.1562
2010-02-25	0	0	0	0	0	0	0	0		2929	2990	2276	2141	3122	2985	2135	2118		76.276	77.8646	59.2708	55.7552	81.3021	77.7344	55.599	55.1562
2010-02-26	0	0	0	0	0	0	0	0		2929	2990	2276	2141	3122	2985	2135	2118		76.276	77.8646	59.2708	55.7552	81.3021	77.7344	55.599	55.1562
2010-02-27	0	0	0	0	0	0	0	0		2929	2990	2276	2141	3122	2985	2135	2118		76.276	77.8646	59.2708	55.7552	81.3021	77.7344	55.599	55.1562
2010-02-28	0	0	0	0	0	0	0	0		2929	2990	2276	2141	3122	2985	2135	2118		76.276	77.8646	59.2708	55.7552	81.3021	77.7344	55.599	55.1562
2010-03-01	0	0	0	0	0	0	0	0		2929	2990	2276	2141	3122	2985	2135	2118		76.276	77.8646	59.2708	55.7552	81.3021	77.7344	55.599	55.1562
2010-03-02	0	0	0	0	0	0	0	0		2929	2990	2276	2141	3122	2985	2135	2118		76.276	77.8646	59.2708	55.7552	81.3021	77.7344	55.599	55.1562
2010-03-03	0	0	0	0	0	0	0	0		2929	2990	2276	2141	3122	2985	2135	2118		76.276	77.8646	59.2708	55.7552	81.3021	77.7344	55.599	55.1562
2010-03-04	0	0	0	0	0	1	0	0		2929	2990	2276	2141	3122	2984	2135	2118		76.276	77.8646	59.2708	55.7552	81.3021	77.7083	55.599	55.1562
2010-03-05	0	0	0	0	0	0	0	0		2929	2990	2276	2141	3122	2984	2135	2118		76.276	77.8646	59.2708	55.7552	81.3021	77.7083	55.599	55.1562
2010-03-06	0	0	0	0	0	0	0	0		2929	2990	2276	2141	3122	2984	2135	2118		76.276	77.8646	59.2708	55.7552	81.3021	77.7083	55.599	55.1562
2010-03-07	0	0	0	0	0	0	0	0		2929	2990	2276	2141	3122	2984	2135	2118		76.276	77.8646	59.2708	55.7552	81.3021	77.7083	55.599	55.1562
2010-03-08	0	0	0	0	0	0	0	0		2929	2990	2276	2141	3122	2984	2135	2118		76.276	77.8646	59.2708	55.7552	81.3021	77.7083	55.599	55.1562
2010-03-09	0	0	0	1	0	0	0	0		2929	2990	2276	2140	3122	2984	2135	2118		76.276	77.8646	59.2708	55.7292	81.3021	77.7083	55.599	55.1562
2010-03-10	0	0	0	0	0	0	0	0		2929	2990	2276	2140	3122	2984	2135	2118		76.276	77.8646	59.2708	55.7292	81.3021	77.7083	55.599	55.1562
2010-03-11	0	0	0	0	2	0	0	0		2929	2990	2276	2140	3120	2984	2135	2118		76.276	77.8646	59.2708	55.7292	81.25	77.7083	55.599	55.1562
2010-03-12	0	0	0	0	0	0	0	0		2929	2990	2276	2140	3120	2984	2135	2118		76.276	77.8646	59.2708	55.7292	81.25	77.7083	55.599	55.1562
2010-03-13	0	0	0	0	0	0	0	0		2929	2990	2276	2140	3120	2984	2135	2118		76.276	77.8646	59.2708	55.7292	81.25	77.7083	55.599	55.1562
2010-03-14	0	1	0	0	0	0	0	2		2929	2989	2276	2140	3120	2984	2135	2116		76.276	77.8385	59.2708	55.7292	81.25	77.7083	55.599	55.1042
2010-03-15	0	1	0	0	1	0	0	0		2929	2988	2276	2140	3119	2984	2135	2116		76.276	77.8125	59.2708	55.7292	81.224	77.7083	55.599	55.1042
2010-03-16	0	0	0	0	0	0	0	0		2929	2988	2276	2140	3119	2984	2135	2116		76.276	77.8125	59.2708	55.7292	81.224	77.7083	55.599	55.1042
2010-03-17	0	1	0	0	0	0	0	0		2929	2987	2276	2140	3119	2984	2135	2116		76.276	77.7865	59.2708	55.7292	81.224	77.7083	55.599	55.1042
2010-03-18	0	1	0	0	0	1	0	0		2929	2986	2276	2140	3119	2983	2135	2116		76.276	77.7604	59.2708	55.7292	81.224	77.6823	55.599	55.1042
2010-03-19	1	0	0	0	0	1	0	0		2928	2986	2276	2140	3119	2982	2135	2116		76.25	77.7604	59.2708	55.7292	81.224	77.6562	55.599	55.1042
2010-03-20	0	0	0	0	0	0	0	0		2928	2986	2276	2140	3119	2982	2135	2116		76.25	77.7604	59.2708	55.7292	81.224	77.6562	55.599	55.1042
2010-03-21	0	1	0	0	0	0	0	0		2928	2985	2276	2140	3119	2982	2135	2116		76.25	77.7344	59.2708	55.7292	81.224	77.6562	55.599	55.1042
2010-03-22	0	0	0	0	0	0	0	0		2928	2985	2276	2140	3119	2982	2135	2116		76.25	77.7344	59.2708	55.7292	81.224	77.6562	55.599	55.1042
2010-03-23	0	0	0	0	0	1	0	0		2928	2985	2276	2140	3119	2981	2135	2116		76.25	77.7344	59.2708	55.7292	81.224	77.6302	55.599	55.1042
2010-03-24	0	0	0	0	0	0	0	0		2928	2985	2276	2140	3119	2981	2135	2116		76.25	77.7344	59.2708	55.7292	81.224	77.6302	55.599	55.1042
2010-03-25	0	0	0	0	1	0	0	0		2928	2985	2276	2140	3118	2981	2135	2116		76.25	77.7344	59.2708	55.7292	81.1979	77.6302	55.599	55.1042
2010-03-26	0	0	0	0	0	0	0	0		2928	2985	2276	2140	3118	2981	2135	2116		76.25	77.7344	59.2708	55.7292	81.1979	77.6302	55.599	55.1042
2010-03-27	0	0	0	0	0	0	0	0		2928	2985	2276	2140	3118	2981	2135	2116		76.25	77.7344	59.2708	55.7292	81.1979	77.6302	55.599	55.1042
2010-03-28	0	0	0	0	0	0	0	0		2928	2985	2276	2140	3118	2981	2135	2116		76.25	77.7344	59.2708	55.7292	81.1979	77.6302	55.599	55.1042
2010-03-29	1	0	0	0	0	0	0	2		2927	2985	2276	2140	3118	2981	2135	2114		76.224	77.7344	59.2708	55.7292	81.1979	77.6302	55.599	55.0521
2010-03-30	0	0	0	0	0	0	0	0		2927	2985	2276	2140	3118	2981	2135	2114		76.224	77.7344	59.2708	55.7292	81.1979	77.6302	55.599	55.0521
2010-03-31	0	0	0	0	0	0	0	0		2927	2985	2276	2140	3118	2981	2135	2114		76.224	77.7344	59.2708	55.7292	81.1979	77.6302	55.599	55.0521
2010-04-01	0	0	1	0	0	0	0	0		2927	2985	2275	2140	3118	2981	2135	2114		76.224	77.7344	59.2448	55.7292	81.1979	77.6302	55.599	55.0521
2010-04-02	0	0	0	0	0	0	0	0		2927	2985	2275	2140	3118	2981	2135	2114		76.224	77.7344	59.2448	55.7292	81.1979	77.6302	55.599	55.0521
2010-04-03	0	0	0	0	1	1	0	0		2927	2985	2275	2140	3117	2980	2135	2114		76.224	77.7344	59.2448	55.7292	81.1719	77.6042	55.599	55.0521
2010-04-04	0	0	0	0	0	0	1	0		2927	2985	2275	2140	3117	2980	2134	2114		76.224	77.7344	59.2448	55.7292	81.1719	77.6042	55.5729	55.0521
2010-04-05	0	0	0	0	0	0	0	0		2927	2985	2275	2140	3117	2980	2134	2114		76.224	77.7344	59.2448	55.7292	81.1719	77.6042	55.5729	55.0521
2010-04-06	2	2	0	0	0	0	0	0		2925	2983	2275	2140	3117	2980	2134	2114		76.1719	77.6823	59.2448	55.7292	81.1719	77.6042	55.5729	55.0521
2010-04-07	0	0	1	0	0	0	0	0		2925	2983	2274	2140	3117	2980	2134	2114		76.1719	77.6823	59.2188	55.7292	81.1719	77.6042	55.5729	55.0521
2010-04-08	0	0	0	0	1	0	0	0		2925	2983	2274	2140	3116	2980	2134	2114		76.1719	77.6823	59.2188	55.7292	81.1458	77.6042	55.5729	55.0521
2010-04-09	0	0	0	0	0	0	0	1		2925	2983	2274	2140	3116	2980	2134	2113		76.1719	77.6823	59.2188	55.7292	81.1458	77.6042	55.5729	55.026
2010-04-10	0	0	0	0	0	1	1	0		2925	2983	2274	2140	3116	2979	2133	2113		76.1719	77.6823	59.2188	55.7292	81.1458	77.5781	55.5469	55.026
2010-04-11	0	0	1	0	0	0	0	1		2925	2983	2273	2140	3116	2979	2133	2112		76.1719	77.6823	59.1927	55.7292	81.1458	77.5781	55.5469	55
2010-04-12	0	0	0	0	0	0	0	0		2925	2983	2273	2140	3116	2979	2133	2112		76.1719	77.6823	59.1927	55.7292	81.1458	77.5781	55.5469	55
2010-04-13	0	0	0	0	0	0	0	0		2925	2983	2273	2140	3116	2979	2133	2112		76.1719	77.6823	59.1927	55.7292	81.1458	77.5781	55.5469	55
2010-04-14	0	0	0	0	0	0	0	0		2925	2983	2273	2140	3116	2979	2133	2112		76.1719	77.6823	59.1927	55.7292	81.1458	77.5781	55.5469	55
2010-04-15	1	0	1	0	0	0	0	0		2924	2983	2272	2140	3116	2979	2133	2112		76.1458	77.6823	59.1667	55.7292	81.1458	77.5781	55.5469	55
2010-04-16	0	0	0	0	0	0	0	0		2924	2983	2272	2140	3116	2979	2133	2112		76.1458	77.6823	59.1667	55.7292	81.1458	77.5781	55.5469	55
2010-04-17	0	0	0	0	0	0	0	0		2924	2983	2272	2140	3116	2979	2133	2112		76.1458	77.6823	59.1667	55.7292	81.1458	77.5781	55.5469	55
2010-04-18	2	1	0	0	1	1	1	0		2922	2982	2272	2140	3115	2978	2132	2112		76.0938	77.6562	59.1667	55.7292	81.1198	77.5521	55.5208	55
2010-04-19	0	0	0	1	0	0	0	0		2922	2982	2272	2139	3115	2978	2132	2112		76.0938	77.6562	59.1667	55.7031	81.1198	77.5521	55.5208	55
2010-04-20	0	0	1	0	0	2	0	0		2922	2982	2271	2139	3115	2976	2132	2112		76.0938	77.6562	59.1406	55.7031	81.1198	77.5	55.5208	55
2010-04-21	0	1	0	0	0	1	0	0		2922	2981	2271	2139	3115	2975	2132	2112		76.0938	77.6302	59.1406	55.7031	81.1198	77.474	55.5208	55
2010-04-22	0	0	0	0	0	0	0	0		2922	2981	2271	2139	3115	2975	2132	2112		76.0938	77.6302	59.1406	55.7031	81.1198	77.474	55.5208	55
2010-04-23	0	0	0	0	0	0	0	0		2922	2981	2271	2139	3115	2975	2132	2112		76.0938	77.6302	59.1406	55.7031	81.1198	77.474	55.5208	55
2010-04-24	0	0	0	0	0	0	0	0		2922	2981	2271	2139	3115	2975	2132	2112		76.0938	77.6302	59.1406	55.7031	81.1198	77.474	55.5208	55
2010-04-25	1	2	2	0	0	0	0	0		2921	2979	2269	2139	3115	2975	2132	2112		76.0677	77.5781	59.0885	55.7031	81.1198	77.474	55.5208	55
2010-04-26	0	1	0	0	2	0	0	1		2921	2978	2269	2139	3113	2975	2132	2111		76.0677	77.5521	59.0885	55.7031	81.0677	77.474	55.5208	54.974
2010-04-27	0	0	0	0	1	0	0	0		2921	2978	2269	2139	3112	2975	2132	2111		76.0677	77.5521	59.0885	55.7031	81.0417	77.474	55.5208	54.974
2010-04-28	0	0	1	0	1	1	0	0		2921	2978	2268	2139	3111	2974	2132	2111		76.0677	77.5521	59.0625	55.7031	81.0156	77.4479	55.5208	54.974
2010-04-29	0	0	1	0	0	0	0	1		2921	2978	2267	2139	3111	2974	2132	2110		76.0677	77.5521	59.0365	55.7031	81.0156	77.4479	55.5208	54.9479
2010-04-30	0	0	0	0	2	0	0	0		2921	2978	2267	2139	3109	2974	2132	2110		76.0677	77.5521	59.0365	55.7031	80.9635	77.4479	55.5208	54.9479
2010-05-01	0	0	0	0	0	0	0	0		2921	2978	2267	2139	3109	2974	2132	2110		76.0677	77.5521	59.0365	55.7031	80.9635	77.4479	55.5208	54.9479
2010-05-02	0	0	0	0	0	0	0	0		2921	2978	2267	2139	3109	2974	2132	2110		76.0677	77.5521	59.0365	55.7031	80.9635	77.4479	55.5208	54.9479
2010-05-03	0	2	1	0	3	1	1	1		2921	2976	2266	2139	3106	2973	2131	2109		76.0677	77.5	59.0104	55.7031	80.8854	77.4219	55.4948	54.9219
2010-05-04	0	0	0	0	0	2	0	0		2921	2976	2266	2139	3106	2971	2131	2109		76.0677	77.5	59.0104	55.7031	80.8854	77.3698	55.4948	54.9219
2010-05-05	2	0	0	0	2	0	1	0		2919	2976	2266	2139	3104	2971	2130	2109		76.0156	77.5	59.0104	55.7031	80.8333	77.3698	55.4688	54.9219
2010-05-06	0	0	0	0	3	0	0	1		2919	2976	2266	2139	3101	2971	2130	2108		76.0156	77.5	59.0104	55.7031	80.7552	77.3698	55.4688	54.8958
2010-05-07	2	0	0	0	0	0	0	1		2917	2976	2266	2139	3101	2971	2130	2107		75.9635	77.5	59.0104	55.7031	80.7552	77.3698	55.4688	54.8698
2010-05-08	0	0	1	0	0	0	1	0		2917	2976	2265	2139	3101	2971	2129	2107		75.9635	77.5	58.9844	55.7031	80.7552	77.3698	55.4427	54.8698
2010-05-09	0	0	0	0	0	0	0	0		2917	2976	2265	2139	3101	2971	2129	2107		75.9635	77.5	58.9844	55.7031	80.7552	77.3698	55.4427	54.8698
2010-05-10	0	0	0	0	0	1	1	0		2917	2976	2265	2139	3101	2970	2128	2107		75.9635	77.5	58.9844	55.7031	80.7552	77.3438	55.4167	54.8698
2010-05-11	0	0	0	0	0	0	0	0		2917	2976	2265	2139	3101	2970	2128	2107		75.9635	77.5	58.9844	55.7031	80.7552	77.3438	55.4167	54.8698
